# Supplementary material for: Systems Responses to Progressive Water Stress in Durum Wheat
Source: PLoS One. 2014 Sep 29;9(9):e108431. doi: 10.1371/journal.pone.0108431 (PMC4180936; doi:10.1371/journal.pone.0108431)
Supplement: File S1 — ANOVA results of probe expression values of three wheat lines in response to water stress. Whole dataset of 19062 probes interpolated values, pre-ANOVA, for individual replicates at each leaf %RWC level and for the three lines Lahn, Cham1 and RIL2219 in spreadsheet ‘Interpolated data at RWC levels’. ANOVA, log (base2), split the whole dataset into 5 independent statistical groups represented by individual spreadsheets: probes showing differences in expression between the lines but not during the stress in spreadsheet ‘line only 932 probes’; probes showing differences in expression as a result of the stress transient but not between lines in spreadsheet ‘stress only 2579 probes’; probes with differences in expression between the lines at the onset of the stress with the profile changing in the same way during the stress transient in spreadsheet ‘line+stress 7644 probes’; probes with differences in expression due to line and stress combined, showing an interaction in spreadsheet ‘line x stress 7699 probes’; and probes with no differences due to stress or line after initial filtering in spreadsheet ‘no effect 208 probes’. Statistical results are given as least significant difference (LSD) at 5% and 1% levels of significance for each of the ANOVA groups. (XLSX) [file pone.0108431.s002.xlsx]

## Sheet: Interpolated Data at RWC levels
	Cham1																		Lahn																		RIL2219
RWC	0.9			0.82			0.74			0.66			0.58			0.5			0.9			0.82			0.74			0.66			0.58			0.5			0.9			0.82			0.74			0.66			0.58
Replicate	1	2	3	1	2	3	1	2	3	1	2	3	1	2	3	1	2	3	1	2	3	1	2	3	1	2	3	1	2	3	1	2	3	1	2	3	1	2	3	1	2	3	1	2	3	1	2	3	1
AFFX-BioB-5_at	6.26436	6.51971	6.57989	6.1367	6.01881	6.20057	6.31885	6.30124	6.03817	6.63751	6.71928	6.07962	7.0702	7.23413	6.42708	7.63745	7.86442	7.20185	6.82316	6.71327	6.51059	6.43829	6.50217	6.22941	6.69719	6.72335	6.30333	7.25337	7.21022	6.52976	8.05046	7.93841	6.87644	9.12471	8.95323	7.35792	6.5387	6.56267	6.84878	6.5469	7.2689	7.82295	7.62008	8.78134	8.3236	8.37303	10.2514	8.55222	8.50175
AFFX-BioB-M_at	6.3071	6.90845	7.07606	6.13373	6.12833	6.50236	6.34602	6.29239	6.22844	6.70788	6.67951	6.21541	7.19129	7.22608	6.53994	7.81758	7.9494	7.3133	7.01836	6.83164	6.9544	6.42296	6.6686	6.66648	6.66545	6.93701	6.72705	7.24869	7.44424	6.95005	8.09756	8.16444	7.28957	9.2465	9.13804	7.75391	6.89815	6.68979	6.32064	6.71693	7.52379	7.44233	7.63028	9.05163	8.10483	8.3494	9.62699	8.46093	8.62603
AFFX-BioB-3_at	5.48417	6.23232	6.27991	5.43548	5.32577	5.81399	5.73886	5.57365	5.66681	6.15175	6.03546	5.76931	6.65572	6.64056	6.17921	7.27308	7.40572	6.99363	6.6682	6.22593	6.18637	6.01276	5.96281	5.97033	6.21741	6.22751	6.09226	6.79203	6.78925	6.34836	7.65533	7.61414	6.71024	8.84245	8.74925	7.19264	6.14117	5.9867	5.70257	6.10199	6.07497	6.90242	6.99925	8.2674	7.6872	7.92518	10.7063	8.09621	8.19359
AFFX-BioC-5_at	5.8787	6.12885	7.00346	5.29113	5.45014	5.57765	5.40236	5.53524	5.06676	5.80551	5.9424	5.17562	6.43367	6.64902	5.83547	7.31082	7.70087	7.11812	6.19701	6.12338	6.37047	5.33272	5.77287	5.5462	6.10328	6.25591	5.62132	7.17717	7.07687	5.9854	8.45719	8.22301	6.54668	9.98196	9.76916	7.31364	6.06698	5.64424	5.54225	5.98038	7.02615	6.89109	6.94781	9.43636	8.48884	9.07153	10.362	9.56463	10.1802
AFFX-BioC-3_at	6.70096	7.05828	8.2257	6.19477	6.3684	6.91468	6.40827	6.31017	6.3252	6.87187	6.62589	6.2622	7.52413	7.29114	6.74112	8.38806	8.3527	7.87731	7.14444	6.91716	7.33044	6.62375	6.85399	6.48119	7.00123	7.16574	6.60026	7.85832	7.78702	7.00352	9.18315	8.85381	7.59041	11.0698	10.5205	8.36518	7.00005	6.74589	6.56336	6.88167	7.98379	7.94046	7.88019	10.3648	9.34914	9.82526	11.2792	10.2795	10.8709
AFFX-BioDn-5_at	9.66904	10.1428	10.2006	9.58469	9.4084	9.78209	9.7335	9.51097	9.6524	9.95547	9.76696	9.71985	10.2355	10.1208	9.97205	10.5849	10.5791	10.44	10.1703	10.1388	10.2452	9.70969	9.92504	9.98362	9.85662	10.027	9.95499	10.2341	10.3124	10.0378	10.7874	10.7591	10.2072	11.5372	11.3938	10.4704	10.1333	10.0298	9.82351	10.1558	10.2692	10.6606	10.794	11.1088	11.118	11.3009	11.9431	11.3255	11.3645
AFFX-BioDn-3_at	10.934	11.1833	11.1088	10.7863	10.7207	10.8852	10.8305	10.7715	10.8476	10.96	10.9292	10.9299	11.1571	11.1571	11.119	11.4301	11.4596	11.4305	11.3151	11.3005	11.141	11.0563	11.0424	11.0775	10.9328	10.8955	10.9809	11.0673	10.9948	10.9374	11.4395	11.368	10.9862	12.0802	12.0771	11.1563	11.3228	11.355	11.2095	11.3169	11.3711	11.6591	11.7967	11.9373	11.8954	12.075	12.5565	11.9784	12.001
AFFX-CreX-5_at	13.1774	13.3974	13.6346	13.2255	12.8474	13.3787	13.3596	12.9867	13.3078	13.5161	13.2094	13.3558	13.6941	13.4778	13.5083	13.9022	13.7963	13.7787	13.4785	13.5469	13.5763	13.0231	13.2243	13.3711	13.2701	13.2334	13.3672	13.6079	13.4453	13.4378	13.9758	13.8335	13.5617	14.3714	14.4229	13.7416	13.5876	13.4508	13.1877	13.5784	13.6316	13.7574	14.0028	14.2614	14.1388	14.3084	14.5346	14.3823	14.3903
AFFX-DapX-5_at	8.12697	9.00983	8.20969	8.79113	8.41685	8.3501	9.16588	8.3398	8.52656	9.24872	8.24501	8.88054	9.09737	8.0626	9.0183	8.70194	7.75844	8.66463	7.95769	9.2857	8.08057	8.78262	8.62509	8.32359	9.74997	8.5303	8.85149	9.63414	8.40994	9.35899	8.41795	7.92133	9.56281	5.94138	6.84796	9.31873	9.1263	8.49833	8.20378	8.35989	8.72746	7.95359	8.38207	7.08301	7.27927	7.11012	5.20115	6.93522	6.80069
AFFX-DapX-M_at	10.06	10.5607	10.1445	10.3926	10.1502	10.2167	10.5727	10.0278	10.1936	10.5558	9.88357	10.3291	10.3731	9.66174	10.3581	10.0111	9.33104	10.0969	10.0917	10.869	10.084	10.5601	10.3605	10.0562	11.0109	10.1806	10.3613	10.7832	9.99358	10.7426	9.85078	9.54902	10.906	8.09999	8.68762	10.7121	10.5624	10.269	10.2127	10.2238	10.298	9.90489	10.254	8.90964	9.14825	8.9666	7.3868	8.69976	8.52548
AFFX-DapX-3_at	10.3717	10.5593	10.2646	10.5357	10.4147	10.3153	10.6162	10.4577	10.3158	10.5456	10.3695	10.507	10.3414	10.1244	10.5707	9.98834	9.6934	10.2886	10.4847	10.8761	10.3627	10.6757	10.5392	10.3454	11.0261	10.5002	10.5671	10.7537	10.3271	10.8533	9.7944	9.7624	10.9383	8.02264	8.62115	10.6934	10.5946	10.4867	10.6058	10.4889	10.3723	10.1579	10.5125	8.9516	9.35798	9.01361	7.47347	8.90687	8.45581
AFFX-LysX-5_at	4.88113	4.75144	4.65804	5.20085	4.68672	4.65393	5.43729	4.85651	4.71434	5.49104	4.9261	4.96172	5.38961	4.89581	5.12972	5.12264	4.7576	5.04444	4.94419	5.81095	5.04849	5.41891	5.71797	5.23069	6.29584	5.51634	5.60032	6.25508	5.18373	5.98534	5.23918	4.59182	6.16548	3.09473	3.63012	6.03317	5.22904	4.69339	4.73716	4.99413	5.11791	4.81508	5.31202	4.4645	4.50325	4.03915	4.25823	4.32646	3.39839
AFFX-LysX-M_at	5.17096	4.76053	5.03561	5.44967	5.28698	4.94539	5.55246	5.26178	4.81944	5.51083	5.14103	5.02621	5.35159	4.9628	5.20944	5.06583	4.726	5.14531	4.80283	5.48667	5.0996	5.27631	5.18233	4.92763	5.90599	5.13149	5.13341	5.74229	5.04185	5.49057	4.75512	4.72261	5.69785	2.81588	4.04832	5.62323	4.92693	4.7035	5.04479	5.18496	4.75255	4.83231	5.39012	4.22235	4.44516	4.32402	4.11788	4.22669	3.75646
AFFX-LysX-3_at	7.63733	7.48075	7.78225	7.68566	7.72134	7.78912	7.70746	7.80146	7.62547	7.64135	7.72531	7.63088	7.49422	7.51341	7.611	7.2544	7.15284	7.43606	7.43991	8.09879	7.65698	8.36965	8.10743	7.68568	8.28529	8.03835	7.92943	7.81466	7.76045	8.19869	7.0494	7.13632	8.28001	5.96117	6.03836	8.06729	7.87238	7.70412	7.98535	7.88323	7.72805	7.69876	8.06319	6.82641	7.00924	6.63113	5.83814	6.58159	5.97165
AFFX-PheX-5_at	5.45724	5.82206	6.06696	5.92047	5.67083	5.76486	6.18452	5.78169	5.60328	6.2326	5.73199	5.90428	6.10538	5.51602	6.18143	5.79399	5.11112	6.13497	5.57387	6.55529	5.5199	6.30525	5.95624	5.55435	7.20357	6.30316	6.1633	7.12413	6.43398	6.82624	6.05545	5.86956	7.18111	3.85598	4.28557	7.05709	6.44842	5.80443	5.67326	5.58431	5.71743	5.58473	5.96184	4.4059	4.8699	4.6963	4.09289	4.42592	4.14502
AFFX-PheX-M_at	5.03913	4.9466	5.16793	5.43825	5.16884	5.19248	5.68989	5.49188	5.13478	5.70128	5.54782	5.38177	5.50864	5.35883	5.52218	5.0961	4.90607	5.28349	5.08913	5.87148	5.15675	5.86643	5.64598	5.06592	6.27317	5.68015	5.4965	5.91007	5.56934	6.01795	4.79335	5.05031	6.27785	2.81138	3.93486	6.11173	5.48992	4.934	5.05643	5.04897	5.1325	5.26091	5.32608	3.81033	4.37594	4.11376	3.40079	3.72879	3.55243
AFFX-PheX-3_at	6.88762	6.98383	7.03034	6.89175	7.24537	7.0777	6.95817	7.1835	6.89199	6.90743	7.00878	6.89494	6.74211	6.7316	6.84124	6.44482	6.33548	6.56252	7.13674	7.55389	7.09891	7.41924	7.22095	6.90695	7.64165	7.15195	7.07181	7.2906	6.94613	7.39302	6.32654	6.33981	7.51822	4.63882	5.143	7.28621	7.21392	6.85159	6.9901	6.88753	6.55065	6.81508	7.1395	5.50836	5.98914	5.46232	5.28393	5.41228	4.59087
AFFX-ThrX-5_at	6.197	6.95745	6.7658	6.73567	6.34774	6.53615	7.14376	6.51869	6.258	7.23846	6.54723	6.62304	7.06603	6.35499	6.90344	6.6083	5.89587	6.63502	6.92193	7.63648	6.9178	6.81345	6.9105	6.36113	7.86282	6.80089	6.70599	7.8192	6.61031	7.40004	6.49202	5.93359	7.81569	3.64133	4.50464	7.68174	7.25673	6.43041	6.23575	6.2711	6.38656	6.13621	6.29145	4.72025	5.41462	4.86803	4.23119	4.9465	4.32541
AFFX-ThrX-M_at	7.01916	7.54455	7.26403	7.22625	6.82291	7.19018	7.39839	7.0258	7.03996	7.38913	7.08139	7.26671	7.21803	6.90941	7.36956	6.86855	6.46368	7.01656	7.16924	7.93516	7.32426	7.77002	7.52521	7.04054	8.1934	7.59039	7.30845	7.7681	7.43949	7.82519	6.46265	6.68461	8.10699	4.12979	5.04837	7.94069	7.36824	6.96527	7.08775	7.04858	6.99641	7.12363	7.22451	5.52867	6.22549	5.44416	5.14566	5.58925	4.66208
AFFX-ThrX-3_at	7.9108	8.07087	7.98365	7.97231	7.87708	7.95034	8.02828	7.92843	7.78014	7.96419	7.87218	7.84893	7.78816	7.6785	7.88807	7.48465	7.32076	7.72259	8.13471	8.58058	8.1497	8.50975	8.34296	7.97642	8.73029	8.2457	8.1393	8.33676	8.01525	8.4689	7.28844	7.41947	8.61145	5.46688	6.2874	8.40689	8.08682	7.85571	7.86391	7.857	7.44322	7.36665	7.85978	6.41696	6.74528	6.67346	6.28987	6.44704	6.30117
AFFX-r2-Ec-bioB-5_at	6.49497	6.91679	6.78162	6.34443	6.57455	6.42917	6.51237	6.70039	6.36581	6.81186	6.98607	6.51162	7.21904	7.39805	6.90304	7.75232	7.95388	7.61375	7.16622	6.92585	6.95474	6.79439	6.89048	6.84352	7.07174	7.20033	6.9271	7.63251	7.70279	7.10632	8.42214	8.38192	7.36628	9.476	9.27614	7.72034	7.00403	7.1242	7.21412	7.18358	7.73014	7.91763	8.18931	9.0516	8.4209	8.75748	9.47125	8.69538	8.65297
AFFX-r2-Ec-bioB-M_at	7.3126	7.84757	7.85506	7.22957	7.34888	7.42106	7.44145	7.58871	7.35179	7.77001	7.95845	7.53085	8.19654	8.41943	7.93648	8.74098	8.98754	8.6049	7.93853	7.70482	7.71189	7.75327	7.70054	7.53125	8.03144	8.02787	7.66199	8.52335	8.51492	7.90319	9.19377	9.14208	8.22494	10.0749	9.93949	8.63684	7.55486	7.5157	7.71864	7.87493	8.42676	8.17553	8.79514	9.74901	8.83253	9.50704	10.9235	9.56515	9.66539
AFFX-r2-Ec-bioB-3_at	6.89462	7.23089	7.09085	6.62528	6.7544	6.70125	6.76237	6.7076	6.61836	7.07075	6.93479	6.76734	7.51551	7.38738	7.18603	8.11559	8.08717	7.95346	7.4013	7.16121	7.15352	7.01362	7.14684	6.90869	7.21027	7.4007	6.9654	7.67554	7.83026	7.15541	8.35614	8.44231	7.45116	9.28222	9.28405	7.86544	7.17611	7.2172	7.09492	7.29236	7.32145	7.74443	8.05366	9.2052	8.13691	8.57105	11.3322	8.35674	8.69086
AFFX-r2-Ec-bioC-5_at	6.65928	7.64747	8.13338	6.44539	6.59976	6.85675	6.80703	6.73449	6.41591	7.32908	7.17128	6.52676	7.97462	7.85076	7.12335	8.76824	8.80305	8.26655	8.10766	7.21129	7.8451	6.74084	6.97252	6.85077	7.11188	7.1214	6.75937	8.01307	7.6871	6.9944	9.2884	8.82218	7.45637	10.9728	10.7077	8.15096	7.15946	6.94272	6.97565	7.01026	8.20143	7.87899	7.98054	10.4978	9.39563	10.0798	11.3754	10.4951	11.2485
AFFX-r2-Ec-bioC-3_at	7.38543	8.19575	8.73949	7.04301	7.39269	7.43717	7.31508	7.4095	6.97023	7.78189	7.73414	7.05931	8.39672	8.32666	7.63874	9.1821	9.22056	8.76995	8.22797	7.88138	8.12578	7.46315	7.48645	7.23383	7.87988	7.79421	7.26367	8.73384	8.48403	7.57086	9.9562	9.57695	8.07318	11.6083	11.1719	8.78069	8.11802	7.81341	7.70039	7.57895	9.03212	8.86139	9.37957	10.8893	10.139	10.9407	11.5528	10.9939	11.4301
AFFX-r2-Ec-bioD-5_at	11.645	11.9485	11.8247	11.4601	11.5529	11.6096	11.5218	11.6081	11.5538	11.6729	11.7492	11.6428	11.8917	11.9456	11.8404	12.1857	12.2009	12.1475	12.1216	11.9589	11.8973	11.8268	11.8585	11.8192	11.7354	11.9323	11.8446	11.9265	12.1108	11.9177	12.3744	12.3831	12.0292	13.1132	12.766	12.1844	12.0118	12.0636	12.0064	12.1345	12.236	12.3675	12.5586	12.6577	12.5568	12.7846	13.0724	12.6387	12.7297
AFFX-r2-Ec-bioD-3_at	12.3514	12.642	12.5926	12.1361	12.1554	12.2935	12.1519	12.0913	12.196	12.2621	12.1844	12.2354	12.4432	12.3935	12.3975	12.7016	12.7243	12.699	12.6105	12.5318	12.4141	12.1998	12.2934	12.1179	12.1921	12.1045	12.0672	12.4371	12.1711	12.1235	12.8915	12.5658	12.259	13.5794	13.3783	12.4776	12.5241	12.5865	12.5496	12.5898	12.8306	12.8539	13.1488	13.2787	13.2216	13.4402	13.3601	13.4317	13.3223
AFFX-r2-P1-cre-5_at	14.0457	14.1319	14.0791	13.9773	13.9108	13.9444	14.0017	13.9634	13.9218	14.0656	14.0699	13.9753	14.1607	14.2127	14.0983	14.2909	14.3953	14.3018	14.2464	14.0967	14.0643	14.0583	13.993	14.0179	14.0466	14.0179	14.035	14.1642	14.1448	14.0819	14.3909	14.3711	14.1532	14.7393	14.7164	14.2522	14.1372	14.115	14.206	14.1457	14.2877	14.4936	14.4489	14.5258	14.6442	14.651	14.5946	14.7148	14.6637
AFFX-r2-Bs-dap-5_at	8.90853	9.83608	9.08519	9.56855	9.24286	9.23312	9.92772	9.14038	9.40008	10.0023	9.00698	9.66619	9.84999	8.76927	9.72936	9.46146	8.38851	9.37188	8.87573	10.0376	8.95314	9.87797	9.42933	9.00471	10.3511	9.27314	9.46064	9.97271	9.09315	9.96992	8.78916	8.58812	10.2081	6.69127	7.56525	10.0199	10.0255	9.30485	9.13379	9.21963	9.49597	8.88889	9.2965	7.62476	8.14505	8.07237	5.48531	7.72512	7.69593
AFFX-r2-Bs-dap-M_at	9.89786	10.4281	9.96175	10.2929	9.91424	10.0307	10.4576	9.90914	10.1056	10.4242	9.848	10.2035	10.23	9.6743	10.1614	9.86389	9.35637	9.85584	9.9251	10.6082	10.1229	10.4321	10.3004	9.92062	10.7175	9.99672	10.1184	10.4436	9.6959	10.4206	9.61742	9.27406	10.5515	8.15543	8.64717	10.3842	10.4209	10.4335	10.2224	10.2362	10.038	9.76231	10.2599	8.83846	9.17682	9.13882	7.67028	8.89079	8.73982
AFFX-r2-Bs-dap-3_at	11.0663	11.1576	11.0632	11.2381	10.915	10.9499	11.2613	10.972	10.9597	11.15	10.9133	11.1665	10.9239	10.7214	11.268	10.5692	10.3734	11.0638	10.8667	11.5071	10.783	11.1753	11.0897	10.9359	11.6594	10.9947	11.2479	11.4644	10.8245	11.5036	10.5571	10.361	11.5419	8.82188	9.45312	11.2726	11.3035	11.3706	11.2552	11.3178	10.8737	10.9572	11.3718	9.70463	10.2433	10.0559	8.62851	9.84071	9.568
AFFX-r2-Bs-lys-5_at	6.11944	5.97395	5.85051	6.48816	6.28059	6.01121	6.59044	6.25827	6.19579	6.48349	6.17881	6.46562	6.20462	6.06447	6.45701	5.73834	5.91412	5.901	5.87425	6.96283	5.77009	6.56633	6.70867	6.11538	7.51188	6.634	6.7448	7.3607	6.37536	7.26715	6.07415	5.69857	7.42575	3.47885	4.42195	7.07799	6.89854	6.21983	5.7864	6.30219	6.20781	5.71079	5.98022	5.1882	4.90272	4.7345	4.99899	4.37821	4.37992
AFFX-r2-Bs-lys-M_at	5.57388	5.12637	5.41529	5.77552	5.3866	5.70448	5.81517	5.80695	5.60886	5.73293	5.91761	5.63185	5.55	5.74985	5.60079	5.25635	5.28609	5.39048	5.4321	6.20138	5.74517	5.64403	5.689	5.54569	6.63422	6.07707	6.08602	6.4343	6.13007	6.7813	4.92721	5.32469	7.13033	1.88808	3.28707	6.90168	5.08258	5.3883	5.12074	5.98924	4.82019	4.93038	5.54449	3.47924	4.40429	4.31296	3.22481	4.09334	2.71061
AFFX-r2-Bs-lys-3_at	6.17688	6.11972	6.15785	6.25667	6.15263	6.12241	6.26606	5.89983	5.93595	6.14745	5.61344	5.67812	5.91241	5.29494	5.35853	5.54391	4.92825	4.96407	5.80404	6.73727	5.83723	6.70584	6.24609	6.18249	6.80321	5.69011	6.32784	6.26925	5.22435	6.34727	5.17832	4.73835	6.197	3.45807	4.16607	5.83277	6.59393	6.08017	6.36628	6.17707	5.82879	5.76405	6.45493	5.02966	4.876	4.93293	4.893	4.36502	4.20894
AFFX-r2-Bs-phe-5_at	6.03555	7.04246	6.65995	6.89499	6.38755	6.51783	7.39761	6.97852	6.63637	7.52371	7.20541	7.05772	7.34737	7.02771	7.23395	6.85638	6.39822	6.79447	6.75034	7.56362	6.42927	7.32556	7.13291	6.54453	8.15859	7.20933	7.18176	7.96714	7.13547	7.84863	6.70898	6.55949	8.13516	4.21728	5.23949	7.83985	7.47515	6.41089	6.31148	6.67004	6.85692	6.11256	6.84527	5.08519	5.19082	5.38536	2.90167	4.6083	4.77843
AFFX-r2-Bs-phe-M_at	6.48066	7.19738	6.85527	6.91712	6.7212	6.80782	7.18777	6.79572	6.75109	7.22739	6.75345	7.01521	7.07459	6.54394	7.14819	6.71704	6.13194	6.84977	6.39359	7.49113	6.47347	7.36628	6.99281	6.44639	7.96483	7.23542	7.06507	7.66189	7.26682	7.73353	6.4936	6.63906	8.09394	4.34218	5.04459	7.97751	7.11803	6.51483	6.84563	7.00927	6.76319	6.8675	7.05175	5.19997	5.80721	5.54741	4.76943	5.04555	4.90826
AFFX-r2-Bs-phe-3_at	6.90712	6.63918	6.9652	7.16972	7.27719	7.06541	7.28008	7.42902	7.14531	7.26166	7.36229	7.25011	7.13903	7.13848	7.25103	6.90527	6.7544	7.05152	7.18709	7.76488	7.20099	7.27276	6.99174	7.07859	7.8008	7.23231	7.33185	7.66236	7.36822	7.6836	6.78237	6.91674	7.84854	5.02936	5.57051	7.69499	7.35189	7.164	7.38671	7.4047	6.88311	7.29754	7.53209	5.43655	6.35756	5.73442	5.12651	5.70238	5.01063
AFFX-r2-Bs-thr-5_s_at	6.6129	7.47022	6.71234	7.1746	7.11634	6.78557	7.62929	7.36035	6.81702	7.75873	7.31766	7.37548	7.61014	6.93011	7.73413	7.16544	6.14013	7.41427	7.12095	8.11577	7.09238	7.41153	7.1701	6.77114	8.35753	7.33403	7.20515	8.14889	7.35578	7.90298	6.65006	6.60358	8.23481	3.63196	4.66951	7.91451	7.25159	6.64899	6.7232	6.73398	6.52813	6.86339	7.11128	4.10568	5.52406	4.59619	3.43511	4.5395	3.38526
AFFX-r2-Bs-thr-M_s_at	7.23348	7.81921	7.58699	7.48835	7.35315	7.51298	7.79613	7.35517	7.37318	7.89508	7.28331	7.58265	7.80559	7.07235	7.72109	7.51175	6.6847	7.51587	7.44825	8.2953	7.50964	8.16058	7.91849	7.52849	8.54969	7.92665	7.79827	8.20989	7.81711	8.19586	7.13446	7.24987	8.36212	5.20749	5.99468	8.12999	7.84766	7.34969	7.28498	7.36023	7.12994	7.24383	7.74663	5.48826	6.27103	5.99734	5.05564	5.59985	5.1154
AFFX-r2-Bs-thr-3_s_at	8.18919	8.24156	8.13401	8.26005	8.36646	8.29689	8.34596	8.29236	8.16145	8.302	8.13137	8.19107	8.1365	7.87542	8.1464	7.8334	7.50422	7.859	8.37789	8.86874	8.31419	8.97821	8.61488	8.35593	8.92579	8.43993	8.5129	8.43464	8.16301	8.77024	7.52123	7.56313	8.84128	6.11393	6.48006	8.59021	8.20138	8.14786	8.49915	8.28298	7.85165	7.82034	8.40541	6.69419	6.81617	6.95694	5.5852	6.26103	6.37558
AFFX-Ta-ef1a-M_s_at	2.9925	3.01004	3.03379	3.01855	3.00986	2.99138	3.02165	3.00945	2.97782	3.01954	3.00418	2.97435	3.01464	2.99729	2.97594	3.00731	2.9893	2.98082	3.26738	3.19351	3.47236	2.92034	3.00506	3.06361	2.88147	3.01552	2.98678	2.95431	3.02719	2.98641	3.10489	3.01221	3.00166	3.33539	2.9542	3.0111	3.12564	3.11237	3.08247	3.09082	3.01178	3.03361	3.04454	2.98623	3.01794	3.01194	2.99124	3.01495	2.99649
AFFX-Tae-r2-Bs-dap-3_at	10.4325	10.6475	10.5619	10.5118	10.3485	10.4963	10.5927	10.41	10.3534	10.5444	10.3631	10.533	10.3762	10.1667	10.6534	10.0722	9.79006	10.4671	10.4535	11.0254	10.6724	11.0105	10.6895	10.4767	11.2385	10.606	10.6283	10.866	10.4407	10.924	9.89323	9.96685	11.0348	8.22365	9.02749	10.8099	10.6437	10.4396	10.7369	10.6399	10.2847	10.3375	10.7148	9.22976	9.55995	9.32199	9.0434	9.10171	8.76942
AFFX-Tae-r2-Bs-dap-5_at	8.78692	9.57825	8.7569	9.36547	8.99378	8.88073	9.65118	8.9086	9.07711	9.67176	8.8229	9.46747	9.47924	8.65768	9.66251	9.06234	8.37753	9.39486	8.64326	9.93905	8.69776	9.57863	9.21455	8.86032	10.3588	9.13773	9.33611	10.1441	9.063	9.82414	8.94132	8.6193	10.0393	6.60956	7.57897	9.84103	9.62471	9.26944	9.10324	9.05661	9.32144	8.7794	9.12838	7.74439	8.02949	7.7551	5.99668	7.62685	7.29925
AFFX-Tae-r2-Bs-dap-M_at	10.299	10.9047	10.3482	10.6759	10.4595	10.4239	10.8583	10.4652	10.5046	10.8244	10.369	10.7405	10.61	10.1181	10.7972	10.2005	9.67548	10.4397	10.3799	11.2027	10.3256	11.0421	10.6979	10.4509	11.2226	10.48	10.7006	10.8237	10.2651	10.9709	9.86407	9.80942	11.0356	8.25756	8.95861	10.7806	10.9048	10.6485	10.7111	10.6186	10.73	10.4743	10.7553	9.00239	9.74931	9.53342	7.07454	9.30077	9.00938
AFFX-Tae-r2-Bs-lys-3_at	7.31244	7.17602	7.58174	7.60419	7.50106	7.41381	7.68848	7.65143	7.4509	7.62185	7.57375	7.5795	7.43315	7.30665	7.55183	7.1126	6.83624	7.19323	7.06781	7.85191	7.1304	8.05149	7.63435	7.39823	8.25078	7.76513	7.76056	7.87838	7.64894	8.06142	7.01775	7.02014	8.12921	5.61544	5.67151	7.86837	7.40212	7.43166	7.54909	7.61749	7.2465	7.55782	7.73343	6.09565	6.82268	6.4085	5.86704	6.32363	5.8766
AFFX-Tae-r2-Bs-lys-5_at	6.37791	6.44201	6.35949	6.72227	6.26652	6.18328	6.91605	6.49029	6.13318	6.87366	6.5292	6.47286	6.62823	6.38444	6.7463	6.16086	6.0373	6.66615	6.68655	7.18101	6.32435	6.76663	6.74563	6.15929	7.61053	6.93287	6.63468	7.51895	6.87754	7.26358	6.36773	6.16021	7.59934	3.96761	4.48274	7.43845	6.50569	6.3038	6.28857	6.5644	6.75151	6.51415	6.77139	5.44931	5.62417	5.20746	3.93207	4.94136	4.55455
AFFX-Tae-r2-Bs-lys-M_at	6.15752	6.11292	6.21429	6.30367	6.3312	6.05974	6.43058	6.41278	5.94341	6.42249	6.31104	6.22507	6.2933	6.04335	6.421	6.03031	5.59131	6.2201	6.10725	6.79078	5.7417	6.36876	6.42816	5.93972	7.14634	6.46493	6.56709	7.12805	6.3908	7.14645	6.23934	5.9161	7.34127	4.33621	4.84343	6.97569	6.47059	6.40591	6.19596	6.27377	6.02391	6.30252	6.51151	4.9588	5.24615	4.99522	4.69533	4.46999	4.30294
AFFX-Tae-r2-Bs-phe-3_at	7.74315	7.83086	7.9828	7.85402	7.79221	7.92925	7.9149	7.91201	7.7017	7.83772	7.88242	7.66795	7.6355	7.69921	7.61952	7.29206	7.34244	7.41873	7.70623	8.39234	7.76754	8.17895	7.70546	7.657	8.70156	7.94923	7.98707	8.43294	8.04209	8.37775	7.34227	7.54444	8.51597	5.29668	6.16598	8.24989	7.88183	7.69319	7.98713	8.01709	7.85428	7.78104	8.13202	7.21402	7.00025	6.42931	7.1144	6.48906	5.73686
AFFX-Tae-r2-Bs-phe-5_at	6.29884	6.89146	6.37886	6.65657	6.3781	6.33176	6.85327	6.25223	6.31962	6.8336	6.1088	6.618	6.63105	5.89954	6.73803	6.23056	5.59674	6.34996	6.60874	7.42458	6.44895	7.44635	6.6756	6.33926	7.99592	6.85722	6.86477	7.55148	6.89248	7.52222	6.11443	6.2865	7.856	3.53244	4.71432	7.65511	6.87625	6.20995	6.2959	6.34637	6.3221	6.37749	6.86944	5.15702	5.77853	5.33675	4.93684	5.33786	4.39696
AFFX-Tae-r2-Bs-phe-M_at	5.29364	5.50351	5.42622	5.40723	5.39697	5.32383	5.59763	5.68099	5.1374	5.66306	5.75543	5.33975	5.61206	5.61042	5.52702	5.43354	5.22167	5.44583	5.40661	6.27121	5.64908	5.72673	5.65859	5.26172	6.97243	6.17377	5.77114	7.01098	6.43082	6.47136	5.72075	5.83588	6.8344	2.88198	3.99152	6.61993	5.69286	5.23325	5.11092	5.34728	5.24156	5.18855	5.66014	4.37795	4.47258	4.4909	4.20703	3.99324	4.06038
AFFX-Tae-r2-Ec-bioB-3_at	6.88851	7.06999	7.05223	6.58607	6.56618	6.70978	6.64348	6.76112	6.60185	6.86573	7.1113	6.68697	7.21785	7.57513	7.02494	7.71453	8.16933	7.70282	7.25087	7.06852	7.08192	6.92671	6.93047	6.80566	7.0883	7.09619	6.85468	7.49624	7.50662	7.04854	8.10645	8.17053	7.35692	8.9481	9.14746	7.79304	7.15382	7.14737	6.90518	7.10208	7.67406	7.72897	7.92072	8.99903	8.30763	8.47124	9.46038	8.72649	8.53543
AFFX-Tae-r2-Ec-bioB-5_at	5.96258	6.58464	6.47266	5.99156	6.02183	6.02955	6.29616	6.18215	5.91335	6.68736	6.53845	6.04637	7.15448	7.04033	6.46336	7.71955	7.7059	7.24393	6.68516	6.49933	6.57941	6.4561	6.36057	6.34589	6.77172	6.62342	6.4743	7.3285	7.10941	6.74535	8.08516	7.79521	7.09779	9.07744	8.71948	7.52987	6.38015	6.64151	6.58527	6.60865	7.4507	7.5042	7.60217	8.72755	8.06727	8.25722	9.1228	8.3549	8.38277
AFFX-Tae-r2-Ec-bioB-M_at	7.05707	7.51831	7.36541	6.76684	6.85544	6.9347	6.90845	6.9651	6.753	7.21298	7.27346	6.7935	7.64384	7.72398	7.1413	8.21779	8.33047	7.90789	7.6209	7.4414	7.58236	7.25136	7.23679	7.30035	7.49683	7.39815	7.27197	7.95864	7.80713	7.39555	8.57314	8.44515	7.63645	9.35838	9.35556	8.00406	7.28456	7.21088	7.49419	7.38872	7.83487	8.05164	8.21556	9.16598	8.41357	8.76964	10.4436	8.65234	8.89066
AFFX-Tae-r2-Ec-bioC-3_at	7.21677	8.02461	8.70468	7.00747	7.34082	7.44822	7.34679	7.54137	6.99315	7.83906	7.95636	7.08101	8.44878	8.56452	7.65127	9.19903	9.40027	8.76647	8.20122	7.68605	8.05443	7.40285	7.60817	7.31662	7.69613	7.80466	7.29693	8.51937	8.3347	7.49886	9.81717	9.35696	7.9155	11.6686	11.041	8.58634	7.92418	7.67515	7.6968	7.57587	8.84764	8.5226	8.9882	10.9706	9.91772	10.6531	11.7737	10.9125	11.3363
AFFX-Tae-r2-Ec-bioC-5_at	6.38429	7.27386	7.97082	6.19979	6.60032	6.59479	6.59597	6.80769	6.08897	7.16089	7.27724	6.17513	7.85881	7.9836	6.7878	8.7177	8.96743	7.99531	7.77565	7.1488	7.54273	6.71091	6.7518	6.59045	7.41148	7.29583	6.53573	8.39405	8.1375	6.79946	9.51051	9.21171	7.28442	10.769	10.5552	7.99725	6.99741	6.55679	6.62252	6.87731	8.11144	8.11918	8.28092	10.369	9.52618	9.98593	11.2131	10.4337	10.7463
AFFX-Tae-r2-Ec-bioD-3_at	12.5937	12.899	12.7403	12.4559	12.4473	12.514	12.5046	12.4611	12.4529	12.6205	12.567	12.5	12.7873	12.7298	12.6428	13.011	12.9509	12.8943	12.8967	12.8482	12.7101	12.6238	12.6049	12.4364	12.5296	12.5177	12.3486	12.6872	12.6185	12.3581	13.0741	12.9189	12.452	13.72	13.4611	12.6391	12.8822	12.8109	12.8644	12.8527	13.0546	13.2608	13.3097	13.4034	13.472	13.5941	13.6865	13.5455	13.5588
AFFX-Tae-r2-Ec-bioD-5_at	11.2524	11.6151	11.5312	11.0517	11.1923	11.3194	11.1362	11.2278	11.1943	11.2995	11.3533	11.2018	11.5179	11.5359	11.3344	11.7975	11.7781	11.6105	11.7652	11.5329	11.5125	11.3917	11.5097	11.4136	11.2986	11.5457	11.3659	11.4977	11.7085	11.3864	11.9486	12.0234	11.4693	12.6799	12.5326	11.6231	11.5809	11.6662	11.679	11.6758	11.7647	12.0558	12.2031	12.2489	12.2996	12.477	12.747	12.4504	12.3722
AFFX-Tae-r2-P1-cre-5_s_at	13.4634	13.5009	13.4898	13.3654	13.2074	13.3526	13.382	13.2647	13.3271	13.4477	13.3894	13.3764	13.5513	13.5583	13.4931	13.6969	13.7754	13.6877	13.6469	13.6672	13.4992	13.4855	13.5418	13.4569	13.4043	13.4486	13.469	13.5161	13.5016	13.5113	13.8083	13.7317	13.5803	14.3055	14.1842	13.6806	13.6012	13.519	13.6789	13.5951	13.6597	13.9684	13.9398	13.9743	14.1088	14.1634	14.2739	14.1503	14.1593
AFFX-Tae-r2-Bs-thr-3_s_at	8.36561	8.15597	8.11189	8.4036	8.41236	8.28979	8.43731	8.4832	8.26181	8.35679	8.37777	8.39733	8.16856	8.10644	8.42385	7.85651	7.64866	8.15047	8.54387	9.00701	8.42144	8.87129	8.58818	8.38321	9.01573	8.37915	8.50799	8.6736	8.13583	8.74513	7.80564	7.61173	8.79307	6.31352	6.64363	8.50892	8.18815	8.25155	8.3972	8.49545	7.74195	7.8825	8.34958	6.45389	6.95737	6.91799	6.20306	6.39794	6.38081
AFFX-Tae-r2-Bs-thr-5_s_at	7.06958	8.02487	7.4199	7.55881	7.27482	7.25978	7.98178	7.3511	7.22902	8.06366	7.33049	7.72959	7.84685	7.1114	7.95297	7.30685	6.64141	7.35851	7.40453	8.48222	7.59702	7.84354	7.68841	7.26124	8.83353	7.84984	7.64274	8.64135	7.65324	8.33238	7.14243	6.47904	8.73224	4.10976	3.88332	8.5808	7.92194	7.09811	6.8372	7.18389	7.25049	7.19141	7.62396	5.14188	6.23928	6.00428	4.4746	5.51827	5.19385
AFFX-Tae-r2-Bs-thr-M_s_at	7.43393	8.02504	7.65738	7.6395	7.57436	7.5318	7.84837	7.72993	7.39589	7.86124	7.75557	7.64831	7.69689	7.59107	7.86807	7.33715	7.19885	7.79074	7.70463	8.42388	7.76429	8.2508	7.94818	7.49049	8.4841	7.94416	7.73902	8.05573	7.79199	8.23738	6.95132	7.13191	8.53692	5.05696	5.71516	8.44369	7.80114	7.28363	7.3603	7.48952	7.29056	7.21553	7.52485	5.97613	6.56072	5.91147	5.62729	6.12106	5.28327
AFFX-Ta_18SrRNA_at	4.4905	4.72461	5.01637	4.51116	4.50031	4.69044	4.69313	4.71229	4.58636	4.9239	4.95885	4.41561	5.19751	5.23066	4.48191	5.52679	5.53897	5.01696	4.92147	4.42079	5.23614	4.79676	4.53764	4.69611	4.68622	4.86129	4.57813	4.72714	5.1811	4.57709	4.9291	5.48916	4.6713	5.31885	5.78977	4.86784	4.98679	4.01511	4.98723	4.41318	4.81092	4.59344	4.79503	5.30959	4.66772	5.10727	5.49985	4.82422	5.23753
AFFX-Ta_G-6-PDH_5_s_at	4.93105	4.78855	4.65184	5.03881	4.64758	4.88576	5.0302	4.35352	4.96047	4.99068	4.14225	4.97477	4.93127	3.98837	5.00925	4.85151	3.8816	5.1148	4.22682	4.00203	4.49321	3.7769	4.0556	4.14643	3.95635	4.0748	4.08355	4.25999	4.08091	4.16092	4.63166	4.07878	4.34701	5.07404	4.06929	4.64959	4.52285	4.61218	4.5423	4.31183	4.80708	4.22953	4.01842	4.85523	4.15982	3.9592	4.86647	4.2221	4.20222
AFFX-Ta_G-6-PDH_3_s_at	7.51109	7.49797	7.33615	7.23863	7.26122	7.66213	7.06266	6.8606	7.5032	6.94222	6.56256	7.16111	6.85676	6.33196	6.89512	6.79943	6.15301	6.86309	7.13868	6.63898	7.10017	6.59933	6.98706	6.67893	6.39135	7.07865	6.63326	6.35142	7.02593	6.76702	6.42953	6.85579	7.01234	6.62344	6.5584	7.3649	7.10263	7.09409	7.08196	7.13999	7.16279	7.05243	6.86068	7.11093	6.91592	6.67142	7.02995	6.74367	6.66377
AFFX-Ta_Sucsyn_5_at	4.46156	4.9749	4.21406	5.48722	5.14346	4.52262	6.18525	6.13316	5.07354	6.75656	6.91513	5.78052	7.27427	7.51489	6.65001	7.77826	7.95424	7.73374	4.42426	3.90004	4.35272	4.03335	3.74829	4.81357	5.02889	5.33733	5.49969	6.03345	6.94671	6.25065	6.95392	8.17418	7.05913	7.78809	8.82754	7.95748	4.39954	4.29882	3.89903	4.22779	6.02973	4.06419	4.46679	7.01204	4.64065	5.19084	7.65442	5.24567	6.24612
AFFX-Ta_Sucsyn_M_at	7.61159	7.84769	7.06789	8.51876	8.45549	7.57485	9.13968	9.10942	8.18116	9.63178	9.61702	8.84532	10.0602	10.0324	9.58322	10.4576	10.3833	10.4335	7.21202	6.80423	7.371	6.80534	6.89349	8.43929	8.95131	8.77844	9.24928	10.2653	10.454	9.92506	10.5311	11.4391	10.5352	9.58648	11.4563	11.1195	6.75481	6.79639	6.93681	6.85355	9.07319	7.31636	7.35602	10.0089	7.91389	8.22163	10.4526	8.50449	9.19993
AFFX-Ta_Sucsyn_3_at	9.23354	9.53396	9.08098	9.55997	9.83752	9.27524	9.96134	10.2897	9.6294	10.3795	10.6927	10.1056	10.8295	11.0719	10.7133	11.3375	11.4503	11.494	9.63327	9.31589	9.48744	9.92146	9.55728	9.23782	10.9024	10.8864	10.0994	11.5625	12.1055	11.2869	11.8645	12.9393	12.3956	11.7737	13.2387	13.2929	8.53297	8.49287	8.874	8.5289	9.70185	9.10892	8.93324	11.0594	9.42695	9.63438	11.8847	9.82654	10.6196
TaAffx.143996.1.S1_s_at	4.48075	5.8555	7.95793	4.32637	5.49868	5.46728	4.95687	5.65618	4.73071	5.65697	5.92205	4.8281	6.38962	6.35214	5.47906	7.17322	6.99294	6.64078	5.9916	5.32699	6.53896	5.06944	5.81506	5.13095	5.3605	6.63519	5.29736	6.06862	7.35152	5.8204	7.08773	7.95641	6.40374	8.4531	8.44938	6.95844	6.3357	3.9368	6.28735	4.82442	5.97795	4.98592	5.78865	7.71451	5.23766	6.74748	8.60649	5.81515	7.21192
TaAffx.143997.1.S1_s_at	7.14204	9.4418	9.77677	7.14191	7.78048	8.14446	7.64951	7.60563	7.67255	8.27098	7.85873	7.44464	8.98541	8.45326	7.75879	9.82244	9.41452	8.91351	9.66832	8.7596	9.70825	9.29298	10.2435	8.34975	8.69011	9.17966	8.73919	9.13628	8.51593	9.3926	10.7642	9.42062	10.0602	13.7967	12.6524	10.6691	9.16293	7.37637	9.30582	8.50378	9.12232	8.83053	10.1449	11.258	10.2371	11.1611	11.7949	11.3689	10.8884
TaAffx.143998.1.S1_at	8.08987	8.14201	8.17095	8.16274	8.61958	8.26574	8.40558	8.72786	8.2582	8.75762	8.9483	8.14589	9.21325	9.29861	8.32152	9.79874	9.80844	9.07553	7.88494	7.77223	8.12442	8.29678	8.49873	8.13224	8.55658	9.07998	8.25395	8.78297	9.52751	8.40935	9.00486	9.8741	8.58587	9.24041	10.1305	8.78734	8.61161	8.59076	8.71437	8.38707	8.27095	8.1008	8.4992	10.0024	8.12986	8.81218	10.9287	8.31977	9.29981
TaAffx.143999.1.S1_at	9.26372	8.89456	9.36105	9.16935	9.48444	9.37831	9.29488	9.66854	9.24813	9.5007	9.81641	9.10575	9.77128	9.98106	9.14911	10.1182	10.1862	9.5276	8.81753	8.51291	8.89749	8.98648	9.22797	8.93173	9.18883	9.74383	9.12204	9.42349	10.0909	9.34784	9.69712	10.3028	9.54706	10.0267	10.3821	9.69853	9.47462	9.64495	9.59197	9.63492	9.29721	9.67034	9.89805	10.5322	9.98714	10.1488	11.2121	10.2653	10.3783
TaAffx.143999.1.S1_s_at	10.0317	9.77615	10.1414	9.83755	10.3099	10.1754	9.93482	10.2794	9.99753	10.179	10.3465	9.63589	10.5442	10.5499	9.54287	11.0478	10.9191	10.0354	9.79086	9.54502	9.91896	10.3675	10.2584	10.0421	10.4909	10.7676	10.1592	10.5293	11.0968	10.2794	10.5369	11.2788	10.4097	10.529	11.3127	10.5588	10.2856	10.3207	10.1852	10.0066	9.88292	9.78453	10.0501	11.4724	10.1576	10.2841	12.3196	10.566	10.6807
TaAffx.144000.1.S1_s_at	3.79142	4.80964	5.41551	3.75676	3.63612	4.2531	4.2635	4.55052	3.90734	4.87381	5.40987	4.06796	5.56411	6.16552	4.66441	6.36082	6.83043	5.74694	5.60395	5.004	5.84049	5.37981	5.45409	5.21208	6.56615	6.03681	5.28261	7.40103	6.66185	5.54409	7.7896	7.45844	5.90739	7.67296	8.53144	6.36301	5.99425	4.52365	5.91716	4.90951	6.12933	4.54852	5.63107	6.98196	5.972	6.42863	7.23207	7.40992	6.90374
TaAffx.144000.1.S1_x_at	5.56486	5.68093	5.91794	5.46674	5.37822	5.58255	5.60587	5.62027	5.43626	5.81242	5.83976	5.40155	6.07055	6.03028	5.45783	6.38996	6.19659	5.61088	5.94187	5.73671	5.78831	5.6905	5.75703	5.54744	6.52456	5.96822	5.51146	7.01216	6.24024	5.54478	7.05367	6.55957	5.62382	6.57472	6.93666	5.74786	5.98324	5.18796	6.25231	5.55535	5.87099	5.84658	5.87381	6.40207	5.71833	6.11062	6.65109	5.72245	6.07855
RPTR-Ta-J01636-1_at	4.23092	4.41176	4.45514	4.25022	4.20541	4.52822	4.34131	4.28647	4.5437	4.46557	4.41828	4.51943	4.62048	4.58355	4.45887	4.81427	4.78706	4.35633	4.27804	4.19884	4.3053	4.27202	4.35988	4.19854	4.37709	4.55043	4.0933	4.49988	4.75279	4.04135	4.6346	4.97268	4.04377	4.78586	5.22176	4.10786	4.36916	4.41154	4.42898	4.37311	4.31511	4.31842	4.3227	4.37084	4.30639	4.38796	4.51225	4.35796	4.62029
RPTR-Ta-AF292559-2_s_at	3.84124	3.75035	3.59056	3.7677	3.93119	3.57801	3.79455	3.98518	3.62733	3.84488	4.01371	3.72708	3.91038	4.02996	3.87838	3.99221	4.03761	4.09408	3.76876	3.86594	3.73789	4.07198	3.96524	3.85525	4.03021	3.90767	3.90713	3.93635	3.84325	3.9339	3.82476	3.80132	3.94511	3.70075	3.79658	3.94295	4.08472	3.96543	3.97757	3.97419	4.00663	4.05456	4.14377	4.12434	4.13512	4.16945	4.29049	4.23126	4.19981
Ta.812.1.S1_x_at	12.7526	12.2164	11.92	12.4869	12.6504	12.5327	12.1483	12.3273	12.7133	11.8804	12.0356	12.5468	11.6682	11.7949	12.2454	11.504	11.6035	11.9065	12.3242	12.5468	12.3323	12.5087	12.5887	12.465	12.3058	12.3177	12.3594	12.1036	12.059	12.2399	11.9278	11.8719	12.1216	11.7823	11.7867	12.0064	11.9305	12.0001	12.126	11.8379	11.8901	11.8921	11.8287	11.7921	11.7429	11.8288	11.7023	11.6539	11.81
TaAffx.128414.1.A1_x_at	16.2566	16.0938	16.012	16.1615	16.1141	16.1053	16.0575	15.99	16.1024	15.9488	15.8865	16.1207	15.8308	15.794	16.0059	15.696	15.7064	15.637	16.1222	16.2489	16.1163	16.0485	16.0525	16.1971	15.8627	15.7815	16.0648	15.7939	15.6316	15.9058	15.8318	15.6043	15.7147	15.9847	15.7168	15.478	16.0216	16.0704	16.1799	16.0698	15.827	16.1148	16.0944	15.5336	15.9571	15.8715	15.2216	15.7656	15.3376
Ta.746.1.S1_a_at	13.6634	13.1905	13.0626	14.0981	14.1254	13.6031	14.3809	14.5506	13.9681	14.6235	14.8288	14.2376	14.8568	15.0354	14.5052	15.0996	15.1964	14.8312	13.3889	13.0992	12.9996	13.2626	13.0545	12.9296	13.4594	13.8622	13.413	13.7856	14.5954	13.9919	14.2168	15.0333	14.533	14.7725	15.0511	14.9973	13.1021	13.0521	13.3036	13.2824	13.9711	13.6274	13.5694	14.8063	13.935	14.1884	15.2932	14.2428	14.862
Ta.746.3.S1_x_at	13.6901	13.1654	12.995	14.098	14.1421	13.5524	14.3258	14.5091	13.9296	14.5069	14.737	14.2083	14.6718	14.9007	14.4786	14.8358	15.0246	14.7976	13.123	12.7893	12.9006	12.8793	12.8053	12.8929	13.0847	13.7192	13.264	13.4706	14.5114	13.7175	14.0011	14.9367	14.1724	14.6996	14.8498	14.6126	13.0224	13.028	13.1684	13.2542	13.8645	13.5574	13.5536	14.7021	13.9096	14.2087	15.1564	14.2511	14.8158
Ta.861.1.S1_at	14.8292	14.7969	14.7355	14.9055	14.5484	14.7181	14.7794	14.1619	14.8188	14.5387	13.7588	14.8193	14.1987	13.3236	14.2767	13.7413	12.83	12.8239	14.7389	14.7548	14.648	14.5764	14.5559	14.7843	14.15	13.5972	14.8065	13.6477	12.7755	14.6049	13.0704	12.3134	14.0849	12.388	12.3447	13.1508	14.879	14.8915	14.898	14.8729	14.4793	14.6845	14.7757	13.5437	14.1832	13.9803	12.4178	13.522	12.3142
Ta.217.1.S1_x_at	13.2954	12.4701	12.2438	12.4572	12.509	12.6528	11.7585	12.1441	12.4122	11.3002	11.8667	11.5901	11.0216	11.6669	10.8012	10.9094	11.5383	10.4058	11.2261	11.5138	11.5793	11.2354	12.1593	12.0635	9.68334	11.3988	11.4162	8.71333	10.5595	10.5906	8.48584	9.99099	9.983	9.11649	9.86695	9.75702	13.1391	13.4258	12.6638	12.9719	11.6437	12.0198	11.9482	11.1237	11.9555	12.0532	11.1267	11.9575	12.1165
Ta.240.1.S1_a_at	11.2122	11.0309	10.8584	10.7697	11.1791	10.7337	10.5938	11.2944	10.6288	10.528	11.3356	10.6133	10.5347	11.2927	10.7038	10.6083	11.1552	10.9288	10.6999	10.2737	10.3489	10.1267	10.6382	10.5889	10.0182	10.9794	10.8261	10.116	11.3283	11.0719	10.3631	11.7056	11.3397	10.7644	12.1357	11.6469	10.2951	10.481	10.6517	10.4125	10.4923	10.835	10.471	10.5394	10.893	10.5104	10.6054	10.9185	10.5331
Ta.231.1.S1_at	8.27851	7.49032	6.57645	8.41457	8.75906	7.31105	8.30958	8.85314	7.82959	8.17237	8.72007	8.13328	8.01971	8.45511	8.23429	7.85003	8.06459	8.10779	8.22622	8.05507	7.85818	8.395	8.1064	8.65516	10.4393	9.37943	9.4321	11.5688	10.3946	10.009	11.6379	10.7873	10.3165	10.4989	10.3227	10.3039	5.70162	5.93149	6.53333	5.58428	6.87122	7.64745	6.83682	7.21848	8.11086	7.97446	7.24302	8.20891	8.58576
Ta.231.1.S1_x_at	9.40647	8.98334	8.21026	9.67445	9.74566	9.17924	9.70991	10.0575	9.83282	9.69041	10.137	10.1804	9.64068	10.0523	10.238	9.56435	9.8079	9.96705	10.0426	9.52351	9.78583	10.2822	9.6761	10.8914	12.4685	11.2664	11.6285	13.6275	12.5175	12.0833	13.6143	12.9985	12.2666	12.2674	12.4279	12.1545	7.5938	7.85321	8.30406	7.29709	8.75909	9.30719	8.2671	9.12601	9.76036	9.28446	9.12555	9.90512	9.9482
Ta.796.1.S1_x_at	8.52297	8.54774	8.53602	8.70024	8.43121	8.5705	8.5683	8.08628	8.6604	8.27701	7.71375	8.68073	7.85248	7.30617	8.41772	7.27375	6.84069	7.69104	8.16841	8.35335	8.2202	8.34236	8.3733	7.91152	8.398	7.74853	7.79845	8.28176	7.17861	7.62503	8.04139	6.8829	7.40553	7.6713	6.98682	7.13274	8.24862	8.36972	8.20409	8.00567	7.93863	8.06921	7.9012	7.6327	8.01445	7.87228	7.35056	7.9905	7.90073
Ta.30711.1.S1_x_at	2.88756	2.84377	2.79591	3.60752	3.96282	2.72944	4.41639	5.4084	3.20259	5.29817	6.59295	4.16462	6.28762	7.61813	5.65545	7.446	8.5482	7.82144	2.6627	2.42764	3.47382	4.32614	3.27189	2.54119	8.24118	7.8982	5.01279	10.5843	11.471	8.22962	11.2844	12.8309	11.0724	10.1881	11.202	13.1479	2.77155	2.75266	2.7116	2.70577	3.74407	2.91463	2.86915	6.29451	3.52949	3.85924	8.21233	4.37696	5.84286
Ta.4889.1.S1_at	2.46921	2.72346	2.38958	2.48737	2.50503	2.40661	2.71415	2.79661	2.54986	3.06663	3.27982	2.82181	3.53425	3.91056	3.28297	4.1432	4.71465	4.01174	2.48433	2.48482	2.4371	2.51008	2.53335	2.44676	2.51579	3.12291	2.59185	2.55648	3.68472	2.81844	2.63546	4.05147	3.13067	2.76067	4.13379	3.5518	2.50687	2.46653	2.50378	2.43964	2.65565	2.53319	2.55252	3.23718	2.70021	2.99052	3.96801	2.94948	3.797
Ta.74.1.S1_at	10.1339	10.6255	10.2182	9.99989	10.0375	10.3449	9.75502	9.50629	10.265	9.44634	9.01905	9.9926	9.07237	8.53154	9.46434	8.61146	8.0092	8.58703	10.0258	10.0789	10.1535	10.2327	10.3756	10.1995	9.77401	9.3857	9.96893	9.3997	8.47133	9.54318	9.21704	8.06621	9.05739	9.2729	8.4192	8.54123	10.1279	9.91428	9.91473	9.63992	9.60251	9.72949	9.17997	8.81065	9.52729	8.69716	7.84745	9.25551	8.158
Ta.5024.1.S1_x_at	2.38321	2.4413	2.3387	2.45431	2.63903	2.33237	2.83927	3.50985	2.34775	3.41526	4.49159	2.63506	4.16875	5.57631	3.61621	5.14232	6.81755	5.67969	2.42877	2.13743	2.68552	3.96744	2.83083	1.74464	8.01187	7.53698	4.43932	10.3889	11.2607	7.68756	11.0302	12.8049	10.5396	9.77228	11.3873	12.6682	2.37867	2.42204	2.34346	2.32574	3.31234	2.47637	2.4592	5.70085	2.98714	3.40072	7.4906	3.71258	5.3223
Ta.28697.2.S1_a_at	10.2838	9.86285	10.2126	9.9983	10.3387	10.5058	9.72705	10.0505	10.4271	9.44684	9.67797	10.0993	9.1415	9.25594	9.53978	8.79107	8.77208	8.70559	9.8541	10.0734	9.91789	9.65952	9.75501	9.63291	8.99623	8.9336	9.33274	8.18734	8.35274	9.12843	7.24066	8.14479	8.91842	6.1076	8.41352	8.65393	9.83305	10.3054	9.98504	10.1216	9.40634	9.6218	9.97669	8.59511	9.20813	9.50811	7.9669	8.77338	8.75466
Ta.1526.1.S1_at	12.486	12.5023	12.2457	12.533	12.4273	12.4677	12.4529	12.0901	12.4922	12.3384	11.8795	12.3961	12.1977	11.7618	12.1946	12.0255	11.7285	11.8733	11.8556	11.5818	12.1579	11.5916	11.8993	11.8893	10.5448	11.6389	11.6496	9.58097	11.2367	11.4388	8.72483	10.7898	11.2419	7.96072	10.3209	11.048	12.7909	12.6853	12.7387	12.4675	12.2411	12.2592	12.2602	11.898	12.0702	12.0075	11.6087	11.9505	11.6479
Ta.1526.1.S1_x_at	13.5925	13.6113	13.4378	13.5471	13.4983	13.5833	13.4749	13.2325	13.5842	13.3962	13.0754	13.4963	13.3097	12.9989	13.33	13.2105	12.9972	13.0737	12.9182	12.6528	13.2741	12.5849	12.92	13.0004	11.6813	12.7822	12.7685	10.8128	12.4851	12.5672	9.9886	12.0794	12.3805	9.18304	11.5597	12.1972	13.809	13.7345	13.7684	13.4754	13.3413	13.4863	13.3502	13.0457	13.3497	13.2075	12.8165	13.242	12.9662
Ta.242.1.S1_at	11.6062	11.3547	11.4969	11.6512	11.4343	11.5473	11.632	11.3192	11.595	11.5465	11.2009	11.6407	11.402	11.0775	11.5044	11.1891	10.9423	11.0437	11.3936	11.3352	11.2986	11.0851	11.0685	11.1961	10.9828	10.6738	11.0582	10.9817	10.4687	10.9035	11.0526	10.5246	10.7279	11.1955	10.9106	10.5214	11.2186	11.4333	11.375	11.3814	11.3425	11.2454	11.2286	11.0486	11.0534	10.9237	10.7075	10.8273	10.515
Ta.21342.1.S1_x_at	4.80122	6.06411	3.45852	4.39898	4.09683	3.15704	4.09613	3.92805	3.18093	3.89637	4.02464	3.44194	3.76996	4.16338	3.92853	3.70927	4.28962	4.68405	7.89283	4.67486	6.26409	5.92456	5.77931	7.31506	5.50478	6.5483	7.72578	5.75904	7.14386	7.90335	6.49467	7.63401	7.93672	7.72297	8.04875	7.84371	3.89184	3.87109	3.96958	3.80153	3.95819	4.07206	3.88784	4.10371	4.18358	4.07194	4.26238	4.30472	4.2731
Ta.10047.1.S1_s_at	9.22391	9.50871	9.21182	8.98516	8.74067	9.05486	8.91189	8.96209	8.8583	8.82362	9.09835	8.80185	8.70207	9.08217	8.66442	8.53271	8.88319	8.29159	8.30568	8.03239	8.43716	7.64667	7.55653	8.24895	7.79933	7.46145	8.06911	7.95967	7.46137	7.90607	8.04663	7.48969	7.76212	8.02957	7.52206	7.63566	9.57726	9.92766	9.42014	9.71772	8.96968	9.33467	9.60896	8.55184	9.24918	9.33767	8.3871	9.16985	8.92018
Ta.706.1.S1_s_at	8.45534	8.157	7.93549	8.16282	7.95928	8.3974	7.93889	7.2918	8.17317	7.75569	6.81958	7.6967	7.59301	6.50372	7.35663	7.43966	6.32958	7.395	7.62908	7.13639	7.83638	7.1124	7.77811	7.55647	7.15819	7.96218	7.44387	7.25545	7.90725	7.45567	7.34239	7.66491	7.56715	7.40087	7.22418	7.78491	7.7022	7.71041	7.89799	7.47596	7.66502	7.71581	7.33951	7.63222	7.45014	7.32095	7.60656	7.25939	7.41541
Ta.511.1.S1_at	11.8132	12.0087	12.1153	11.3899	11.334	11.9663	10.6139	10.1792	11.5642	9.61066	8.96095	10.9613	8.37642	7.63836	9.86447	6.83868	6.13313	7.98803	11.6299	12.0183	11.8348	11.3954	11.5192	12.0359	10.5557	9.54749	11.3205	9.52177	7.8066	10.21	8.3052	6.67906	8.81574	6.84353	6.38383	7.09783	12.0985	12.2218	12.164	12.2863	11.5931	11.9006	12.1292	9.82752	11.1774	10.9541	7.74174	10.1613	8.57061
Ta.7378.1.S1_x_at	4.6552	6.00759	6.08394	3.99579	4.26649	5.21436	3.99316	4.7855	4.25966	4.07644	5.28194	3.93687	4.18382	5.56794	3.81211	4.30017	5.58832	3.638	4.68147	4.38006	4.33806	5.06849	4.70449	4.80902	4.58529	4.50505	4.87505	3.83203	4.20481	4.73783	2.87022	3.90734	4.44093	1.66182	3.64932	3.97106	4.39276	5.79132	5.59677	6.10184	4.94223	5.79604	5.9096	2.53187	4.2504	3.68688	1.0759	2.87322	1.75823
Ta.1197.1.S1_at	7.12157	7.32182	8.19785	5.83437	5.64267	7.27084	5.05801	4.62731	6.02564	4.43121	3.90174	4.93638	3.85934	3.32555	3.9963	3.29297	2.84292	3.19646	8.27087	8.18061	7.9082	6.19555	7.36173	7.45448	3.7833	4.23919	5.99559	2.70465	2.03036	4.51681	2.87303	1.5106	3.31893	4.38583	3.23993	2.51507	7.74747	8.13991	7.91762	8.28258	6.74703	7.46796	7.7259	3.90769	6.39535	6.21844	2.08882	5.27722	4.39758
Ta.1197.1.S1_x_at	7.73435	7.94788	8.82137	6.43814	6.27794	7.8466	5.68663	5.03123	6.59156	5.09366	4.19798	5.48055	4.56262	3.63165	4.52946	4.04572	3.28313	3.74571	8.66827	8.83582	8.64912	6.72883	8.09009	7.94794	4.11418	5.27907	6.26325	2.73476	3.19081	4.6167	2.52965	2.4888	3.32611	3.58285	3.63617	2.51768	8.48078	9.11188	8.67822	8.98742	7.27565	8.21432	8.36293	4.53577	7.20432	6.91921	2.93786	6.18857	5.27205
Ta.2784.1.A1_at	3.83234	5.33301	4.91515	3.17767	3.32201	3.65313	3.00221	3.03136	3.01905	2.97052	2.98068	2.82722	3.02469	3.0299	3.02415	3.15541	3.14801	3.6513	7.33284	5.6779	7.44489	4.85912	5.28503	6.73519	4.18752	4.78897	5.86301	4.22962	4.60433	5.15038	4.75631	5.09222	4.71195	5.75864	6.51974	4.61268	3.68927	4.0574	3.82897	3.00838	3.82452	3.66151	2.84669	3.64995	3.36698	2.95068	3.49068	3.17972	3.25939
Ta.714.1.S1_s_at	10.3873	9.64091	9.55212	10.4467	10.2601	10.0657	10.2781	10.5777	10.3829	10.1158	10.6809	10.3688	9.97055	10.641	10.1825	9.84216	10.467	9.89024	10.1694	10.0426	10.2902	9.96981	10.0513	10.2726	10.2036	10.3879	10.2853	10.3691	10.5827	10.2828	10.4392	10.559	10.2614	10.3986	10.2518	10.2166	9.55191	9.68918	9.70728	9.75998	9.65464	9.84888	9.83448	9.67295	9.86293	9.8019	9.70741	9.88406	9.6738
Ta.714.1.S1_x_at	9.87889	9.40527	9.25862	9.82309	9.96395	9.67972	9.69604	10.0544	9.87221	9.57979	10.0339	9.83931	9.47314	9.94935	9.67812	9.37258	9.80583	9.42227	9.79774	9.56668	9.72675	9.6206	9.66883	9.7533	9.90102	9.99737	9.78061	10.0865	10.1614	9.78648	10.1394	10.0956	9.77136	10.0365	9.73702	9.7323	8.77669	9.17733	9.31025	9.09946	9.27561	9.37527	9.23751	9.19715	9.35484	9.2239	9.05159	9.30557	9.07555
Ta.22964.1.S1_a_at	11.0834	11.089	11.058	10.9638	10.9859	11.156	10.8362	10.6892	11.1739	10.7067	10.4327	11.104	10.5689	10.2043	10.9553	10.4144	9.99223	10.7168	10.7132	10.4285	10.9505	10.3436	10.4131	10.8476	9.98541	9.75036	10.3926	9.68263	9.22438	9.91307	9.40916	9.03393	9.50271	9.14811	9.30717	9.19323	11.4555	11.5016	11.371	11.3656	10.7326	10.7988	10.9801	10.3082	10.5906	10.6151	10.0266	10.5808	10.3125
Ta.22964.1.S1_x_at	9.26368	9.24598	9.4212	9.18186	9.21863	9.39858	9.09211	9.0872	9.29999	9.00027	8.94155	9.15425	8.9021	8.78116	8.96274	8.79167	8.59766	8.7139	9.05569	8.92986	9.0785	9.02939	9.07534	9.17756	8.78854	8.61218	8.87163	8.50832	8.16338	8.48169	8.19375	7.88107	8.12934	7.83059	7.8466	7.85535	9.71658	9.73293	9.46647	9.70933	9.07803	9.18266	9.48367	8.73719	9.09506	9.15223	8.49534	8.99348	8.72897
Ta.248.1.S1_at	11.5121	11.3556	11.1992	11.5569	11.5763	11.4257	11.6123	11.7149	11.5394	11.6889	11.8396	11.6142	11.7882	11.9645	11.715	11.9169	12.0997	11.8861	11.6813	11.6281	11.6767	11.9354	11.9179	11.676	11.9913	12.0878	11.8624	11.9909	12.19	12.1138	11.9567	12.243	12.3209	11.8916	12.2496	12.4418	11.0713	11.0539	11.0848	11.0809	11.5379	11.204	11.0723	11.9033	11.3581	11.294	12.2082	11.5315	11.6442
Ta.142.1.S1_at	10.4313	10.1128	9.97261	10.9842	11.0198	10.6167	11.1511	11.1376	11.1592	11.1467	11.0376	11.4947	11.0212	10.8118	11.5065	10.7748	10.4677	11.0714	10.0094	10.4067	10.2362	10.4892	10.4097	10.4981	11.0492	10.4086	10.6604	11.3921	10.4169	10.725	11.536	10.4368	10.6995	11.4739	10.4711	10.5747	10.2946	10.4075	10.4956	10.5459	10.3925	10.576	10.3304	10.3069	10.5258	10.0914	10.1887	10.4265	9.9242
Ta.105.1.S1_at	3.42297	3.39918	3.35082	3.26105	3.39595	3.43838	3.34264	3.44887	3.33451	3.57247	3.58404	3.24928	3.9279	3.78881	3.48159	4.42762	4.07353	4.2667	3.4131	3.41111	3.29016	3.87076	3.43876	3.44106	4.31927	4.31761	3.58832	4.78571	5.27046	3.82744	5.28827	6.06967	4.21808	5.85668	6.61838	4.81654	3.4426	3.3835	3.48126	3.46545	3.71651	3.57676	3.43945	4.02851	3.6936	3.50327	4.20261	3.82844	3.67443
Ta.1251.1.S1_at	11.9496	10.6434	10.8777	12.126	12.4089	11.8085	12.18	12.7005	11.9552	12.2733	12.8219	11.5506	12.4183	12.9	11.2637	12.6302	12.9717	11.5089	9.47811	9.18465	9.29897	8.88655	9.56836	9.58952	9.16199	10.093	10.0214	9.52084	10.7189	10.4963	9.87304	11.4615	11.0221	10.202	12.3665	11.6267	10.6933	10.644	10.6349	10.5983	11.7642	10.8878	10.8278	12.3782	11.1729	11.2645	12.737	11.4808	11.8903
Ta.1071.1.S1_at	11.4334	10.3388	10.2598	11.5241	11.9277	10.9752	11.6312	12.5118	11.3998	11.8366	12.8705	11.5841	12.1414	13.1304	11.8607	12.5677	13.3323	12.4511	9.70701	9.34536	9.60489	9.94587	9.66181	9.58749	11.1779	10.9775	10.5119	11.8569	12.1358	11.5397	11.9024	12.8699	12.4198	11.2287	13.0257	13.0648	9.60986	9.76831	9.74241	9.80704	11.0765	10.2027	9.79519	12.4016	10.7281	10.3024	13.1691	11.2308	11.4914
Ta.1071.1.S1_x_at	12.4752	11.3419	11.2482	12.7415	13.0283	11.9442	12.8006	13.6645	12.4793	12.9061	14	12.8101	13.078	14.1774	13.1162	13.3369	14.2344	13.51	10.7035	10.5105	10.7798	10.9837	10.9394	10.5817	12.3289	12.1775	11.463	13.0525	13.1951	12.5309	13.0758	13.7541	13.4577	12.3065	13.7033	14.1277	10.7557	11.0398	10.9202	10.989	12.1691	11.245	11.0134	13.1945	11.6478	11.523	13.7958	12.0765	12.6537
Ta.1013.1.S1_at	10.4674	10.7679	10.8445	10.6744	10.6874	10.8052	10.7405	10.6985	10.8871	10.6814	10.6126	11.0718	10.5179	10.4317	11.0063	10.2404	10.1419	10.4333	11.048	11.1323	11.162	11.1531	11.2051	11.193	11.3088	11.0308	11.1027	11.3501	10.7092	10.8833	11.2764	10.2527	10.5359	11.0733	9.63384	10.0325	11.0478	11.3025	11.0359	11.3307	10.4083	10.7585	11.1713	9.79962	10.49	10.7206	9.34602	10.2218	10.0085
Ta.27728.1.S1_at	12.5183	12.9545	12.8518	12.219	12.3515	12.7364	11.8518	11.6922	12.587	11.3969	11.0404	12.2861	10.843	10.3558	11.6004	10.1547	9.59386	10.3113	12.9818	13.2071	12.8825	13.2222	12.968	13.095	13.1938	11.8978	12.9747	13.0848	10.9347	12.5833	12.9197	10.3008	11.9357	12.695	10.1203	10.9833	12.9352	12.9231	12.9341	12.9683	12.6679	12.7002	12.8683	11.8084	12.2382	12.1697	10.7272	11.6461	10.7432
Ta.4878.1.S1_at	4.10451	3.53405	4.19812	5.83179	5.82183	5.22531	6.53481	6.84102	5.98066	6.7131	7.076	6.44269	6.51697	6.75047	6.4531	5.95275	5.87552	5.84029	3.71162	3.65399	4.03134	4.4747	4.01056	3.93341	4.63791	4.09208	3.61884	4.59331	4.09461	3.3842	4.41128	4.0707	3.24128	4.09483	4.03893	3.20102	3.70567	3.88639	3.71331	3.49023	3.68253	3.69519	3.76274	3.63697	3.87254	3.99702	3.63479	4.02329	4.05658
Ta.222.1.S1_at	11.1585	10.6067	10.3245	11.6912	11.7177	10.8922	12.0199	12.1895	11.3808	12.2958	12.5249	11.8062	12.5574	12.8045	12.2345	12.8267	13.0601	12.7147	10.8132	10.4124	10.7431	11.1672	10.7431	10.3956	12.1188	11.9448	11.1075	12.666	12.8938	12.071	12.7769	13.3266	12.9167	12.4035	13.0688	13.5122	10.3925	10.421	10.5548	10.5582	11.222	11.0435	10.7244	12.1039	11.4552	11.1609	12.7392	11.8485	11.9477
Ta.2656.1.S1_at	11.4837	10.9681	11.1475	11.5623	11.7623	11.4617	11.4869	11.272	11.6298	11.3697	10.8296	11.6725	11.2216	10.5038	11.6033	11.0378	10.3072	11.4093	11.7481	11.9259	11.8153	11.2613	11.5477	11.5509	10.966	11.2757	11.3023	10.8431	11.0929	11.1414	10.8529	10.9812	11.0432	10.9951	10.9393	11.0021	11.0432	11.0601	11.1402	10.9798	10.9635	11.0386	10.9265	10.7866	10.9419	10.8343	10.6235	10.8337	10.6912
Ta.1138.1.S1_at	10.5947	10.1833	10.3324	10.7784	10.5624	10.5429	10.9798	11.6168	10.7079	11.1837	12.3965	10.7583	11.3998	12.9612	10.6787	11.6411	13.3385	10.4377	9.85767	9.35582	10.8039	11.1481	9.94868	12.0243	12.9531	12.5816	12.625	13.7657	14.5196	12.9213	13.602	15.0984	13.0067	12.3672	13.8544	12.8945	10.6258	11.4233	10.7562	11.3424	11.351	11.6889	12.2518	11.7228	12.3031	12.8383	12.1014	12.7265	13.0208
Ta.27649.1.S1_at	9.29633	8.99464	8.98639	9.07579	9.26259	9.26923	8.82043	9.00063	9.23874	8.51858	8.64171	8.99	8.16075	8.20886	8.53674	7.72408	7.68416	7.84104	9.34503	9.43216	9.41663	9.38468	9.34824	9.37219	8.87396	8.71419	8.94082	8.47844	8.11384	8.49981	8.22669	7.67447	8.10073	8.13195	7.46097	7.75519	8.73876	8.93211	9.0273	8.84868	8.62724	8.89587	8.65029	7.76483	8.6557	8.17791	6.779	8.37418	7.42978
Ta.2775.1.S1_at	9.48356	8.87113	8.76627	10.2996	9.74976	9.16616	10.6899	10.3497	9.81855	10.8891	10.704	10.4999	10.9643	10.8937	10.9886	10.9288	10.9393	11.133	8.91401	8.76233	9.03527	9.6674	9.24499	9.10552	10.9774	10.2106	9.74001	11.734	11.002	10.407	11.9419	11.5051	10.9429	11.5584	11.645	11.2848	8.5245	8.13269	8.38479	8.46212	9.5103	9.16126	8.91261	10.2871	9.9992	9.98249	10.7358	10.5709	11.5397
Ta.1136.1.S1_at	12.9693	12.2659	12.2341	13.3914	13.6453	12.7644	13.59	14.1622	13.2256	13.7277	14.4014	13.5661	13.8379	14.4849	13.821	13.9335	14.4409	14.0033	11.5697	11.4327	11.7901	12.3696	11.8265	11.9262	13.3432	13.1847	12.5565	13.7109	14.1548	13.2856	13.4971	14.4056	13.902	12.6454	13.699	14.3285	11.9413	12.6249	12.4858	12.6102	12.5807	12.3487	12.3031	13.7812	13.0835	13.3177	14.4743	13.7725	14.2865
Ta.18775.1.S1_at	7.22083	7.41032	7.43539	7.33925	7.37255	7.08039	7.53938	7.9039	7.18802	7.74825	8.31997	7.62937	7.9695	8.63408	8.11924	8.21415	8.85719	8.50619	7.05004	7.08776	7.36005	7.68041	7.28705	7.07724	9.01302	8.72319	7.84059	9.86419	10.0143	8.7948	10.2238	10.8402	9.56323	10.0556	11.0207	9.99945	6.65224	7.16867	7.05071	6.89901	7.3169	7.45879	7.31934	7.65113	8.10205	8.3885	8.09633	8.60069	9.06872
Ta.1404.1.S1_at	13.1087	13.3798	13.1358	12.1799	12.3701	13.0509	11.3415	11.2105	12.7681	10.5269	10.0505	12.0054	9.68	8.82382	10.5601	8.74541	7.45198	8.16904	13.0412	13.7641	13.3539	12.9077	13.3496	13.4354	11.4357	10.4382	12.4902	10.1248	7.93063	10.9548	9.12204	6.61705	9.13242	8.46564	6.97056	7.04497	14.3673	13.9468	13.2238	13.5517	11.7752	12.1769	11.9332	9.67753	11.0463	9.80214	7.64076	9.76272	7.15865
Ta.28728.1.S1_at	11.5843	10.0175	9.72756	11.5102	11.886	11.5639	11.0116	11.297	12.1197	10.3539	10.273	11.7428	9.55282	8.96128	10.5045	8.56846	7.32524	8.26821	8.42612	7.90605	7.95638	9.05137	8.38571	9.00446	9.46448	8.15359	9.15393	9.84506	7.76177	8.89423	10.2353	7.32181	8.32395	10.6658	6.86244	7.4229	9.47092	9.14322	9.00633	8.87019	8.06921	8.82253	8.47055	7.38631	8.40406	7.79748	6.80293	7.88145	6.67283
Ta.28728.1.S1_x_at	10.523	8.88752	8.73356	10.5894	10.8303	10.449	10.123	10.2508	10.9688	9.44264	9.33458	10.6437	8.5776	8.22304	9.54777	7.48585	6.89322	7.56465	7.22494	7.03037	6.93285	7.68791	7.53014	7.89457	8.00067	6.96856	8.09134	8.28371	6.32986	7.93739	8.56862	5.85473	7.52024	8.87754	5.657	6.82664	8.40658	7.92296	7.90757	7.77131	7.36123	7.792	7.09495	6.9181	7.53502	6.44278	6.35873	7.21141	5.79673
Ta.30730.1.S1_at	12.8836	12.4876	12.6967	12.8249	13.0884	12.8562	12.8957	13.4235	12.9671	12.9989	13.6228	13.0734	13.1257	13.7354	13.1904	13.2805	13.7745	13.3304	12.6782	12.1237	12.6234	13.1547	12.8626	12.4677	13.8755	13.6982	12.9277	14.0965	14.1973	13.5297	13.8155	14.2681	14.0288	12.9723	13.8127	14.3319	12.1581	12.3341	12.6755	12.3639	13.0257	13.0919	12.7428	13.5803	13.3164	13.1423	13.9709	13.4777	13.5436
Ta.3795.1.S1_x_at	6.95843	8.94376	8.54857	6.52924	6.3128	7.13129	6.29784	6.032	6.74859	6.09037	5.87785	6.74293	5.87538	5.6887	6.57009	5.63278	5.40747	5.88239	7.71132	8.94255	8.8156	6.86178	7.58093	9.15818	6.29878	6.2038	8.20162	6.10515	5.4467	6.85509	6.22662	5.50761	5.68485	6.68013	6.58953	4.89815	10.3369	9.65204	9.03019	8.84962	6.97576	7.7875	8.45844	5.94674	7.28089	7.74631	5.31138	6.84343	6.32722
Ta.192.1.S1_at	11.6148	11.2585	10.3566	11.3024	11.3767	11.2005	11.1106	10.8348	11.3756	11.0227	10.5668	10.9374	11.0132	10.5431	10.4893	11.081	10.7708	10.3848	11.5919	11.0453	11.2758	10.6472	10.8397	10.8787	10.5805	10.8648	10.791	10.852	11.0095	10.8006	11.3704	11.2535	10.8561	12.1498	11.609	10.945	9.08688	8.97483	10.0318	9.25735	10.6588	10.6253	9.8753	11.2008	10.8232	10.6216	11.2857	10.8923	11.3384
Ta.2711.1.S1_x_at	13.871	13.9257	13.6706	13.7459	13.869	13.825	13.5917	13.6354	13.8922	13.4309	13.4109	13.8434	13.2579	13.1887	13.6788	13.0627	12.9571	13.376	14.0599	13.8807	13.8809	13.7181	13.8665	13.764	13.5849	13.5897	13.5998	13.5532	13.2639	13.3959	13.5919	12.9707	13.1832	13.6988	12.7416	12.9655	13.5666	13.7427	13.6463	13.6092	13.3573	13.6569	13.4644	13.0638	13.5494	13.2182	12.8233	13.3888	12.8831
Ta.95.1.S1_at	11.1902	10.6754	10.5942	11.3977	11.2183	11.0176	11.5081	11.4386	11.194	11.6049	11.5871	11.2636	11.7037	11.704	11.3655	11.8136	11.8038	11.5885	10.9267	10.7016	10.9021	10.9434	11.1351	10.7828	11.3038	11.6315	11.0233	11.4907	11.9405	11.4329	11.4635	11.999	11.8298	11.187	11.7462	12.1537	10.5397	10.7355	10.654	10.6207	11.1922	10.8191	10.63	11.638	10.9726	10.8254	11.8809	11.1263	11.2612
Ta.1317.1.S1_at	10.1633	9.89998	10.0422	10.032	9.96064	10.0359	9.87496	9.85209	9.94341	9.71001	9.70747	9.78963	9.53096	9.53409	9.57458	9.3273	9.32429	9.28286	10.1167	9.81136	9.92717	9.51643	9.61068	9.88992	9.22672	9.49515	9.72179	9.09237	9.38875	9.55076	9.0612	9.27224	9.41828	9.12441	9.13221	9.34102	9.62976	9.776	9.84144	9.69337	9.57914	9.72605	9.74432	9.44613	9.6313	9.69314	9.33055	9.54222	9.52114
Ta.435.1.S1_at	11.1131	10.7661	10.7394	11.4512	11.2892	10.9733	11.4813	11.1562	11.2913	11.314	10.8748	11.5885	10.9859	10.4891	11.5489	10.4806	9.98715	10.9254	10.8494	10.6384	10.8302	10.868	10.5723	11.2688	11.1478	10.6047	11.3317	11.5594	10.7202	11.2246	12.0892	10.9155	10.9888	12.7652	11.2065	10.6161	10.6191	10.5441	10.6741	10.56	10.6616	10.5355	10.4684	10.4495	10.3541	10.2559	9.99096	10.1094	9.77785
Ta.2982.1.S1_a_at	10.8912	11.209	11.1327	10.4273	10.3959	10.8426	10.0378	9.80349	10.5185	9.65981	9.27149	10.1219	9.2645	8.74273	9.56539	8.82477	8.17733	8.75839	11.2167	10.9899	11.0661	10.2683	10.8886	11.0675	9.04677	9.29706	10.4875	8.42762	8.01156	9.68607	8.40671	7.56775	8.87482	9.03918	8.30444	8.10878	11.1853	11.2486	11.3524	11.2734	10.8145	10.8976	11.1571	9.47081	10.414	10.6284	7.93989	9.90884	9.63185
Ta.2982.1.S1_x_at	10.7701	11.1344	11.0924	10.1955	10.2827	10.8655	9.75835	9.6925	10.4779	9.3461	9.1749	9.93769	8.92102	8.66881	9.18574	8.45226	8.13482	8.1343	11.0209	11.0129	10.9301	10.3466	10.8732	11.1793	8.44834	8.99455	10.429	7.41354	7.42038	9.32985	7.33462	6.73861	8.23994	8.3309	7.31081	7.26526	11.0974	11.2072	11.1649	11.1635	10.5151	10.7754	11.0441	9.10883	10.2593	10.4829	7.57791	9.65875	9.40926
Ta.14090.1.S1_at	4.13873	3.50643	3.34245	4.01034	4.11456	4.24376	3.98982	3.40004	4.22349	4.06449	3.09101	3.8529	4.22001	3.17526	3.62009	4.46571	3.67991	3.82697	3.90416	3.27399	3.71284	3.48008	3.34346	4.56484	3.11866	3.15463	4.51117	2.84702	2.82149	4.32003	2.63235	2.35798	4.2336	2.46056	1.73785	4.35781	3.88329	4.54341	4.13218	4.11284	3.54496	4.38007	4.02092	4.10485	4.47351	4.11525	5.24412	4.52943	4.50362
Ta.759.1.S1_at	6.88812	6.23248	6.4468	8.96556	8.57946	7.28764	9.99402	10.1477	8.599	10.4477	10.8628	9.93254	10.4994	10.9622	10.7587	10.1698	10.4763	10.6979	5.74938	6.05955	5.95992	7.99983	6.37153	6.48316	11.0413	9.42306	7.80501	12.8012	11.7958	9.06548	13.3438	12.5319	9.98635	12.5957	11.0054	10.4464	6.4786	6.62793	6.42622	6.5336	6.51627	6.55615	6.59664	6.78747	7.37084	7.83265	7.2745	8.58408	10.247
Ta.209.1.S1_at	6.55509	6.09982	4.45318	7.10865	7.59619	6.44696	7.31679	7.41907	7.51507	7.45546	7.26751	7.55125	7.56967	7.22258	7.30026	7.67707	7.3127	7.16173	5.27384	3.31832	3.5622	4.8744	4.86383	4.20837	7.06617	7.09205	5.5609	8.27138	8.59692	6.86367	8.20254	9.05794	7.89022	6.63875	8.20279	8.55151	3.29216	3.48584	3.64315	3.67574	6.24232	4.75028	4.43542	7.52878	5.54774	5.36075	8.13245	6.1876	6.44108
Ta.701.1.S1_at	6.09512	6.25035	6.36236	6.336	6.41315	6.52865	6.64147	6.64782	6.74591	6.93614	6.88767	6.99935	7.23184	7.14358	7.29531	7.54411	7.43126	7.6514	6.06823	5.42353	6.07622	5.80977	5.70321	5.55664	6.09649	5.91006	5.81908	6.64112	6.07769	6.26489	7.39931	6.22254	6.71301	8.40715	6.35304	7.10763	6.27046	6.7406	6.56913	6.70584	6.89347	6.79943	7.01768	7.1778	7.07303	7.15162	7.36421	7.3138	7.11738
Ta.22871.1.S1_s_at	13.7819	12.8854	12.5668	14.0259	14.0447	13.6331	13.7499	13.6319	14.2845	13.2909	12.9963	14.2944	12.6867	12.2258	13.6163	11.9123	11.3016	12.096	12.6111	12.8448	12.6189	12.7897	12.8855	12.5508	12.9661	12.1532	12.363	12.978	11.4895	12.0903	12.8311	11.094	11.7333	12.5064	11.0798	11.2694	13.2398	13.4095	13.2719	12.9617	12.8538	13.094	12.4992	12.2034	12.7396	11.9162	11.5431	12.3104	11.2083
Ta.122.1.S1_x_at	14.5347	13.8293	13.7763	14.7722	15.1631	14.518	14.819	15.4141	14.9385	14.8148	15.4529	15.1387	14.7813	15.3796	15.1511	14.7214	15.2119	14.9622	13.4586	12.9332	13.4217	13.6367	13.2982	13.016	15.1326	14.199	13.6392	15.9066	14.9339	14.4929	15.843	15.3407	15.1811	14.8203	15.315	15.5491	13.5977	13.9253	13.7165	13.765	14.3333	14.2323	14.2045	14.4149	14.5789	14.5915	14.4229	14.7853	14.8294
Ta.1137.1.S1_at	11.9504	11.7065	12.0033	12.5743	12.3131	11.912	12.8845	12.7403	12.2179	13.0167	12.9774	12.7427	13.0228	13.0831	13.0688	12.9083	13.0702	12.9206	11.6888	11.9478	11.7417	12.5085	12.0141	11.7664	13.1023	12.7985	12.3641	13.3181	13.3896	12.9922	13.2086	13.4963	13.4031	12.7559	12.9262	13.4851	12.1859	12.1435	12.0014	12.1657	11.8784	11.9444	12.1947	11.8579	11.9705	12.2638	11.9661	12.0287	12.3713
Ta.10215.1.S1_at	9.82337	8.04928	8.47091	10.2671	10.9388	10.14	10.5208	10.6245	10.7495	10.7281	10.3292	10.4699	10.9219	10.2649	10.0859	11.1196	10.5052	10.0435	7.68895	7.81342	7.8303	8.8472	8.70988	8.13758	10.7305	10.2764	9.2851	11.7498	11.395	10.455	11.9229	11.8152	11.395	11.1813	11.3425	12.0087	8.85402	9.21461	9.05034	8.35023	10.8377	9.99531	8.66448	11.3167	10.5505	10.14	11.5222	10.927	12.5965
Ta.30631.1.S1_at	9.43151	8.84483	9.10291	9.8473	10.1341	9.54455	10.1454	10.4556	9.90196	10.3507	10.5748	10.1971	10.494	10.5887	10.4469	10.5849	10.5182	10.659	8.87938	8.5946	8.60704	9.20761	8.76223	9.28064	9.56103	9.70991	9.81224	9.73966	10.3592	10.2368	9.74715	10.3852	10.5148	9.5686	9.55926	10.6211	8.95759	9.09769	9.10012	9.10934	10.0547	9.77716	9.39868	10.7642	10.1872	9.76416	11.1037	10.4697	10.2046
Ta.2790.1.S1_at	10.5143	10.5908	10.5678	10.5148	10.4188	10.4708	10.5842	10.4775	10.4261	10.6746	10.5768	10.4312	10.7828	10.7029	10.5107	10.914	10.8592	10.694	10.6836	10.9079	10.6305	10.7254	10.8477	10.7195	10.6469	10.7253	10.757	10.5956	10.618	10.7719	10.581	10.5474	10.7716	10.6092	10.5258	10.7569	10.7191	10.6899	10.6347	10.7226	10.445	10.635	10.7923	10.6912	10.6453	10.9246	10.8963	10.6591	11.1196
Ta.2251.1.S1_at	11.0946	11.3945	11.0643	11.1133	11.0474	11.0344	10.9754	11.0701	11.2593	10.7553	10.9505	11.4541	10.4623	10.6841	11.2967	10.0809	10.2477	10.5353	11.4626	11.7909	11.4623	11.6893	11.4534	11.5681	12.0236	11.1758	11.4407	12.0988	10.9543	11.1848	11.9164	10.7738	10.8163	11.4449	10.6278	10.3143	10.8937	10.7639	10.9079	10.8966	10.4282	10.8732	10.9315	9.89909	10.5998	10.4966	9.27365	10.2069	9.46423
Ta.2794.1.S1_at	7.75882	7.62364	7.78977	7.65745	8.33313	7.80937	7.81353	8.74389	7.97467	8.07984	9.08991	8.27764	8.43808	9.42077	8.73063	8.90511	9.76447	9.37627	7.42339	7.06807	7.41567	7.3424	7.40329	7.74485	8.6425	8.83886	8.43503	9.5068	10.0191	9.16116	9.81766	10.6259	9.84393	9.49518	10.4581	10.4701	7.55535	7.57835	7.80329	7.61869	8.04406	7.88608	7.96721	9.11457	8.06004	8.52006	9.80472	8.29884	9.27075
Ta.4001.1.S1_at	11.811	12.1118	12.5526	11.8315	11.4432	11.983	11.5031	10.5611	11.8259	10.8318	9.65144	11.7885	9.84319	8.67318	11.1283	8.47529	7.56594	9.28248	12.1077	12.5087	12.3474	12.2878	12.079	12.3602	12.0978	10.4004	11.77	11.7774	8.66733	10.8716	11.3533	7.12744	9.67869	10.8077	5.86939	8.11796	12.4671	12.527	12.4023	12.6606	11.9898	12.1882	12.4188	10.6008	11.4682	11.1845	8.87706	10.4265	8.79597
Ta.727.1.S1_x_at	2.83127	2.8228	2.75279	2.82037	3.18768	2.79707	2.89537	3.86569	2.80535	3.02625	4.38309	2.79007	3.20747	4.76989	2.75372	3.44926	5.04312	2.69321	2.7889	2.79352	2.77721	2.82595	2.76878	2.65368	2.60175	3.27866	3.06127	2.27998	4.29898	3.59848	1.87474	5.8428	4.05393	1.36649	8.03609	4.34896	2.79195	2.74353	2.77488	2.77634	2.91457	2.85205	2.9065	3.13944	3.0179	3.24118	3.37454	3.23415	3.79258
Ta.24515.1.S1_at	10.2832	10.1509	9.86172	10.1336	10.6703	10.201	9.9729	10.4378	10.1825	9.81286	10.1441	9.94857	9.64546	9.81828	9.52534	9.4607	9.45159	8.88452	8.84057	9.3337	9.07909	9.15026	9.94238	9.46238	8.19966	9.46091	9.27987	7.55338	8.90916	8.97278	7.33589	8.54396	8.68531	7.62116	8.49278	8.46704	10.237	10.8761	10.3343	10.0482	9.07387	9.57771	9.57648	8.37331	9.23839	9.21083	8.23068	9.15094	9.00913
Ta.204.1.S1_at	9.7074	9.77154	11.09	8.80901	8.6385	9.85338	8.34781	7.98386	8.69568	7.99514	7.54168	7.77686	7.68213	7.18476	7.10061	7.37674	6.86652	6.69244	7.7845	8.29739	8.60079	6.488	8.23148	9.15785	4.54412	6.69957	7.93972	3.7275	5.46186	6.482	4.05049	4.94472	5.29297	5.63942	5.41996	4.56666	10.7752	11.0708	10.4907	10.3782	8.67221	9.47646	9.69938	7.71664	8.81553	9.01781	7.31973	8.33419	8.35426
Ta.166.1.S1_a_at	12.4048	12.3081	12.4455	11.9738	12.1516	12.4596	11.5378	11.6521	12.1833	11.0808	11.1124	11.6838	10.5795	10.5263	10.9582	10.002	9.86244	9.94954	12.5529	12.2069	12.5048	11.5325	12.1282	12.5688	10.5623	10.6536	11.844	10.0791	9.45009	10.9146	10.0251	8.98699	10.0263	10.4201	9.55924	9.25129	11.9751	11.9527	11.9531	12.2721	11.4587	11.8069	12.1232	9.40163	11.3306	11.3275	7.01781	10.6777	9.82982
Ta.25053.1.S1_at	3.25749	4.5721	3.18309	3.43471	3.21723	3.15902	3.9963	3.83924	3.13843	4.79496	4.85685	3.39495	5.8191	6.08572	4.3632	7.12732	7.54284	6.44166	5.78083	2.64313	4.14612	5.31317	4.18608	5.02466	6.00508	6.3614	6.54705	7.04935	8.28463	8.10784	8.37231	9.80804	9.52846	10.0292	10.8574	10.7695	3.28818	3.21536	3.1943	3.17535	3.59057	3.36938	3.34622	4.77799	3.9851	4.42694	6.34998	4.85117	6.59064
Ta.21873.1.S1_at	3.79374	3.86949	4.37173	3.68937	3.43537	3.78466	3.64563	3.33719	3.37614	3.61803	3.28808	3.13393	3.59812	3.25985	3.04551	3.58298	3.24461	3.12771	4.6136	4.51094	3.97438	4.22686	4.21962	3.38609	3.73926	3.26865	3.10594	3.48734	2.67922	2.94912	3.45317	2.70206	2.87575	3.65025	3.53332	2.87819	3.92749	4.25813	3.81207	3.63389	3.6753	3.64673	3.50962	3.54417	3.58315	3.46998	3.51444	3.5543	3.49176
Ta.30336.1.S1_x_at	2.74493	2.69218	2.63252	2.78487	3.77772	2.85582	2.79579	4.36212	3.19416	2.79849	4.54946	3.52074	2.79647	4.44779	3.67841	2.7904	4.0637	3.54947	2.67022	2.60325	2.7371	3.36422	2.86935	2.41994	5.10951	5.13771	3.51591	5.86226	6.53001	4.83846	5.54721	6.20297	5.7667	4.02421	3.53679	6.03611	2.659	2.66549	2.66073	2.66291	2.67208	2.69249	2.67363	2.68149	2.78364	2.68478	2.69205	2.84925	2.69489
Ta.261.1.S1_at	7.7935	4.70714	7.51243	7.99006	7.00669	7.3142	7.74469	7.274	6.61067	7.38123	7.11703	5.79093	6.92964	6.71383	4.91933	6.374	6.0804	3.99933	4.9418	5.58067	5.08057	5.52341	7.27244	6.74081	4.92472	6.45486	6.64749	4.28085	5.59988	6.11291	3.68398	5.3516	5.56024	3.14545	6.06947	5.13541	5.29917	6.89277	6.1228	5.58037	5.03832	5.63717	5.30136	4.14635	5.27815	4.94273	3.87871	5.04977	4.61703
Ta.39.1.S1_a_at	7.88355	7.39675	8.0634	7.54381	7.39003	7.80202	7.28315	7.14097	7.51765	7.02932	6.83178	7.23988	6.76039	6.46847	6.96515	6.45682	6.03272	6.68532	8.19783	8.60292	8.29237	7.7274	8.69962	7.93642	7.21339	7.18255	7.54637	6.70733	5.89052	7.15773	6.182	5.26966	6.75385	5.60539	5.59033	6.31222	8.05404	8.64204	8.65037	8.45825	7.63944	8.19874	8.16846	6.19575	7.4263	6.95891	4.85998	6.50589	6.18063
Ta.39.1.S1_x_at	5.25757	4.75815	5.18925	4.87167	4.94756	5.06353	4.51853	4.70628	4.80357	4.17571	4.37139	4.45857	3.82008	3.96308	4.02713	3.42859	3.46376	3.48359	5.60319	5.98699	5.6903	4.68199	5.62151	5.36869	3.60149	4.33661	4.84873	3.05741	3.26396	4.32072	3.01048	2.61441	3.81409	3.49338	2.51972	3.32561	5.4821	5.87883	6.0899	5.76942	4.9745	5.4417	5.45259	3.5008	4.83739	4.51203	2.09616	4.3139	3.52896
Ta.226.1.S1_at	3.61494	1.95841	1.86005	6.25938	4.57298	2.83	7.17899	6.10437	4.6467	7.30757	6.65926	6.51664	6.87996	6.50126	7.49931	5.90436	5.64996	6.91263	1.97145	1.91187	1.96358	1.96304	2.12325	1.84818	2.16678	4.12442	2.33099	2.68933	5.92453	2.92247	3.52483	6.96552	3.37534	4.73485	6.92849	3.58948	1.96065	1.95621	1.94162	1.91901	1.97724	2.02784	2.02897	2.00843	2.28934	2.5254	2.0417	2.47799	2.74791
Ta.114.1.S1_at	9.22799	9.40752	9.48063	8.86017	9.16419	9.57699	8.56979	8.72548	9.31158	8.2516	8.23965	8.77933	7.88346	7.69672	7.98275	7.43829	7.06553	6.85971	9.60749	9.57181	9.52167	9.17474	9.30477	9.5584	8.12588	8.02315	9.02969	7.23973	6.97162	8.35553	6.52196	6.4505	7.62624	5.9618	6.64963	6.84526	9.75527	9.58515	9.51215	9.4599	8.94793	9.01428	9.4016	7.82057	8.4898	8.88909	6.53454	7.9423	7.72004
Ta.23833.1.S1_at	12.1651	12.8705	12.7021	11.091	10.7088	12.4285	10.3945	9.60183	11.7866	9.81094	8.93817	11.0806	9.26333	8.48493	10.1426	8.70744	8.16952	8.80525	12.2895	12.4985	12	11.5233	12.0903	12.5666	8.70216	10.4525	11.9961	7.05507	9.03001	11.0987	6.71625	8.15222	10.1542	7.84235	8.01277	9.23493	11.7551	13.0612	13.0287	13.2705	11.9067	12.4824	12.7949	9.89411	10.2535	9.67338	8.75665	8.42516	7.47456
Ta.2228.1.S1_a_at	12.5419	12.2016	12.0486	12.3599	12.4074	12.3297	12.1994	12.42	12.4642	12.0699	12.3949	12.3728	11.9594	12.3476	12.1544	11.8613	12.2789	11.8443	12.7261	12.3757	12.6978	12.2461	12.4269	12.539	12.1837	12.3788	12.441	12.2421	12.2928	12.3659	12.3738	12.2072	12.302	12.5754	12.136	12.244	11.9678	12.0031	11.983	11.9288	11.9574	12.0751	12.0479	11.9612	12.1064	12.1562	11.9808	12.1151	12.2065
Ta.1082.1.S1_a_at	9.35943	8.50969	7.60875	9.47264	9.85322	9.15741	9.07737	8.83787	10.0296	8.5458	7.80404	9.7635	7.90609	6.82154	8.54052	7.1324	5.86965	6.29256	6.44893	6.15375	7.13107	6.58032	6.83529	7.65908	7.18605	6.91685	7.07193	7.59233	6.64634	6.22113	7.77601	6.07828	5.34927	7.71541	5.17766	4.51947	7.89145	7.85793	7.25734	7.16641	7.14975	6.64714	6.06396	6.52941	6.39376	6.36128	5.94756	6.12189	6.58722
Ta.1082.1.S1_x_at	11.4508	10.7188	9.81505	11.5264	11.8617	11.2156	11.1644	10.9606	12.0686	10.6864	9.99088	11.9401	10.1153	9.01576	10.8749	9.42782	8.00921	8.72825	8.7689	8.45748	8.87241	9.05695	9.3424	9.8373	9.43183	9.44295	9.57237	9.76831	9.12224	8.82122	10.0749	8.46632	7.9636	10.3637	7.44603	7.10739	10.1335	10.0279	9.6581	9.38193	8.98356	8.6979	8.0884	8.44921	8.48151	7.79955	8.10844	8.69026	8.63934
Ta.789.1.S1_a_at	11.5227	12.1058	11.6248	11.0573	10.8052	11.4648	10.5137	9.96541	11.1344	9.91499	9.25143	10.5997	9.23957	8.56848	9.75751	8.44611	7.86088	8.476	12.0435	11.6622	11.7854	11.2953	11.7461	12.1911	9.91668	9.5098	11.3926	9.10096	7.68261	10.1866	8.88355	7.11132	9.00273	9.32492	8.32508	7.97356	11.4998	11.5531	11.8419	11.6622	11.3082	11.2241	11.4946	9.63634	10.4768	10.626	7.51998	9.6604	8.95701
Ta.24728.1.S1_at	9.7079	6.92732	6.19294	10.545	10.5061	8.81184	10.3836	10.0856	10.5138	9.89832	9.19692	11.0025	9.18107	8.15026	10.3421	8.21257	6.97651	8.36965	7.55998	6.82699	6.55105	7.09336	6.82172	6.4238	8.97166	7.14277	6.7382	10.3397	7.6179	7.10901	10.933	8.17371	7.36166	10.6126	8.8063	7.42063	6.06777	6.28691	6.02223	5.71633	5.97956	7.06886	6.35964	5.64875	7.40846	6.67155	5.26415	7.36173	6.33657
Ta.23797.1.S1_x_at	4.23048	3.05545	2.94054	6.31048	7.05791	3.97407	7.67228	9.72988	5.83224	8.77933	11.4148	8.00727	9.78154	12.4653	10.0249	10.759	12.9861	11.6249	3.08387	2.93802	3.10921	4.95357	3.5256	2.4505	9.84277	8.68572	5.25434	12.2601	13.0449	8.8524	11.9851	15.0897	11.9457	8.67516	13.8959	14.0613	3.05243	3.06853	3.29478	2.86877	6.34462	5.25665	4.32458	11.4201	7.67635	9.02384	14.1531	10.3872	12.9225
Ta.522.1.S1_at	12.778	12.3158	12.3759	12.3128	11.9198	12.3774	11.6392	11.1788	12.2099	10.9052	10.3871	11.7421	10.0938	9.52161	10.8608	9.1598	8.53206	9.41188	12.6255	12.6086	12.4246	11.5275	12.4049	12.4415	9.91227	9.98799	11.7948	8.97984	8.1071	10.9535	8.72489	7.4838	10.0522	9.20033	8.59106	9.10565	13.1928	13.1698	12.7604	13.024	11.6203	12.058	12.1051	10.228	11.2873	10.7096	8.99405	10.4804	8.86302
Ta.22973.1.S1_x_at	10.4306	8.85548	9.74636	10.3202	9.73687	9.75162	10.0269	9.80317	9.29686	9.69976	9.71972	8.76308	9.33992	9.5022	8.22387	8.93055	9.13614	7.70339	6.87328	7.05955	7.53385	6.46796	8.74167	9.12072	5.97428	8.42216	8.72363	5.64786	7.84997	7.99033	5.47172	7.48104	7.46506	5.44754	7.53226	7.37118	8.07278	9.96968	9.12031	8.9911	8.13527	8.94647	9.07921	7.28338	8.63395	8.81699	7.01311	8.32835	8.30534
Ta.2837.1.S1_s_at	11.9014	10.9694	10.4553	11.1069	11.2948	11.5792	10.1866	10.008	11.4354	9.40227	8.96301	10.4566	8.70847	8.15918	9.29197	8.07203	7.57666	8.26975	11.0474	10.8361	10.8678	10.2693	10.6869	10.6297	8.74663	9.64074	10.2617	7.74013	8.72766	9.86963	7.27173	8.19781	9.47494	7.38154	8.19824	9.07218	10.036	10.2396	10.5797	9.88662	9.08414	9.63307	9.2338	7.7135	8.82285	8.54186	6.98565	8.12098	7.91028
Ta.24920.1.S1_x_at	12.4329	12.611	13.5014	11.2565	11.4262	12.9784	10.635	10.8547	12.0485	10.1767	10.4505	11.05	9.79122	10.091	10.0233	9.43959	9.72828	8.959	12.1768	12.535	12.3033	11.4709	12.3196	12.6167	9.23964	11.2555	12.4067	7.61387	10.0658	11.9765	6.68923	8.89481	11.3685	6.52777	7.77261	10.5558	12.3032	13.2701	13.2397	13.6292	13.3279	13.2098	13.1311	12.918	11.3683	10.9441	12.3997	9.8634	9.55335
Ta.260.1.S1_at	9.93834	10.1734	9.84999	9.76995	9.88555	9.99691	9.69959	9.71132	10.0631	9.65873	9.59503	10.0586	9.63359	9.51267	9.98573	9.62001	9.45601	9.83248	9.99719	9.60772	10.1386	9.19146	9.38319	9.70971	9.07592	9.31818	9.35991	9.22706	9.34194	9.12149	9.56589	9.43111	9.01193	10.0976	9.58734	9.05074	10.4396	10.1465	9.86307	9.98578	9.72496	9.68662	9.70717	9.44118	9.60083	9.51059	9.31353	9.53925	9.36484
Ta.9520.1.S1_at	9.62891	9.89072	9.96653	10.4603	9.66937	9.72773	10.4268	8.70704	9.6299	9.88794	7.7345	9.40404	8.93769	6.74616	8.65691	7.52994	5.69488	7.05194	10.214	10.8231	10.1891	10.0365	10.2132	10.0478	8.20149	6.84208	9.18904	6.87503	4.2821	8.08089	6.19136	3.48046	6.91212	6.22951	5.07356	5.70972	9.96251	10.1534	9.96626	10.0295	8.98143	9.20019	9.44389	7.10405	8.36914	8.2411	5.51957	7.49589	6.40497
Ta.1804.1.S1_s_at	6.50986	6.03935	5.70019	6.24317	6.49125	6.54622	5.84451	5.80055	6.67724	5.4179	5.07866	6.37666	4.95373	4.3471	5.79222	4.42697	3.57845	4.94695	6.0881	5.92638	5.341	4.63347	5.26816	5.35195	4.0421	4.70468	5.31316	3.85766	4.26347	5.25851	3.92245	3.91949	5.19658	4.2103	3.66486	5.12773	4.29378	4.51808	4.56218	4.62057	4.60104	4.65551	4.6492	3.63875	4.11785	4.46485	3.06143	3.59329	4.09114
Ta.3677.1.S1_at	12.9793	12.585	12.118	13.0154	13.2269	12.9178	12.8579	13.0287	13.2593	12.6491	12.7464	13.2562	12.3993	12.4219	12.9365	12.0982	12.05	12.2546	12.323	12.2346	12.0688	12.28	12.3755	12.5423	12.2304	11.6987	12.498	12.3616	11.2542	12.2938	12.6522	11.3051	12.0135	13.122	12.0378	11.6711	12.4315	12.444	12.7997	12.7786	12.4411	12.4547	12.3387	12.1554	12.216	11.9724	11.8204	12.088	11.8331
Ta.547.1.S1_at	11.5743	11.3679	11.1916	11.637	11.67	11.3161	11.7964	11.9754	11.5565	12.0197	12.2725	11.8842	12.3049	12.5818	12.3083	12.6686	12.924	12.8601	11.5296	11.4222	11.5878	11.4627	11.4921	11.5124	11.5422	11.9252	11.6702	11.703	12.3921	11.9628	11.9332	12.8133	12.3259	12.2449	13.1603	12.7554	11.4645	11.6009	11.4288	11.4456	11.7278	11.7016	11.3964	12.4632	12.0235	11.6608	13.395	12.3708	12.3374
Ta.2541.1.S1_s_at	12.8586	11.5461	11.6622	12.8448	13.2937	12.6528	12.8068	13.7175	12.7563	12.7985	13.8705	12.6258	12.8188	13.8829	12.5084	12.8711	13.7827	12.5393	11.9338	11.2467	11.5529	12.205	11.3555	11.7277	13.5788	13.0611	12.4861	14.2618	14.4223	13.3397	14.1131	14.8325	14.0021	12.9999	13.9054	14.3579	10.8287	11.1741	11.518	11.5027	12.1227	12.076	11.9953	12.5959	12.3637	12.2672	12.8711	12.5579	12.5427
Ta.2541.1.S1_x_at	8.76281	7.38624	7.50505	8.69019	9.07575	8.39234	8.65243	9.58108	8.62296	8.69653	9.83751	8.66955	8.81419	9.9707	8.71423	9.01465	10.0141	8.85785	7.06762	5.89868	6.93277	7.51342	7.25965	7.34904	9.29755	9.18774	8.13641	10.3238	10.5376	8.90036	10.4696	11.0591	9.51408	9.61536	10.5429	9.92957	7.3142	7.66074	7.67472	7.95974	8.36633	8.22412	8.47328	9.06825	8.55464	8.84595	9.68075	8.81255	9.10291
Ta.28022.1.S1_x_at	8.66229	7.88179	7.69346	9.14268	9.1077	8.65868	9.02904	8.42436	9.24186	8.73914	7.76231	9.14132	8.32612	7.22585	8.62205	7.78001	6.82922	7.76917	8.37702	8.22139	8.09519	8.06461	8.15063	8.39061	7.78768	7.85168	8.06879	7.58339	7.49943	7.56219	7.42722	7.1206	7.08272	7.30932	6.71159	6.70143	7.77627	7.56347	7.86701	7.53293	7.87914	8.05337	7.5312	7.35841	7.97155	7.40662	6.51048	7.75748	7.06686
Ta.30499.1.S1_at	11.1961	11.1207	11.2966	10.5312	10.6777	11.235	9.90072	10.0139	10.8773	9.25057	9.31908	10.3598	8.54309	8.56651	9.53552	7.73199	7.71085	8.24317	11.0406	10.9419	11.1632	10.4903	10.4378	11.0026	10.1185	9.6302	10.5006	9.86552	8.97923	9.89942	9.68714	8.58085	9.24584	9.56854	8.50028	8.52905	11.0542	11.0602	11.1721	11.2132	10.7112	11.1285	11.0761	9.3445	10.6248	10.1902	8.00785	9.85909	8.42632
Ta.18203.1.S1_at	11.8852	10.073	8.149	11.5627	10.527	10.7012	10.8644	8.20432	10.946	10.5051	7.0545	8.99078	10.4663	7.00771	7.36566	10.7735	8.11714	7.62272	9.95599	8.91542	8.9505	8.10456	8.32788	7.80774	7.20357	8.55829	7.71833	6.69447	9.30681	8.10987	6.42352	10.5207	8.87143	6.3513	12.2789	10.0325	6.7808	6.24492	7.80145	5.76655	8.50997	8.62195	5.89464	9.87701	9.03774	6.87116	10.7671	9.41109	8.6204
Ta.2789.1.S1_a_at	6.19199	6.45245	6.22329	6.36174	6.56425	6.60576	6.25783	5.97638	6.49147	6.01371	5.44953	6.17247	5.65316	4.97598	5.70865	5.1586	4.53585	5.0958	6.72514	5.76797	5.92785	5.95323	5.48507	5.41346	5.81396	5.39626	5.04838	6.0032	5.4452	4.80362	6.43979	5.6147	4.64686	7.13787	5.91926	4.57096	5.24408	6.21466	6.10244	6.98432	5.02221	5.50916	5.87836	4.12079	4.97444	4.9246	3.43447	4.47683	4.75372
Ta.2789.1.S1_at	7.05334	6.79969	8.33067	6.29765	7.12044	8.5524	6.01265	5.98874	7.63236	5.87191	5.13597	6.41299	5.81214	4.54444	5.4119	5.81723	4.20035	4.94044	8.14419	6.63506	6.70356	6.11745	5.28657	5.94259	4.84849	4.19089	5.52863	4.03388	3.85902	5.33127	3.50766	4.41449	5.29589	3.22092	6.05244	5.42013	6.93208	8.24312	7.78865	9.46886	5.74388	5.90272	6.80605	4.58706	4.73387	4.36947	4.20744	4.00137	3.55762
Ta.2768.1.S1_at	10.8449	10.6267	10.7703	10.7432	10.68	10.7237	10.6443	10.6198	10.5927	10.5464	10.5511	10.5921	10.4438	10.4767	10.5743	10.3298	10.3936	10.442	10.7147	10.8369	10.6823	10.6679	10.8458	10.942	10.5011	10.4547	10.91	10.4585	10.1426	10.7852	10.5349	10.024	10.6145	10.7429	10.1727	10.4045	10.4803	10.5557	10.7074	10.6656	10.6406	10.6244	10.7152	10.3692	10.4725	10.5809	10.1515	10.3191	10.3414
Ta.9798.1.S1_at	11.2821	11.1654	10.8982	11.0812	11.0992	11.1142	10.8704	10.9607	11.1216	10.6609	10.833	11.0078	10.4416	10.7004	10.7574	10.1994	10.552	10.331	11.2318	10.931	11.1659	10.7612	10.9082	11.0594	10.4296	10.6427	10.7793	10.3042	10.3605	10.4883	10.3497	10.1058	10.2241	10.5722	9.89419	9.996	10.6447	10.9422	11.0235	10.8728	10.8944	10.9562	10.8294	10.6666	10.826	10.6205	10.3645	10.6752	10.2686
Ta.236.1.S1_at	7.79674	7.44437	7.4731	7.59061	6.82067	7.01377	7.58117	6.7802	6.76721	7.64248	6.87953	6.7318	7.75383	7.0667	6.92107	7.91742	7.34126	7.38527	8.32611	7.85469	7.39584	7.23511	7.9058	7.08747	6.78677	7.95834	7.16549	6.63982	8.02123	7.39973	6.69667	8.09821	7.75454	6.94655	8.19521	8.24348	6.51783	6.36318	6.80322	6.59235	7.05483	7.02419	6.75052	7.49258	6.97584	6.90605	7.73404	6.96823	7.05046
Ta.13731.1.S1_at	11.5898	11.5399	11.9651	11.2954	11.1954	11.7272	10.956	10.6835	11.4367	10.5582	10.1361	11.0284	10.0892	9.53484	10.3503	9.51904	8.84403	9.25152	11.7653	11.9828	11.7518	11.5009	11.6459	11.9024	10.3704	10.3986	11.3339	9.57808	9.42523	10.5743	9.1803	9.00692	9.82516	9.21766	9.33171	9.14197	11.7638	11.8448	11.8211	11.7715	11.1531	11.4957	11.6005	10.1704	11.0421	10.9906	9.12152	10.5293	9.86535
Ta.2882.1.S1_at	5.78029	6.09375	7.02863	5.5161	6.05919	6.49626	5.68929	5.70367	5.90868	6.00256	5.65157	5.45569	6.42145	5.88351	5.47085	6.96086	6.42374	6.23174	4.79652	3.44715	3.84758	3.49134	3.98272	2.86917	3.58585	4.94978	3.89241	4.25507	6.06541	5.46511	5.35509	7.30757	7.10149	6.92328	8.72212	8.67376	5.05332	4.69196	4.26715	4.57804	5.7288	4.32191	4.6738	6.76057	4.84998	5.24135	7.60452	5.55561	6.25102
Ta.2882.1.S1_s_at	7.89909	8.41727	8.55292	7.56977	7.69246	8.0369	7.64087	7.31483	7.7144	7.84393	7.3162	7.58312	8.14235	7.61134	7.76034	8.54462	8.2092	8.37315	6.84794	5.75904	6.13838	6.23158	6.53007	5.46891	6.3153	7.3562	6.15251	6.67444	8.21299	7.25091	7.24013	9.13458	8.44473	8.03185	10.1731	9.66074	7.36039	6.75474	7.05874	6.85509	7.80994	7.12892	6.75236	8.59215	7.39853	7.0631	9.0649	7.73873	7.77071
Ta.39.2.S1_at	3.86142	3.89173	3.93714	3.6315	3.80616	3.92703	3.43442	3.64286	3.78437	3.24637	3.46631	3.55875	3.05303	3.27198	3.27201	2.84143	3.04862	2.91991	3.9852	4.03389	4.05152	3.69819	3.99126	3.97619	3.27884	3.67563	3.80908	2.9706	3.4159	3.64224	2.76524	3.29034	3.47793	2.66166	3.34819	3.31162	4.06668	3.95339	3.94099	4.03148	3.80819	3.86227	3.87948	3.28615	3.90683	3.77149	3.05503	3.94889	3.74067
Ta.14486.1.S1_at	9.98367	9.25039	9.2946	9.70234	9.55067	9.60601	9.51392	9.49837	9.60781	9.41898	9.48517	9.45915	9.39515	9.5238	9.2995	9.44107	9.62317	9.2047	9.85406	9.52386	9.57997	9.06153	9.40606	9.65576	9.01636	9.3489	9.66541	9.2181	9.35262	9.66819	9.55978	9.41305	9.68803	10.0328	9.53812	9.73728	10.0469	10.1747	10.0713	10.1404	10.0849	9.97724	9.87086	9.95184	9.73793	9.62202	9.8194	9.54739	9.48939
Ta.27192.1.S1_s_at	8.09325	7.57192	7.64684	8.12268	7.77626	7.81283	8.09675	8.06602	7.9705	8.05502	8.21468	8.08217	8.00154	8.25225	8.13259	7.93448	8.18141	8.10403	7.77882	8.43639	8.15288	8.52061	8.50386	8.40946	9.25573	9.02226	8.69491	9.41574	9.32965	8.89867	9.03342	9.19938	8.97747	8.05238	8.46697	8.90108	8.15536	8.19989	8.01293	8.21915	8.11408	8.06068	8.23608	8.00334	8.08243	8.20917	7.89172	8.08893	8.14118
Ta.8547.1.S1_at	11.1987	11.3017	11.2954	11.2958	11.4477	11.3479	11.3725	11.5614	11.4064	11.4447	11.6629	11.475	11.5186	11.7616	11.558	11.5996	11.8647	11.6622	11.3406	11.5582	11.2407	11.7371	11.667	11.4243	11.7515	11.844	11.5567	11.6466	11.948	11.663	11.4608	11.9434	11.7551	11.192	11.7993	11.8393	11.0156	11.0864	11.0816	11.0405	11.5337	11.2121	11.3133	11.7732	11.4244	11.5937	11.9243	11.6289	11.8337
Ta.207.1.S1_at	10.8297	10.3794	11.1268	10.5555	10.8507	11.2031	10.4643	10.4691	11.039	10.4313	10.2111	10.7833	10.433	10.0887	10.4629	10.4647	10.109	10.0732	10.8095	10.4157	10.3537	10.3893	10.593	10.2842	9.74028	10.0186	10.19	9.38985	9.51685	10.1058	9.32885	9.29185	10.0298	9.57953	9.46478	9.95986	10.371	10.7956	10.7549	10.6991	11.4376	11.0355	10.6329	11.4435	10.6519	10.552	11.3013	10.3005	10.5428
Ta.3424.1.S1_at	9.86384	9.81036	9.6771	9.74308	9.91723	9.80051	9.75979	10.0695	9.805	9.83807	10.2347	9.81571	9.96429	10.4155	9.88061	10.1435	10.622	10.0366	10.0303	9.72093	9.98108	10.108	10.3292	9.7457	11.0769	11.1194	10.2505	11.6005	11.6481	10.9268	11.602	11.819	11.4892	11.0058	11.5449	11.8294	9.34565	9.62565	9.66139	9.58375	9.71746	9.63122	9.53525	10.1198	9.67331	9.58863	10.623	9.76575	9.87615
Ta.13447.1.S1_at	9.92369	9.05542	9.02514	10.1111	10.059	9.55938	10.1025	10.414	9.95583	10.1458	10.6111	10.2442	10.256	10.7477	10.5038	10.4494	10.8539	10.783	9.59329	9.44445	9.39282	9.84925	9.57729	9.59324	10.3215	10.2329	9.95124	10.6067	10.8042	10.3243	10.7016	11.1486	10.6771	10.5907	11.1828	11.0052	8.99187	9.23109	9.29995	9.33892	9.89743	9.63805	9.45216	10.584	9.90715	9.94566	10.9659	10.144	10.5187
Ta.5539.3.A1_x_at	9.98106	9.34693	7.15088	11.6566	12.0395	9.58193	12.3688	12.5751	11.7417	12.7976	12.7813	12.6836	13.0793	12.939	13.0344	13.2574	13.1323	13.1013	7.50664	8.657	8.50085	10.291	10.0232	9.29988	12.4306	12.1117	10.5307	13.4409	13.5207	11.7003	13.5047	13.9963	12.659	12.5948	13.3112	13.3537	9.15232	8.66048	9.40299	8.38539	11.8255	11.088	10.02	12.9914	12.0034	11.8747	13.4036	12.5761	13.3733
Ta.5539.1.S1_at	7.2341	6.61094	5.12863	8.60475	8.85497	7.13922	9.25465	9.74692	8.80837	9.69148	10.2083	9.55168	10.0238	10.4922	9.87471	10.2917	10.6716	10.032	5.67782	6.6961	6.37074	7.85709	7.4171	7.36912	9.63679	9.29285	8.42103	10.5194	10.6588	9.33207	10.6396	11.1262	10.0455	9.97403	10.4134	10.5384	7.1868	6.93488	7.25165	6.26967	9.19444	8.56308	7.62172	10.1657	9.34233	9.1783	10.6823	9.8986	10.3986
Ta.274.2.S1_at	9.42359	9.66948	9.61678	9.52584	9.35023	9.49568	9.5575	9.17487	9.48224	9.51809	9.02723	9.48004	9.41831	8.88557	9.40128	9.25184	8.73772	9.18017	9.79944	9.82761	9.99143	9.65464	9.83577	9.74077	9.7036	9.47985	9.48188	9.83952	9.12896	9.21833	10.044	8.88292	8.9371	10.3256	8.7926	8.62107	9.60961	9.74124	9.88622	9.76486	9.4642	9.7695	9.7668	9.18615	9.57494	9.59909	8.91537	9.33978	9.26471
Ta.274.2.S1_x_at	10.312	10.6554	10.7392	10.4135	10.3586	10.5389	10.4803	10.1209	10.4821	10.4544	9.89024	10.4988	10.3461	9.64767	10.4061	10.1462	9.37603	10.0743	10.8211	10.7357	10.7859	10.4716	10.7799	10.6104	10.4672	10.3002	10.3819	10.6041	9.82805	10.1049	10.8453	9.5132	9.77091	11.1981	9.43354	9.35791	10.625	10.7448	10.8609	10.7129	10.3985	10.6483	10.7103	10.0741	10.3828	10.4933	9.74998	10.0941	10.0307
Ta.3403.1.S1_at	6.56413	7.007	7.62796	5.69896	6.04065	6.9763	5.20045	5.52626	6.3286	4.80852	5.1102	5.7126	4.45856	4.72636	5.11094	4.11884	4.34077	4.50217	7.08748	7.37765	7.21034	6.3122	6.83456	6.78123	4.1016	4.82782	5.68928	2.89715	3.27779	4.59464	2.8043	2.66568	3.70961	3.96112	3.31478	3.11417	7.22597	7.24663	7.07452	6.98073	5.5759	6.34491	6.44258	3.7778	5.03393	4.76944	2.87577	4.00667	3.44431
Ta.2747.1.S1_at	4.97723	4.05312	6.43582	4.5457	4.44743	4.87722	4.18425	4.30372	3.70035	3.83835	4.01295	2.9345	3.48088	3.61661	2.55697	3.08745	3.10154	2.61107	3.22383	3.63835	4.47765	3.66538	3.71405	5.16675	2.3477	2.73634	4.20745	1.64155	1.94517	2.99195	1.73192	1.65027	1.97473	2.76057	2.04774	1.32555	5.91291	6.15382	4.74404	4.95531	2.89839	4.09157	4.18668	1.76565	3.64544	3.52943	1.41659	3.27869	2.93325
Ta.7312.1.S1_at	7.31003	7.81342	7.8955	6.91228	6.88572	7.67573	6.7057	6.46997	7.4327	6.53928	6.2122	7.1582	6.38289	6.03734	6.83938	6.22104	5.92172	6.45434	7.71108	7.77397	8.05841	7.86211	7.98897	8.11869	6.69883	6.79809	7.8349	5.87684	5.78704	7.41611	5.53122	5.42292	6.95072	5.7389	5.98969	6.45191	8.07355	8.12529	7.97951	8.02213	6.84352	7.41502	7.60616	6.2236	7.03199	6.96654	5.87989	6.72904	6.30668
Ta.100.1.S1_at	7.85008	7.7428	7.8881	8.14682	8.03458	7.74343	8.26183	8.35458	7.8989	8.29264	8.4924	8.25239	8.26506	8.48645	8.47122	8.181	8.33764	8.3379	7.76854	8.08078	7.84472	8.30413	8.34933	8.22716	8.52822	8.38241	8.36307	8.52046	8.36899	8.39956	8.32218	8.34931	8.37046	7.92096	8.33951	8.27976	7.76088	7.68643	7.71441	7.85647	7.50044	7.75474	7.83867	7.46975	7.7423	7.74765	7.47763	7.70907	7.59228
Ta.8296.1.S1_at	4.19545	5.18817	5.88131	4.97809	4.41707	5.0404	5.74029	5.41569	4.49251	6.07871	5.94697	5.38957	6.05385	5.95918	6.30213	5.64815	5.40266	6.36139	5.47256	4.22466	4.43324	4.28621	4.57115	4.83149	5.57183	4.62412	4.68155	6.2058	4.51683	4.41936	5.84031	4.27833	4.10328	4.2487	3.89569	3.73829	3.54589	3.73881	3.66327	3.71043	3.70341	4.12742	3.75124	3.65271	4.1068	3.67953	3.55808	3.95497	3.45793
Ta.2783.1.S1_at	5.22534	5.23138	4.21392	4.85776	5.01882	4.75359	4.62219	4.98532	5.24475	4.53329	4.99182	5.45196	4.56058	5.02146	5.63139	4.70647	5.07232	5.94237	5.37467	4.99876	5.35729	5.60653	5.42733	5.03404	6.8507	6.833	5.61518	7.80972	7.89939	6.36739	8.43726	8.3684	7.07166	8.71122	8.05773	7.65968	6.81568	6.71539	7.2625	6.24344	8.1386	7.54862	6.4609	9.04069	7.68841	7.29299	9.22682	7.78771	7.95583
Ta.24150.1.S1_at	5.57207	5.6343	7.39777	5.40006	6.58741	6.32001	5.73349	6.89776	5.54438	6.21971	7.15916	5.28079	6.82674	7.43997	5.69815	7.57912	7.77369	7.01843	8.02562	7.2881	8.06373	7.64269	8.61499	6.83946	7.14181	9.2486	6.84049	6.63465	9.48871	7.64095	6.10138	9.42573	8.62339	5.51146	9.05495	9.59814	5.49179	6.198	6.00824	5.92655	6.55385	6.28274	6.50649	7.10624	6.72447	7.14886	7.7202	7.24178	7.86156
Ta.2773.1.S1_at	6.86233	6.87213	7.05601	6.97707	7.17055	7.35317	7.0382	7.25006	7.36214	7.00663	7.1632	7.21947	6.89402	6.94527	6.87674	6.69173	6.58762	6.2606	6.89384	6.96256	6.6826	7.22027	6.88828	7.18217	7.1641	6.56058	7.32985	7.01094	6.29459	7.32753	6.7935	6.13068	7.2172	6.50782	6.0958	6.99787	6.84093	6.93571	7.24271	7.17073	6.70795	7.19347	7.30521	6.45306	6.90292	7.28525	6.23545	6.53054	7.12912
Ta.1612.1.S1_at	8.6524	8.40275	8.55921	8.97595	9.14356	8.70759	9.1393	9.91137	8.88571	9.23908	10.3097	9.03777	9.30111	10.4257	9.10866	9.33289	10.27	9.05392	8.25541	8.52959	8.30283	9.05343	8.80924	8.41094	10.1281	9.64017	8.99669	10.5622	10.1993	9.57543	10.3743	10.2635	9.97513	9.50309	9.66779	10.1189	8.83316	8.50111	8.36008	8.47835	8.72015	8.62158	8.50176	9.14134	8.99293	9.08066	9.43493	9.39049	9.58277
Ta.94.1.S1_at	9.15835	9.21686	9.20471	9.1163	9.08411	9.06533	9.07783	9.09137	9.0018	9.06687	9.10908	9.00029	9.07992	9.12827	9.05731	9.11874	9.14732	9.18217	9.65215	9.87488	9.63244	9.82001	9.78286	9.87359	9.50845	9.71094	9.78482	9.18543	9.6868	9.64483	8.88123	9.69654	9.53727	8.59555	9.73912	9.49556	8.9624	9.17714	9.2399	9.06108	9.23919	9.25611	9.17098	9.28644	9.23877	9.27032	9.32212	9.24432	9.36026
Ta.205.1.S1_at	8.80273	7.6886	7.69974	8.84354	9.33167	8.52625	8.92034	9.4217	8.83604	9.1033	9.49401	8.60638	9.38951	9.6771	8.51567	9.79969	10.0235	8.99704	7.945	7.66692	7.53778	8.14978	8.25466	7.46367	8.43549	9.09783	8.13443	8.79111	9.76378	8.97164	9.22158	10.1614	9.77338	9.75301	10.2252	10.4828	7.93835	7.70679	7.61645	7.63322	8.07725	7.81248	7.59979	9.1311	8.16525	8.04856	9.95717	8.58391	9.03278
Ta.280.1.S1_s_at	10.6523	10.0249	9.35053	10.5346	9.94627	9.36216	10.4646	10.3778	9.46399	10.6141	10.9196	9.36453	10.9666	11.5581	9.61174	11.5511	12.3248	10.6078	10.3708	10.0236	9.75595	9.58678	9.93313	9.30424	9.59628	10.4003	9.48326	9.95934	11.1593	9.93787	10.5896	12.1693	10.6027	11.5091	13.4787	11.5015	10.0977	9.56236	9.89083	9.67043	11.2054	10.3108	9.82199	12.1402	10.7207	10.4139	12.6716	11.1392	11.4128
Ta.14183.1.S1_at	8.97648	9.36898	10.1361	7.67754	8.44579	9.42722	6.77333	7.40027	8.50205	5.97959	6.39865	7.44261	5.20632	5.37703	6.2275	4.39442	4.26984	4.78988	8.96104	9.22159	9.43428	7.50516	8.53316	8.97708	4.27774	6.2484	8.21158	2.33839	4.51104	7.33729	1.74441	3.82979	6.3458	2.62009	4.55443	5.18455	10.1042	10.1647	9.90021	10.0909	8.31581	9.10315	9.88876	5.61455	8.2146	8.83246	3.83991	7.26452	6.73582
Ta.27217.1.S1_at	5.20678	3.04379	3.08088	3.97069	3.22386	3.59062	3.09674	2.68091	3.44601	2.8693	2.66752	2.99021	3.18281	3.14545	3.07209	4.06854	4.15879	4.29135	3.07487	3.06274	3.18144	3.16627	3.10399	2.93509	3.48548	3.31105	3.15617	3.70062	3.61976	3.63763	3.80368	4.02655	4.33373	3.78537	4.55594	5.27754	2.7754	2.50675	2.93241	2.44433	3.58987	3.55562	2.74454	4.47178	4.08718	3.53965	5.28409	4.60381	4.8013
Ta.5855.2.S1_x_at	9.06116	8.59656	8.69411	9.1142	9.42915	8.98007	9.16035	9.72379	9.16686	9.20841	9.80343	9.27616	9.26151	9.75072	9.31763	9.3233	9.57787	9.28606	8.61358	8.71765	8.66671	8.91295	8.85758	8.81766	9.02552	9.04284	8.99677	8.94831	9.14026	9.1515	8.71148	9.12286	9.26456	8.30027	8.96222	9.32774	8.88916	8.69003	8.58122	8.82193	8.72295	8.62485	8.73203	8.85592	8.72043	8.76237	9.01184	8.83485	8.94503
Ta.238.1.S1_at	8.62693	8.38818	8.66245	9.28394	9.32956	9.68764	9.44642	9.12995	10.059	9.29539	8.69837	9.87824	8.89577	8.1119	9.10523	8.22918	7.35565	7.59675	7.58793	7.68919	8.25896	7.64502	7.86538	8.58568	6.821	7.38271	8.34441	6.06415	6.74018	7.87427	5.43938	6.04778	7.22092	4.95593	5.32559	6.35649	8.79946	8.76598	8.96212	9.13659	8.00988	8.70994	8.92099	7.28901	8.22628	8.25984	6.58535	7.69698	7.17822
Ta.161.1.S1_at	5.54127	5.28366	5.34101	5.41098	5.54554	5.45682	5.21928	5.44628	5.53429	4.9999	5.22815	5.50236	4.74859	4.93327	5.2721	4.45091	4.5552	4.75267	5.99453	6.32987	5.92594	5.91639	6.21059	6.16224	5.40405	5.59718	5.9814	5.10581	5.07301	5.67489	5.03794	4.73627	5.29597	5.22524	4.64594	4.84331	5.5252	5.6561	5.8303	5.82303	4.88368	5.41285	5.76935	4.36527	4.97303	5.48084	4.0405	4.63241	4.98396
Ta.2766.1.S1_at	8.26073	8.28907	8.17629	8.61523	8.50009	8.2764	8.68877	8.50569	8.47139	8.59033	8.38204	8.67992	8.3555	8.15483	8.6666	7.9736	7.81411	8.25274	8.72542	8.86479	8.72029	9.31912	9.07741	8.80864	9.31182	8.74262	8.70522	9.109	8.35035	8.5177	8.77022	8.01834	8.26003	8.28877	7.7965	7.91991	8.35582	8.64935	8.5996	8.84583	8.27101	8.57106	8.77037	7.90843	8.37341	8.32377	7.59173	8.10634	7.67834
Ta.275.1.S1_at	10.7283	11.0153	11.6676	10.5693	10.3639	10.9348	10.2623	9.66487	10.5596	9.77056	8.98042	10.3851	9.09716	8.26703	9.86696	8.19837	7.47819	8.60935	11.4662	11.7431	11.4427	11.5087	11.5169	11.4669	11.0919	9.7665	10.9486	10.5224	8.25131	10.2278	9.82221	7.38462	9.35688	8.95799	7.41176	8.30726	11.5429	11.5767	11.6838	11.4983	10.8106	11.4541	11.6633	8.49625	10.9558	11.1628	5.88109	10.2938	9.71761
Ta.19803.1.S1_at	4.84695	6.17039	6.44111	4.5951	4.33932	5.44387	4.50405	3.8148	4.7079	4.37595	3.56097	4.15945	4.1928	3.43677	3.75626	3.9355	3.40515	3.49027	5.66691	6.56363	6.2779	5.22921	6.13253	6.21634	3.50406	4.16608	5.20123	2.60809	2.68255	3.95652	2.69527	2.25163	2.9063	3.91475	3.25693	2.20766	7.11201	6.73036	5.9561	6.25911	4.5786	4.67944	5.14686	3.6626	3.93899	3.8998	3.2171	3.42677	2.58502
Ta.7484.1.A1_at	8.96819	8.49133	8.68227	8.97715	9.20905	8.89188	9.04187	9.52292	9.08017	9.1593	9.74522	9.26069	9.32613	9.92897	9.44394	9.55273	10.095	9.64031	8.56194	8.21813	8.515	8.6289	8.61266	8.67174	9.29317	9.53808	9.13529	9.69069	10.1952	9.60658	9.77946	10.3761	9.99086	9.51941	9.92834	10.2529	9.00812	8.87125	8.73634	8.79669	8.94298	8.77519	8.60791	9.44579	8.98842	8.69317	9.81764	9.22768	9.10408
Ta.228.1.S1_at	3.74273	3.95402	4.11724	3.65054	3.7719	3.72354	3.59764	3.59608	3.77892	3.54958	3.46271	3.82288	3.49969	3.35586	3.8027	3.44357	3.26798	3.68499	3.85402	4.17888	3.90508	3.36593	4.19915	3.37016	3.26963	3.67631	3.31572	3.28597	3.19172	3.33228	3.42328	2.93957	3.39296	3.70148	3.02972	3.49534	3.92208	3.91882	3.8396	3.9184	3.69857	3.62073	3.82987	3.64692	3.54759	3.58327	3.61908	3.50808	3.50082
Ta.27790.1.S1_s_at	10.3976	11.2193	11.8314	9.0499	9.21373	10.8255	8.44128	8.86649	9.77214	8.05494	8.68618	8.80212	7.7826	8.46604	7.90975	7.58766	8.13437	7.083	11.2705	11.5508	11.0923	10.5276	11.5663	11.3456	7.95092	10.6696	11.1044	5.9463	9.54807	10.6516	4.64341	8.34113	10.0248	4.10052	7.0612	9.19499	9.79824	11.1336	11.0802	10.8936	11.914	11.5514	11.2151	11.6203	10.1114	9.3836	11.0692	8.83422	8.055
Ta.27725.1.S1_at	8.37722	4.99461	4.26637	10.4147	9.52482	7.18142	10.8964	11.4278	9.79902	10.9266	12.0866	11.741	10.6876	11.9492	12.4747	10.2065	11.0833	11.4967	6.64235	5.37994	5.63453	7.76445	6.43481	5.21509	12.5186	10.2016	8.01532	15.2318	13.328	11.0282	15.6181	15.0498	13.2643	13.3746	14.8883	14.311	4.40363	4.49699	5.04246	4.39964	5.34658	6.21056	5.3269	6.06412	7.03358	7	6.73955	7.59735	8.06543
Ta.336.1.S1_x_at	10.9523	10.5461	9.80694	11.2951	10.7348	10.1612	11.3698	11.1775	10.6634	11.3419	11.3973	11.2291	11.2432	11.4018	11.6136	11.0739	11.1789	11.6481	11.3955	10.6076	10.8419	10.9706	10.961	10.6283	10.7777	11.1038	10.8064	10.7025	11.115	11.0338	10.7072	11.0181	11.2063	10.7872	10.8054	11.2818	9.28427	9.19804	9.3655	8.81808	9.58963	9.83263	9.36403	9.91703	10.313	10.2346	10.1469	10.6455	11.1654
Ta.27762.1.S1_x_at	6.3855	8.25494	5.33952	5.06348	4.50144	5.10038	4.27797	3.34138	4.62524	3.75122	2.86998	4.19305	3.38166	2.73257	4.12607	3.13585	2.8444	4.67393	10.7806	9.4395	9.53578	8.62555	9.3925	9.08416	8.08088	9.22754	8.68923	8.20537	9.07183	8.36401	8.79496	8.93878	8.08359	9.84975	8.83338	7.834	3.92082	4.74343	4.79846	4.12191	2.81635	3.47252	3.09312	2.0152	2.54883	2.19671	1.86703	1.959	1.73168
Ta.10.1.S1_a_at	7.88969	10.1896	9.6844	8.40004	7.65491	6.99082	8.90463	9.62759	7.29236	9.34865	11.0738	8.97463	9.76322	11.9152	10.7522	10.1721	12.1261	11.9344	11.5623	12.6972	12.8562	12.1812	12.4413	12.9088	12.5717	11.9767	12.5291	12.8591	11.7321	12.0599	13.0911	11.857	11.5819	13.2877	12.4726	11.1095	12.8906	12.8435	12.7523	12.5262	11.7751	12.3453	12.8949	10.9596	11.935	12.8093	10.3825	11.5086	11.9199
Ta.10.1.S1_x_at	7.96263	10.1703	9.95247	8.38651	7.85015	7.08703	8.8523	9.70721	7.27937	9.28755	11.0781	8.90591	9.71585	11.9014	10.6772	10.1611	12.1589	11.9088	11.415	12.7986	12.7451	12.2597	12.3445	12.9119	12.7235	11.9326	12.6155	13.0259	11.8093	12.2172	13.2347	12.0605	11.8071	13.372	12.7843	11.4052	12.8284	12.5806	12.5116	12.4191	11.704	12.1303	12.5752	11.1974	11.782	12.4091	10.7673	11.4256	11.6999
Ta.13183.1.S1_s_at	8.6656	3.40427	3.67597	11.1895	10.5487	6.78407	12.1089	12.7204	9.39338	12.5877	13.6987	11.5125	12.837	14.0657	12.9712	12.9163	13.9624	13.5851	1.96927	1.56166	2.16931	5.36058	2.7719	1.54856	12.6963	9.88454	5.48302	16.1237	15.225	10.0922	15.4626	16.9325	13.8275	10.2345	13.7358	16.0932	1.95597	1.80867	2.6583	2.31436	7.88992	7.03727	6.06378	11.5501	10.3016	11.3358	13.2877	12.4589	14.5643
Ta.13183.1.S1_x_at	8.07644	3.65126	3.57564	10.356	10.0017	6.01656	11.2995	12.6321	8.67214	11.8759	13.932	11.1681	12.2709	14.4511	12.9994	12.5459	14.3167	13.7945	2.74454	2.45683	2.82767	5.538	3.54032	2.32171	12.6312	10.0054	6.02145	16.0173	14.9447	10.3477	15.4525	16.6685	13.8521	10.454	14.0395	15.9772	2.64276	2.47287	3.62734	2.70048	9.08837	8.52516	5.67547	11.9832	11.3115	11.2438	13.1391	12.9257	14.7474
Ta.28895.1.S1_s_at	11.9426	11.9716	12.3379	11.6142	11.5852	11.9802	11.3086	11.1894	11.6459	10.9864	10.7941	11.3195	10.6291	10.3751	10.8323	10.2127	9.90524	10.0448	11.8106	11.5484	12.0041	10.8178	10.9064	11.7479	10.3772	9.98076	11.3619	10.1614	9.44346	10.9428	10.0862	9.4503	10.4998	10.134	10.1458	10.018	12.3052	12.1445	12.0461	12.1924	11.7179	11.8522	12.1306	10.0458	11.6174	11.6729	8.12191	11.2754	10.6908
Ta.1282.1.S1_x_at	12.3789	12.8613	12.6695	12.2989	12.2719	12.4179	12.2364	12.0929	12.3252	12.1782	12.0049	12.2848	12.1189	11.963	12.2067	12.0544	11.9557	12.0305	11.3979	11.8568	11.9798	11.7815	11.4621	12.5066	10.986	10.8386	12.2242	10.4922	10.3939	11.6302	10.4283	10.2728	11.0567	10.8759	10.5802	10.6188	12.997	12.5837	12.7851	12.585	12.3128	12.2067	12.3192	12.2452	12.1177	12.1804	12.2226	12.12	12.1494
Ta.25469.1.S1_at	4.10748	4.32094	4.09318	4.98101	5.11362	4.09276	5.79072	6.00463	4.5985	6.60549	6.88901	5.46774	7.47624	7.81972	6.69939	8.46002	8.85691	8.38331	4.30062	4.18783	4.46719	4.63878	4.41209	4.06184	5.30713	6.19946	5.03288	6.08153	8.02845	6.42555	6.96784	9.56675	7.8919	8.01431	10.675	9.35394	4.28936	4.16294	4.29603	4.27613	5.26018	4.98994	4.65214	6.91152	5.77097	5.65675	8.2929	6.60559	7.37995
Ta.202.1.S1_at	3.00412	2.99325	4.49344	2.41681	2.68381	2.99122	2.20164	2.57907	2.29075	2.09769	2.49722	2.13616	2.0556	2.41985	2.18599	2.06286	2.33852	2.27452	2.21732	2.21866	2.1506	2.23208	2.22989	2.61017	2.22686	2.21373	2.58283	2.2173	2.199	2.38612	2.20491	2.19176	2.18883	2.18944	2.19548	2.05114	6.6127	5.04522	2.61421	3.3019	1.96534	2.24161	2.21968	2.17483	2.20699	2.19685	2.44415	2.22154	2.36971
Ta.210.1.S1_at	4.56488	4.14808	4.05943	4.07892	3.62816	4.11993	3.7444	3.40106	3.81958	3.4946	3.26114	3.38575	3.29406	3.16544	3.03553	3.12782	3.10043	2.90227	4.43071	3.88647	4.60193	3.43936	3.48358	4.35374	2.88386	2.94624	3.67764	2.56406	2.45898	3.03085	2.39669	2.04433	2.5429	2.36183	1.70969	2.26819	3.2964	3.50597	3.59132	3.5981	3.69476	3.56055	3.49005	3.54592	3.25587	3.24499	3.2991	2.9736	2.94805
Ta.96.1.S1_at	8.87229	8.51323	8.53794	9.30829	9.55868	9.08867	9.67035	10.4679	9.57371	10.0138	11.0666	9.98948	10.3663	11.4542	10.3514	10.7519	11.6622	10.6676	7.92492	8.08744	8.46179	9.82591	8.92054	8.74343	11.3126	10.783	9.77937	11.9885	12.0082	10.8144	11.9727	12.1875	11.5947	11.238	11.0011	12.0147	8.64878	8.60866	8.57313	9.01892	9.09674	8.72438	8.84247	10.4048	9.0959	9.20481	11.3349	9.55426	10.1827
Ta.187.1.S1_at	7.37555	6.30755	6.47848	7.5225	7.86675	7.41664	7.45848	7.4431	7.92193	7.3335	6.99978	7.95015	7.16502	6.66416	7.68473	6.9482	6.46492	7.18245	6.45752	6.53496	6.74769	6.86496	7.0323	6.47898	7.44317	7.25559	6.69406	7.87002	7.30976	7.02761	8.15561	7.22732	7.27281	8.30124	7.00087	7.34474	6.77136	6.6819	6.43933	6.48985	6.88379	6.69078	6.34479	6.80383	6.85591	6.52324	6.66863	6.94434	6.65447
Ta.262.1.S1_at	10.9835	10.7655	11.0187	10.9382	10.9322	10.9034	10.8655	10.7821	10.7536	10.738	10.567	10.7105	10.556	10.3027	10.5607	10.307	9.9783	10.1507	11.3251	11.1192	11.282	11.1679	11.3025	11.1555	10.8352	10.7388	10.8283	10.5456	10.1403	10.4574	10.2968	9.67617	10.0659	10.0818	9.42507	9.64675	10.7332	11.2198	11.2134	11.1265	10.6898	11.1949	11.1733	10.0981	11.0612	10.9638	9.57069	10.8886	10.5248
Ta.262.1.S1_x_at	11.2313	11.063	11.3458	11.2464	11.2206	11.1767	11.2287	11.081	11.0589	11.1244	10.8811	11.1074	10.9388	10.6355	11.0502	10.6581	10.3342	10.7006	11.828	11.8557	11.7594	11.4912	11.6177	11.5558	10.9667	10.8446	11.1038	10.6911	10.2388	10.6376	10.6561	9.92873	10.2088	10.8805	10.0027	9.82759	11.2026	11.5782	11.6579	11.4644	10.7159	11.633	11.4232	10.2784	11.46	11.1678	10.0433	11.2354	10.7194
Ta.224.1.S1_at	12.5247	11.4179	10.4777	11.2493	10.7926	11.5356	10.6371	9.35776	11.0441	10.4805	8.78704	10.0558	10.6691	8.937	9.59505	11.2072	9.82256	10.3394	11.765	10.7887	11.2617	10.401	11.46	10.5703	9.97362	11.8407	10.4735	9.90374	12.0657	10.6645	10.0688	12.1796	11.0789	10.4571	12.1898	11.7339	8.58312	8.62005	9.64864	8.67273	9.66946	10.7158	9.03436	10.4484	11.2251	9.70935	11.105	11.5673	10.7097
Ta.256.1.S1_at	10.0361	7.78425	8.0799	10.6673	10.2277	9.36012	10.5732	10.5314	9.90388	10.2783	10.4058	9.96675	9.84921	10.0361	9.61448	9.27919	9.44178	8.80377	5.67732	6.16486	6.3926	6.95819	7.35056	7.49225	7.26229	7.14391	7.31404	7.21657	6.84315	6.89728	6.93875	6.79406	6.58017	6.43476	7.18179	6.49809	7.50895	8.3442	8.44829	8.10034	8.28764	8.18958	7.59272	7.85885	8.18916	7.79484	7.51873	8.41035	8.91799
Ta.225.1.S1_at	7.47835	7.39528	6.14562	6.76857	5.74864	6.0438	6.07694	4.70744	5.71524	5.42673	4.12385	5.29683	4.77592	3.84414	4.86549	4.08481	3.83253	4.45356	9.76595	8.95352	9.43815	7.71086	7.99117	8.89531	5.93619	6.57608	8.03402	4.93927	5.45861	7.10177	4.59854	4.79533	6.13123	4.92263	4.69815	5.09694	4.80891	4.77945	5.66742	4.38014	4.86196	4.86395	3.53993	2.86263	3.86474	3.06566	0.455351	2.90803	3.11566
Ta.19248.1.S1_at	11.9289	10.7961	11.09	12.291	12.0071	12.064	12.1642	11.976	12.4209	11.8415	11.6492	12.3279	11.3668	11.13	11.8083	10.7214	10.4115	10.7896	9.72335	9.25601	9.53134	9.9464	10.1057	9.79005	10.6755	10.5939	10.1385	10.8105	10.8686	10.3905	10.302	10.9831	10.4519	9.0513	10.9419	10.2634	10.3103	10.482	10.8936	10.5089	10.4523	10.9195	10.4704	9.34161	10.7018	10.1561	8.00263	10.3954	9.5546
Ta.19248.1.S1_x_at	11.8454	10.6594	10.993	12.1828	11.9038	11.7893	12.0641	11.8684	12.1443	11.7666	11.5489	12.1395	11.331	11.0529	11.7205	10.7405	10.3767	10.7738	9.76349	9.39339	9.59903	9.92371	10.2173	10.0059	10.8168	10.6867	10.3501	11.0056	10.8645	10.554	10.42	10.7733	10.5654	8.93881	10.3823	10.3398	10.2445	10.4448	10.8428	10.4843	10.5436	10.8723	10.48	9.64885	10.6635	10.1785	8.51241	10.368	9.56487
Ta.12936.1.S1_at	3.68017	3.63905	3.66843	3.68452	3.69886	3.65568	3.68025	3.71025	3.66073	3.67347	3.70567	3.67724	3.66482	3.69095	3.70431	3.65399	3.6664	3.74385	3.67738	3.96354	3.70279	3.79957	3.89389	3.69997	3.81191	3.98428	3.69171	3.78234	4.02544	3.68574	3.72302	3.94055	3.68236	3.63281	3.67574	3.68188	3.70696	3.6442	3.7222	3.67656	3.8057	3.72229	3.76287	4.07102	3.81781	3.90937	4.36254	3.97115	4.16448
Ta.233.1.S1_at	9.41792	9.05601	9.17298	8.4819	8.9961	9.11241	8.09334	8.13435	8.51685	8.0773	7.81008	7.90467	8.34923	7.9545	7.74797	8.91985	8.58643	8.39548	7.89187	7.05479	7.57469	7.32576	7.48664	7.2839	7.16654	7.71194	7.33576	7.19396	7.82009	7.6231	7.35378	7.83976	8.12508	7.64701	7.77176	8.87793	8.73914	8.91157	8.20293	8.25589	9.40566	9.00639	7.79742	9.91277	9.43875	8.0804	10.3313	9.72784	9.05789
Ta.24748.1.S1_at	7.70702	7.72773	7.6025	8.66891	8.67695	7.9183	9.28221	9.8159	8.62	9.79263	10.6168	9.4749	10.2695	11.1783	10.3421	10.7518	11.5376	11.1615	7.81656	8.23263	8.00446	9.06435	8.49987	8.20481	10.6086	10.5124	9.19746	11.2852	12.1371	10.2689	11.1327	12.8672	11.1955	10.0785	12.378	11.9027	7.32036	7.45721	7.93593	7.75724	8.74596	8.03142	8.49093	10.3738	8.63697	9.31632	11.3081	9.26958	10.2251
Ta.3381.1.S1_at	6.72256	5.74261	5.82668	6.73744	5.54667	5.38293	6.66412	5.88236	5.72435	6.50699	5.97635	6.29002	6.27295	5.84649	6.53749	5.94745	5.47679	6.1015	8.06552	7.79599	8.00807	8.26736	7.5597	7.73573	9.06887	7.90984	7.87154	9.86665	8.52877	8.07505	10.6267	9.35759	8.18048	11.3647	10.4251	8.11322	6.355	5.79041	6.47568	6.51386	7.00418	7.03494	6.53028	6.95344	7.11549	6.31644	6.60665	6.94456	5.86535
Ta.223.1.S1_at	8.56229	8.61144	6.9333	7.3004	6.23156	7.65269	6.33013	5.02716	7.30299	5.56255	4.24486	6.44298	4.90962	3.68979	5.47624	4.32737	3.29681	4.59676	9.8386	8.8109	9.47991	7.32398	8.28946	9.05535	4.20925	5.14324	7.12871	2.83754	2.83088	5.15262	3.11427	2.18819	3.53857	5.17697	3.79516	2.4392	5.14061	5.21842	5.92127	4.90268	4.38065	4.97619	4.51321	3.38999	4.26988	4.10079	2.89436	3.79758	3.67243
Ta.232.1.S1_at	7.07508	6.90733	6.75181	7.73061	7.37281	7.51966	7.95038	7.90947	8.11371	8.00564	8.13013	8.43776	7.95368	8.09876	8.41645	7.80147	7.81502	7.94729	7.0825	6.91634	6.84257	7.43106	6.77393	7.15433	7.71713	7.01407	7.25822	8.05761	7.29575	7.26605	8.46929	7.53278	7.20428	8.98109	7.68838	7.07237	7.04325	6.74477	7.3043	7.14486	7.75243	7.57471	7.81293	7.7671	7.61412	8.07386	7.35667	7.54538	7.70458
Ta.103.1.S1_at	9.20463	8.885	9.97841	9.42465	9.24451	9.34707	9.70635	9.64357	8.98868	10.0085	10.0159	8.94485	10.3406	10.3906	9.2243	10.7219	10.793	9.8921	8.81586	7.54618	7.77842	7.55341	7.75176	7.03544	7.56318	8.89698	7.99864	8.09272	9.99316	9.40089	9.00652	10.8242	10.7224	10.3328	11.2836	11.7925	8.61128	8.39298	7.99182	8.35229	9.51428	9.23111	8.50749	10.3138	9.69251	8.98227	10.8835	9.67216	9.75552
Ta.250.1.S1_at	4.59618	4.18688	4.88239	3.95935	3.88306	4.45284	3.66592	3.72644	4.08883	3.46074	3.56558	3.79936	3.29346	3.38673	3.57532	3.14395	3.17669	3.41728	3.8175	3.58814	3.3282	3.4818	3.20191	3.93766	3.00242	2.93053	3.7756	2.78138	2.76739	3.2549	2.82711	2.70524	2.76331	3.16984	2.75315	2.44212	5.16901	4.29136	3.85044	4.03424	3.3898	3.45765	4.16054	3.01768	3.28092	3.27963	2.85879	3.12327	2.5269
Ta.241.1.S1_at	6.45885	6.01302	5.57158	6.94041	6.65537	6.50935	7.24238	6.80836	6.72589	7.5321	7.0593	6.66191	7.84295	7.43469	6.7726	8.20077	7.9675	7.35621	6.39058	6.04626	6.57388	6.37059	6.63369	5.88912	6.85285	7.34578	6.48452	7.31512	7.83221	7.39328	7.72806	8.01906	8.17975	8.09368	7.83777	8.68271	5.14716	4.8911	5.36314	5.42467	5.83639	6.17363	5.56781	6.9795	6.79156	6.1274	8.07815	7.35129	7.25171
Ta.22638.1.A1_at	8.76163	8.40862	8.11371	8.21134	8.38696	8.21472	7.84379	8.33452	8.14771	7.62925	8.2809	7.97332	7.52509	8.22417	7.75652	7.52383	8.16102	7.5236	9.941	9.21733	9.49461	8.91322	9.08453	8.98187	8.56904	9.11428	8.69848	8.5255	9.12919	8.50356	8.68808	9.08287	8.35033	9.0515	8.94504	8.2203	8.15206	7.79413	7.72823	7.87251	7.49318	7.71457	7.71007	7.56545	7.73544	7.69531	7.71549	7.77826	7.82169
Ta.14604.1.S1_at	7.17664	6.26315	6.92102	7.24201	6.86663	7.10052	7.09012	6.6566	7.14864	6.8534	6.26391	7.04362	6.54585	5.78409	6.77586	6.15325	5.21696	6.30677	6.68548	7.04964	6.72436	6.35649	6.66859	6.86742	5.88105	6.01587	6.57618	5.5215	5.4572	6.19427	5.27897	5.09482	5.85019	5.15532	4.98992	5.58777	6.56226	6.48797	6.79474	6.67258	6.20717	6.64999	6.49597	5.57681	6.13643	6.04818	5.05375	5.64299	5.33375
TaAffx.42391.1.S1_at	5.47556	6.24087	6.67272	4.734	4.85747	5.75305	4.35209	4.21275	5.0186	4.02587	3.72741	4.39741	3.69984	3.30186	3.81692	3.34203	2.89259	3.22927	6.79075	6.58212	6.91618	5.69029	6.76124	6.78357	3.54836	4.69451	5.63283	2.30887	2.93912	4.25387	2.04878	2.26693	3.08699	2.87726	3.14702	2.29389	6.65863	6.75773	6.27996	6.21232	3.99216	4.97831	5.27824	2.94326	3.95889	3.84397	2.5323	3.05006	2.70024
TaAffx.111940.1.S1_s_at	5.26758	4.55654	4.57911	4.19045	5.4904	5.24229	3.87723	4.85549	5.05931	3.92706	4.41627	4.61156	4.24071	4.2003	4.46752	4.82279	4.22096	5.00755	3.58444	3.67987	3.87185	4.07533	4.35216	4.54002	4.2431	4.62291	4.88461	4.39088	4.63497	5.19351	4.55696	4.43174	5.53641	4.76255	3.99593	5.95679	5.73642	5.92287	5.70547	5.62108	4.77661	5.08632	5.12234	5.11758	4.96129	4.88952	6.04	5.09397	4.9552
TaAffx.111940.1.S1_x_at	5.44439	5.38489	5.59772	5.19895	5.3792	5.46757	5.25229	5.0943	5.35506	5.42225	4.99968	5.35357	5.68085	5.07227	5.57353	6.03739	5.32017	6.12198	4.68936	4.82938	4.68017	5.63385	5.51892	5.40763	5.86472	5.58585	5.75991	5.91821	5.34581	5.99942	5.89438	4.87326	6.23372	5.81827	4.15389	6.51282	6.05126	6.23772	5.81801	5.49056	5.75062	5.82377	5.65024	6.49863	6.03021	5.9147	6.74218	6.18135	6.08474
Ta.28932.1.S1_at	5.26434	4.669	4.7121	4.96801	4.84578	5.12071	4.76812	4.7845	5.09394	4.646	4.73166	4.8824	4.57892	4.69453	4.70147	4.56207	4.67458	4.67764	5.16889	4.79562	4.75369	4.81417	4.82934	4.67161	4.95273	4.85382	4.69803	5.01997	4.86582	4.7898	4.9571	4.86625	4.91947	4.72946	4.85392	5.0854	4.51331	4.70869	4.72627	4.86827	4.79509	5.07734	4.81278	4.77035	4.89435	4.7177	4.77258	4.70738	4.67474
Ta.27448.1.S1_s_at	11.1083	11.5549	11.467	10.5227	10.5644	11.2614	10.052	9.90119	10.8366	9.61184	9.37113	10.3046	9.16431	8.89792	9.68342	8.6783	8.44234	8.95328	11.2452	10.9974	11.7525	8.98881	10.2262	11.2504	7.86667	8.72413	10.1393	7.49983	7.72185	9.06093	7.7091	7.57333	8.2144	8.49826	8.5485	7.67863	11.5981	11.4506	11.4395	11.3594	10.979	11.0521	11.4613	9.58239	10.4908	11.0177	7.95658	9.84712	9.75112
Ta.1082.2.S1_x_at	8.9251	8.08298	7.11632	9.01375	9.33931	8.66978	8.67868	8.36553	9.46399	8.23017	7.50223	9.08444	7.69137	6.80076	8.07594	7.04041	6.25532	6.64967	6.04257	6.04853	6.4202	6.25443	6.6029	7.0311	6.87897	6.69379	6.77077	7.33211	6.52151	6.18653	7.6001	6.1308	5.54532	7.67135	5.49877	4.92384	7.61386	7.42853	6.99332	6.95151	6.52815	6.59945	6.05047	5.94249	6.62905	6.76349	5.44495	6.58188	7.00995
Ta.145.1.A1_x_at	6.6406	4.11545	4.20069	9.27756	7.73543	5.68558	10.2657	9.71781	7.88321	10.5327	10.5371	10.0333	10.3078	10.5363	11.1689	9.6119	9.75775	10.5729	3.75131	3.77038	4.29977	5.62869	4.47154	3.77455	9.64787	7.93064	5.6597	12.0541	10.9303	8.08199	12.7611	12.6006	9.98016	11.6054	12.4255	10.9315	4.03025	3.93062	4.39031	4.09939	5.0962	5.5187	4.81556	5.75297	6.37105	6.6295	6.22454	7.09719	7.79627
Ta.203.1.S1_at	12.4684	11.2137	11.9434	12.0022	11.7173	11.8591	11.5203	11.5713	11.141	11.109	11.3126	10.2578	10.7401	10.9788	9.52037	10.3939	10.5606	9.11614	8.60893	8.71605	8.96795	7.49551	9.28912	9.75127	6.79954	8.84405	9.19684	6.43731	8.18565	8.41314	6.35202	7.50965	7.85081	6.54783	6.87873	7.69708	11.564	11.6484	11.2749	11.1403	10.3517	10.4409	10.1481	9.92618	9.9704	9.49422	9.81606	9.74452	9.35157
Ta.3760.2.A1_a_at	9.10889	6.60794	6.41732	10.3347	10.757	8.89573	10.7088	10.723	10.0117	10.8991	10.5512	10.4073	11.0091	10.5048	10.5565	11.0712	10.6658	10.6944	6.05439	4.58041	4.78991	5.90889	6.45776	5.06	10.1293	9.26401	6.9244	12.4996	11.2403	9.10376	12.5735	11.9913	10.9385	9.98496	11.1956	12.1862	4.26858	5.51028	5.36807	6.0877	9.38417	7.84972	8.17349	10.8094	9.27902	9.7243	11.2678	10.152	10.6087
Ta.10480.1.S1_a_at	9.22352	12.2367	11.7826	7.65908	8.07841	9.57716	7.00305	6.86962	8.21468	6.49123	6.18009	7.64371	6.00055	5.62214	7.18503	5.47118	5.06884	6.43743	9.50104	9.82627	10.037	10.2632	10.1649	10.6531	7.40002	7.09116	9.02413	5.23591	4.36749	7.06342	4.04139	2.90491	5.33926	3.95186	3.2343	4.04659	11.632	11.2744	11.6204	11.276	8.68358	10.1034	10.3444	7.31541	8.91298	9.0125	6.25662	7.85912	7.28542
Ta.581.2.S1_a_at	12.6155	12.8479	13.1615	11.7765	12.0544	12.9663	10.7695	10.6267	12.1175	9.61511	9.10144	10.8064	8.27723	7.43342	9.02893	6.67291	5.52508	6.66161	12.7989	12.5491	12.8559	11.9957	12.2005	12.9344	10.6271	8.82429	11.5075	9.21991	5.95115	9.59894	7.75342	4.47767	7.55503	6.15618	4.94741	5.42524	12.8827	13.181	13.243	13.2925	12.0455	12.8752	13.0478	8.04309	11.8968	11.4773	3.41514	10.5658	8.39015
Ta.581.1.S1_at	12.5024	12.7478	12.978	11.447	11.7026	12.7995	10.3299	10.245	11.9651	9.11715	8.74423	10.6641	7.75508	7.1339	8.89211	6.15722	5.31519	6.52517	12.7625	13.0765	12.725	12.3483	12.2678	12.9563	10.7338	9.20956	11.7335	9.10419	6.45334	9.98335	7.49478	4.57102	7.99352	5.85472	3.87796	5.77909	12.8962	12.8819	13.2292	13.0633	11.4969	12.597	12.9537	8.22652	11.5633	11.5975	5.63064	10.3085	8.71249
Ta.23916.1.S2_s_at	10.1457	10.1694	10.518	10.123	10.1339	10.2153	10.1764	10.4937	10.1599	10.2363	10.7256	10.2988	10.2986	10.8446	10.4285	10.3645	10.8524	10.4279	10.4861	10.8089	10.4029	10.9153	10.802	10.485	11.1869	11.1026	10.8623	11.1662	11.2732	11.2299	10.8805	11.1848	11.4432	10.3019	10.742	11.4327	10.2788	10.4368	10.4937	10.3522	10.5252	10.6004	10.6099	10.6753	10.5782	10.7025	10.8371	10.583	10.8373
Ta.140.1.S1_at	3.03576	2.64443	2.55916	3.67345	3.27769	2.82447	4.11862	3.6736	3.27796	4.51046	4.01357	3.87885	4.89308	4.34223	4.6407	5.29567	4.68636	5.61604	2.64484	2.40063	2.37149	3.40713	2.75898	2.32426	5.45041	4.68999	3.40097	6.58064	6.24809	4.70524	6.70903	6.89395	5.83988	5.71505	6.28346	6.66491	2.59742	2.57758	2.74199	2.64999	2.90111	2.87852	2.72036	3.9429	3.03002	3.05342	5.13004	3.2044	3.71716
Ta.3379.1.S1_at	10.1312	10.3359	10.0328	10.2146	9.93022	9.74088	10.1477	9.85701	10.111	9.98208	9.69931	10.6587	9.73125	9.43873	10.6274	9.38137	9.05125	9.47036	10.416	10.7338	10.5906	10.9351	10.7806	11.0623	11.0653	10.4756	10.9973	11.0771	9.96956	10.6431	11.0164	9.27854	10.0512	10.8888	8.36261	9.1914	10.6669	10.5979	10.6382	10.7105	10.0035	10.1031	10.2951	9.23432	9.58122	9.41043	8.43557	9.05423	8.03398
Ta.123.1.S1_x_at	4.52614	2.96841	2.79957	6.86567	6.05225	4.15661	7.88988	7.32976	5.8163	8.34786	7.84266	7.18488	8.4354	7.87437	7.97007	8.18607	7.47449	7.92547	2.97715	2.9365	2.97823	4.15163	3.1915	2.55729	7.30105	6.03899	4.39451	9.45957	8.59338	6.64823	10.5025	10.0389	8.39269	10.323	9.90716	9.2559	3.03608	3.01807	3.16245	2.87208	3.47863	4.29146	3.11797	4.01524	5.33705	4.95174	4.59047	5.92197	8.25851
Ta.162.1.S1_at	5.39089	5.25504	5.23265	6.93873	6.67069	5.66014	7.9551	8.09879	6.67229	8.59724	9.00751	7.82735	8.98354	9.54351	8.72489	9.14373	9.74735	9.10725	4.633	4.99489	5.15651	6.23845	5.75455	5.82092	8.62202	7.50643	6.80168	9.8467	8.87826	7.69651	9.94378	9.55941	8.38569	8.81949	9.33794	8.81962	5.43649	5.42945	4.91756	5.30658	6.0811	5.78496	5.70507	7.9944	7.10757	8.07719	10.0457	8.63905	9.64817
Ta.30763.1.S1_x_at	5.82983	7.129	6.81567	3.99155	3.44928	5.88852	3.29238	3.18218	4.1153	2.95066	3.39708	3.42969	2.8123	3.67347	3.26403	2.83905	3.90779	3.31748	6.51504	5.50675	6.03749	4.56028	5.24261	6.39962	3.39498	3.94837	5.32638	2.90832	2.99192	4.09361	2.94517	2.68568	3.09636	3.50538	3.2481	2.48619	4.38397	6.5036	5.89133	6.05169	5.47501	5.56331	5.38265	3.74001	4.33371	3.98865	2.18426	3.33448	2.42833
Ta.144.1.S1_at	6.29535	5.9859	6.50642	6.2904	5.93105	6.35111	6.48869	6.2215	6.25572	6.74534	6.55265	6.22741	7.05118	6.92178	6.35206	7.41984	7.34726	6.71004	6.95968	7.07808	6.86284	6.57592	7.16134	6.92914	6.3288	7.11351	7.09333	6.13928	6.96383	7.20924	5.99483	6.71754	7.26057	5.88976	6.35592	7.23463	6.87618	6.75532	6.42964	7.19444	6.65116	6.58705	7.27464	7.06966	6.65149	7.45825	7.58713	6.81611	7.83992
Ta.144.1.S1_s_at	7.16623	6.89261	7.9311	7.09453	6.95956	7.38004	7.25456	7.31179	6.6823	7.48361	7.70781	6.36054	7.76744	8.14998	6.45417	8.11763	8.66199	7.04819	8.13721	8.39829	7.89566	8.01163	8.51003	7.92702	7.60553	7.62115	7.9378	7.21147	6.93889	7.94715	6.83727	6.76439	7.95809	6.47246	7.29525	7.97233	7.35913	7.50395	7.20964	7.66964	7.86416	7.95383	7.96849	8.19692	8.0858	8.31221	8.50191	8.1643	8.72202
TaAffx.116754.1.S1_at	4.97322	4.61164	4.5272	4.76645	4.93351	4.64889	4.63567	5.15907	4.84641	4.63773	5.27784	5.00188	4.75354	5.33338	5.16161	4.99266	5.33632	5.36025	4.74479	4.74882	4.49459	4.75504	4.92836	4.59497	4.80119	5.41955	4.78022	4.79546	5.67733	5.0017	4.73495	5.5625	5.26064	4.61102	4.95843	5.57122	4.73154	4.66047	4.44774	4.48937	4.84662	4.26934	4.57331	5.39923	4.34922	4.83954	5.78583	4.55644	5.25987
Ta.151.1.S1_at	5.55018	6.43548	6.62144	4.67631	5.19943	5.99995	4.28329	4.58462	5.46575	4.02541	4.15276	4.98897	3.83276	3.81568	4.54344	3.6802	3.53953	4.10978	6.30179	6.54185	6.59027	5.75628	6.2851	6.54173	3.59892	4.386	5.535	2.50219	2.88666	4.39108	2.61012	2.33832	3.4578	4.09061	3.09873	2.86758	6.65957	6.79927	6.59723	6.5534	5.50083	6.05139	6.23873	3.91611	4.98353	4.53525	2.40691	3.60539	1.52519
Ta.201.1.S1_at	3.18708	3.07571	3.71911	3.07745	3.03488	3.05616	3.03945	3.03962	3.00556	3.02147	3.04319	3.00036	3.01425	3.04458	3.00931	3.01538	3.04341	3.02821	2.88461	2.9714	3.03921	3.03253	3.03391	3.04916	2.89674	3.05948	2.96099	2.70844	3.06041	2.86659	2.49883	3.04064	2.79563	2.26789	2.99835	2.76033	4.71222	3.77331	3.42676	3.05358	3.16809	3.06271	2.79636	3.26791	2.97503	2.85227	3.2929	2.95217	2.96743
Ta.106.1.A1_at	4.2291	3.94247	4.22087	4.10278	4.21125	4.36071	4.16829	4.28958	4.32684	4.2462	4.32587	4.21965	4.32264	4.34058	4.10922	4.39549	4.33874	4.03297	4.01355	3.882	4.2087	4.02302	3.93321	4.05155	4.01914	4.03292	3.98029	4.00587	4.10377	4.00646	3.98472	4.11038	4.05748	3.9546	4.02848	4.10919	4.5433	4.58041	4.72487	4.71315	4.33728	4.79129	4.49445	4.16259	4.53325	4.31244	4.11451	4.13759	4.24396
Ta.174.1.S1_at	7.494	6.64589	7.53736	5.95648	7.18398	7.12083	5.30106	7.44569	6.87218	5.14966	7.64392	6.81126	5.36808	7.818	6.94497	5.95601	7.98538	7.31286	5.10663	5.15503	5.39073	5.49474	5.50205	5.14871	5.65904	6.7235	5.30663	5.49435	7.82679	5.6718	5.03796	8.59592	6.21416	4.25606	8.913	6.96302	6.55464	7.05373	5.04861	5.33132	3.01469	3.61661	3.48477	4.42309	3.37868	2.99768	7.72154	3.70645	4.15242
Ta.27506.1.S1_at	9.93383	7.91264	5.62189	9.11922	8.57617	8.64066	8.27869	6.35346	9.03154	7.63628	5.01711	7.40547	7.13964	4.4958	5.68152	6.76656	4.80133	4.9563	7.92235	7.21665	7.59074	6.18331	7.25843	6.80393	5.27068	6.34744	6.4195	5.01286	5.60347	6.21194	5.27339	5.34333	6.1199	6.06683	5.76557	6.13063	4.78726	4.58573	5.32107	5.16585	5.77353	5.64898	5.2712	6.00028	5.69682	5.2598	5.86615	5.65023	5.17033
Ta.221.1.S1_at	12.1797	10.9631	9.80863	11.702	11.3959	11.5895	11.3413	9.8536	11.4139	11.1862	9.04411	10.4428	11.1982	8.90061	9.79397	11.3818	9.44301	10.1607	10.7401	10.0514	10.8065	9.79906	10.6966	9.98203	9.42677	11.0551	9.82521	9.38086	11.2696	10.0927	9.58176	11.3848	10.5872	10.0346	11.41	11.2755	7.22163	8.12617	9.12496	8.01	9.10546	10.0846	8.65745	9.82873	10.5727	9.39332	10.4792	10.9291	10.3052
Ta.2772.1.S1_at	9.12071	8.74935	8.79358	9.46432	9.10904	8.87008	9.73625	9.73188	9.06188	9.98999	10.2132	9.33779	10.2479	10.5931	9.72003	10.528	10.893	10.2488	9.21665	9.23198	9.19003	9.2782	9.36615	9.20057	9.59109	10.093	9.56292	9.9247	10.6791	10.0143	10.2673	10.9508	10.4473	10.6297	10.7965	10.8322	8.84662	8.94199	8.78819	8.92796	8.89465	9.02512	9.05019	9.60137	9.29799	9.4299	10.5387	9.62262	10.1332
Ta.2793.1.S1_at	6.14416	4.63755	3.95568	4.70295	5.44331	5.09018	4.089	4.25738	4.93897	4.14359	3.92462	4.07992	4.73352	4.41673	3.8838	5.8903	5.80404	5.27678	4.00611	3.64411	3.84935	4.10544	3.90958	3.52753	4.3803	4.75994	4.0299	4.66817	5.9648	4.96861	4.97101	7.5165	6.18549	5.30307	9.50753	7.69484	3.47269	3.42409	3.63896	3.5023	5.32745	4.48803	3.79626	6.72897	5.33414	4.72943	7.84334	6.19675	6.41513
Ta.152.1.S1_at	3.24999	3.68493	4.75804	2.80921	3.11496	3.87015	2.62464	2.8096	3.13907	2.50992	2.608	2.60486	2.42926	2.46535	2.25654	2.37055	2.36643	2.11066	4.31324	3.65568	4.40614	3.0884	3.30794	3.72078	2.3527	2.62126	3.11288	2.05346	2.1415	2.63567	2.09696	1.9942	2.29218	2.4865	2.27636	2.08868	5.31543	5.46491	4.91924	5.20496	3.70237	4.30418	4.30871	2.49316	3.19372	2.76738	1.64484	2.32887	1.78325
Ta.28613.1.S1_at	3.48741	3.11911	2.8897	3.71452	3.66305	3.32186	3.76836	3.7903	3.60418	3.7647	3.79384	3.66879	3.72412	3.71823	3.64474	3.64848	3.56741	3.59615	3.04523	3.05147	3.01426	3.13502	3.02048	2.80954	3.14956	2.98751	3.40815	3.12367	2.97903	4.13752	3.05956	2.9978	4.6534	2.95172	3.04939	4.80983	3.0352	3.00967	3.02789	2.97862	3.03467	3.04268	3.09798	3.07868	3.06729	3.28987	3.13848	3.10244	3.37638
TaAffx.15011.1.S1_at	2.70764	2.78738	3.4197	2.89204	2.55272	3.00136	3.36814	3.07231	2.86305	3.93605	3.71639	3.01571	4.59311	4.46415	3.58578	5.37277	5.35034	4.73236	3.5283	4.08815	3.09791	3.99094	5.00601	3.47071	4.49378	5.62066	4.21589	5.03266	6.04228	4.9452	5.63084	6.32333	5.55595	6.32579	6.47574	6.01369	3.33149	3.47687	3.54322	3.58305	3.79934	3.47001	3.48987	5.04344	3.4702	3.79624	6.51275	3.57927	4.71574
Ta.9983.1.S1_s_at	6.11373	5.84964	6.49195	5.98184	5.86336	6.19201	5.93142	6.59281	5.91717	5.90898	7.01142	5.7126	5.90339	7.12402	5.56551	5.91227	6.91619	5.47381	5.85535	5.02497	5.94844	6.45286	5.64242	5.88241	7.11689	6.55308	6.2115	7.11182	7.21992	6.67665	6.45401	7.52744	7.01567	5.05994	7.38414	7.11973	5.85628	6.20245	6.15604	6.1368	6.24275	6.30323	6.15873	5.72574	6.23916	5.94155	5.18537	6.06783	5.49782
Ta.237.1.S1_a_at	11.1306	11.5568	11.3942	11.0892	11.2381	10.9914	11.1031	11.7086	11.0546	11.106	11.9546	11.3153	11.094	11.9842	11.5123	11.0638	11.7863	11.4868	11.3325	11.1028	11.2622	11.6254	11.1455	11.6971	12.2723	11.7058	11.8813	12.5943	12.1754	11.9401	12.5742	12.4073	11.908	12.1728	12.3112	11.7861	11.3043	11.3722	11.3852	11.3687	11.4396	11.448	11.5175	11.3872	11.5548	11.5397	11.2644	11.6032	11.3916
Ta.237.1.S1_at	9.6479	9.69899	10.004	9.82003	9.58973	9.52393	9.81547	9.80365	9.53987	9.69256	9.83897	9.85046	9.47122	9.7107	9.97522	9.13973	9.40618	9.59855	9.51201	10.1406	9.90182	10.0366	9.92046	10.1597	10.2453	9.83902	10.157	10.3431	9.8233	10.0324	10.3743	9.85548	9.81198	10.3486	9.93545	9.48609	10.0493	9.95132	10.1418	10.0713	9.73247	9.98834	10.1518	9.46588	9.73391	9.89833	9.07784	9.41927	9.21663
Ta.23659.1.S1_at	2.84589	2.89566	2.82811	2.84746	2.89465	2.83274	2.90597	3.03731	2.8431	3.00033	3.25466	2.85766	3.12743	3.53631	2.87662	3.29443	3.89634	2.90127	2.84658	2.8806	2.81623	2.91547	2.86163	2.78708	2.87245	2.96963	2.95753	2.78387	3.26357	3.17366	2.65916	3.76035	3.36198	2.49299	4.51084	3.4963	2.84501	2.83672	2.86133	2.82664	2.96995	2.91767	2.91931	3.3377	3.06495	3.17077	3.76462	3.26454	3.59743
Ta.15265.1.S1_at	11.6666	12.1383	12.1609	10.8298	10.9468	11.9162	10.0437	9.86311	11.3124	9.22995	8.8366	10.4451	8.34093	7.78438	9.30367	7.31805	6.6337	7.80917	12.3646	11.9317	12.5096	10.2619	11.415	12.4054	7.98399	8.54653	10.7544	6.86439	6.36743	8.84463	6.82082	5.73395	7.21076	7.9272	7.21803	6.04352	12.0088	11.9403	11.9052	12.0066	10.6926	11.4523	11.7721	8.37791	10.6627	10.6639	6.63609	9.66122	8.48334
Ta.28364.1.S1_at	13.8094	13.7645	13.6571	13.6423	13.7401	13.8519	13.5736	13.5504	13.756	13.5244	13.4117	13.615	13.4814	13.3151	13.4907	13.4389	13.2566	13.4156	13.7199	13.6949	13.6106	13.4028	13.6133	13.6568	13.0795	13.2081	13.4231	12.9918	12.9438	13.2042	13.1173	12.9312	13.0576	13.4738	13.2539	13.0098	13.4771	13.8001	13.7682	13.7531	13.7012	13.7879	13.773	13.4471	13.6481	13.6373	13.1974	13.4837	13.3698
Ta.21350.1.S1_x_at	2.15155	3.43413	1.99117	3.58509	3.87475	2.18438	4.88595	6.76469	3.0488	6.15125	8.8772	4.41534	7.46714	10.3372	6.29601	8.91951	11.2015	8.82859	2.97786	2.94713	4.06434	6.26916	5.06503	5.86287	10.9893	10.3685	8.4659	13.3076	14.1497	10.8959	13.3249	15.3049	12.8289	10.8553	13.0187	14.1403	2.3371	2.31088	2.21563	2.1456	3.42595	2.44675	2.36825	7.85339	3.29432	3.80263	12.9912	4.51093	6.67012
Ta.212.1.S1_at	8.36641	6.84346	7.42694	8.96237	8.94938	8.116	9.09533	9.46259	8.76958	9.03286	9.43174	9.29672	8.83096	9.05169	9.51734	8.48706	8.33725	9.27714	6.41604	5.82767	6.64069	6.21001	5.44013	5.86601	6.72931	6.64032	6.56921	6.9011	7.61237	7.52407	6.69583	7.90866	8.35632	6.05922	7.24765	8.93125	5.93826	6.21671	6.35306	6.0749	6.47824	7.19583	6.66791	6.94769	7.54875	7.14564	7.30617	7.68889	7.39255
Ta.14534.1.S1_at	10.0695	10.2436	10.1019	9.45761	9.3943	10.0545	8.95485	8.6136	9.80954	8.48248	7.89368	9.41614	8.00143	7.1735	8.8709	7.47866	6.40321	8.13347	10.653	10.384	10.6581	9.38538	10.0853	10.7555	7.55697	8.04083	9.81125	6.59518	6.5229	8.69292	6.4832	6.14661	7.7145	7.29238	7.32958	6.98434	10.0346	10.2835	10.306	10.1455	9.4601	9.79253	10.1137	8.05179	9.18797	9.56271	6.99653	8.54421	8.35767
Ta.6556.1.S1_at	11.9784	12.0031	11.6288	11.6149	11.8601	11.8895	11.3086	11.0229	11.814	11.0271	10.4212	11.5396	10.7472	10.0257	11.1737	10.4504	9.8243	10.7549	11.67	11.6687	12.0676	10.7974	11.1929	11.6604	10.581	10.8658	11.0474	10.6533	10.6187	10.4956	10.93	10.437	10.083	11.4139	10.3182	9.84353	11.6523	11.5882	11.857	11.5859	11.4723	12.0202	11.7948	10.3624	11.7318	11.4842	9.60762	11.2029	10.5058
Ta.6556.1.S1_x_at	11.6728	11.8704	11.4117	11.3263	11.6261	11.6542	11.0397	10.8267	11.5749	10.7769	10.2631	11.3036	10.5156	9.89523	10.9405	10.2381	9.7083	10.5201	11.5164	11.4731	11.8622	10.6204	10.9876	11.4518	10.3973	10.6087	10.8271	10.4691	10.3234	10.2572	10.7498	10.1365	9.81812	11.2418	10.0583	9.54122	11.3886	11.3975	11.5963	11.3355	11.2271	11.7085	11.4272	10.1325	11.4653	11.1659	9.41849	11.0272	10.4436
Ta.3499.1.S1_at	12.5002	12.2995	12.196	12.6147	12.7458	12.4139	12.784	13.0737	12.668	12.991	13.3547	12.9501	13.239	13.6209	13.2691	13.5428	13.8925	13.6438	12.1711	12.1528	12.2552	12.636	12.4452	12.2483	13.5976	13.3524	12.8213	14.0705	14.0526	13.4744	14.04	14.3502	14.0257	13.4516	14.1121	14.4095	12.2508	12.2177	12.209	12.2844	12.7364	12.4792	12.2468	13.6403	12.7927	12.6418	14.1283	13.0783	13.5401
Ta.1258.1.S1_a_at	13.9448	13.7862	13.8679	13.8316	13.8064	13.8791	13.6199	13.4541	13.8166	13.3587	13.092	13.7911	13.0468	12.6996	13.6333	12.6666	12.2512	13.2126	14.0336	14.0974	13.8263	14.062	14.0935	13.666	13.7668	13.6078	13.5196	13.3788	13.2426	13.3853	12.912	13.0958	13.2541	12.345	13.2362	13.1184	12.9182	13.2723	13.1689	13.2217	13.5831	13.7224	13.3413	13.0292	13.9347	13.1262	12.4858	13.9059	12.5371
Ta.247.1.S1_at	12.0093	11.8568	11.8127	11.8002	11.6164	11.849	11.5688	11.4791	11.7413	11.3807	11.3724	11.5607	11.2234	11.2778	11.3583	11.0895	11.1863	11.1555	12.174	12.2902	12.085	12.0097	12.0973	12.0139	11.7171	11.7217	11.8293	11.46	11.4501	11.6405	11.2399	11.3449	11.484	11.0518	11.4536	11.3731	11.7387	11.7429	11.8033	11.5509	11.5496	11.68	11.6493	11.2709	11.5831	11.5432	11.1443	11.5017	11.3636
Ta.1082.3.S1_at	5.85453	5.49128	5.50567	6.07465	6.08377	5.58927	6.08348	6.01449	5.79536	6.01169	5.81855	5.87923	5.88163	5.55071	5.67853	5.69008	5.20965	5.04768	5.49962	5.70442	5.43847	6.43698	6.2645	6.24178	6.72577	5.76432	6.32329	6.53038	5.10092	5.92513	5.96122	4.51303	5.30294	4.99653	4.09785	4.50895	5.76133	5.95232	5.69693	5.68462	5.00677	5.27548	5.44194	4.57736	5.06592	5.09252	4.34103	4.93418	4.64019
Ta.1082.3.S1_x_at	10.0779	9.60529	8.82033	10.1864	10.4557	10.0285	9.89189	9.65588	10.6418	9.48695	8.89796	10.3474	8.99498	8.21883	9.45791	8.39636	7.60389	8.05022	7.96436	8.15656	8.01553	8.76038	8.67162	8.86323	8.90299	8.42091	8.66086	8.75438	7.93532	8.10864	8.40138	7.33729	7.48215	7.83927	6.64651	6.8596	8.76155	8.81097	8.70754	8.33265	8.01939	8.35386	7.47125	7.63482	8.01433	7.22966	7.38712	7.71948	7.71087
Ta.2776.1.S1_at	10.6404	10.9505	10.942	10.5372	10.4146	10.728	10.4539	10.101	10.6043	10.3273	9.84228	10.5259	10.1526	9.59959	10.3478	9.9163	9.35203	9.96253	10.8201	11.3448	11.0354	10.8232	10.8454	10.926	10.0396	10.0949	10.7472	9.60604	9.59772	10.5349	9.60451	9.46825	10.2865	10.1038	9.8042	9.98781	10.816	10.9758	10.8489	10.992	10.5226	10.7088	10.8917	9.62365	10.5108	10.5475	8.71369	10.2803	9.96918
Ta.5610.1.S1_at	2.20408	2.22066	2.1531	1.83374	2.03927	2.27322	2.07368	1.97685	2.00785	2.69743	2.36839	1.75161	3.64973	3.15966	2.33236	4.98181	4.39802	4.39718	2.18832	2.14894	2.15224	2.26453	2.27169	2.18145	2.25567	3.66328	2.27148	2.21282	5.42221	2.642	2.14447	7.32217	3.44583	2.04828	9.34166	4.82615	2.18157	2.17216	2.12273	2.08885	2.53196	2.31491	2.28456	3.83301	3.04776	3.5054	5.61302	4.09113	5.96156
Ta.442.1.S1_at	14.7485	14.658	14.6259	14.6004	14.496	14.6435	14.2986	14.0437	14.6583	13.9178	13.5501	14.5344	13.4577	13.0061	14.04	12.8924	12.3812	12.9648	14.5977	14.6778	14.5636	14.7413	14.6469	14.763	14.7622	14.0258	14.6461	14.7545	13.3685	14.3363	14.7308	12.8012	13.851	14.6928	12.3741	13.1581	14.8031	14.7653	14.7057	14.7531	14.3041	14.5814	14.6446	13.5969	14.2662	14.0775	12.8022	13.8381	12.9254
Ta.9484.1.S1_at	2.43556	2.44831	2.43608	2.37137	2.40996	2.43218	2.41411	2.40164	2.3894	2.51669	2.47251	2.36913	2.66974	2.6119	2.45475	2.88108	2.82769	2.71519	2.43643	2.42995	2.39773	2.46204	2.43901	2.39384	2.4648	2.56407	2.3628	2.45767	2.76684	2.33996	2.44328	3.03263	2.33936	2.42126	3.37193	2.36935	2.53363	2.43011	2.34149	2.38095	2.51166	2.40948	2.26005	2.59261	2.49733	2.26898	2.6725	2.59398	2.41198
Ta.28700.1.S1_at	2.61958	2.35665	3.45131	2.66375	2.77384	2.73387	2.68431	2.95764	2.62603	2.69503	3.02338	2.83636	2.69954	3.01091	3.06335	2.69863	2.92573	3.13821	4.37172	3.55483	3.71631	3.17691	3.09982	3.177	2.69877	2.76783	2.89862	2.5525	2.59534	2.73426	2.63086	2.58911	2.64254	2.92274	2.77519	2.61318	5.15889	6.48003	6.57463	7.2931	5.93926	6.2991	6.95788	3.46405	5.12567	4.21862	0.646816	3.47912	2.07841
Ta.10.2.S1_x_at	8.27811	10.5713	10.3494	8.80232	8.4284	7.73789	9.39103	10.3965	8.00223	9.90972	11.8291	9.61153	10.3883	12.6685	11.3282	10.8516	12.8956	12.4896	12.2482	13.2006	13.2167	12.9792	13.0189	13.2968	13.2822	12.6222	13.0238	13.4078	12.4034	12.6701	13.4194	12.494	12.2983	13.3276	12.9978	11.9181	13.0693	13.0267	13.1083	12.9137	12.4904	12.8602	13.2106	11.8549	12.5298	13.102	11.3142	12.1533	12.3786
Ta.4367.1.S1_at	12.3222	12.3305	12.1906	12.4243	12.3022	12.3772	12.4303	12.2171	12.4895	12.3784	12.1264	12.5246	12.2797	12.0279	12.4628	12.1294	11.9162	12.2744	12.5707	12.5463	12.5384	12.5453	12.5411	12.4573	12.6085	12.4856	12.4226	12.7126	12.3998	12.3884	12.8514	12.2918	12.3339	13.0318	12.1589	12.2464	12.2406	12.2512	12.2932	12.36	12.4807	12.4454	12.5722	12.2103	12.4412	12.5836	11.9227	12.3509	12.3059
Ta.7450.1.S1_at	9.0935	8.84612	8.86278	9.24571	9.2957	9.08832	9.46701	9.66709	9.30642	9.71335	9.99268	9.55691	9.99007	10.2995	9.87779	10.3128	10.6078	10.31	8.2454	8.04755	8.47568	8.29905	8.40445	8.13472	8.99463	9.57224	8.58572	9.60143	10.4863	9.28679	10.086	10.8917	9.98574	10.4449	10.618	10.6063	8.92288	9.07475	9.13659	9.14369	9.18496	9.00698	8.89569	9.91939	9.03388	8.94609	10.8494	9.16892	9.48717
Ta.7450.1.S1_x_at	9.18873	8.94132	8.90607	9.27416	9.56734	9.16642	9.49426	9.90947	9.41929	9.73674	10.1829	9.69487	10.0011	10.4309	10.0115	10.2997	10.6752	10.3934	8.54677	8.21197	8.60356	8.54721	8.67723	8.4413	9.48916	9.82378	8.92963	10.1306	10.662	9.59674	10.4052	10.9558	10.2243	10.2666	10.5347	10.7422	9.07552	9.1976	9.18227	9.24138	9.20589	9.14935	8.97743	9.94007	9.24185	9.03211	10.902	9.40883	9.58853
Ta.253.1.S1_at	4.85525	3.10807	3.53579	5.35507	5.32043	4.57307	5.69234	6.16074	5.29159	6.04644	6.68423	5.87552	6.45013	7.05837	6.4939	6.93554	7.33766	7.26415	4.36879	2.26144	2.67368	3.53642	3.20539	2.45623	4.71759	6.1224	3.99802	5.47376	8.34558	5.96105	5.57604	9.18457	7.73024	4.88941	8.16894	9.09788	3.22304	2.90814	2.98465	2.82486	4.20325	3.71407	3.21992	5.42615	4.49194	4.20962	6.51545	5.28476	5.75521
Ta.9983.2.S1_at	8.16615	7.40764	8.90728	7.96365	8.09077	8.22163	7.91355	8.76749	7.72982	7.90763	9.06365	7.43531	7.92786	9.06833	7.32745	7.9714	8.7873	7.429	8.60435	8.11316	8.15106	8.58442	7.805	7.95439	9.72968	8.8458	8.59452	9.84199	9.77814	9.28919	8.83879	10.1333	9.75064	6.54532	9.63617	9.85136	8.08497	8.11265	8.22343	8.13667	8.0753	8.5633	8.12877	7.86868	8.60439	7.91979	7.56484	8.48403	7.47429
Ta.28467.1.S1_at	7.59396	7.34779	7.17223	8.00984	8.04973	7.38226	8.32504	8.54836	7.76371	8.63693	8.9426	8.23112	8.97229	9.29028	8.78172	9.3558	9.62036	9.44137	7.19833	7.81142	7.26481	8.90671	8.2183	8.06977	9.73426	9.30389	8.91758	10.0426	10.1204	9.63078	9.96693	10.4461	10.1505	9.5124	10.125	10.447	7.25554	7.44386	7.44371	7.73783	8.3106	7.46923	8.01439	9.58833	8.13676	8.51958	10.2373	8.76991	9.3412
Ta.5920.1.S1_at	3.09608	3.22123	3.61446	3.75608	4.38204	4.27158	4.31338	5.2269	4.60372	4.84203	5.98817	4.71502	5.38353	6.74686	4.63567	5.97451	7.56005	4.34777	3.12111	3.11394	3.11123	3.8265	3.71833	2.98114	5.04076	4.63607	3.94628	5.43808	5.32611	5.0955	4.99167	5.65407	5.96161	3.59379	5.52045	6.35309	3.09468	3.12671	2.98582	2.99752	3.84514	3.38731	3.34883	5.54703	4.54145	5.0939	6.62952	5.5848	6.60299
Ta.2787.1.S1_at	3.34362	1.8515	1.76768	5.87703	7.08894	3.25131	7.30793	9.40306	5.2242	8.29477	10.6269	7.0637	9.03265	11.2241	8.50204	9.59242	11.311	9.35302	1.97344	1.7712	1.95916	3.33864	2.35215	1.46869	7.37028	7.13813	3.98391	9.87781	11.1216	7.13602	10.6826	12.8871	9.74742	9.59421	11.5584	11.372	1.89449	1.90481	2.24892	1.79187	5.12184	5.03022	3.41231	8.72972	7.57625	7.94342	10.4201	9.33408	10.9739
Ta.2791.1.S1_at	14.893	14.6173	14.6819	14.7149	14.9554	14.8978	14.483	14.6542	14.9014	14.2382	14.2838	14.721	13.9725	13.8678	14.2922	13.671	13.3911	13.5241	14.3628	14.2844	14.3852	14.2706	14.459	14.6095	14.2658	14.2752	14.5118	14.3177	14.0488	14.2675	14.415	13.8543	13.904	14.5621	13.7226	13.4043	14.6789	14.7607	14.6375	14.7814	14.489	14.6091	14.3854	13.872	14.3318	13.6439	13.0541	13.9036	12.5745
Ta.28629.1.S1_x_at	13.9971	13.9476	13.7441	14.0935	14.1113	13.956	14.1685	14.2062	14.1043	14.2461	14.3032	14.1565	14.3322	14.4115	14.2076	14.4332	14.5393	14.3165	13.8653	13.7282	13.9156	13.9338	13.727	14.0266	14.3235	14.0453	14.1325	14.5408	14.3631	14.2281	14.5695	14.6199	14.3194	14.3875	14.7884	14.4113	13.8814	13.7726	13.6931	13.6611	14.2715	14.0285	13.6399	14.5278	14.268	14.0952	14.649	14.4313	14.9933
Ta.1310.1.S1_x_at	13.9624	14.2818	13.8716	13.9179	13.6823	13.9718	13.7774	13.3877	14.0304	13.6002	13.1697	13.9732	13.3882	12.983	13.7232	13.1304	12.8085	13.197	14.1221	13.9171	14.2444	13.9592	13.9183	14.3168	13.8712	13.3278	14.0351	13.7924	12.8221	13.59	13.7301	12.6589	13.1122	13.6859	12.994	12.633	14.096	14.0504	13.9495	13.9561	13.858	13.7848	13.8705	13.4371	13.5855	13.5638	12.9531	13.3634	12.9551
Ta.659.1.S1_at	13.3952	13.3414	13.252	12.875	13.066	13.4207	12.3604	12.3293	13.2112	11.8483	11.6226	12.7338	11.3092	10.9205	11.9972	10.7095	10.1846	10.9448	13.2689	13.3015	13.1018	12.5572	12.9946	13.5359	10.9551	11.4804	12.6044	10.0307	10.2492	11.3928	9.80763	9.65224	10.3216	10.3523	9.91386	9.53813	13.16	13.3049	13.4241	13.211	12.6561	13.1037	13.1672	11.3186	12.6074	12.6414	9.85402	12.0395	11.5106
Ta.659.1.S1_x_at	13.5076	13.5198	13.445	12.9231	13.2114	13.5734	12.3728	12.4838	13.329	11.833	11.7769	12.8211	11.2695	11.0643	12.0568	10.6462	10.3063	10.9784	13.4815	13.4363	13.2609	12.7983	13.2882	13.7535	11.1382	11.6826	12.8115	10.1709	10.351	11.5479	9.9293	9.71286	10.4139	10.484	10.0295	9.56578	13.342	13.4753	13.5737	13.3836	12.7706	13.2406	13.3768	10.8028	12.7367	12.8518	8.63227	12.1624	11.6615
Ta.24961.1.S1_x_at	10.4595	10.6718	10.4746	9.7339	9.64289	10.4042	9.0683	8.78031	9.99908	8.41811	8.03381	9.32789	7.74007	7.32556	8.38127	6.99013	6.60409	7.08531	10.6297	10.3693	10.6877	9.13699	9.74125	10.9264	7.94632	7.58373	9.72266	7.22175	6.06315	8.203	6.86636	5.79826	6.87151	6.86888	7.22765	5.90619	10.4096	10.7139	10.7181	10.6551	9.82655	10.0423	10.4707	7.74531	9.18633	9.40189	5.41526	8.22532	7.30552
Ta.1544.1.S1_at	6.50985	5.23338	4.28869	6.92072	7.30475	6.38749	6.70795	7.31041	7.50609	6.31758	6.88489	7.86735	5.79982	6.19278	7.5206	5.13924	5.23183	6.36381	4.88206	3.92801	4.80548	4.32303	4.4065	4.17342	4.91848	4.45528	3.74368	5.46119	4.24023	3.45419	5.81856	3.79828	3.26365	5.94289	3.10041	3.1616	3.621	4.50556	4.81123	3.93246	4.47693	5.28111	4.37167	4.39969	5.26236	4.50756	4.30162	5.07076	4.23979
Ta.2777.2.S1_a_at	13.1636	13.157	13.2328	13.1729	13.2134	13.3302	13.1555	13.079	13.3202	13.1294	12.9795	13.2416	13.0964	12.9139	13.1009	13.0551	12.8814	12.8877	13.5142	12.9028	13.4251	12.3221	12.8607	13.0811	11.9589	12.6308	12.77	11.9716	12.4621	12.5401	12.2523	12.4553	12.4135	12.8016	12.6769	12.4075	13.0338	13.1752	12.9761	13.0252	12.951	13.0781	12.9806	12.7707	13.1082	13.0832	12.6039	13.0813	12.9886
Ta.2291.1.S1_x_at	12.3305	11.9296	11.6844	12.0309	12.1492	12.0758	11.7525	11.9323	12.1473	11.559	11.7577	12.0385	11.4298	11.6306	11.8419	11.3594	11.5501	11.5912	11.5967	11.5907	11.6464	11.7411	11.5662	11.5108	11.7324	11.5579	11.4436	11.7029	11.5589	11.4071	11.6824	11.5673	11.3906	11.6809	11.5837	11.3921	11.5576	11.648	11.7389	11.582	11.5924	11.7079	11.6212	11.5112	11.6573	11.6569	11.4322	11.6134	11.5877
Ta.2896.1.S1_x_at	10.4997	10.8484	10.5418	9.85985	10.0496	10.4227	9.34783	9.21077	10.1145	8.87223	8.50257	9.64978	8.39154	7.85818	9.01845	7.8723	7.23391	8.17194	10.8677	10.1216	10.8115	8.91092	9.85901	10.8915	7.37894	8.02168	9.76783	6.774	6.64343	8.43424	6.97633	6.33308	7.34426	8.03146	7.49721	6.67113	10.8037	10.9394	10.8001	10.8119	10.0808	10.3003	10.5453	8.77095	9.6362	9.83134	7.5308	8.89722	8.60826
Ta.14274.1.S1_a_at	11.9391	12.3563	12.2548	11.5195	11.5567	12.2002	11.1501	10.9417	11.9214	10.7638	10.4008	11.4703	10.3363	9.87545	10.8419	9.83801	9.32643	9.98855	12.3938	12.0046	12.736	10.8372	11.5097	12.4004	9.83382	10.0049	11.4233	9.38212	8.90681	10.4299	9.36911	8.62381	9.60816	9.79858	9.44022	9.02566	12.3311	12.3164	12.2588	12.1629	11.5712	11.9046	12.1678	10.2316	11.4006	11.6735	8.78858	10.8174	10.4475
Ta.2739.1.S1_x_at	12.9275	13.5106	13.4561	12.3589	12.67	13.2856	11.995	11.8979	12.7978	11.6634	11.3038	12.2207	11.3241	10.8146	11.6078	10.9495	10.3945	10.9675	13.6497	13.1474	13.9399	11.6787	12.5866	13.5821	10.4027	10.7906	12.3928	9.96135	9.58363	11.2073	10.2129	9.47681	10.2859	11.1864	10.8447	9.73348	13.4098	13.4871	13.5902	13.3963	12.712	13.252	13.4364	11.6818	12.754	12.9897	10.8507	12.1848	11.9159
Ta.1058.1.S1_x_at	14.9542	14.919	14.6987	15.0389	15.1179	14.9295	15.1043	15.1965	15.1125	15.166	15.2635	15.2581	15.2295	15.3287	15.3747	15.2994	15.3979	15.4645	14.9882	14.9812	14.8951	15.1049	15.086	14.9505	15.3467	15.3278	15.0734	15.4815	15.525	15.208	15.5037	15.6348	15.331	15.4013	15.6297	15.4357	14.9099	14.8999	14.8371	14.8417	15.2225	15.0396	14.9489	15.4495	15.2542	15.2337	15.6304	15.401	15.6479
Ta.1842.1.S1_a_at	11.1135	11.2458	11.325	12.4387	12.3274	12.4179	12.4832	11.4155	12.7303	11.8279	10.1142	13.0555	10.6156	8.52022	12.4595	8.7921	6.56934	10.1907	10.5118	11.5446	10.2454	12.2608	11.6907	12.6036	11.2973	9.09831	12.8645	10.3274	7.13434	12.1277	9.54408	6.63354	10.6169	8.99845	8.15096	8.27005	7.34621	8.49302	10.4062	8.95381	10.9545	10.3201	9.1891	10.338	9.56903	8.28978	8.32934	8.54208	6.34687
Ta.130.1.S1_at	9.51751	9.93124	9.66167	9.04834	8.96588	9.62404	8.76225	8.40797	9.50025	8.53031	8.03952	9.30138	8.31813	7.77934	9.02233	8.10758	7.5999	8.64028	10.0529	10.2132	10.0755	9.85195	10.1346	10.4543	8.29603	8.81704	9.8127	7.45167	7.75737	8.9584	7.4283	7.35539	8.22316	8.34023	7.86595	7.72823	9.94135	10.0336	9.94135	9.93132	9.15813	9.55272	9.80696	8.2175	9.10206	9.14872	7.59424	8.67175	8.27061
Ta.2788.1.A1_at	5.90488	4.52791	5.27368	5.33479	5.99022	6.1135	4.89798	4.6561	5.77798	4.51415	3.60562	4.93325	4.14491	2.88355	4.02843	3.76418	2.49262	3.29209	3.76712	3.05401	2.96249	3.20831	2.93182	2.71174	2.89355	2.72263	2.61773	2.71651	2.61024	2.61032	2.62986	2.64145	2.66934	2.623	2.85781	2.79723	2.85931	5.06619	5.14683	6.89005	3.97943	4.0824	5.31469	2.77366	3.21632	3.21226	2.2435	2.65714	2.00856
Ta.1991.1.S1_at	14.7364	13.9109	13.859	15.088	15.0472	14.4656	15.1826	15.2594	14.8631	15.2072	15.3114	15.0757	15.1927	15.2866	15.152	15.1452	15.2021	15.0996	13.8165	13.6145	13.6925	13.9736	13.7927	13.6103	15.2801	14.8319	14.1453	15.8985	15.6177	14.7643	15.7283	15.8332	15.2493	14.6538	15.2663	15.5132	13.7585	13.8192	13.8545	13.9152	14.5202	14.5003	14.4152	14.8566	14.8323	14.9011	15.0336	15.0294	15.2794
Ta.214.1.S1_at	1.93649	1.70365	1.67909	2.48758	2.59829	1.77738	3.02898	3.33881	1.98367	3.60387	4.029	2.36707	4.24224	4.73067	3.07859	4.98567	5.49384	4.27889	1.57715	1.63061	1.67031	1.84276	1.71082	1.63394	2.32226	2.00712	1.84233	2.87933	2.50792	2.25518	3.51973	3.23287	2.8537	4.27908	4.24402	3.67445	1.68919	1.69426	1.67019	1.61677	1.90878	1.77157	1.76583	2.82057	2.21216	2.57273	4.03103	2.84771	4.16285
Ta.214.1.S1_x_at	3.30149	3.38842	3.3733	3.77704	3.71003	3.33348	4.27423	4.20112	3.38897	4.77902	4.57892	3.52024	5.31712	4.87167	3.72765	5.9216	5.09479	4.02909	3.36642	3.34658	3.34675	3.35716	3.34345	3.34939	3.36825	3.58208	3.33413	3.39401	3.77567	3.33931	3.43239	3.841	3.38304	3.48545	3.72564	3.47886	3.36532	3.34762	3.33507	3.30396	3.45459	3.39484	3.39395	3.80418	3.58103	3.72	4.26973	3.83752	4.30849
Ta.50.1.S1_at	12.9476	12.5703	12.4477	12.9301	12.7108	12.6875	12.8008	12.5097	12.7429	12.6429	12.3208	12.684	12.4602	12.1486	12.5314	12.2444	11.9877	12.277	12.2699	12.1968	12.1974	12.2663	12.3279	12.3253	12.3451	12.4211	12.3732	12.3417	12.4222	12.3894	12.2434	12.3151	12.3874	12.0333	12.0744	12.3701	12.3512	12.3541	12.3974	12.412	12.2047	12.3537	12.3001	11.7938	12.2726	12.0968	11.5347	12.1818	11.815
Ta.9097.1.S1_s_at	11.3756	10.1203	10.0058	11.1735	11.7466	11.0431	11.0349	11.8223	11.2387	11.0171	11.8045	10.9203	11.1022	11.7947	10.675	11.2978	11.822	10.8584	9.4363	8.96136	9.323	9.33497	9.55328	9.20564	10.5963	10.5661	9.95216	11.3846	11.3907	10.8776	11.5859	11.8955	11.7098	11.114	11.9933	12.3579	9.70374	9.47883	9.41087	9.44252	10.7572	9.83597	9.5674	11.4613	10.284	10.0148	11.8394	10.6849	10.7678
Ta.9097.1.S1_x_at	11.681	10.3166	10.1627	11.2534	11.856	11.3534	10.9963	11.6614	11.494	10.9526	11.5462	11.0871	11.0847	11.5863	10.8009	11.4027	11.8158	11.0439	9.84113	8.97691	9.82469	9.53987	9.48632	9.45623	10.054	10.582	10.0077	10.5949	11.5256	10.894	11.0702	12.1545	11.7697	11.4621	12.3727	12.5264	10.263	9.8331	9.60005	9.75627	11.072	10.0774	9.76054	11.7671	10.6425	10.225	12.2126	11.1361	11.125
Ta.24977.1.S1_x_at	14.0994	14.1248	14.0675	13.982	13.9672	14.1185	13.8687	13.7829	14.0878	13.7534	13.6025	13.9945	13.6296	13.4145	13.8392	13.4894	13.2069	13.6081	14.0316	14.0464	14.0851	13.905	14.1077	14.0991	13.2853	13.6394	13.9428	12.8563	13.236	13.7613	12.6566	13.059	13.599	12.713	13.2057	13.4704	14.2012	14.0439	14.0485	13.9137	13.6832	13.8856	13.6877	13.4833	13.7259	13.5142	13.3233	13.5647	13.3629
Ta.27389.1.S1_at	5.44501	5.64851	6.21751	5.47983	5.42836	5.72517	5.51739	5.31238	5.34103	5.51823	5.2363	5.08095	5.4856	5.18426	4.93865	5.41591	5.15104	4.92694	5.17137	5.21605	5.42563	5.52044	5.42972	5.44367	5.23422	5.31133	5.30193	5.06139	5.15461	5.13294	5.06355	5.03188	4.97075	5.27816	4.97583	4.82405	6.11334	6.64376	6.19519	6.59748	5.93271	5.68814	6.33635	5.56904	5.41463	5.97044	5.39608	5.25863	5.65214
Ta.27401.1.S1_s_at	13.0608	13.2923	13.0986	12.3557	12.52	13.1439	11.7062	11.4905	12.7542	11.0717	10.6137	12.1014	10.4103	9.8203	11.2107	9.67911	9.06073	10.0344	13.4347	13.4469	13.1679	12.6382	13.2167	13.6583	10.9032	11.3712	12.6296	9.81051	9.84448	11.235	9.38266	9.11261	9.96464	9.67372	9.47289	8.98497	13.0011	13.0753	13.3052	13.0861	12.523	12.8245	13.1117	10.5806	12.1494	12.4434	8.32944	11.391	10.8895
Ta.27401.1.S1_x_at	10.8579	11.2065	11.0412	10.1655	10.4644	10.9962	9.60318	9.6043	10.6543	9.07691	8.86431	10.0893	8.54219	8.18307	9.29704	7.96207	7.51643	8.2183	11.7177	11.2682	11.4082	10.2712	11.1289	11.7393	8.3272	9.13719	10.5359	7.36745	7.54275	9.02361	7.35857	6.95163	7.72033	8.3802	7.75161	6.81293	10.879	11.0575	11.3086	11.1099	10.6527	10.7357	11.1401	9.0647	9.95885	10.4431	7.17177	9.09183	8.87769
Ta.23429.1.S1_at	11.7981	12.1927	12.0566	10.8899	11.2137	12.0092	10.0784	10.2615	11.5051	9.28108	9.34699	10.6484	8.44327	8.40235	9.43113	7.50947	7.36371	7.75941	12.4947	12.233	12.3128	11.2871	12.0828	12.7863	8.7825	9.39445	11.3837	7.4123	7.22668	9.51177	7.23448	6.46619	7.82974	8.37559	7.67502	6.56551	11.9336	12.0014	12.1421	12.0818	11.2011	11.5018	11.8981	8.83014	10.5938	10.8178	6.08928	9.55603	8.6798
Ta.99.1.S1_at	12.6172	13.1454	13.0108	12.5616	12.4441	12.6388	12.6043	12.6131	12.5459	12.6735	12.7938	12.6069	12.7616	12.9468	12.7811	12.8716	13.0657	13.0694	13.6938	13.5463	13.7623	13.5595	13.7019	13.7536	13.6856	13.7876	13.7173	13.7943	13.8188	13.6307	13.8724	13.836	13.5359	13.9155	13.8555	13.4458	13.5329	13.2651	13.0836	13.1942	13.2287	13.1241	13.3382	13.2625	13.348	13.4829	13.2734	13.5001	13.5109
Ta.99.1.S1_x_at	12.614	13.0948	12.9434	12.5708	12.4958	12.5896	12.6098	12.6271	12.5069	12.6709	12.7606	12.5678	12.7482	12.8634	12.7238	12.8444	12.9285	12.9675	13.712	13.5268	13.6513	13.5206	13.6716	13.797	13.561	13.5955	13.7658	13.6624	13.5346	13.6272	13.8035	13.5921	13.4822	13.9864	13.8317	13.3651	13.478	13.317	13.0615	13.2529	13.0573	13.0898	13.2956	13.0126	13.3287	13.3656	13.0213	13.4762	13.4034
Ta.92.1.S1_s_at	6.77303	6.91807	6.7545	7.2477	7.60958	6.94975	7.83274	8.12009	7.34448	8.38241	8.55711	7.88104	8.92104	8.97185	8.5663	9.47664	9.39606	9.44534	6.93106	6.46387	6.48061	7.00374	6.88056	6.62825	8.59402	8.7297	7.73633	9.56839	10.3312	9.03293	9.81575	11.2914	10.2205	9.23921	11.3777	11.2082	6.1255	6.02537	6.25382	6.16346	7.41046	6.56518	6.61165	8.62199	7.01624	7.35022	9.39821	7.52856	8.36706
Ta.2657.1.S1_s_at	12.0634	10.4217	9.49456	12.7024	12.0817	11.4992	12.6073	11.0991	12.3257	12.3539	10.3343	11.9729	12.0082	9.87895	11.2521	11.5705	9.75993	10.5774	10.8417	9.38587	9.37736	9.45648	9.8576	9.01858	8.67972	10.0174	9.07751	8.19689	10.009	9.30125	7.8945	9.8684	9.64975	7.73979	9.58855	10.1351	8.48142	8.07598	8.81277	8.27416	9.47537	9.17669	8.3616	10.068	9.37448	8.67112	10.3436	9.56443	9.18596
Ta.2657.1.S1_x_at	11.7218	9.7252	8.28754	11.8934	11.4369	10.757	11.5182	10.1495	11.5009	11.1611	9.26667	10.8239	10.8489	8.85488	9.85106	10.5838	8.94671	9.18674	9.2987	7.8231	7.8648	7.60518	8.54661	7.56232	6.93419	8.94328	7.71974	6.70497	9.17091	8.05184	6.76423	9.27913	8.51826	7.09083	9.27625	9.13633	6.95995	7.00058	7.68272	6.95816	8.62245	8.2925	7.26471	9.30965	8.63041	7.78205	9.66837	8.93035	8.49873
Ta.23051.1.A1_a_at	13.7702	13.4873	13.3977	13.9165	13.8744	13.5955	14.0208	14.0607	13.7582	14.1173	14.2116	13.9051	14.2161	14.3519	14.0469	14.3245	14.4944	14.1917	13.4999	13.2068	13.3619	13.5496	13.5885	13.5495	14.1074	14.0607	13.7379	14.3807	14.3737	13.9057	14.3255	14.4753	14.0479	13.8934	14.3163	14.164	13.3403	13.5272	13.5651	13.4373	13.7893	13.732	13.6103	14.3344	13.8998	13.9515	14.6346	14.0527	14.2965
Ta.28325.1.S1_x_at	9.40913	8.83882	8.95126	9.79138	9.68801	9.26958	10.0264	10.1506	9.53845	10.2229	10.4762	9.80063	10.4088	10.7294	10.0771	10.5998	10.9349	10.3878	8.04774	7.72843	8.3612	8.80096	8.65757	9.47519	10.5447	10.3807	10.2562	11.4116	11.6121	10.8118	11.3359	12.0508	11.1778	10.2024	11.4675	11.3571	8.51071	8.88655	8.76613	9.03854	9.37499	9.20151	9.09624	10.6908	9.79362	10.1265	11.4214	10.2847	11.099
Ta.27473.1.S2_at	8.25095	8.20374	8.26979	8.48711	8.19588	8.33578	8.62487	8.71208	8.50853	8.77214	9.09926	8.72745	8.94505	9.37506	8.98612	9.15857	9.5493	9.29415	7.99589	8.30649	8.18346	8.33701	8.40659	8.20478	8.81664	8.87982	8.5043	9.12701	9.27924	8.83092	9.2849	9.50411	9.11655	9.28763	9.49275	9.33899	8.21878	8.3847	8.24637	8.41666	8.72023	8.40806	8.73952	9.26751	8.58302	9.06942	9.60407	8.76073	9.39897
Ta.27753.1.S1_at	13.1824	13.1784	13.2705	12.9965	13.0751	13.245	12.8445	12.8191	13.104	12.7031	12.59	12.8945	12.5603	12.377	12.6199	12.4064	12.1686	12.2643	12.9756	12.7219	13.1483	12.3568	12.4787	12.8593	12.2118	12.1252	12.5247	12.2647	11.8847	12.235	12.4561	11.8024	12.016	12.7873	11.9178	11.8793	13.3839	13.3013	13.1934	13.2426	13.0871	13.1611	13.0146	12.8206	13.0505	12.7369	12.5461	12.8883	12.4056
Ta.24982.1.S1_at	10.7856	10.5378	10.2235	10.862	11.4682	10.6859	11.1698	12.3032	11.1993	11.5972	12.9853	11.7755	12.1366	13.5726	12.44	12.8174	14.1017	13.2372	9.77323	9.64922	10.0338	10.8305	10.387	10.1901	13.6095	12.8999	11.5394	14.951	14.7572	13.0218	14.7785	15.3757	14.2518	12.9143	14.3455	15.0872	10.2205	10.3177	10.2112	10.3881	11.4269	10.439	10.2081	13.1178	11.0405	11.1028	14.1948	11.7134	13.2767
Ta.1521.1.S1_at	9.86047	9.61416	9.93075	10.0094	10.0249	9.88168	10.0453	10.1158	9.86908	10.0258	10.044	10.0973	9.96512	9.85094	10.3281	9.86163	9.53156	10.4179	9.79445	9.26142	9.52543	9.97174	9.58539	9.72567	10.4579	9.75551	9.92643	10.6061	9.85023	10.0722	10.4039	9.89274	10.149	9.80527	9.88717	10.1451	8.90451	8.78428	9.05546	8.93258	8.94002	9.21906	8.94571	8.97293	9.27683	8.90791	8.88126	9.28224	8.76971
Ta.27923.2.S1_x_at	11.1847	11.7923	11.9456	10.5874	10.7707	11.6535	9.7833	9.50947	10.8905	8.79681	8.22491	9.78102	7.6081	6.85254	8.31235	6.14365	5.30627	6.38201	11.1772	11.8302	11.1479	11.0174	11.2022	11.6644	9.15403	8.06903	10.4214	7.81657	5.39943	8.56999	7.13949	3.90672	6.71139	7.20383	4.02244	5.01965	11.8524	12.2212	12.343	12.281	10.8702	11.4611	11.7522	7.58442	10.4299	10.3954	3.99348	9.32923	8.21994
Ta.3681.1.S1_x_at	12.9097	12.6823	12.7951	12.7198	12.7856	12.7169	12.5883	12.8785	12.6958	12.4751	12.8256	12.7122	12.3668	12.6378	12.7206	12.2553	12.3007	12.6926	12.6078	12.4426	12.4931	12.7406	12.5069	12.6283	12.862	12.595	12.6727	12.9857	12.701	12.6758	13.1195	12.8277	12.6567	13.2722	12.983	12.6193	12.6275	12.5473	12.3422	12.5109	12.5559	12.476	12.3308	12.3876	12.5826	12.1129	12.175	12.599	11.8471
Ta.27135.1.S1_at	15.1566	15.1312	15.1535	15.1081	14.8545	15.0902	14.8011	14.4877	15.158	14.3493	14.0075	15.1775	13.764	13.4069	14.6916	13.0128	12.6487	13.3314	15.1073	15.1015	15.1298	14.9224	14.9736	15.1826	14.6832	14.227	14.9834	14.4392	13.4694	14.6185	14.1811	12.8601	14.094	13.8938	12.4711	13.3743	15.2103	15.1445	15.1222	15.2083	14.916	15.0847	15.1483	14.091	14.7246	14.421	12.9823	14.1721	12.8459
Ta.14073.1.S1_at	10.2533	10.0303	10.258	10.085	10.0355	10.2086	9.89566	9.89005	10.097	9.70102	9.70993	9.92733	9.49251	9.49889	9.66448	9.25768	9.2464	9.26571	9.91993	9.68003	9.87981	9.50897	9.60988	9.68667	9.43047	9.51883	9.54606	9.46915	9.42832	9.41739	9.58479	9.33764	9.28848	9.77596	9.2437	9.15006	10.0563	10.1008	10.0916	10.0271	9.82931	9.96022	10.0767	9.49218	9.80937	9.93093	9.22575	9.64437	9.51871
Ta.14073.1.S1_x_at	11.5341	11.3533	11.4597	11.3417	11.3781	11.4349	11.135	11.1851	11.3372	10.9248	10.9486	11.1669	10.7009	10.6737	10.8727	10.4498	10.3466	10.3963	11.2247	11.039	11.3012	10.8147	10.8569	11.1095	10.7101	10.7035	10.9211	10.719	10.5839	10.7343	10.8022	10.4909	10.5386	10.957	10.4222	10.322	11.3511	11.6269	11.4667	11.4664	11.0599	11.3779	11.3227	10.3941	11.2543	11.0053	9.78137	11.0992	10.5294
Ta.1353.1.S1_at	9.02081	9.71845	10.9542	7.33064	8.24453	9.9075	6.3147	6.63981	8.72314	5.48733	5.37652	7.47923	4.72444	4.3248	6.14615	3.95996	3.41471	4.66093	9.61489	9.83751	9.64404	7.62844	9.13886	9.95182	3.88567	5.44363	8.58502	1.88048	2.59139	6.84672	1.63528	1.50976	5.20206	3.31643	2.81975	3.79043	10.4413	10.4373	10.1837	10.6418	7.81369	8.34888	9.47898	3.90561	5.18788	4.39446	0.0557233	2.68882	0.524985
Ta.24519.1.S1_a_at	13.4466	13.3116	13.3939	13.6753	13.4165	13.5141	13.6666	13.2943	13.6215	13.5389	13.127	13.6464	13.3172	12.9247	13.46	12.9922	12.6786	12.9462	13.2825	13.1567	13.4314	13.031	13.1924	13.3803	13.0145	13.052	13.186	13.1028	12.8336	12.9294	13.2691	12.5491	12.6146	13.5187	12.1858	12.2252	13.423	13.5054	13.4239	13.4443	13.2382	13.2472	13.224	12.8635	13.0703	12.8534	12.4714	12.8671	12.3537
Ta.23967.1.S1_x_at	2.65366	2.69172	2.62684	2.64729	2.74823	2.62641	2.64424	2.70592	2.60375	2.64424	2.66974	2.60049	2.6467	2.64178	2.67267	2.65177	2.62194	2.86761	2.6584	2.64819	2.6277	2.70846	2.65479	2.62504	2.69269	2.71373	2.62549	2.66937	2.74661	2.62757	2.64482	2.72652	2.63099	2.62006	2.63362	2.63594	2.69002	2.64569	2.66824	2.65297	2.69457	2.66222	2.67636	2.84195	2.68009	2.70103	3.03015	2.71118	2.80498
Ta.1529.1.S1_at	9.54613	9.73708	9.81948	9.52898	9.34338	9.51542	9.43275	9.21872	9.50248	9.27912	9.07155	9.64629	9.07188	8.87473	9.5513	8.79885	8.60828	8.93834	9.84542	9.60601	9.79133	9.44328	9.53409	9.80589	9.44332	9.36788	9.63539	9.63408	9.14503	9.37772	9.97058	8.86663	9.04232	10.4653	8.51691	8.61147	9.80567	9.92861	9.90748	9.85459	9.44881	9.70307	9.71011	8.93021	9.45508	9.28053	8.41029	9.16786	8.53439
Ta.5958.1.S1_at	13.0932	13.1306	12.9175	12.993	12.8028	13.0033	12.8542	12.6432	13.0101	12.7054	12.5217	12.9331	12.5427	12.4098	12.7469	12.3571	12.2948	12.4135	13.4043	13.1924	13.3827	13.0811	13.2324	13.2957	12.9444	12.7928	13.1252	12.8608	12.4258	12.9194	12.8037	12.3042	12.6781	12.7646	12.5344	12.3884	12.9512	12.8541	12.9743	12.9355	12.7541	12.8436	12.7826	12.4288	12.6838	12.556	12.0291	12.5104	12.2631
Ta.27765.1.S1_x_at	10.8152	11.224	11.1665	10.1692	10.0473	10.9617	9.64402	9.21468	10.4481	9.13526	8.47259	9.68675	8.60209	7.7383	8.66268	8.00723	6.9557	7.29934	10.9649	11.3668	11.1586	10.5244	11.0116	11.6218	7.9016	8.53661	10.5076	6.53702	6.62891	8.9304	6.62957	6.04685	7.48929	8.38908	7.29028	6.38991	10.9085	11.2079	11.1519	11.163	10.2042	10.4851	10.9789	8.6054	9.61958	9.9878	7.17055	8.64703	8.11824
Ta.374.1.S1_at	10.4454	9.33644	9.61084	10.0621	10.4349	10.2401	9.62747	10.292	10.3332	9.35696	10.0967	10.0146	9.22453	9.9415	9.6555	9.23039	9.84838	9.46396	9.51579	9.27304	9.25691	9.60984	9.51776	9.16098	10.0091	10.0454	9.5261	10.1773	10.3867	9.95253	10.0962	10.4315	10.2905	9.7328	10.0911	10.4812	8.87353	8.86298	9.06586	8.71937	9.43604	9.42004	9.17249	9.70984	9.71179	9.69543	9.82284	9.97056	10.1359
Ta.2789.2.S1_at	6.60762	6.59185	6.96387	5.99602	6.91809	7.55952	5.63728	5.82052	6.89316	5.35952	5.01629	5.77751	5.11706	4.48422	4.75976	4.88824	4.21293	4.1491	7.85267	6.9457	6.57595	5.40087	6.28168	5.40267	4.28212	4.76647	4.72216	3.77951	3.77918	4.30931	3.68039	3.65361	4.07994	3.94846	4.65268	4.01606	5.64433	7.46679	7.45464	8.16513	5.56511	5.60564	6.35755	4.60791	4.48261	4.40238	4.11561	3.81519	3.31641
Ta.2789.2.S1_x_at	6.86651	6.22681	7.03187	6.24441	7.12959	7.62804	5.83867	5.99692	7.30457	5.50523	5.12791	6.60784	5.19933	4.53776	5.81635	4.89644	4.22335	5.05438	8.03953	6.65585	6.35222	5.94895	5.97967	5.81444	5.00355	4.88201	5.38928	4.61348	4.3464	5.08637	4.59487	4.61637	4.87465	4.92116	5.91948	4.74596	5.74434	7.16674	7.60883	7.96125	5.61047	6.21613	6.84909	4.55799	5.20173	5.36595	3.96782	4.53491	3.9817
Ta.64.1.S1_at	2.952	3.11016	2.97324	2.73477	3.41928	2.7966	2.68556	4.56473	3.00836	2.72796	5.26686	3.53888	2.8408	5.56762	3.97574	3.02831	5.46511	4.06396	3.00558	2.93968	2.94375	4.16768	3.22481	2.61624	6.94843	6.46546	4.16037	8.3033	9.08226	6.07422	8.12343	10.0432	7.60913	6.21815	8.6939	8.47274	3.202	2.97689	3.0058	2.88131	3.08257	3.07481	3.10672	3.1518	3.45132	3.70931	3.21252	4.00436	4.19005
Ta.1457.1.S1_s_at	11.7548	11.2411	12.0491	11.4396	12.0247	11.7677	11.3546	12.4218	11.5139	11.3201	12.4883	11.3809	11.3091	12.2897	11.3868	11.3138	11.8178	11.5639	12.6517	12.3559	12.5014	12.6167	12.5708	12.2879	12.5957	12.6191	12.1957	12.602	12.6752	12.1738	12.6311	12.7583	12.1998	12.6848	12.8831	12.272	11.4748	11.8204	11.7928	11.6853	11.7053	12.0641	11.6878	11.5819	12.1313	11.5873	11.476	12.1306	11.406
Ta.1457.1.S1_x_at	12.2124	11.6652	12.2295	12.0803	12.3898	12.2083	12.0614	12.7135	12.1444	12.0468	12.7719	12.1161	12.0252	12.6252	12.1417	11.9911	12.27	12.2404	12.6337	12.2027	12.5422	12.5643	12.4739	12.2642	12.81	12.6824	12.2552	12.9491	12.8544	12.3405	12.9587	13.0052	12.4533	12.8191	13.143	12.5744	12.1453	12.2853	12.1813	12.1725	12.3411	12.3745	12.0531	12.1404	12.5246	11.9239	11.8869	12.5868	11.6978
Ta.7602.1.S1_at	11.045	11.7042	11.8347	10.7874	10.5526	11.5926	10.3576	9.89663	11.2156	9.73795	9.19971	10.583	8.92681	8.39626	9.46393	7.87259	7.42416	7.61476	11.8095	11.8986	11.7691	11.402	11.4526	12.0296	9.8463	9.32046	11.3791	8.49388	7.43176	10.2185	7.43587	6.33966	8.80917	6.68846	6.36455	7.17513	11.7952	11.7022	11.7115	11.6284	10.5282	11.3425	11.5624	8.04821	10.6354	10.6513	5.33812	9.74048	8.64292
Ta.14572.1.S1_at	14.5702	14.6048	14.7264	14.3077	14.144	14.4345	13.9689	13.6513	14.1949	13.562	13.1652	13.9086	13.0773	12.6521	13.3971	12.4847	12.0775	12.5053	14.3427	14.6749	14.4874	14.2371	14.4723	14.5106	13.4159	12.6784	14.0451	12.6014	11.3287	13.4341	11.8442	10.9487	12.7734	11.1364	11.8926	12.0718	14.892	14.754	14.6603	14.9061	14.0641	14.2233	14.4	13.1611	13.6986	13.4509	12.1788	13.1152	12.0526
Ta.9577.1.S1_at	8.17483	8.50907	8.34394	7.79783	7.7724	8.21358	7.50088	7.30727	8.06984	7.22736	6.91211	7.90306	6.9526	6.5338	7.70424	6.65728	6.14128	7.45852	8.63541	7.96999	8.53252	7.06692	7.31389	7.95016	7.27361	7.23633	7.63173	7.9766	7.32731	7.44522	8.99412	7.49169	7.34753	10.3364	7.70307	7.32949	8.53158	8.58843	8.47086	8.29979	7.35885	7.77265	8.10502	6.63908	7.2948	7.64911	6.06825	6.92752	6.84582
Ta.4917.1.S1_at	9.89687	8.775	7.26428	9.06939	9.30858	9.09802	8.29477	8.3818	9.19391	7.82601	7.76209	8.50691	7.60344	7.43586	7.86739	7.62321	7.4046	7.75252	7.68321	6.69642	7.10701	6.73959	7.23835	6.55421	6.60517	7.79501	6.59576	6.80413	8.24748	6.90687	7.24222	8.58203	7.42978	7.92848	8.78633	8.18662	6.3882	6.63403	7.08661	6.62182	7.70579	7.55263	7.13433	8.0877	7.76637	7.53963	8.16907	7.90099	7.72688
Ta.1055.1.S1_at	7.63363	7.78125	7.67668	7.92427	8.12578	7.65915	8.3721	8.62794	7.89954	8.88898	9.13394	8.33642	9.48348	9.66726	8.97177	10.1894	10.2604	9.85523	8.10196	7.95223	7.99806	8.41747	7.99966	7.7732	9.73535	9.73201	8.68628	10.6032	11.1378	9.85292	10.9523	11.6838	10.8847	10.724	11.0331	11.646	7.62499	7.73604	7.71714	7.53654	8.04072	7.82715	7.92361	9.84295	8.20424	8.77239	11.9987	8.72729	10.0947
Ta.1055.1.S1_x_at	9.0482	9.23174	8.97629	9.032	9.30568	8.97119	9.30265	9.93383	9.21731	9.69433	10.5311	9.65319	10.1922	11.0986	10.2808	10.821	11.66	11.1484	9.55954	9.4185	9.44729	9.72258	9.4454	9.22709	11.1707	11.1577	9.97394	12.0034	12.5606	10.978	12.1125	13.1182	11.9131	11.3971	12.4947	12.6734	8.82555	9.07758	9.01459	8.65143	9.2527	9.02851	9.05459	10.6896	9.3445	9.88003	12.4722	9.82796	11.103
Ta.2706.1.S1_a_at	9.5324	8.71723	8.36425	8.64805	9.18248	9.31894	8.14176	8.82385	9.24178	7.98856	8.69251	8.46366	8.11311	8.78684	7.92184	8.52266	9.12599	8.2056	8.7917	7.66862	8.34582	8.28391	8.32121	8.37278	8.21145	8.96216	8.53455	8.34653	9.43563	8.78024	8.63616	9.72312	9.10583	9.08908	9.79926	9.53107	8.43377	8.53309	8.71338	8.56171	8.94316	9.07848	8.48548	9.28522	9.34706	8.64673	9.60779	9.59037	9.15617
Ta.24501.1.S1_at	6.42902	8.56294	6.62579	6.09832	5.58496	6.44142	5.90674	5.22868	6.23134	5.75968	5.28007	6.0963	5.63235	5.44757	6.13149	5.51322	5.66331	6.42201	10.1363	8.94058	9.94218	9.01233	8.93766	9.34892	8.75997	8.95243	8.84874	8.80199	8.94672	8.42313	9.03588	8.91529	8.03739	9.45519	8.85131	7.66945	5.84176	6.0816	6.3588	5.84982	5.57786	6.20526	5.96565	4.95245	5.93483	5.86873	4.64146	5.6213	5.49763
Ta.23158.1.S1_at	14.3628	14.4724	14.64	14.3114	14.091	14.4451	13.8163	13.262	14.4272	13.0115	12.2705	14.3117	11.9202	11.1055	13.318	10.4791	9.69957	10.8092	14.4058	14.5101	14.5425	14.402	14.2564	14.4286	14.257	12.8067	14.0482	14.0748	11.3146	13.4194	13.8606	10.0572	12.4685	13.6042	9.15044	11.0925	14.5518	14.6038	14.6102	14.6939	14.067	14.4158	14.462	12.6807	13.7154	13.1495	10.9759	12.7231	10.552
Ta.28955.1.S1_at	12.0655	12.0067	12.0917	11.7908	11.1467	11.9338	11.254	10.4691	11.7208	10.6696	9.85144	11.0855	10.0325	9.23404	10.1299	9.31134	8.57205	8.84901	10.9056	11.6801	11.2592	10.5687	11.5955	11.2398	8.06279	8.96676	10.4655	6.65462	6.89184	9.41763	6.59153	6.26043	8.45009	8.08254	7.6449	7.68067	13.0545	12.827	12.159	12.2406	10.66	11.0663	11.1558	9.32922	10.3488	10.0713	8.40042	9.77239	9.00424
Ta.341.1.S1_at	11.5431	11.2215	11.5829	11.4548	11.4049	11.5954	11.3369	11.2976	11.5249	11.2107	11.1269	11.4002	11.0727	10.9099	11.2238	10.915	10.6385	10.9838	11.237	10.9107	11.3367	10.5427	10.7636	11.0717	10.4405	10.5604	10.828	10.5937	10.3364	10.5966	10.9322	10.0883	10.3623	11.464	9.80398	10.1107	11.8021	11.6797	11.5982	11.707	11.4442	11.6376	11.5331	11.2031	11.5983	11.3114	11.0167	11.5035	11.0416
Ta.2344.1.S1_s_at	10.1071	9.09905	9.03044	10.176	9.57385	9.59281	9.77395	8.82568	9.81635	9.36498	8.22334	9.2445	8.9687	7.8012	8.5162	8.57816	7.56239	7.98649	9.62479	9.78304	9.87929	8.85953	8.92395	9.13018	7.88209	8.30553	8.7152	7.16869	7.8634	8.45139	6.70346	7.55305	8.28288	6.48622	7.36392	8.19387	9.96066	10.7675	10.501	10.9305	9.00079	9.25251	9.54993	8.08723	8.3432	8.091	7.51219	7.71249	7.1785
Ta.2799.1.S1_x_at	5.68593	5.41484	5.63073	6.43283	6.69435	5.74755	6.79933	7.5697	6.29734	6.93154	7.88012	6.99129	6.89267	7.76552	7.41278	6.68564	7.2317	7.27844	5.14655	5.31901	5.19562	6.38568	5.42066	5.25339	7.88091	6.45865	5.69031	8.55091	7.45914	6.13032	8.43591	8.15582	6.46198	7.46947	8.41082	6.63902	5.65349	5.6622	5.66855	5.6376	6.04367	5.97259	5.72444	6.47447	6.49898	6.30576	6.91348	6.90858	7.40648
Ta.132.1.S1_a_at	13.6051	12.0834	12.2897	13.5559	13.6756	13.1443	13.2515	13.6371	13.2663	12.8878	13.3293	13.0055	12.4725	12.865	12.4383	11.9873	12.2448	11.5397	10.4347	10.2464	10.4214	10.3177	11.177	11.3951	10.0784	10.85	11.3114	9.82919	10.487	10.986	9.56604	10.4084	10.6842	9.27569	10.7919	10.5034	11.7111	12.5436	11.9485	11.7167	11.3593	11.818	11.3079	10.7621	11.6365	11.1981	10.5422	11.4594	11.0196
Ta.6988.1.S1_at	13.7238	12.9114	12.4935	14.0061	13.7637	13.3952	13.9812	13.8529	13.9177	13.8731	13.7951	14.0683	13.7108	13.657	13.9197	13.4926	13.4459	13.462	13.3278	13.1824	13.2499	13.49	13.4394	13.1011	14.1688	13.7082	13.3945	14.5763	13.9897	13.8102	14.6623	14.2962	14.1161	14.3826	14.6461	14.2167	12.2242	12.3865	12.6767	12.4357	12.5102	13.1781	12.8201	12.5476	13.3367	13.0702	12.5362	13.3358	13.1071
Ta.2638.1.S1_at	3.98644	2.13679	2.03389	7.18438	7.72915	3.40343	9.06165	11.5141	5.96476	10.4193	13.7513	8.91777	11.4998	14.9514	11.4669	12.4007	15.2436	13.1329	2.19733	1.97959	2.33443	5.1186	2.83804	1.31228	12.811	10.3637	5.32786	16.5998	16.3148	10.4165	16.1448	18.3626	14.6483	10.9074	15.0032	17.2947	2.15088	2.1903	2.61823	2.01013	6.79125	6.69663	4.39357	12.434	10.6729	11.2955	15.137	13.4414	15.9505
Ta.2423.1.S1_at	10.4234	9.76568	9.59348	10.5773	10.868	10.4591	10.6113	10.7026	10.9124	10.6352	10.5353	10.8151	10.6621	10.4633	10.5794	10.6978	10.5176	10.4294	10.0394	9.86802	10.1073	10.0202	9.7103	10.2353	10.6333	10.3931	10.5142	11.0149	10.9952	10.785	11.1212	11.2886	11.0043	10.9155	11.139	11.1561	9.55773	9.6417	9.81325	9.3901	10.5044	10.1608	9.98706	10.8862	10.4269	10.5848	11.0714	10.6502	10.9975
Ta.14589.1.S1_at	10.2346	10.1227	9.92262	9.86285	9.68991	10.0252	9.48729	9.1126	9.90974	9.11351	8.67264	9.64025	8.72072	8.32563	9.2219	8.28458	8.04963	8.62243	10.2681	10.1243	10.2737	9.60698	9.7531	10.2127	8.34414	8.80063	9.60129	7.75978	8.09562	8.91542	7.8823	7.83818	8.30444	8.79383	8.17072	7.81587	10.1245	10.209	10.1317	10.088	9.64558	9.78399	9.70001	8.79546	9.39002	9.05486	8.06656	8.97245	8.15996
Ta.9226.1.S1_at	7.80555	9.21426	9.1981	6.45507	6.98317	7.46614	6.08675	6.74122	6.48649	6.13867	6.9077	6.20301	6.48695	7.311	6.67684	7.13228	7.93638	8.08445	10.9511	10.0548	10.2506	9.55862	9.66678	10.5579	9.46259	10.2718	10.9155	9.83424	11.0476	11.2738	10.5349	11.798	11.6458	11.5778	12.4563	12.0514	3.41111	3.29318	4.11848	2.80862	4.04919	3.16518	3.21077	5.21699	2.55128	4.36004	6.46636	2.58338	6.20229
Ta.27771.1.S1_at	12.4528	12.2274	12.239	12.5887	12.5419	12.3961	12.7116	12.712	12.5381	12.8347	12.8683	12.6807	12.966	13.029	12.8332	13.1144	13.207	13.006	12.4438	12.4804	12.515	12.7639	12.5916	12.3096	13.289	13.1657	12.5067	13.6617	13.6189	12.8535	13.8792	13.7718	13.2004	13.9344	13.5087	13.4999	12.5561	12.4099	12.3229	12.4189	12.6092	12.3167	12.3891	12.939	12.3797	12.5229	13.1656	12.4769	12.8272
Ta.3560.1.S1_s_at	10.6755	10.5755	10.8835	10.6388	10.6233	10.6626	10.6452	10.765	10.5274	10.6505	10.8601	10.4457	10.6513	10.9178	10.3786	10.646	10.9408	10.304	11.3827	11.5493	11.5005	11.521	11.7544	11.4344	11.4655	11.7458	11.4722	11.3567	11.6024	11.4981	11.2102	11.3405	11.4454	11.0215	10.9426	11.2758	10.7396	10.7976	10.9253	10.8238	10.6165	10.9529	10.7844	10.5255	10.8755	10.6474	10.4578	10.76	10.4979
Ta.28714.1.S1_at	13.9378	13.9951	14.3089	13.6371	13.761	14.2153	13.2511	13.1858	13.8352	12.7843	12.5519	13.2242	12.2257	11.8484	12.3253	11.5405	11.0357	11.0349	13.9822	13.9649	14.1419	13.0961	13.5138	13.9771	11.8769	11.8941	13.4513	11.0249	10.6526	12.7892	10.5106	10.1557	12.0133	10.3361	10.653	11.0909	14.2075	14.1415	14.0975	14.1472	13.6692	13.9477	14.0562	12.4047	13.4986	13.3826	10.9184	12.8763	11.9667
Ta.28714.1.A1_s_at	4.51341	4.22193	4.89307	4.13863	4.52657	4.74411	3.99053	4.52956	4.55745	3.90783	4.4591	4.36726	3.8596	4.34164	4.19133	3.83672	4.17625	4.03836	4.61145	4.13946	4.67402	4.14199	4.19656	4.78227	3.8669	3.98539	4.39564	3.68561	3.8173	3.9561	3.56031	3.76828	3.59939	3.47872	3.88681	3.37733	5.0703	4.58028	5.00019	4.84445	4.00957	4.79196	4.73344	3.9003	4.4597	4.60772	3.8752	4.19189	4.44006
Ta.85.1.S1_at	14.2973	14.4292	14.49	14.0956	13.7532	14.3303	13.696	12.9838	14.0818	13.1623	12.2196	13.6629	12.4948	11.4154	12.7723	11.654	10.5193	11.1304	14.1652	14.2791	14.2456	13.9032	14.0834	14.4945	13.4963	12.3951	14.0037	13.0482	10.9929	13.1792	12.5494	10.3714	12.1821	11.9716	10.8376	11.0201	14.4728	14.3515	14.6542	14.5781	13.9956	14.1914	14.3263	12.7495	13.4872	13.3082	11.2951	12.647	11.4002
Ta.62.1.S1_x_at	11.0926	12.726	11.2651	9.9152	9.10234	9.88537	9.36968	7.88862	9.24842	9.04412	7.30847	9.17155	8.84339	7.0613	9.60663	8.7394	7.0728	10.6242	15.4538	14.524	15.206	13.7091	14.5599	14.6303	12.5452	12.9381	13.577	12.3622	11.8175	12.6733	13.0401	11.8368	12.1147	14.6485	13.4357	12.0027	9.45739	9.7926	10.3096	8.59939	8.96869	9.43723	8.04619	8.82422	8.51828	7.96727	8.83231	7.87223	8.35289
Ta.15331.1.S1_at	9.21438	8.67828	9.02459	9.41551	9.47874	9.23644	9.55237	9.75195	9.37581	9.67225	9.90295	9.47712	9.78918	9.99313	9.5529	9.91225	10.0399	9.60729	8.71877	8.44626	8.74651	9.22461	9.29567	9.11779	9.72759	9.86308	9.38622	9.92842	10.1011	9.59194	9.84836	10.0128	9.7588	9.46438	9.55124	9.89711	8.69259	8.85429	8.93124	8.70816	8.92665	8.79238	8.76181	9.43557	8.81546	8.98473	9.83878	8.94721	9.4063
Ta.15331.1.S1_x_at	9.40227	9.22594	9.1897	9.48261	9.48209	9.40079	9.51162	9.54065	9.5553	9.52794	9.55581	9.63022	9.53824	9.54338	9.61585	9.54463	9.50544	9.49139	8.81565	8.64006	8.68194	9.22308	9.28721	9.07925	9.58805	9.56355	9.3189	9.70485	9.60492	9.48782	9.59189	9.4532	9.61472	9.22874	9.09511	9.71002	8.88132	9.03664	9.16525	9.05055	9.26888	9.29943	9.02319	9.54262	9.42487	9.14247	9.80581	9.56309	9.49016
Ta.4910.1.S1_at	11.0879	11.1482	11.4062	10.6052	10.5747	11.2195	10.1249	9.90375	10.7279	9.63017	9.27346	10.0324	9.09454	8.64162	9.13055	8.48386	7.96766	7.96467	10.9772	10.8147	11.189	10.0724	10.5232	11.0361	9.0482	9.05817	10.5837	8.2697	7.98415	10.013	7.69135	7.68936	9.3307	7.2939	8.44383	8.50181	11.3835	11.4053	11.3468	11.3319	10.3741	10.8543	11.0546	9.09533	10.2518	10.2614	8.0347	9.59251	8.86282
Ta.5034.1.S1_at	10.7296	10.734	10.8844	10.495	10.5148	10.7447	10.321	10.4493	10.6158	10.1658	10.3356	10.5267	10.0134	10.166	10.3858	9.85284	9.92688	10.1254	10.6968	10.7285	10.8151	10.3816	10.5087	10.7629	10.2154	10.3634	10.6234	10.1337	10.2652	10.4689	10.1092	10.2015	10.311	10.1371	10.1696	10.1484	10.9362	10.9262	10.9185	11.0512	10.5228	10.8719	10.9968	10.2774	10.7578	10.7882	10.0811	10.605	10.428
Ta.367.1.S1_at	7.92245	7.80861	7.98775	7.92635	7.82557	7.89077	8.0212	8.102	7.85528	8.14607	8.31908	7.88934	8.29707	8.48596	8.0309	8.48131	8.60936	8.32402	8.05747	8.07044	8.03384	8.22748	8.15978	7.92608	8.65799	8.56397	8.2303	8.79282	8.92265	8.62577	8.62196	9.15173	8.99099	8.10592	9.20325	9.28657	8.00773	8.15645	8.05162	8.21707	8.02987	8.01727	8.16217	8.38908	8.07397	8.19395	8.9156	8.17694	8.41579
Ta.24987.1.S1_at	12.9706	12.9144	12.8587	12.7654	12.7176	12.8797	12.5645	12.4093	12.8133	12.336	12.1293	12.7456	12.0694	11.8499	12.4514	11.7468	11.5508	11.7477	12.3901	12.2807	12.5749	11.9071	11.9962	12.5706	11.696	11.5113	12.0919	11.6281	11.136	11.5312	11.6601	10.9317	10.9945	11.7884	10.9428	10.5084	12.6999	12.8107	12.9347	12.7376	12.4654	12.7841	12.5334	11.997	12.5064	12.0982	11.5102	12.1814	11.4193
Ta.30768.1.S1_x_at	11.9003	11.7823	11.6267	11.4494	11.5752	11.932	11.0924	11.2342	11.9536	10.7621	10.8658	11.7302	10.429	10.4596	11.2625	10.0698	9.99176	10.4989	12.0645	12.3294	12.2759	11.9156	12.3722	12.7395	10.4432	10.3432	11.8346	9.70912	8.62236	10.5011	9.85801	7.87104	9.27932	11.0287	8.49166	8.35602	12.0043	12.181	12.0987	12.2984	11.5329	11.7351	12.197	10.967	11.3604	11.8243	10.5	10.9738	11.2073
Ta.27785.1.S1_a_at	11.0361	11.3509	11.3638	10.5357	10.3768	11.2376	10.0895	9.76556	10.8226	9.65575	9.24752	10.2435	9.20428	8.75242	9.49878	8.70525	8.23945	8.54086	11.6669	11.4473	11.653	10.5759	11.3605	11.7864	8.8793	9.17537	10.7108	8.03492	7.48012	9.38619	8.05321	7.01431	8.25502	9.02109	8.25963	7.47849	11.2942	11.6937	11.4177	11.4568	10.5405	10.9738	11.3867	9.28994	10.4015	10.7585	8.19953	9.76594	9.48413
Ta.794.1.S1_at	12.3153	12.4686	12.0585	11.9803	11.9644	12.0556	11.8256	11.526	11.9233	11.7703	11.3239	11.7925	11.7859	11.2904	11.8209	11.8704	11.4163	12.1289	12.1376	12.041	12.0538	11.8983	12.0088	12.3479	11.539	12.0364	12.5465	11.1626	12.1271	12.7097	10.7585	12.281	12.858	10.3044	12.5118	13.0029	12.4957	12.6277	12.3914	12.3503	12.0516	12.2173	12.212	11.931	12.1479	12.1534	12.0084	12.1487	12.1786
Ta.2502.1.S1_a_at	13.5917	13.6245	13.6311	13.3644	13.1936	13.4491	13.1755	13.0428	13.2832	13.0256	12.9546	13.1337	12.8991	12.8964	13.0067	12.7884	12.8584	12.9067	13.6518	13.9081	13.6942	13.4429	13.6161	13.6838	12.5881	13.085	13.3283	12.1323	12.7007	12.9409	12.129	12.5555	12.653	12.6394	12.7189	12.5192	13.8093	13.6825	13.4998	13.6393	13.231	13.3557	13.4499	12.9918	13.2664	13.2605	12.8707	13.1897	13.0666
Ta.2502.1.S1_x_at	12.6257	12.5598	12.4599	12.1532	12.0924	12.3234	11.7702	11.6727	12.1104	11.457	11.3247	11.8434	11.1818	11.0102	11.5172	10.9265	10.7066	11.1116	12.6547	13.042	12.6209	12.2834	12.664	12.3485	10.9806	11.6279	11.7532	10.2235	10.8055	11.1806	10.0725	10.4073	10.7477	10.6002	10.573	10.5037	12.7202	12.8065	12.6134	12.6387	11.9703	12.1354	12.2869	11.3523	11.778	11.7927	10.8696	11.4826	11.1686
Ta.542.1.S1_at	11.8342	11.5445	11.6639	11.8069	11.8258	11.9034	11.7338	11.7318	11.9331	11.6402	11.5601	11.8062	11.5268	11.3346	11.5307	11.3874	11.0482	11.0795	11.6441	11.5449	11.7401	11.3783	11.5535	11.5035	11.3014	11.3712	11.3077	11.3172	11.1594	11.1333	11.3997	10.951	10.9658	11.5502	10.7549	10.7946	11.6443	11.6498	11.674	11.7003	11.5625	11.5971	11.4861	11.3477	11.4689	11.2466	11.1123	11.3098	10.9639
Ta.24130.1.S1_x_at	10.369	10.9011	10.6615	9.51137	9.3988	10.3924	8.79644	8.22739	9.93614	8.1147	7.32674	9.34837	7.41208	6.56021	8.62066	6.64051	5.86342	7.70761	11.1112	10.7842	10.912	9.77413	10.4593	11.2336	7.58901	7.8968	9.96763	6.38913	6.00272	8.38	6.17806	5.56756	7.0064	7.04332	7.12836	6.03904	10.5477	10.9006	10.7973	10.8011	9.94295	10.3969	10.6895	8.18797	9.81101	9.82918	6.7515	9.10978	8.10872
Ta.135.1.S1_at	11.961	11.4249	11.0124	11.2589	11.419	11.5541	10.5985	10.5903	11.4445	10.0487	9.89747	10.9551	9.56472	9.31661	10.2101	9.11897	8.82246	9.22003	10.8665	10.8051	10.9929	9.73733	10.2202	10.6074	9.36986	9.74358	10.1252	9.3302	9.43233	9.70836	9.51456	9.27914	9.40353	9.91713	9.29826	9.23285	10.3122	10.8004	10.9455	10.4895	10.1383	10.7912	10.1727	9.51371	10.4837	9.587	8.91976	10.1246	8.76815
Ta.27713.1.A1_x_at	12.9155	13.0142	12.9161	12.4119	12.5329	12.8763	12.0172	12.1162	12.672	11.6544	11.7257	12.3358	11.2904	11.3279	11.8625	10.8997	10.8947	11.215	13.0959	12.7071	13.014	11.9683	12.6077	13.0674	11.1317	11.3537	12.3102	10.813	10.3588	11.3816	10.9366	10.0584	10.5921	11.5246	10.7313	10.0555	12.9561	13.0594	12.9689	12.9404	12.5298	12.7018	12.8053	11.7344	12.3255	12.3293	11.0243	11.894	11.434
Ta.1230.1.S1_x_at	12.6541	12.3969	12.817	12.54	12.5869	12.8876	12.4516	12.3883	12.5969	12.372	12.2184	12.3431	12.2936	12.0839	12.1417	12.2108	11.983	11.9981	12.6106	12.7054	12.3954	12.3493	12.2005	12.4044	11.7227	11.108	12.0771	11.2104	10.3307	11.7034	10.8171	10.0288	11.3601	10.5402	10.3299	11.0694	12.273	12.5685	12.5386	12.3447	12.6279	12.5062	12.3484	11.9912	12.0186	11.7677	11.6719	11.6392	11.3938
Ta.28265.1.S1_at	14.5897	14.7417	14.7355	14.5219	14.2476	14.6285	14.2686	13.8336	14.4947	13.8957	13.4126	14.236	13.41	12.9537	13.6805	12.7835	12.4248	12.6641	14.4799	14.5848	14.6662	14.263	14.2031	14.7148	14.1319	13.4152	14.3291	14.0168	12.744	13.7328	13.9018	12.3245	13.0323	13.7769	12.2383	12.2329	14.7102	14.6626	14.7589	14.7909	14.4319	14.604	14.6633	13.6674	14.23	13.9831	12.6742	13.73	12.6705
Ta.18.1.S1_at	13.4655	13.6488	13.4643	13.5223	13.2372	13.4599	13.4444	13.1329	13.4741	13.2964	12.9961	13.441	13.0884	12.805	13.273	12.8099	12.5412	12.8919	13.7982	13.9705	13.7206	13.6219	13.6336	13.8307	13.4333	13.3398	13.7225	13.2582	13.0875	13.5252	13.0853	12.8615	13.2608	12.9044	12.652	12.9205	13.3892	13.5183	13.4797	13.4499	13.1498	13.3903	13.5844	12.7907	13.2283	13.502	12.5142	13.0334	13.1276
Ta.24979.1.S1_at	10.9767	10.5735	10.6673	10.8397	10.8615	10.8532	10.8158	11.0195	10.9214	10.838	11.1347	10.9401	10.8931	11.2263	10.9597	10.9821	11.3025	11.0094	10.7888	10.4366	10.7593	10.6712	10.7864	10.8399	10.8391	11.0815	10.9018	10.9785	11.1969	10.9621	11.0571	11.1036	11.0159	11.0613	10.7569	11.0621	10.8359	10.9593	10.872	10.8937	10.9748	11.0097	10.8697	11.1119	11.1078	10.9398	11.2574	11.202	11.1453
Ta.2539.1.S1_a_at	12.4319	12.4984	12.4575	11.9139	11.8293	12.268	11.4316	11.1596	12.0031	10.9583	10.5304	11.6089	10.4635	9.89428	10.9504	9.91528	9.20842	9.88837	12.2934	12.3667	12.3741	11.4047	12.0641	12.6012	9.51321	10.0982	11.8236	8.48308	8.62664	10.783	8.3782	8.24943	9.83756	9.30443	9.37108	9.1088	12.4924	12.7432	12.5462	12.5997	11.712	12.1311	12.2481	10.657	11.6043	11.4788	9.66649	11.0267	10.2832
Ta.93.1.S1_at	6.73773	5.65437	7.13146	6.66226	7.12674	7.52324	6.54651	6.30731	7.16048	6.41965	5.6315	6.45809	6.27918	5.233	5.81892	6.11742	5.15103	5.47533	5.33113	4.99108	5.72612	5.33189	5.68381	5.5422	5.39424	6.03727	5.51499	5.46697	6.17494	5.57976	5.53289	6.13222	5.72011	5.58825	5.89811	5.94396	5.54461	6.06063	5.8122	5.16736	4.99647	5.38212	5.54068	4.97249	5.17554	5.64755	5.1045	5.10323	5.54399
Ta.15275.1.S1_at	11.3499	11.1462	11.534	10.9633	11.018	11.4724	10.644	10.689	11.2068	10.3369	10.3232	10.8105	10.0176	9.91522	10.2862	9.66406	9.44224	9.6012	11.4245	11.5964	11.592	11.4525	11.4968	11.5133	10.9783	10.3788	10.9642	10.4612	9.4182	10.3375	9.92532	8.89313	9.73212	9.35559	8.97039	9.16877	11.2627	11.3757	11.494	11.4649	11.0175	11.131	11.249	10.1915	10.6713	10.6546	9.22563	10.1702	9.68047
Ta.14101.1.S1_at	2.16249	2.6989	2.03222	2.87329	2.45739	2.05758	3.48047	3.2971	2.39066	4.0585	4.13421	2.95135	4.65176	4.9279	3.74193	5.30014	5.69922	4.82115	2.25114	2.1469	2.27896	2.73073	2.43309	2.25908	4.07713	4.53929	2.68426	5.08569	6.22915	3.29012	5.71017	6.92482	3.98916	5.92334	6.25533	4.78259	2.2588	2.23398	2.21597	2.19569	2.67122	2.36664	2.29741	3.89628	2.75998	2.92072	4.9541	3.29235	4.16513
Ta.14101.1.S1_x_at	2.20006	2.72012	2.14382	2.71192	2.3913	2.1437	3.2856	3.01981	2.48204	3.91625	3.80288	3.07564	4.62842	4.6834	3.92733	5.4665	5.69127	5.10231	2.57816	2.12116	2.5772	2.77969	2.5893	2.48057	4.08747	4.75597	3.07119	5.21645	6.48911	3.89435	6.09689	7.28511	4.76127	6.71697	6.81661	5.63243	2.32565	2.35304	2.19613	2.13639	2.67369	2.37433	2.33099	3.83714	2.81327	3.10006	4.96665	3.39799	4.50201
Ta.27377.1.S1_x_at	10.867	11.0642	11.0115	10.2026	9.99381	10.9239	9.67642	9.1099	10.4606	9.22081	8.49694	9.85001	8.79125	8.04455	9.14448	8.3584	7.71182	8.33995	11.33	11.1374	11.4912	9.23274	10.2923	11.0642	7.6808	8.45122	9.9628	6.99622	7.16967	8.85962	7.0396	6.81926	7.94776	7.83589	7.68235	7.29627	10.9862	11.2526	11.0313	11.0777	9.86134	10.6847	10.8333	8.65226	10.113	10.0836	7.58302	9.44545	8.76804
Ta.28331.1.S1_at	12.2757	12.5335	12.3876	11.5659	11.7092	12.1591	11.0011	10.9628	11.7686	10.4768	10.3375	11.2437	9.9469	9.76756	10.5706	9.37429	9.21216	9.70097	12.5572	12.2229	12.3566	11.2166	11.8815	12.7845	9.33616	9.74644	11.6994	8.46343	8.16854	10.2342	8.59423	7.84097	8.96295	9.82859	9.23226	8.09438	12.5984	12.5478	12.5457	12.4774	11.7873	12.067	12.3886	10.4313	11.4872	11.7739	9.36074	10.8575	10.4627
Ta.28331.1.S1_x_at	11.9635	12.2552	12.0765	11.2545	11.4305	11.8654	10.6912	10.6706	11.5083	10.1685	10.0099	11.0296	9.64039	9.38456	10.4164	9.06989	8.75076	9.62463	12.3338	11.9258	12.1257	10.9067	11.6688	12.5149	9.00131	9.56672	11.3809	8.14028	7.99366	9.88102	8.30835	7.64893	8.59117	9.60582	9.00012	7.72209	12.3283	12.3228	12.2446	12.1822	11.4513	11.7905	12.0819	10.1185	11.2504	11.4995	9.0924	10.6676	10.2659
Ta.28254.1.S1_s_at	12.1555	11.9672	12.2075	11.6428	11.4058	12.0188	11.1718	10.8617	11.618	10.7098	10.3642	11.0925	10.2263	9.87282	10.4431	9.68986	9.35434	9.63388	11.9387	12.1666	12.0481	11.598	11.5979	11.8464	10.7207	10.5685	11.4579	9.91016	9.85962	10.9825	9.17141	9.60176	10.4184	8.48345	9.90726	9.73392	12.4364	12.7849	12.6965	12.9746	11.7242	12.301	12.3224	9.85395	11.6961	11.0109	8.57267	11.0026	9.44665
Ta.14227.1.S1_at	12.3108	12.1663	12.2094	12.4449	12.4287	12.3271	12.5886	12.6227	12.4298	12.7385	12.8061	12.5315	12.9018	12.9959	12.704	13.0884	13.206	13.0059	11.953	12.0471	11.991	12.1594	12.1803	12.1435	12.6523	12.6376	12.4607	12.9049	13.0226	12.7822	12.9099	13.2348	13.0694	12.6412	13.2123	13.3124	12.1394	12.0879	12.0017	12.1413	12.532	12.1202	12.1094	12.9714	12.2891	12.27	13.2586	12.4604	12.6773
Ta.10259.1.S1_at	13.6689	13.2609	13.0567	13.5006	13.5402	13.4606	13.3495	13.4356	13.4969	13.265	13.3774	13.3714	13.2346	13.3571	13.2491	13.2582	13.3736	13.2232	12.5956	12.7912	12.6372	12.9089	13.5266	13.0191	12.7679	13.5999	13.1151	12.4659	13.4359	13.1701	12.0412	13.1413	13.2406	11.4776	12.7356	13.3533	13.0626	13.4643	13.4758	13.4152	13.4128	13.2526	13.287	13.4334	13.27	13.3584	13.4141	13.3163	13.3982
Ta.5.1.S1_at	12.5551	12.4357	12.2718	12.2872	12.1336	12.4037	12.058	11.8308	12.2692	11.8439	11.5934	12.0665	11.6282	11.3912	11.7903	11.3965	11.2089	11.4147	12.197	11.8742	12.1126	12.0204	12.0919	12.1777	11.6116	11.7134	11.8893	11.3922	11.3626	11.5781	11.3537	11.1948	11.3071	11.5091	11.2986	11.0968	11.898	12.1741	12.2595	12.0374	11.9476	12.1627	11.9497	11.6556	11.9872	11.7148	11.3587	11.7843	11.3481
Ta.39.3.S1_a_at	11.4153	11.7061	11.4754	10.8049	11.0609	11.4293	10.252	10.3114	11.09	9.69525	9.57559	10.4948	9.0987	8.80913	9.60597	8.42272	7.96275	8.33129	12.194	11.8561	12.1938	11.4051	11.8882	12.4297	9.95914	9.89882	11.5452	9.03221	8.25201	10.3797	8.63431	7.6145	9.2527	8.80352	8.40006	8.25672	11.6956	11.6441	11.7028	11.6142	10.83	11.1562	11.597	9.40497	10.437	10.8922	8.10672	9.64035	9.2691
Ta.39.3.S1_x_at	10.4315	10.7378	10.423	9.94974	10.1483	10.3895	9.48048	9.44637	10.1592	8.9965	8.74845	9.70307	8.47089	8.01428	8.9169	7.86977	7.19688	7.66575	11.368	10.8778	10.9901	10.201	10.7641	11.3224	8.84838	8.85777	10.4414	7.96271	7.34076	9.22113	7.4885	6.82604	8.04407	7.42762	7.70658	7.02682	10.6518	10.7709	10.8671	10.7016	9.91036	10.298	10.5509	8.5773	9.55468	9.73694	7.48709	8.73687	8.10204
Ta.28016.1.S1_x_at	11.9019	11.8582	11.768	11.5559	11.2822	11.9359	11.1939	10.4049	11.6642	10.83	9.7632	11.209	10.4454	9.2913	10.6498	10.0167	8.96071	9.99998	11.7964	11.7459	11.9298	10.6646	11.2256	11.9116	9.63195	10.0553	11.0509	9.22278	9.25792	10.1255	9.37354	9.08866	9.37361	10.1227	9.74192	8.88536	11.7638	11.97	11.7813	11.7599	11.0148	11.6614	11.7094	9.50397	11.3487	11.2811	8.01421	10.9262	10.3449
Ta.27352.1.S1_at	8.83247	8.90995	8.88937	8.55243	8.56809	8.8752	8.34057	8.30984	8.71383	8.1306	8.05965	8.43146	7.90449	7.79648	8.0234	7.64558	7.50158	7.45636	8.94928	9.14997	8.97014	8.84205	8.98726	9.08846	7.98937	8.30749	9.03179	7.30273	7.73399	8.89524	6.8397	7.40813	8.69343	6.62237	7.41655	8.41685	9.01933	9.02798	8.97288	9.06813	8.46195	8.52253	8.33829	7.33486	7.99108	7.60544	6.1525	7.41561	7.12448
Ta.134.1.S1_at	9.98296	9.28341	9.4189	9.96702	9.94678	9.67315	9.91439	10.1705	9.83143	9.89632	10.2991	9.9379	9.91182	10.3819	10.0077	9.96463	10.4337	10.0444	9.5746	9.48136	9.67934	9.7109	9.75612	9.52699	10.0368	10.2261	9.75061	10.2413	10.6119	10.0998	10.3119	10.8537	10.4147	10.2343	10.9126	10.6383	9.00776	9.20014	9.52041	9.19968	9.67753	9.65928	9.38499	10.144	9.73056	9.60649	10.5409	9.78483	9.83008
Ta.30754.1.S1_at	5.55744	3.64176	4.56765	6.37812	6.60285	5.97878	6.70676	7.37023	6.76914	6.83645	7.64452	7.09184	6.8369	7.65507	6.99744	6.71916	7.44991	6.44073	3.23306	3.49404	3.58583	4.60647	2.9559	3.17607	7.00322	6.50134	4.6571	8.40444	9.65623	6.60349	8.79681	11.0384	8.1288	8.09491	9.83677	8.87978	4.58864	4.9123	4.52952	4.43134	5.53784	5.64522	4.83038	5.48304	6.5701	5.33584	5.26634	6.98919	5.75457
Ta.28708.1.S1_at	10.8711	10.6151	10.5184	10.9543	11.6835	11.2152	11.0308	11.7171	11.3472	11.1254	11.6812	11.1051	11.2422	11.6436	10.9152	11.3896	11.6216	11.0367	10.9311	10.7744	10.676	10.9272	10.8726	10.4781	11.2966	11.4357	10.8924	11.4655	11.8665	11.4657	11.3852	11.9534	11.9571	11.0121	11.5586	12.2776	10.5597	10.5763	10.7038	10.5989	10.9088	10.9177	10.7536	11.2241	11.0988	11.053	11.535	11.2918	11.5057
Ta.304.1.S1_at	2.95941	2.73826	2.71074	2.90956	2.95298	2.7256	2.93992	3.10335	2.74586	3.06412	3.23725	2.80997	3.27321	3.36974	2.98405	3.58089	3.51096	3.32967	2.73001	2.70236	2.70225	2.73147	2.72815	2.69813	2.78396	2.9349	2.73666	2.86465	3.06782	2.81006	2.97053	3.05237	2.916	3.10728	2.83464	3.06131	2.71761	2.67245	2.82696	2.7159	2.8029	2.73352	2.73815	2.96596	2.71344	2.77788	3.08209	2.73874	2.83428
Ta.304.1.S1_x_at	9.09479	8.91637	8.86414	8.95542	9.67838	9.4474	8.93783	9.44872	9.53119	8.98401	9.26969	9.1907	9.07977	9.18234	8.87493	9.22891	9.20072	8.85179	8.5895	8.57442	8.74181	8.46434	8.56952	8.66526	8.42589	8.64636	8.68754	8.43451	8.77218	8.75972	8.47777	8.93219	8.87322	8.5566	9.12956	9.03381	8.75949	8.94839	8.84336	8.67804	9.06883	8.88405	8.75645	9.46301	9.05724	8.91066	9.59482	9.19383	9.10148
Ta.23080.1.S1_at	14.1447	13.5062	13.5216	13.7526	13.718	13.8834	13.4481	13.4248	13.6543	13.2396	13.2296	13.2227	13.0985	13.1024	12.8585	13.0165	13.0335	12.7207	12.9091	12.3401	12.8391	12.4844	13.0606	13.0693	12.1281	13.0269	12.7819	11.9571	12.8575	12.4529	11.9382	12.715	12.2408	12.0742	12.6701	12.2157	12.8015	13.7563	13.6305	13.6609	13.5076	13.639	13.4749	13.187	13.34	13.1296	12.9809	13.079	12.8381
Ta.24945.1.S1_at	12.5977	12.6289	12.639	12.4758	12.5461	12.7109	12.3375	12.2797	12.6239	12.1963	12.0618	12.4473	12.0462	11.8759	12.1917	11.8782	11.7112	11.8428	12.5484	12.2762	12.5571	12.0988	12.2683	12.3963	11.9241	12.0413	12.1679	11.8804	11.8683	11.9513	11.9266	11.8118	11.7715	12.0598	11.9137	11.6368	12.3511	12.4639	12.567	12.3459	12.4508	12.4734	12.234	12.1909	12.3393	12.0649	11.9483	12.1906	11.8446
Ta.3516.1.S1_at	10.8636	11.4763	11.5831	11.0082	10.718	11.2742	11.0353	10.4799	11.1141	10.8845	10.242	10.9793	10.5745	9.9598	10.6317	10.0832	9.60494	9.88623	11.6688	11.9474	11.914	11.5163	11.7652	11.9054	10.9292	10.6393	11.4124	10.4956	9.71064	10.767	10.2581	9.30657	10.1269	10.2402	9.63162	9.53373	11.6975	11.6101	11.6219	11.7586	11.1745	11.247	11.5193	10.5208	10.8473	10.9594	9.87096	10.4219	10.0686
Ta.23704.1.S1_s_at	7.94338	7.84629	9.45363	7.59645	8.02714	8.24387	7.75363	8.21438	7.55085	8.05856	8.38214	7.37902	8.46967	8.54442	7.72292	8.99913	8.71217	8.67376	9.72173	9.44008	9.53571	9.45438	10.2348	9.08155	8.87833	10.2561	8.95824	8.20584	10.0382	9.18218	7.43405	9.69856	9.56156	6.5215	9.26116	10.0522	8.39378	8.52416	8.54321	8.61457	8.42188	8.52425	8.73485	8.69505	8.66412	8.83133	9.04734	8.87392	9.03066
Ta.14168.1.S1_at	12.5453	12.2254	12.1757	12.4489	12.4131	12.6801	12.3168	12.1036	12.5527	12.1946	11.8499	12.2534	12.0779	11.6531	11.9808	11.961	11.5085	11.844	11.8689	11.2788	12.1861	11.1958	12.1033	12.1135	10.5359	12.1626	11.8884	10.2563	12.0429	11.8724	10.277	11.901	11.8977	10.6008	11.7982	11.9028	11.6394	11.8826	11.9736	11.5518	11.8548	11.8372	11.4671	11.843	11.7271	11.4206	11.8439	11.6771	11.4137
Ta.2307.1.S1_at	14.1038	14.2723	14.3527	13.5083	13.4074	14.2269	12.7357	12.11	13.6078	11.8366	10.7604	12.5924	10.7884	9.30502	11.1034	9.52714	7.65567	8.9801	14.0611	14.0297	14.0171	13.6192	13.7811	14.0472	12.9024	11.1793	13.2602	12.1014	9.00872	12.1418	11.2015	7.99825	10.8333	10.1524	8.59858	9.32151	14.1258	14.2999	14.3701	14.324	13.7606	14.1785	14.2485	10.7861	13.4307	12.9587	7.19477	12.3379	10.1937
Ta.1465.1.S1_at	3.82061	4.30975	3.57782	5.2424	4.82937	3.47401	5.96163	6.29335	4.48239	6.30138	7.03749	6.09736	6.3788	7.13544	7.51057	6.21067	6.56857	8.2389	4.43448	3.75712	3.75597	5.44998	4.36424	3.90613	5.82869	5.65723	4.29424	6.00004	6.55993	4.7942	6.04956	6.79487	5.40287	5.99611	6.1543	6.15384	3.92317	3.94241	3.88805	3.89724	3.91998	3.97084	3.962	3.91135	4.25459	4.23944	3.91815	4.45411	4.3538
Ta.841.1.S1_a_at	14.2297	14.4448	14.2786	14.0189	13.8151	14.1483	13.6409	13.0841	14.0138	13.1484	12.3597	13.6852	12.5395	11.5989	12.8364	11.7781	10.7527	11.1677	14.0829	14.2726	14.1571	14.2168	13.9747	14.2853	14.2695	12.8954	13.9684	14.1363	11.9901	13.3848	13.8239	11.5105	12.5958	13.3051	11.6119	11.5727	14.4315	14.4416	14.5087	14.4362	13.918	14.11	14.3101	12.7783	13.4163	13.4024	11.4163	12.5647	11.5302
Ta.22845.1.S1_at	11.488	11.4026	11.2106	11.3122	11.5007	11.3072	11.2897	11.6859	11.4136	11.3386	11.8544	11.5235	11.4412	12.0057	11.6399	11.6009	12.1452	11.7681	11.3225	11.2368	11.3761	11.5436	11.4844	11.4235	12.1573	12.144	11.7484	12.4059	12.5959	12.0853	12.2731	12.6899	12.3493	11.7116	12.313	12.5068	11.3376	11.3925	11.2983	11.3925	11.5445	11.5827	11.4465	12.0256	11.7956	11.8795	12.556	11.9524	12.2253
Ta.12722.1.S1_at	11.9546	11.5734	11.3073	11.7669	11.4797	11.6854	11.3883	10.9221	11.6802	10.9596	10.422	11.3923	10.4784	9.96197	10.835	9.92011	9.51888	9.95725	11.3783	11.4892	11.4473	11.3895	11.2312	11.7389	10.5415	10.1006	11.1983	9.95845	9.16185	10.4626	9.72024	8.71452	9.78335	9.87714	8.94488	9.2443	11.1348	11.0022	11.2938	11.2561	11.0787	10.9987	10.9961	10.204	10.6612	10.5311	9.06514	10.304	9.88818
Ta.9501.1.S1_at	10.1756	9.89429	9.95109	10.044	9.73762	10.0696	9.90624	9.65689	10.0936	9.76829	9.59058	10.0477	9.62301	9.52798	9.83852	9.46155	9.4635	9.37714	10.3927	10.3186	10.3823	10.0076	10.2247	10.2294	9.9632	10.0256	10.0619	10.0645	9.85249	9.89121	10.272	9.74279	9.70998	10.5913	9.71849	9.50773	10.2677	10.0897	10.0678	10.2333	9.78724	10.0194	10.1005	9.56299	9.90497	9.86198	9.3431	9.74293	9.50841
Ta.14200.1.S1_at	12.1218	12.1966	12.0843	12.1025	12.0347	12.2048	12.1113	11.8467	12.0886	12.1517	11.796	11.9021	12.2206	11.8562	11.8203	12.3223	12.03	11.9615	12.1783	12.2316	11.8645	12.1873	12.1479	11.9689	12.046	12.0987	12.0676	11.8736	12.0837	12.1576	11.6756	12.0994	12.2448	11.4432	12.1491	12.3339	11.9317	11.8302	11.9005	11.8671	12.1224	11.9967	11.9087	12.273	12.0852	12.0182	12.3822	12.1695	12.1883
Ta.5520.1.S1_at	2.43895	2.58053	2.50433	2.43072	2.61696	2.36674	2.43565	2.94667	2.45125	2.44414	3.09903	2.55689	2.45516	3.10721	2.6311	2.46902	2.97122	2.64253	2.46401	2.35253	2.4486	2.70092	2.56159	2.48003	3.50076	3.5458	2.60282	4.40421	4.12752	2.76981	5.39808	4.07255	2.97846	6.52649	3.1876	3.24025	2.48374	2.46192	2.46259	2.36192	2.3676	2.63619	2.26012	2.36532	3.08572	2.44988	2.39555	3.37983	2.62446
Ta.808.1.S1_at	10.7594	10.6426	10.7023	10.7803	10.9282	10.7705	10.8413	11.069	10.769	10.9331	11.1788	10.7675	11.0546	11.2778	10.8405	11.2129	11.3756	11.0459	10.7117	10.585	10.7389	10.6142	10.7338	10.8923	10.7825	11.084	11.0316	10.9724	11.3754	11.1566	11.1609	11.5475	11.2748	11.348	11.562	11.3924	10.7502	10.7559	10.6923	10.7469	10.887	10.7605	10.7887	11.143	10.8516	10.8778	11.2911	10.936	11.0147
Ta.4988.1.S1_at	9.59924	8.46656	8.46789	9.3595	9.85707	9.36486	9.08422	9.66282	9.64021	8.89153	9.38689	9.35854	8.76603	9.14162	8.94204	8.7045	8.95021	8.61346	8.45752	8.66462	8.43749	8.747	8.73019	8.71704	8.97399	8.98122	8.84157	9.02352	9.12949	8.91401	8.90813	9.06939	8.95743	8.61158	8.72363	8.9787	8.47701	8.49745	8.70517	8.44418	8.66324	8.60505	8.40958	8.91745	8.696	8.58475	9.07184	8.92173	8.84311
Ta.136.1.S1_at	14.2046	14.2219	14.3795	14.1542	13.9222	14.1689	13.8463	13.3387	14.0748	13.3859	12.7051	13.8551	12.7845	12.006	13.1409	12.0082	11.2012	11.615	14.1274	14.2353	14.1582	13.6721	13.9105	14.4529	13.5071	12.7984	14.0608	13.4549	11.8495	13.3152	13.4753	11.2934	12.3854	13.563	11.2688	11.2836	14.4778	14.5504	14.4925	14.5918	14.1679	14.0118	14.1879	13.1371	13.3832	13.1376	11.8702	12.6625	11.3851
Ta.4834.1.S1_at	7.2556	6.58702	7.00995	7.30291	8.94787	7.29456	7.82579	10.2831	7.81075	8.56562	11.2868	8.56567	9.50127	12.1304	9.59094	10.6815	12.8899	10.9731	6.65624	6.8921	6.86657	9.04313	7.35269	7.32342	11.5379	11.556	9.30649	12.8051	14.8815	11.5194	12.9254	15.9392	13.3429	11.821	13.8352	14.5446	5.74292	5.97391	5.3676	6.28172	8.58225	7.14749	7.82715	12.7138	9.27959	10.8292	14.8941	11.5962	13.3163
Ta.82.1.S1_at	2.46311	4.8294	2.36852	2.40954	2.03477	2.37124	2.37813	2.16611	2.37378	2.36305	2.49032	2.37712	2.35996	2.71638	2.38162	2.36845	2.76458	2.38776	2.40501	2.33662	2.32078	2.46216	2.36021	2.78888	2.40735	2.37235	2.76856	2.36709	2.37546	2.56493	2.35079	2.37074	2.3585	2.36322	2.35749	2.21356	2.68482	2.43821	2.46359	2.36265	2.39557	2.38392	2.41055	2.39575	2.36187	2.36922	2.40722	2.36214	2.34895
Ta.3126.1.S1_at	9.62248	9.55082	9.54565	9.55471	9.49523	9.64197	9.44598	9.12503	9.58711	9.31549	8.83165	9.44333	9.1616	8.60117	9.2204	8.97541	8.42354	8.90479	9.83094	9.90278	9.63099	9.97081	9.87156	9.62875	9.85462	9.12339	9.46065	9.66178	8.36209	9.25093	9.41058	7.74569	9.028	9.09146	7.34492	8.79366	9.2576	9.36282	9.32668	9.19542	8.90335	9.10828	8.9881	8.3482	8.93999	8.7682	8.0904	8.79888	8.5565
Ta.13281.1.S1_at	8.8004	8.16034	8.058	9.04058	8.77535	8.36594	9.16952	9.00901	8.68773	9.27512	9.16463	8.99546	9.37538	9.28661	9.3231	9.4799	9.3908	9.70216	8.94776	8.49636	8.74452	9.05133	9.15758	8.46587	9.38522	9.52605	8.77365	9.63458	9.72363	9.22512	9.78776	9.79261	9.65288	9.83779	9.7356	10.0023	7.39294	7.82835	8.06533	7.88455	8.69456	8.50965	7.7538	9.25804	8.81124	8.01917	9.67874	9.07903	8.89316
Ta.9270.1.S1_at	8.15258	8.22605	8.20575	7.91693	7.42353	8.02264	7.70418	6.65814	7.72791	7.5034	6.15394	7.41848	7.30013	5.83167	7.24689	7.08129	5.66659	7.3232	8.45299	8.43319	8.44873	7.9667	8.19617	8.23615	6.60454	7.55821	7.87708	5.73377	6.93637	7.55544	5.4168	6.43039	7.32874	5.71481	6.08475	7.2239	8.03407	8.22424	8.19537	8.04274	7.74534	7.72294	7.88208	7.43932	7.39085	7.63127	7.2016	7.17292	7.35391
Ta.14255.1.S1_at	9.68865	9.74666	9.82639	9.70701	9.25877	9.79048	9.65511	9.22007	9.72297	9.58378	9.18466	9.61813	9.49706	9.12396	9.47041	9.39148	9.02535	9.26615	11.0738	10.841	10.984	10.4374	10.7916	10.6935	10.0838	10.7146	10.4563	9.89887	10.5384	10.2403	9.82756	10.2487	10.0273	9.8596	9.81457	9.80323	9.58041	9.52542	9.81934	9.74426	9.15474	9.82445	9.88003	8.96103	9.73646	9.76672	8.89955	9.61319	9.47098
Ta.2234.1.S1_at	9.73308	9.40213	9.37848	9.37941	9.64996	9.53081	9.25848	9.80202	9.65687	9.28894	9.97256	9.78038	9.43759	10.1658	9.91208	9.71077	10.3933	10.0622	9.12811	8.8597	9.10907	9.03041	9.04581	9.07938	9.46078	9.72429	9.34607	9.80313	10.2789	9.68659	10.02	10.5652	10.009	10.0956	10.4908	10.2857	9.22861	9.27672	9.2528	9.24576	9.64076	9.43481	9.23475	10.2353	9.63023	9.63265	10.6269	9.83375	10.1675
Ta.1728.1.S1_at	9.09595	8.71773	8.60519	8.97451	8.43526	8.71312	8.77223	8.288	8.80842	8.55274	8.17725	8.83899	8.3125	8.08139	8.72571	8.03895	7.99095	8.39503	9.00847	8.69559	9.19917	8.52905	8.83055	9.14241	8.62192	8.29122	8.93867	8.82438	7.73178	8.66267	9.08585	7.38767	8.31814	9.40561	7.38164	7.88598	8.39287	8.38503	8.53597	8.58188	8.05311	8.4353	8.53781	7.75227	8.16551	8.37408	7.49878	7.83047	8.11305
Ta.14417.1.S1_at	12.3939	11.9648	12.4958	12.0412	11.8771	12.3799	11.6774	11.3191	12.0197	11.3078	10.6674	11.5421	10.9133	9.92418	11.0158	10.4694	9.05023	10.4602	12.06	12.2041	11.91	11.5556	11.92	11.8446	11.0119	10.5375	11.2713	10.4506	9.39963	10.6097	9.84475	8.82117	9.98899	9.15647	9.00072	9.44407	13.1253	13.6536	13.7087	13.5243	12.5165	13.0283	12.901	10.1884	11.8876	11.5406	8.82272	10.8534	9.60355
Ta.27343.1.S1_at	9.7357	8.5634	7.69017	10.8263	10.327	8.58605	11.302	11.1726	10.0185	11.6032	11.6446	11.2971	11.8179	11.9144	12.2226	11.9763	12.0293	12.6488	6.71936	7.0322	6.71379	8.74661	7.47281	7.37314	11.7113	9.87832	8.68764	12.9952	11.7241	9.94904	12.6368	12.4007	10.981	10.477	11.4981	11.7205	7.47862	8.15961	8.60321	8.33547	10.9173	9.98121	8.71682	12.0044	10.9575	11.0216	12.54	11.7704	12.7111
Ta.27148.1.S1_at	11.5435	11.099	11.6055	11.6452	11.7019	11.54	11.7456	12.141	11.5865	11.8018	12.3544	11.6659	11.8214	12.4049	11.6664	11.8038	12.3014	11.5089	11.7148	11.499	11.6922	11.4692	11.5902	11.5311	11.9904	12.103	11.6631	12.3238	12.4421	11.8591	12.385	12.4531	11.999	12.122	12.023	12.0328	11.5511	11.6924	11.6243	11.7398	11.4595	11.7316	11.814	11.3438	11.7617	11.7799	11.3002	11.7505	11.6456
Ta.4279.1.S1_at	9.21808	9.22517	9.4013	8.95942	8.81643	9.35355	8.66547	8.54742	9.21913	8.34519	8.15035	8.95213	7.9862	7.61377	8.486	7.56639	6.90077	7.73781	9.3935	9.8123	9.44031	8.70809	9.35056	9.26925	7.64767	7.87063	8.73122	7.03788	6.72453	8.11308	6.89037	6.25606	7.54555	7.24742	6.69631	7.06739	9.5932	9.38502	9.26814	9.47337	8.89162	8.86882	9.13702	7.97845	8.3531	8.47533	6.98714	7.7278	7.44548
Ta.3325.1.S1_at	9.85573	9.66277	9.73406	9.81019	9.75389	9.8072	9.76859	9.81676	9.83192	9.79957	9.89993	9.82105	9.89772	10.0181	9.89157	10.0719	10.1832	10.1293	9.60035	9.88248	9.61395	9.83894	9.80985	9.84634	10.0747	10.0893	10.0561	10.1884	10.3485	10.2373	10.1972	10.4963	10.4026	10.0971	10.4813	10.5609	9.86778	9.63232	9.67292	9.72205	9.86744	9.75763	9.70797	10.1012	9.88688	9.86519	10.3349	10.0323	10.2042
Ta.1201.1.S1_at	8.26609	8.22775	8.41638	8.35622	8.71088	8.47554	8.41129	8.94743	8.48948	8.4283	9.01882	8.42599	8.41492	8.97191	8.2057	8.37013	8.80989	7.74997	8.16073	8.27315	8.21726	8.46583	8.21763	8.26038	8.62743	8.14122	8.18598	8.74693	8.12179	8.05459	8.84766	8.15303	7.86909	8.93965	8.24018	7.61733	8.60682	8.50297	8.62591	8.64518	8.43588	8.67261	8.4829	8.20223	8.56709	8.19489	7.97107	8.40072	7.79182
Ta.28631.1.S1_at	2.38192	2.41816	2.40935	2.45223	2.57262	2.29233	2.57674	2.67694	2.31834	2.73056	2.7708	2.38596	2.91474	2.86461	2.48631	3.13986	2.96556	2.62389	2.38224	2.37323	2.32603	2.37053	2.36685	2.34958	2.38746	2.36288	2.34372	2.41325	2.37973	2.34668	2.44605	2.42322	2.37846	2.48724	2.50097	2.45175	2.3715	2.36063	2.38438	2.35513	2.41747	2.3407	2.38251	2.53249	2.29048	2.49404	2.61007	2.23757	2.70128
Ta.336.2.S1_at	5.6187	3.785	3.87649	6.03924	5.54751	4.77951	6.17931	6.43122	5.45169	6.24375	6.84451	5.95591	6.2682	6.94823	6.32756	6.26198	6.77191	6.57222	5.55522	4.80431	4.83756	5.16265	5.70084	4.92617	5.529	6.1537	5.46113	5.8625	6.32536	5.99339	6.09605	6.27171	6.40095	6.20704	5.98411	6.63397	3.63883	2.75222	3.57446	3.36601	4.27677	4.11113	3.60704	5.97182	4.78871	4.86087	7.34327	5.56271	7.02457
Ta.22990.1.S1_at	14.0631	13.7026	13.8469	14.116	13.9569	13.8926	14.0622	13.9115	14.0162	13.9448	13.8026	14.0876	13.7726	13.6513	13.9143	13.5364	13.4541	13.337	13.7559	13.9537	13.8208	13.7831	13.8002	13.8244	13.8325	13.5661	13.7288	13.8898	13.4086	13.5942	13.9554	13.3396	13.4258	14.0332	13.3742	13.2155	14.0427	14.0493	13.9269	14.1462	13.7692	13.9264	14.0252	13.3205	13.8676	13.7222	12.9738	13.7417	13.2396
Ta.14044.1.S1_at	10.9536	11.2284	11.1811	11.1569	11.0377	11.0346	11.2735	11.0452	11.0858	11.269	11.0148	11.2365	11.1623	10.9393	11.23	10.9452	10.8103	10.8861	11.1171	11.0831	11.144	10.9816	10.779	11.2216	11.0725	10.6194	11.1665	11.263	10.5589	11.0326	11.5337	10.5798	10.8469	11.8967	10.6864	10.6074	11.2969	11.227	11.287	11.3017	11.223	11.212	11.3535	11.113	11.1083	11.2848	10.9696	11.0006	11.0553
Ta.317.1.S1_at	7.00501	7.40971	7.56004	6.85294	6.81123	7.22289	6.61882	6.27601	6.78097	6.28309	5.76081	6.26519	5.84375	5.22617	5.66286	5.27247	4.63542	4.93824	6.72527	6.59832	6.60419	6.63275	6.08033	6.90963	5.65877	5.01711	6.06215	4.76893	4.13802	4.89492	4.02545	3.62758	3.87765	3.43329	3.60262	3.18098	7.34479	7.46024	7.56285	7.55036	7.19919	7.14437	7.31427	5.87783	6.66087	6.66685	4.28964	6.15114	5.60953
Ta.5289.1.S1_at	4.31778	4.64339	4.67193	4.81096	4.48069	5.08132	5.24636	4.34809	5.07106	5.66555	4.51611	4.9624	6.09872	4.94209	5.13192	6.57451	5.65063	5.85158	4.70714	4.27526	4.19089	3.87544	4.42421	4.52831	3.52206	4.74929	5.00909	3.69785	5.17708	5.54469	4.30231	5.70798	6.14586	5.36722	6.37275	6.846	4.27375	4.25272	4.21996	4.2586	4.62562	4.72425	4.51868	5.19713	5.16995	5.00926	5.72671	5.51416	5.73041
Ta.5372.1.S1_at	10.0996	7.83076	6.92259	10.9802	11.0143	9.40634	10.9504	11.1548	10.8313	10.6543	10.756	11.4951	10.1814	10.0544	11.4976	9.5265	9.06531	10.7809	7.20339	6.51437	6.20393	6.50434	6.69673	5.70848	7.68318	7.11368	6.19126	8.28022	7.68536	7.02557	8.03262	8.27092	7.8099	6.7617	8.82847	8.4052	5.61582	6.91392	7.17176	6.37682	7.94381	7.77847	6.90576	7.67942	7.32995	7.18638	7.42938	6.90561	7.24684
Ta.27072.1.S1_at	7.31599	7.20968	7.05464	7.03949	6.53651	7.1124	6.7292	6.19148	7.134	6.39388	5.90878	7.00991	6.02006	5.64128	6.60157	5.58472	5.36454	5.77058	7.54872	7.95224	7.42946	7.25879	7.51232	7.44849	6.53879	6.35529	7.04125	6.01347	5.48084	6.51794	5.70052	5.14379	5.97329	5.61365	5.52068	5.42328	7.27846	7.23362	6.99902	7.48438	6.28576	6.58564	7.22431	5.47432	6.15578	6.59465	4.70914	5.70053	5.61407
Ta.27412.1.S1_at	3.09831	3.14843	3.09559	3.04177	3.0671	3.11515	3.08327	3.05224	3.06681	3.1769	3.16631	3.0361	3.31432	3.39071	3.13548	3.50242	3.73775	3.45537	3.15276	3.11824	3.10739	3.19173	3.11227	3.07023	3.1249	3.10706	3.06326	3.01888	3.12601	3.08104	2.88075	3.17331	3.12573	2.70425	3.25618	3.20315	3.15096	3.15526	3.13647	3.10581	3.22951	3.16951	3.13877	3.7033	3.3029	3.40991	4.38379	3.49376	3.95496
Ta.7493.1.S1_at	8.50931	8.98795	9.22932	8.25345	8.49969	9.18938	7.80252	7.69283	8.73373	7.14781	6.83946	7.95969	6.28903	5.91087	6.84232	5.17198	4.85197	5.28264	9.21242	9.66176	9.33108	8.38612	8.99121	8.99097	6.48235	6.38549	7.90207	5.24822	4.30839	6.6579	4.71683	3.34285	5.39249	4.94526	3.87025	4.11238	9.57456	9.85827	9.58837	9.79243	8.13697	9.10936	9.22418	6.02669	8.44813	8.01839	4.43132	7.63057	6.18296
Ta.27454.2.S1_a_at	11.9523	11.9288	11.6582	11.8525	11.8179	11.8463	11.7238	11.8058	11.9058	11.5909	11.8101	11.8722	11.4493	11.814	11.7531	11.2912	11.8129	11.5351	12.035	11.779	11.9493	11.6273	11.7546	11.8933	11.5777	11.6849	11.7358	11.6976	11.6541	11.5694	11.9442	11.6897	11.414	12.3251	11.8144	11.2736	11.8008	11.8725	11.7993	11.6648	11.5785	11.7276	11.5897	11.3906	11.6344	11.5763	11.2324	11.5328	11.5829
Ta.27454.2.S1_at	11.8687	11.5936	11.6478	11.7239	11.6383	11.6923	11.5563	11.6357	11.6212	11.3847	11.6079	11.4675	11.202	11.5602	11.2336	10.9974	11.4907	10.9013	11.7554	11.6826	11.8258	11.5147	11.7407	11.7112	11.7003	11.764	11.5801	11.9283	11.7694	11.4428	12.1616	11.7613	11.2938	12.3976	11.7396	11.1244	11.5474	11.6289	11.7426	11.4181	11.2254	11.6812	11.4382	11.0055	11.555	11.3441	10.8322	11.4045	11.0658
Ta.22680.2.S1_a_at	11.2019	11.7913	11.7009	10.3327	10.3855	11.4785	9.6629	9.11963	10.7049	9.01106	8.07686	9.80518	8.32112	7.13302	8.76595	7.54304	6.21693	7.52424	11.7761	11.4862	12.1531	9.70888	10.7315	11.9138	7.81557	8.25722	10.4122	6.9705	6.49605	8.81698	7.05896	6.09478	7.47506	8.13568	7.51469	6.50921	11.1113	11.5942	11.6698	11.4052	10.6375	11.2886	11.5477	8.39617	10.5447	10.7913	5.91399	9.65332	8.9329
Ta.4874.1.S1_at	1.98323	2.2357	2.15519	4.07067	3.14426	1.91031	5.45215	5.52352	2.73714	6.32801	7.11263	4.2903	6.85759	8.0148	5.54238	7.08107	8.25321	5.8539	2.12085	2.14678	2.07792	2.1697	2.12874	2.09477	2.11286	2.49655	2.13934	2.01492	2.90722	2.19746	1.88368	3.261	2.26876	1.7133	3.51703	2.35721	2.10947	2.11222	2.12404	2.07988	2.13512	2.13608	2.19279	2.16575	2.20543	2.70781	2.19818	2.30824	3.59208
Ta.27594.1.S1_at	11.5546	11.2489	11.6601	11.5534	11.266	11.4457	11.43	11.0948	11.2881	11.2215	10.8739	11.2492	10.9351	10.6099	11.0228	10.5542	10.2901	10.3857	11.4619	11.6283	11.4519	11.2872	11.2502	11.6359	10.4764	10.0608	11.4425	9.45218	9.22831	11.0759	8.23149	9.03258	10.5637	6.75226	9.67921	9.88074	11.2157	11.7132	11.6991	11.9121	11.2173	11.3781	11.4976	10.458	10.9158	10.5939	9.72464	10.3953	9.6243
Ta.1200.1.S1_at	2.67883	2.67655	2.85651	2.64451	2.7033	2.77371	2.66737	2.70147	2.60888	2.72289	2.69324	2.56295	2.80601	2.68087	2.74394	2.92105	2.66415	3.25523	2.88697	2.6936	3.00254	3.10298	2.84031	2.66927	3.70762	4.15277	3.04575	4.45978	5.36999	3.69614	5.35399	6.14554	4.37217	6.43791	6.28952	5.00168	2.67674	2.68937	2.69377	2.6862	2.78993	2.75164	2.78309	3.12462	2.9313	2.96529	3.57485	3.17941	3.23665
Ta.1200.1.S1_x_at	2.5447	2.58842	2.51022	2.48971	2.563	2.51377	2.53351	2.57055	2.52403	2.63476	2.60964	2.54101	2.78495	2.67356	2.56539	2.99195	2.76497	2.59936	2.52734	2.52317	2.64046	2.68236	2.56844	2.57362	2.8302	2.6011	2.51492	3.0227	2.62574	2.50626	3.27096	2.64491	2.54595	3.594	2.65951	2.64071	2.59799	2.5269	2.57248	2.55373	2.59971	2.56688	2.57983	2.68615	2.57339	2.58789	2.77545	2.58861	2.81396
Ta.639.1.S1_at	13.6088	12.3403	12.5472	13.3675	13.0629	12.9844	12.9864	12.9989	12.691	12.6277	12.7897	11.9983	12.2815	12.4907	11.2493	11.9326	12.098	10.6198	10.6795	10.4737	10.8697	9.646	10.9446	11.4184	9.2542	11.0599	11.118	9.08792	10.9332	10.6685	9.05799	10.5954	10.3664	9.14652	10.0199	10.3377	13.4623	13.404	12.793	12.6257	11.9454	12.2657	12.0284	11.3423	12.0085	11.6404	11.127	11.8616	11.4035
Ta.14509.1.S1_at	2.35224	2.41417	2.31183	2.49114	2.47555	2.31569	2.81374	2.9287	2.3732	3.25091	3.54014	2.55986	3.80011	4.29399	3.02671	4.49311	5.22932	3.92097	2.382	2.27179	2.37613	2.89077	2.5496	2.13443	4.22427	4.62336	3.17478	4.94752	6.37645	4.54061	5.0119	7.27011	5.79515	4.34061	6.97538	6.79414	2.36784	2.36263	2.35661	2.32956	2.5509	2.40324	2.4147	3.24734	2.58341	2.83761	4.11329	2.84007	3.65909
Ta.13767.1.S1_at	10.9118	10.6834	10.695	10.8622	10.8683	10.9144	10.8141	10.7629	10.9411	10.7331	10.6354	10.8386	10.6178	10.4936	10.6188	10.4595	10.3323	10.2629	10.836	10.6455	10.7224	10.5358	10.6903	10.6285	10.3462	10.4301	10.489	10.2284	10.1157	10.3327	10.1573	9.79948	10.1571	10.1264	9.49438	9.95253	10.7282	10.8479	10.9553	10.9128	10.8022	10.9367	10.8705	10.475	10.8458	10.7278	10.2752	10.7166	10.5087
Ta.7400.1.S1_at	8.46276	8.44124	8.96279	8.27034	8.38295	8.50471	8.17697	8.42629	8.22529	8.11066	8.41568	8.01867	8.05634	8.35934	7.86038	8.00788	8.25396	7.74264	7.90469	8.15392	8.18003	7.86997	8.16073	7.89212	7.20762	7.90095	7.83201	6.75905	7.65232	7.78378	6.61531	7.50749	7.69383	6.83028	7.51712	7.5327	8.9482	8.89472	8.38793	8.4404	8.04882	8.1826	8.17037	7.78891	8.16238	8.11976	7.75605	8.18566	8.05417
Ta.7400.1.S1_x_at	9.50769	9.45879	9.8204	9.40105	9.44538	9.68002	9.29991	9.33202	9.5005	9.19913	9.1978	9.26291	9.09253	9.04368	9.01565	8.97326	8.86165	8.78158	9.03359	8.98119	9.18229	8.90658	9.18825	9.02202	8.21644	9.12632	8.84792	7.59178	8.89678	8.63485	7.09694	8.56045	8.37355	6.74598	8.11876	8.04527	10.0855	10.009	9.68248	9.57104	8.96927	9.28477	9.09522	8.5943	9.12043	9.01884	8.48731	9.03162	8.96341
Ta.11.3.S1_a_at	11.5386	11.955	11.5473	11.3821	11.8259	11.4403	11.7182	12.8011	11.6234	12.2004	13.6254	12.0405	12.7982	14.2927	12.6847	13.5358	14.8205	13.6054	11.9796	11.6718	11.9556	12.416	12.1056	11.8156	13.5247	13.5138	12.6271	14.2679	14.6058	13.6501	14.6241	15.0758	14.5475	14.5636	14.7172	15.2007	11.5673	11.8057	11.6167	11.6095	12.2521	12.029	11.9666	14.065	12.5098	12.6489	16.1775	13.0264	13.6741
Ta.9320.1.S1_at	3.27352	4.73262	4.71961	3.64369	5.36468	4.22124	4.36659	7.18432	4.4107	5.18625	8.45914	4.98286	6.10823	9.30066	5.88462	7.18041	9.74901	7.16518	4.83343	4.52952	5.22742	6.35218	5.82986	5.3033	8.80822	8.61117	6.52412	10.1155	10.4737	7.85939	10.2867	10.9662	8.99855	9.2239	9.71436	9.83333	5.12157	4.42063	4.96465	4.50229	6.11631	5.65619	5.5066	8.64203	6.95735	7.29259	10.9553	8.59719	9.5
Ta.9320.1.S1_x_at	3.28476	4.61621	5.07764	3.40176	5.38314	4.19792	4.07363	7.72367	4.11442	4.90269	9.26719	4.54161	5.87138	10.1632	5.42558	7.02514	10.4505	6.83579	5.12195	5.04464	5.7264	6.5627	6.0875	5.52489	8.75842	8.61493	6.56143	9.97046	10.3662	7.785	10.2209	10.8961	8.87139	9.43487	9.85469	9.7125	4.99849	4.59034	5.07409	4.66866	6.18386	5.9939	5.74837	8.63335	7.39866	7.53923	10.9411	8.49339	9.72054
Ta.2197.1.S1_at	11.5248	10.7135	9.93643	10.7068	11.24	11.3682	10.0826	10.1714	11.4947	9.67348	9.44396	10.4889	9.41918	9.04229	9.35079	9.30485	8.96621	8.63613	10.7285	10.4559	10.4099	9.74215	10.0324	9.84958	9.52876	9.77481	9.76551	9.6376	9.65126	9.8292	9.97343	9.64089	9.90682	10.5397	9.75004	9.94977	9.63443	9.63212	9.64056	9.55261	9.15745	9.61355	9.42869	9.09998	9.55553	9.30536	9.14768	9.47023	9.18489
Ta.22794.1.S1_at	10.4782	10.4195	10.338	10.5043	10.5256	10.1659	10.583	10.6469	10.1823	10.6894	10.7679	10.305	10.822	10.8958	10.5349	10.9883	11.0387	10.8975	5.81943	6.73434	5.00204	5.28618	5.96526	7.53118	6.70632	6.23985	7.79583	7.75772	6.93868	7.0986	8.2984	7.91482	6.58468	8.25366	9.17244	6.71583	10.1248	10.0921	10.2658	10.215	10.4779	10.4127	10.4535	11.0402	10.57	10.7529	11.5444	10.7323	11.1056
Ta.22794.1.S1_x_at	10.7812	10.7401	10.6409	10.8888	10.8584	10.5222	10.9978	10.9623	10.5351	11.1099	11.0631	10.6345	11.2308	11.1685	10.8129	11.3682	11.2856	11.0842	8.33495	8.04015	9.12285	8.1397	8.09252	8.96958	9.2352	8.84508	8.99856	9.70083	9.37354	9.11021	9.4475	9.50794	9.31739	8.36635	9.12279	9.64462	10.474	10.1819	10.5541	10.5512	10.8286	10.7058	10.7401	11.3574	10.8386	10.9651	11.7205	10.966	11.2194
Ta.27096.1.S1_at	12.0115	11.828	12.273	12.0091	12.3975	12.1452	12.1346	12.8233	12.0865	12.3025	13.1071	12.1512	12.5067	13.283	12.3553	12.7567	13.3612	12.7356	11.5786	11.332	11.4508	12.0083	11.6333	11.4366	12.7545	12.7054	11.9388	13.1164	13.6142	12.7224	13.0582	14.0563	13.4313	12.5253	13.8474	13.9387	11.6341	11.9002	11.929	11.8438	12.5475	12.585	12.4093	13.257	12.9674	12.9963	13.8986	13.2381	13.517
Ta.25019.1.S1_at	10.8471	10.9705	10.8799	10.6927	10.4375	10.8128	10.6044	10.2955	10.7479	10.536	10.237	10.6747	10.4759	10.2218	10.5878	10.4187	10.2407	10.4798	11.17	11.2564	11.1318	10.981	11.2787	11.1731	10.6357	10.8044	10.9448	10.45	10.3984	10.6731	10.433	10.2081	10.4511	10.6033	10.3225	10.3144	10.8918	10.9542	11.0194	10.947	10.6572	10.7174	10.8817	10.4248	10.5323	10.6811	10.2544	10.4253	10.3757
Ta.1048.1.S1_at	11.1292	11.1589	11.2851	10.7793	10.6788	11.1645	10.4279	10.1434	10.8931	10.035	9.68772	10.5273	9.58263	9.26734	9.99943	9.04097	8.85301	9.22874	10.901	10.8891	10.9431	10.9531	10.9053	11.0268	10.5142	9.93827	10.6134	10.0064	9.11763	10.0605	9.45498	8.7159	9.45299	8.842	8.89882	8.79641	11.106	11.4634	11.2594	11.3452	10.974	11.0142	11.0266	9.98607	10.6365	10.0954	8.87326	10.0997	8.51919
Ta.307.1.S1_at	10.1052	8.68784	8.68429	9.83709	10.2761	9.82616	9.36312	9.71104	10.2025	9.03655	9.21208	9.73797	8.84358	8.91281	9.11906	8.78588	8.85158	8.72399	9.24953	9.19651	9.0232	9.449	9.42837	9.12786	9.59865	9.58739	9.28891	9.65131	9.67639	9.4358	9.62225	9.70512	9.56468	9.50761	9.67031	9.67627	8.855	8.96782	9.21291	8.86887	9.19874	9.56539	9.05008	9.29654	9.76476	9.35512	9.34215	9.88328	9.51223
Ta.14483.1.S1_x_at	10.1959	9.83526	9.70208	9.25446	9.57716	9.66652	8.75458	9.35017	9.12567	8.58905	9.32439	8.38729	8.67794	9.452	8.06204	9.02309	9.73555	8.57635	10.2872	9.68728	9.99603	8.5256	9.91993	9.88822	7.90591	10.0523	9.95815	7.74653	10.1404	10.1017	7.89039	10.201	10.3044	8.31987	10.2394	10.575	10.2779	9.86344	9.23567	9.46746	9.1858	8.97394	8.8809	9.23163	9.08907	8.69678	9.43747	9.27727	8.90799
Ta.28736.1.S1_at	8.8493	8.19536	8.2989	9.08997	9.59191	9.02882	9.32601	9.68155	9.31251	9.56863	9.69114	9.44049	9.83123	9.71632	9.64248	10.1307	9.7866	10.0683	8.99782	7.92826	8.46242	8.46574	8.62442	7.93715	8.36886	9.35171	8.36392	8.45835	9.99878	9.12886	8.68154	10.5686	9.93283	9.0426	11.0689	10.6897	7.50288	7.68984	8.20792	7.603	8.96488	8.67952	7.95692	9.60403	9.00329	8.48277	9.9788	9.28392	9.17524
Ta.9277.1.S1_at	14.1258	13.9087	13.9951	14.1269	14.2705	14.0655	14.1562	14.4137	14.1275	14.1956	14.5075	14.187	14.2438	14.5788	14.2478	14.3033	14.6371	14.3134	13.7457	13.6869	13.6313	14.145	13.8573	13.7264	14.7091	14.2352	14.091	15.0103	14.5395	14.4463	15.058	14.7063	14.7094	14.8331	14.6936	14.8452	14.2012	13.9608	13.7202	13.9516	14.249	14.2196	13.943	14.4891	14.5478	14.4093	14.5572	14.7202	15.2715
Ta.37.1.S1_at	14.8364	14.8501	14.9289	14.7715	14.3247	14.8713	14.302	13.7694	14.9265	13.5975	13.0321	14.7625	12.6765	12.0984	13.883	11.4876	10.9088	11.8549	14.8339	14.8969	14.7995	14.9119	14.7119	14.927	14.8913	13.0631	14.7012	14.7286	11.5079	14.1953	14.4371	10.4754	13.4127	13.9973	10.1953	12.2927	14.8417	14.9643	15.0137	15.1283	14.1348	14.7684	14.7727	11.4528	14.0856	13.5283	8.3776	13.1592	11.3159
Ta.5629.1.S1_x_at	3.53087	4.18091	4.19978	3.16224	3.55477	3.98985	3.30449	3.69288	3.89755	3.63101	4.03695	4.02156	4.0974	4.49461	4.47649	4.72047	5.06779	5.39533	5.54035	4.56132	5.56364	4.71462	5.23681	4.37477	4.98843	6.44822	4.83377	5.69764	7.49773	6.02192	6.74012	8.23976	7.29161	8.15556	8.59013	8.43908	4.5568	4.28046	4.29834	4.09196	5.15549	4.89548	4.13754	6.17048	5.50444	4.68719	6.93245	6.13594	5.66997
Ta.878.1.S1_at	12.8467	12.3797	12.8536	12.9305	12.8641	12.797	13.0103	13.1413	12.8317	13.0908	13.3241	12.9265	13.1767	13.4535	13.0454	13.2736	13.5435	13.1739	12.8136	12.8044	12.9313	13.1922	12.9709	12.7122	13.5604	13.3768	12.9264	13.7244	13.6884	13.2806	13.6989	13.8062	13.5867	13.4697	13.6631	13.7744	12.8057	12.5902	12.5035	12.6518	12.9785	12.9493	12.7747	13.2947	13.2544	13.2291	13.5537	13.4741	13.9467
Ta.14442.1.S1_at	5.17683	5.16809	5.14039	5.19067	5.13882	5.12302	5.23433	5.13833	5.09872	5.29995	5.19113	5.10409	5.38651	5.28756	5.19527	5.49914	5.43217	5.42194	4.84378	5.06846	4.82594	5.06763	5.10247	4.77103	5.15456	5.13558	4.89339	5.17567	5.15325	5.03728	5.1514	5.15309	5.1583	5.08324	5.13157	5.24019	5.12596	5.14246	5.15281	5.1143	5.26201	5.24197	5.11554	5.40087	5.42239	5.24004	5.54326	5.60773	5.5169
Ta.28018.1.S1_at	10.8116	10.9968	10.8264	10.419	10.381	10.7865	10.018	9.85372	10.5198	9.61481	9.3673	10.0915	9.18786	8.87733	9.50094	8.71069	8.34887	8.70623	11.2586	11.5341	11.1131	10.8686	10.9896	11.1218	9.61843	9.82538	10.4838	8.87256	8.95131	9.74629	8.67665	8.57507	9.0942	9.09084	8.84577	8.58915	10.5519	10.564	10.557	10.6422	10.2054	10.4547	10.7197	8.85173	10.1119	10.2806	7.8574	9.63137	9.29377
Ta.5255.1.S1_at	11.6648	11.4826	11.0118	12.3367	11.6406	11.3289	12.6622	12.1073	11.9204	12.8261	12.4372	12.5438	12.8837	12.6574	12.9721	12.8454	12.7779	13.0486	11.8476	12.1896	11.7614	12.5313	12.3962	12.1346	12.8502	12.7967	12.4071	13.0421	13.0933	12.6163	13.1624	13.2179	12.7723	13.2276	13.1204	12.8777	11.2198	11.2776	11.378	11.4304	12.1384	11.9034	11.5528	12.3772	12.1977	12.0334	12.407	12.3678	12.8687
Ta.9072.1.S1_at	11.9079	11.6752	11.6466	11.6265	11.6252	11.7601	11.4031	11.2631	11.5696	11.2604	11.0056	11.2692	11.1776	10.835	11.0374	11.1507	10.7443	10.9848	12.0382	12.041	11.8699	11.8243	12.0194	12.0022	11.2491	11.6497	11.8284	10.6495	11.313	11.6139	10.0279	11.0753	11.4361	9.35825	10.9722	11.3243	11.2855	11.4076	11.6281	11.2856	11.3439	11.4	11.1227	11.3517	11.1955	10.7976	11.3766	11.0234	10.6981
Ta.1167.1.S1_at	14.8558	14.8102	14.7066	14.8638	14.7667	14.6678	14.6197	14.2351	14.7962	14.2395	13.6261	14.8877	13.7369	12.9404	14.379	13.0848	12.1423	12.8207	14.7005	14.6923	14.6351	14.7074	14.7176	14.7075	14.4472	14.0931	14.5666	14.1039	13.2936	14.283	13.6887	12.422	13.8433	13.1819	11.4866	13.207	14.687	14.9112	14.9039	14.9354	14.6229	14.7223	14.7756	13.6167	14.1992	13.8512	12.3348	13.4779	12.0557
Ta.6229.1.S1_at	13.1225	12.7575	12.7917	13.3406	13.5622	13.14	13.4759	13.7826	13.3728	13.5723	13.876	13.5288	13.6461	13.9036	13.6236	13.7036	13.8795	13.6576	12.9116	12.652	12.8177	12.7753	12.9879	12.9546	13.2896	13.4452	13.2584	13.6053	13.7549	13.5597	13.6666	13.8554	13.7885	13.4331	13.6936	13.9157	12.7166	12.8943	12.7989	12.8208	13.2037	13.0952	12.9843	13.5975	13.3678	13.3968	13.9872	13.5602	14.0348
Ta.9453.1.S1_at	12.8984	12.8706	12.9047	12.8891	12.7497	12.7052	12.8179	12.896	12.6822	12.7024	12.9263	12.8449	12.5458	12.8374	12.8593	12.339	12.6163	12.4982	12.8541	12.7592	12.7096	12.6787	12.6415	12.8902	12.6866	12.5087	12.8405	12.7219	12.3853	12.6833	12.7522	12.269	12.4391	12.7672	12.156	12.0965	12.8467	12.9678	12.8608	12.8305	12.7161	12.769	12.88	12.4807	12.6596	12.8521	12.2883	12.5442	12.5983
Ta.2543.1.S1_at	11.8454	11.6431	11.5423	12.3184	12.5308	12.0485	12.6306	12.8199	12.4071	12.8263	12.9701	12.6627	12.9417	13.048	12.8364	12.9856	13.0714	12.9297	11.7681	11.3621	11.4041	12.2216	11.8111	11.4104	12.7218	12.5168	11.9765	12.941	13.0221	12.6497	12.8785	13.2218	13.1976	12.5043	13.0331	13.5312	11.316	11.3628	11.534	11.5315	12.1583	11.8952	11.8042	12.5451	12.127	12.0794	12.7708	12.3089	12.3863
Ta.959.1.S1_at	6.58301	8.2483	5.96822	6.36083	6.21735	5.15222	6.54666	5.94994	5.10379	6.92682	6.18265	5.6667	7.46815	6.67886	6.82455	8.19645	7.4112	8.69599	12.3345	11.209	11.8505	10.2199	10.9265	11.5695	9.89554	9.94957	11.2773	10.2461	9.57716	11.1318	11.0665	10.1533	11.1725	12.3663	11.9787	11.4399	3.43342	3.59145	4.07566	3.27353	4.25636	4.61149	3.24929	5.66011	5.06189	4.16486	7.1078	5.65878	6.23919
Ta.527.1.S1_at	8.99976	8.74373	9.01832	9.1729	9.05332	9.12066	9.36235	9.4391	9.14919	9.55918	9.75464	9.21682	9.77228	10.0227	9.46492	10.0146	10.2585	10.0125	8.95578	8.88696	8.84448	9.27256	9.20877	8.70235	9.72875	10.1641	9.07953	10.1511	10.975	9.73121	10.5412	11.4295	10.4909	10.9123	11.3987	11.3319	8.39553	8.57833	8.59144	8.68779	9.14088	8.91361	8.64421	9.9184	9.21429	8.71806	10.4367	9.51222	9.27074
Ta.5634.1.S1_at	8.8082	8.56582	8.75726	8.62812	8.8428	8.73715	8.46953	8.6185	8.6491	8.33014	8.38181	8.51731	8.19841	8.15797	8.34259	8.06605	7.94502	8.11396	8.23832	8.42694	8.21889	8.44187	8.32479	8.37225	8.41199	8.18971	8.40772	8.25215	8.04112	8.37511	7.98782	7.87623	8.28759	7.60689	7.68655	8.14039	8.33536	8.47282	8.32087	8.31238	8.24289	8.40936	8.27765	8.04428	8.39512	8.16769	7.85294	8.32261	7.9553
Ta.9330.1.S1_at	8.47228	8.71644	8.58056	7.97225	7.83704	8.48635	7.61003	6.99532	8.13293	7.28657	6.22528	7.57709	6.96782	5.46311	6.81095	6.63013	4.65685	5.77668	8.06201	7.2571	7.8966	5.81832	6.34167	7.67175	5.04124	4.88286	6.81953	4.82209	3.95757	5.79665	4.9629	3.90398	4.95458	5.43771	4.99051	4.42718	8.77719	9.2399	8.83061	8.91049	7.98828	8.4238	8.67958	6.70237	7.91432	8.04262	5.50567	7.35584	6.97858
Ta.3262.1.S1_at	10.5241	10.3144	10.2504	10.8602	11.101	10.4182	11.1464	11.4912	10.6727	11.4231	11.7965	10.9849	11.7113	12.073	11.359	12.0304	12.347	11.8167	10.1965	10.0938	10.3792	10.6575	10.4456	10.359	11.5499	11.5718	10.9474	12.0232	12.4165	11.6297	12.073	12.7271	12.2081	11.6591	12.3279	12.6108	10.4604	10.4528	10.2325	10.4382	10.8601	10.4499	10.591	11.8633	10.7673	11.0086	12.544	11.1278	11.7219
Ta.28375.1.S1_at	10.0287	10.2445	10.3008	9.36562	9.08159	10.083	8.76013	8.10816	9.49882	8.17093	7.39616	8.73784	7.55831	6.83228	7.82939	6.88243	6.3689	6.743	10.8903	10.6368	10.7495	9.54182	10.1111	10.9013	7.79086	8.05373	9.59957	6.746	6.45256	8.04317	6.35841	5.82051	6.68582	6.65922	6.49853	5.68567	9.65393	10.2033	10.158	10.0938	9.05774	9.98473	9.97663	7.63662	9.51991	9.21119	6.63607	8.88703	7.76773
Ta.1385.1.S1_a_at	3.89362	3.67132	3.58231	4.77526	5.00454	3.7149	5.21725	5.37298	4.51365	5.3218	5.33492	5.52383	5.16551	5.01276	6.08674	4.74213	4.40762	5.74931	3.6553	3.47396	3.75472	3.65006	3.57185	3.81538	3.53328	3.40641	3.79451	3.37401	3.15482	3.73995	3.17712	2.86039	3.65898	2.93274	2.52713	3.5483	3.50664	4.23961	4.13407	3.93891	3.65519	3.81464	4.22212	3.43378	3.7907	4.21392	3.30023	3.76773	3.89004
Ta.1385.1.S1_at	6.33649	5.81738	6.55928	6.98552	7.26209	6.59648	7.30295	7.64402	6.89659	7.37994	7.60332	7.25451	7.27286	7.27266	7.36683	6.97825	6.65533	7.01493	6.81513	6.31349	6.59039	6.45791	6.29294	6.33905	5.89806	5.9082	5.99787	5.37476	5.54899	5.69257	4.87061	5.26453	5.43949	4.3614	5.0782	5.24288	6.59493	6.40684	6.79041	6.65257	6.07546	6.50928	6.60681	5.96657	6.51948	6.49263	5.89689	6.54598	6.31664
Ta.1385.1.S1_x_at	4.1912	3.94499	4.47936	5.20677	4.71308	4.39193	5.69275	5.48899	4.78534	5.81737	5.74058	5.47686	5.6686	5.55956	5.91473	5.24319	4.9345	5.73492	4.53135	3.86504	4.46674	4.6308	4.2	4.45581	4.3631	4.27808	4.23753	3.97795	4.20577	3.98359	3.49634	4.01263	3.73602	2.8967	3.68881	3.5037	4.33506	4.32007	4.4979	4.52961	4.06742	4.34402	4.59027	3.99434	4.41401	4.55334	3.9474	4.48081	4.43118
Ta.2982.2.S1_x_at	10.0775	10.1971	10.3856	9.91888	9.44241	10.0996	9.65822	9.15718	9.91248	9.32648	8.87329	9.68695	8.92079	8.54639	9.24658	8.4169	8.14617	8.44173	10.2315	10.2928	10.2533	10.1083	10.3455	10.4632	8.89531	8.91645	10.0282	8.19146	7.72514	9.31655	8.1156	7.29556	8.57983	8.76461	7.95063	7.88968	10.2736	10.5174	10.5078	10.445	9.87044	10.2071	10.3011	9.04425	9.75573	9.78572	8.33127	9.2698	8.88353
Ta.4938.1.S1_at	8.1395	8.12163	8.42968	7.39763	7.98595	8.57297	6.86727	7.58162	8.39729	6.39827	7.12962	7.99796	5.93974	6.62459	7.38286	5.45734	6.03865	6.50517	7.39187	7.53934	7.92929	7.42131	7.664	8.09398	6.29142	6.64816	7.61776	5.38217	5.58974	6.96628	4.75475	4.74397	6.24161	4.43144	4.22659	5.44966	8.11075	8.03135	8.56147	8.77449	7.58337	8.49154	9.29201	6.77355	8.20846	8.92346	5.7874	7.83409	7.56992
Ta.7732.1.S1_at	9.77103	9.2055	9.04793	9.60811	9.61158	9.30131	9.30498	9.67053	9.52844	9.03825	9.62335	9.54405	8.80203	9.50739	9.31557	8.58838	9.32341	8.78106	9.19193	9.36083	9.23743	9.10089	9.19526	9.29213	9.4776	9.22143	9.33012	9.76309	9.23911	9.29484	9.92485	9.19455	9.18236	9.94665	9.05414	8.97755	8.99929	9.16674	9.24517	9.20158	9.02072	9.21926	9.04009	8.94502	9.17462	8.83056	8.89793	9.12739	8.68342
Ta.5628.1.A1_at	5.31879	4.29854	4.3532	5.84939	5.85884	5.23205	6.02894	6.15201	5.73761	6.06239	6.16046	5.98105	5.99656	6.00735	5.99946	5.83501	5.70996	5.77527	5.31167	4.28881	4.24248	5.23817	4.7689	4.5811	4.4552	4.97599	4.78827	4.00354	5.00881	4.94086	3.89787	4.89818	5.06339	4.17203	4.63417	5.16597	4.06467	4.10189	4.20209	3.96642	4.73632	4.63068	4.05656	5.11992	4.8743	4.24876	5.3194	4.97783	4.52803
Ta.27684.1.S1_at	10.3005	10.1683	10.2657	10.4889	10.3614	10.3229	10.6828	10.7602	10.4541	10.8802	11.0813	10.6479	11.0913	11.3467	10.909	11.3292	11.5708	11.2574	10.2337	9.84981	10.1116	10.375	10.2161	9.84646	11.2855	11.3054	10.474	11.7717	12.1415	11.3007	11.7766	12.4939	12.0167	11.2352	12.2049	12.5096	10.1874	10.0876	10.0255	10.0097	10.3839	10.2191	10.0908	11.0367	10.4523	10.4026	11.5221	10.704	10.981
Ta.14504.1.S1_at	8.98588	8.76002	9.20489	8.60307	8.52881	9.01113	8.30217	8.23354	8.61595	8.01871	7.92342	8.25176	7.72786	7.58568	7.83534	7.40898	7.19959	7.29358	9.46933	9.55763	9.70105	8.97461	9.26536	8.9933	8.1438	8.35	8.46467	7.65739	7.57224	8.0433	7.51399	7.10353	7.69196	7.74024	7.04791	7.39262	9.09367	9.31371	9.1516	9.23203	8.5683	8.99319	9.09639	7.73399	8.73658	8.66442	7.19594	8.43979	7.93666
Ta.4468.1.S1_at	9.13554	9.18986	9.46655	8.7079	8.64358	9.22027	8.21109	8.06863	8.84951	7.64081	7.41922	8.30232	6.97809	6.67341	7.42686	6.18128	5.78481	6.05813	9.23173	9.10394	9.27437	8.49336	8.90105	9.26265	6.60711	7.05107	8.47327	5.45827	5.54565	7.44542	5.12497	4.93568	6.40699	5.6981	5.56912	5.4113	9.47916	9.30565	9.30019	9.09946	8.35194	8.83079	8.59256	7.02224	8.22297	7.74165	5.56258	7.53164	6.46475
Ta.4382.1.S1_at	10.9371	10.4629	10.3801	11.1324	11.0553	10.7342	11.2415	11.2613	10.9714	11.3347	11.3859	11.1437	11.4265	11.4726	11.2707	11.5252	11.5353	11.3583	10.776	10.364	10.5576	10.9894	10.6746	10.4232	11.3204	11.4438	10.7875	11.5299	11.9531	11.2817	11.6051	12.013	11.6836	11.5319	11.4794	11.9068	10.2537	10.3978	10.4865	10.4826	10.7554	10.7911	10.6646	11.0547	11.0245	10.9017	11.3329	11.2406	11.2296
Ta.5876.1.S1_at	10.8987	10.4095	10.6357	11.1055	11.1983	10.9373	11.2405	11.4736	11.0989	11.3589	11.6452	11.2101	11.4754	11.7705	11.3359	11.5993	11.8682	11.5188	10.7127	10.7379	10.7074	11.3658	11.2543	11.2186	11.9956	11.8134	11.5457	12.2818	12.2016	11.8032	12.2472	12.3443	12.0277	11.8672	12.1787	12.2374	10.7295	10.5044	10.47	10.6052	10.8309	10.6812	10.44	11.3357	10.8941	10.5835	11.6883	11.1147	11.1066
Ta.9100.1.S1_at	9.54389	9.54709	9.56928	9.17552	9.49745	9.45938	8.98018	9.40718	9.31855	8.83331	9.31639	9.27388	8.70673	9.21961	9.07004	8.58778	9.11052	8.51833	9.72176	9.93138	9.74368	9.57553	9.94478	9.69562	9.58646	9.64118	9.51579	9.68148	9.25581	9.28086	9.84285	8.83082	8.99473	10.0775	8.36617	8.64253	9.44608	9.66898	9.59013	9.68454	9.27443	9.60205	9.76174	8.68825	9.49843	9.57767	8.28658	9.35077	9.09775
Ta.9100.1.S1_x_at	9.47178	9.4454	9.43355	9.17819	9.31336	9.45636	8.96515	9.3308	9.32364	8.7804	9.34663	9.15735	8.60375	9.35036	8.85594	8.4222	9.33833	8.326	9.67451	9.81784	9.58458	9.60286	9.81069	9.63049	9.7035	9.66156	9.52095	9.84555	9.43452	9.34566	10.0145	9.13529	9.11465	10.2147	8.74716	8.81684	9.43896	9.47595	9.56874	9.61442	9.1958	9.59917	9.51525	8.71358	9.50402	9.2473	8.43225	9.36213	8.83091
Ta.199.1.S1_at	10.4975	10.4361	10.8474	10.7159	11.0497	10.7065	10.9664	12.0953	10.8459	11.2254	12.7661	11.1229	11.5037	13.1456	11.432	11.8179	13.2546	11.7241	10.3639	10.4169	10.343	11.0866	10.7472	10.4177	12.679	12.3905	11.338	13.4429	13.5669	12.2892	13.3463	13.8196	13.0108	12.2922	12.8272	13.3956	10.8756	10.5751	10.3201	10.6277	10.887	11.003	11.1128	12.2101	11.9589	12.1894	13.6947	12.7028	13.6816
Ta.1376.1.S1_at	10.9971	10.2781	10.2511	11.1273	11.4272	10.8988	11.1328	11.2926	11.1815	11.1075	11.1092	11.2514	11.064	10.9498	11.2162	11.0032	10.8295	11.1191	9.91538	9.80655	9.796	10.5353	10.1847	10.3035	11.0106	10.6625	10.7131	11.1434	10.9677	11.015	10.9614	11.0172	11.1977	10.4362	10.7403	11.2479	10.2772	10.3342	10.4193	10.4413	10.669	10.6457	10.5627	10.7783	10.7919	10.7933	10.8534	10.8913	10.9652
Ta.3891.1.S1_at	7.27378	7.09726	6.87171	7.53768	7.57418	7.14604	7.67203	7.75103	7.26782	7.77214	7.85726	7.31437	7.85837	7.92886	7.37637	7.93972	7.97697	7.511	7.87687	7.70734	7.47074	7.72286	7.8225	7.49825	7.91543	8.05572	7.76768	7.98795	8.25621	8.13729	7.87007	8.37708	8.47042	7.51532	8.39032	8.71944	6.50233	6.95423	6.9459	6.87919	7.51896	7.10955	7.21502	7.84078	7.21508	7.47333	7.95229	7.29906	7.66459
Ta.6070.1.S1_at	10.332	9.8904	10.198	10.2421	10.0606	10.4243	10.1189	10.1682	10.4616	9.98811	10.18	10.3406	9.8461	10.1181	10.0546	9.68498	9.98084	9.56535	10.1747	10.2164	10.1601	10.2524	10.2466	10.3035	10.3233	10.1277	10.2616	10.2957	9.93162	10.138	10.1707	9.66898	9.94922	9.93463	9.3272	9.68702	9.94659	10.1149	10.0094	10.1904	9.76724	9.91661	10.2055	9.58967	9.82003	10.0134	9.45551	9.71834	9.62578
Ta.3243.1.S1_at	11.037	11.526	11.7036	10.6644	10.3643	11.1958	10.4215	9.46534	10.5176	10.2142	8.94096	9.93842	10.0159	8.67926	9.54818	9.81064	8.65442	9.41925	11.6883	11.9426	11.6364	11.1202	11.4849	11.3823	9.86191	9.81519	10.7306	9.15153	8.63825	10.0834	9.0065	8.36641	9.5652	9.481	9.29859	9.22352	11.842	11.749	12.0544	11.6548	11.1876	11.3219	11.1804	10.0435	10.6944	10.398	8.81613	10.1115	9.35816
Ta.3243.1.S1_x_at	11.1528	11.5438	11.769	10.7815	10.328	11.3145	10.5018	9.39953	10.6388	10.2466	8.86898	10.0313	9.99124	8.61835	9.57844	9.7171	8.62173	9.34308	11.8396	12.0242	11.7001	11.2663	11.5392	11.6402	9.93252	9.79682	10.9212	9.15151	8.56027	10.1578	8.94072	8.25394	9.54144	9.35218	9.18454	9.14508	11.8507	11.853	12.1457	11.7957	11.3243	11.367	11.4287	10.0128	10.6619	10.5598	8.57889	9.9966	9.23516
Ta.9335.1.S1_at	9.04709	8.90297	8.89111	9.09109	9.49059	9.10579	9.311	10.0463	9.40897	9.61367	10.4881	9.77599	9.99269	10.8646	10.2152	10.4682	11.2023	10.7537	8.8995	8.98923	8.91074	9.48406	9.20481	9.03738	11.3303	11.1801	9.94791	12.247	12.6593	10.9907	12.1399	13.0126	11.8531	10.875	11.8174	12.418	8.9026	8.76586	8.83052	8.84519	9.54034	9.36603	9.28419	10.9576	9.88133	10.0296	11.7791	10.3945	10.8724
Ta.9335.1.S1_s_at	10.7706	10.6779	10.5673	10.8384	11.3951	10.7728	11.0536	11.9571	11.0521	11.3372	12.3627	11.376	11.6855	12.673	11.7502	12.1173	12.9131	12.1949	10.4736	10.3711	10.6497	11.0911	10.8058	10.5037	12.7356	12.6806	11.3808	13.5545	14.0087	12.4685	13.4852	14.2797	13.3708	12.4185	13.1306	13.938	10.5623	10.617	10.7159	10.6935	11.2494	11.0659	11.082	12.5228	11.6093	11.7541	13.2262	12.0972	12.4544
Ta.27589.1.S1_at	8.84852	9.0182	8.81999	8.78652	8.92476	8.84461	8.79165	9.12753	8.86659	8.8185	9.24325	8.87123	8.86059	9.27677	8.85505	8.91881	9.22534	8.81239	8.83809	8.84268	8.88741	9.11653	8.93962	9.17157	9.52766	9.36545	9.33002	9.59672	9.65551	9.41459	9.32535	9.69565	9.44571	8.67057	9.40216	9.42579	9.00251	8.95704	8.90468	8.86397	8.85294	8.83709	8.94121	8.85038	8.9167	8.99412	8.87156	9.00093	8.9635
Ta.5385.1.S1_at	3.39878	3.77751	3.60781	3.08064	3.22068	2.97752	2.9451	3.03348	2.96138	2.87809	2.94743	2.94726	2.85319	2.9164	2.93917	2.86455	2.92954	2.95354	6.55585	6.79999	8.27798	4.04781	4.79658	5.79686	3.10967	3.455	4.40138	2.75223	2.71317	3.50639	2.76738	2.52361	2.92823	3.12195	2.93695	2.61458	4.33491	3.0451	3.00942	2.87466	2.96574	2.99308	3.01449	2.97332	2.99102	2.96022	2.99374	2.99622	2.89522
Ta.4402.1.S1_at	6.9629	6.26852	5.89145	6.67684	6.72439	6.93434	6.27725	6.42054	7.18186	5.9829	6.15638	6.63606	5.7775	5.95845	5.92709	5.65677	5.82993	5.39406	5.95498	6.01341	6.00925	6.12311	6.02275	6.05305	5.99146	5.99864	6.04864	5.91308	5.95799	6.02144	5.9189	5.90401	5.97607	6.02754	5.83457	5.91044	5.95289	6.06533	6.04033	6.05505	5.84386	5.81348	5.93722	5.67741	5.74174	5.82671	5.56185	5.70886	5.67264
Ta.2820.1.S1_at	5.99715	5.48264	5.48309	6.4264	6.04637	5.67989	6.76356	6.61139	5.97177	7.07803	7.05152	6.32705	7.39776	7.41707	6.75185	7.74536	7.73374	7.27135	5.83978	6.04002	5.58283	6.29899	6.12892	5.62868	7.41474	7.39706	6.49499	7.79973	8.30879	7.5081	7.39993	8.40241	8.32887	6.10606	7.36409	8.82654	5.77979	5.55906	5.66617	5.55249	5.77982	5.96824	5.79632	6.48828	6.31967	6.37629	7.14793	6.69506	7.10582
Ta.735.1.S1_at	10.6399	10.7919	10.8232	10.5002	10.2645	10.7066	10.3738	10.0469	10.5712	10.2494	9.89849	10.4145	10.1189	9.7801	10.2297	9.97348	9.67735	10.004	10.9439	10.9843	10.8406	10.6693	10.8847	10.9233	10.1503	10.4524	10.7665	9.81486	10.0702	10.5451	9.67102	9.83245	10.3231	9.73401	9.79355	10.118	10.7157	10.9144	10.787	10.8642	10.4041	10.6267	10.8	9.93059	10.3798	10.1943	9.63111	10.143	9.69795
Ta.27227.1.S1_at	9.79503	8.27487	8.28438	9.27935	9.77409	9.22229	8.87176	9.62249	9.45344	8.69813	9.47051	8.90897	8.71716	9.41684	8.42379	8.93515	9.49401	8.50501	9.82318	9.43727	9.06072	9.69297	9.87086	8.974	9.54735	10.1161	9.25586	9.48777	10.2144	9.6465	9.49998	10.1859	10.0133	9.58658	10.021	10.3132	8.62407	8.94339	9.06162	8.88538	9.54481	9.41146	9.18454	9.86509	9.6329	9.50009	10.0989	9.81701	9.84038
Ta.14577.1.S1_at	8.93839	9.22102	9.19972	8.74892	8.49841	8.79699	8.57362	8.12034	8.66788	8.35134	7.84113	8.73952	8.07275	7.6043	8.73632	7.71804	7.38594	8.48016	9.38646	9.30332	9.37408	9.33471	9.27086	9.41683	9.36593	9.16783	9.28305	9.46694	9.00312	9.06827	9.62779	8.78346	8.78312	9.85736	8.49743	8.41302	8.95423	9.03815	9.1016	9.01395	8.62021	8.99069	8.97586	8.12416	8.7201	8.60353	7.61926	8.38922	7.83836
Ta.5321.1.S1_at	9.02578	8.21293	8.38799	9.72976	9.61911	8.64213	10.3144	10.4825	9.11426	10.8966	11.2165	9.7883	11.5201	11.9207	10.6869	12.2281	12.6536	11.8811	8.09398	7.12341	7.70458	8.53752	8.06547	7.48692	11.0542	10.9001	8.98392	12.5002	13.0287	10.886	12.7062	13.7999	12.5701	11.5048	12.762	13.8195	8.61016	8.61992	8.42006	8.26635	9.5823	9.07609	8.6698	11.7959	9.73542	9.66029	13.2165	10.4214	11.2065
Ta.9302.1.S1_at	10.9622	10.042	10.0229	10.748	10.9052	10.8396	10.5131	10.6218	10.8998	10.3809	10.4096	10.59	10.3362	10.3204	10.2715	10.3812	10.3734	10.1466	10.152	9.99627	10.1206	10.0924	10.1911	10.0871	10.3375	10.2883	10.1274	10.4821	10.3388	10.1972	10.4968	10.3569	10.2845	10.3601	10.3448	10.3897	9.63822	9.60387	9.70883	9.69437	10.0695	9.90466	9.78136	10.3069	10.0589	9.9022	10.4245	10.1766	10.06
Ta.21101.1.S1_at	10.0827	9.88535	10.0506	9.87813	9.87799	10.054	9.68583	9.76795	9.93215	9.50912	9.64224	9.74645	9.33553	9.50101	9.50478	9.15435	9.33688	9.19603	10.3646	10.3802	10.4569	10.0529	10.4483	10.3073	9.66197	10.0577	9.94666	9.407	9.64385	9.64503	9.27164	9.30415	9.42373	9.25649	9.08127	9.29345	9.8764	9.94737	9.99421	9.94998	9.56105	9.90626	9.86623	9.31974	9.70825	9.72017	9.20516	9.47001	9.52725
Ta.27752.1.S1_at	10.6199	10.5488	10.7535	10.403	10.3666	10.5367	10.1615	9.99476	10.4556	9.89835	9.59133	10.3377	9.60313	9.14677	9.93745	9.25745	8.63553	9.05366	11.2511	10.4686	11.1829	9.86528	10.2643	10.8441	9.50936	9.3166	10.3266	9.58178	8.51682	9.71127	9.95156	8.1713	9.04938	10.6183	8.46723	8.33265	10.8371	10.7567	10.7361	10.8069	10.77	10.9153	10.7371	10.1016	10.7039	10.1675	9.19914	10.2437	8.97306
Ta.27752.1.S1_x_at	11.1365	10.9993	11.1755	10.7663	10.8437	11.1881	10.3347	10.3362	10.9837	9.85812	9.77039	10.5698	9.31939	9.13977	9.84625	8.68545	8.40964	8.68459	11.5128	11.0317	11.4227	10.6823	10.9822	11.3787	10.172	9.7676	10.8	9.82486	8.69242	10.0345	9.57463	8.12666	9.20855	9.39841	8.28636	8.33613	11.1806	11.1582	11.129	11.1946	10.8759	11.2494	11.1787	9.71691	10.9496	10.5639	8.58674	10.3853	9.19409
Ta.7138.1.S1_at	10.8808	10.7016	10.7838	10.9734	10.9352	10.9965	11.0481	11.2717	11.1251	11.118	11.4566	11.1921	11.1889	11.5221	11.206	11.2657	11.472	11.1624	10.9217	10.9493	11.0205	11.6082	11.4618	10.8879	11.8734	11.8722	11.2321	11.8874	11.9949	11.6853	11.7064	11.7887	12.01	11.3232	11.1836	12.1067	10.8933	10.7883	10.7636	10.893	10.5793	10.7177	10.5726	10.6881	10.7946	10.4451	10.932	10.9229	10.6322
Ta.237.2.S1_x_at	11.6081	11.58	11.6195	11.4554	11.6218	11.3128	11.3368	11.759	11.2905	11.2305	11.7508	11.495	11.1264	11.6151	11.6334	11.0172	11.3423	11.5208	11.5831	11.5401	11.4761	11.8925	11.6489	11.8277	12.3665	11.8623	11.9275	12.5964	12.0798	11.9149	12.5747	12.2847	11.8208	12.2742	12.4743	11.6436	11.2007	11.6115	11.7925	11.6307	11.6341	11.7573	11.8199	11.5182	11.683	11.7762	11.3692	11.5957	11.5161
Ta.2592.1.S1_at	10.888	10.5504	10.4465	10.7951	10.8246	10.681	10.6833	10.7443	10.7918	10.5713	10.599	10.8043	10.4545	10.4101	10.6798	10.3265	10.1721	10.3685	10.847	10.5846	10.6329	10.8282	10.7759	10.6266	10.7927	10.7104	10.6231	10.7713	10.5938	10.6424	10.7538	10.4695	10.6332	10.7367	10.3515	10.5711	10.3657	10.5179	10.592	10.4467	10.5194	10.5668	10.4427	10.3124	10.5178	10.3739	10.1354	10.4627	10.2458
Ta.1829.1.S1_at	10.2056	10.3279	10.6836	9.88532	9.45548	10.1561	9.65806	9.10352	9.76414	9.45741	8.87012	9.55919	9.26132	8.69006	9.44725	9.05503	8.54023	9.38359	10.951	10.6026	10.8297	10.1808	10.3223	10.8315	9.18682	9.93971	10.3811	8.7095	9.53999	9.8996	8.72344	9.13671	9.51086	9.26777	8.72305	9.2621	10.0405	10.2021	10.3043	10.2246	9.41442	9.72588	10.1829	9.12507	9.31964	9.37569	8.99005	9.04776	7.85997
Ta.3375.1.S1_at	10.2385	10.4117	10.3984	9.96823	9.94456	10.2266	9.75791	9.57149	10.0069	9.55936	9.25696	9.73049	9.35502	8.96483	9.34111	9.13027	8.67315	8.77762	10.5379	10.3303	10.5309	9.72048	10.2902	10.2934	9.05814	9.26117	9.83897	8.79217	8.44504	9.36098	8.87323	8.18678	8.90328	9.32135	8.70765	8.46998	10.267	10.2339	10.305	10.2918	10.0414	10.1288	10.2287	9.44987	9.86288	9.84099	8.8742	9.5517	9.06139
TaAffx.133775.1.A1_s_at	9.4081	10.4312	10.0086	8.92078	8.71269	9.6907	8.42494	7.72361	9.23741	7.85777	6.91872	8.62444	7.1949	6.17217	7.78038	6.39241	5.41838	6.60544	10.2227	10.1615	10.2477	9.50685	10.0021	10.6732	8.11461	7.69988	9.83461	7.20346	5.78473	8.53533	6.81639	5.01585	7.20135	7.00248	5.86262	5.95162	9.98806	9.97979	9.93979	9.9946	8.90939	9.45244	9.97757	6.91946	8.82889	9.16523	5.53744	8.12439	7.35265
Ta.6933.1.S1_at	8.0089	7.82586	7.71709	7.64318	7.81709	7.74243	7.5124	7.88571	7.5292	7.54862	8.03872	7.31125	7.71732	8.26639	7.34572	8.02664	8.58127	7.82686	8.42281	8.576	8.29227	8.38032	8.83257	8.22284	8.21206	8.76584	8.23567	8.02702	8.6995	8.35121	7.82606	8.6757	8.54851	7.59986	8.71813	8.83625	7.58544	7.5576	7.63295	7.65834	7.62309	7.951	7.78017	7.95104	8.1718	8.05607	8.33515	8.36212	8.51946
Ta.21357.1.S1_at	9.73779	9.37297	9.42655	9.60364	9.4956	9.71779	9.4403	9.37232	9.76749	9.27029	9.20173	9.64251	9.08729	8.99492	9.35447	8.88072	8.74328	8.87526	9.62688	9.73776	9.57949	9.69176	9.8762	9.64006	9.6798	9.60021	9.52861	9.66996	9.22767	9.34072	9.66702	8.82646	9.08786	9.67313	8.41008	8.75758	9.22884	9.57477	9.52762	9.61548	9.07059	9.49703	9.6589	8.66284	9.36766	9.37841	8.41996	9.20103	8.86468
Ta.23.1.S1_at	10.1948	9.11819	9.32277	10.127	10.4444	9.76973	9.97994	10.7199	9.97066	9.87686	10.7723	10.0383	9.81482	10.7029	10.0033	9.79473	10.5293	9.8636	9.2916	9.09234	9.44208	9.77592	9.56108	9.30406	10.4612	10.2468	9.63777	10.7044	10.637	10.1601	10.4915	10.5771	10.5794	9.7653	9.93451	10.7806	8.99616	9.10397	9.47081	9.02629	9.8655	9.96518	9.41474	10.2171	10.1862	10.0001	10.3429	10.3014	10.6847
Ta.22.1.S1_at	11.326	11.1497	11.4025	10.9377	10.8532	11.211	10.6748	10.5343	10.9278	10.4512	10.248	10.597	10.2396	9.96962	10.2163	10.0234	9.68001	9.76709	11.1972	11.2159	11.1849	10.7555	10.9121	11.0922	9.70436	10.0534	10.4128	9.09289	9.29848	9.68969	8.94884	8.79142	9.12209	9.32052	8.61463	8.78907	11.4028	11.509	11.3779	11.379	10.7838	11.2629	11.2076	10.0916	11.0678	10.9164	9.73206	10.8401	10.5004
Ta.20248.1.S1_at	7.85697	8.02824	8.18725	7.62703	7.95013	8.12243	7.43215	7.70812	7.85949	7.23495	7.43835	7.53553	7.02147	7.13774	7.1389	6.77693	6.7898	6.63889	8.28313	8.20431	8.25525	7.71423	7.93114	8.26004	6.99612	6.82152	7.76993	6.44842	5.88889	7.19068	6.04549	5.39058	6.68483	5.77649	5.48487	6.30869	7.69303	8.26986	8.22552	8.23924	7.73903	8.2069	8.36333	6.85248	7.96768	7.63147	6.34066	7.61036	6.72795
Ta.3019.1.S1_at	9.74348	9.56523	9.5878	9.51853	9.28295	9.61049	9.27989	8.96321	9.33624	9.04067	8.69497	8.98569	8.78872	8.45111	8.58679	8.50879	8.21456	8.1351	9.96845	9.97046	9.84518	9.55141	9.86269	9.92509	8.73539	9.21715	9.56107	8.31604	8.61729	9.11365	8.29292	8.19222	8.67381	8.70292	8.00998	8.26321	9.2916	9.54448	9.59149	9.50551	9.12641	9.49627	9.81866	8.47243	9.30219	9.62962	8.03981	9.06209	8.81471
Ta.1822.1.S1_at	9.53592	8.51116	8.40108	9.06939	9.04369	9.20972	8.57383	8.62363	9.36598	8.25054	8.29372	8.88988	8.06783	8.09789	8.31427	8.02221	8.04901	7.93256	8.82823	8.71815	8.5725	8.67478	8.76744	8.44782	8.57144	8.73599	8.40811	8.49568	8.66451	8.39476	8.43344	8.5594	8.39658	8.3788	8.41554	8.41116	8.3858	8.39448	8.4399	8.3876	8.57148	8.46975	8.3894	8.54049	8.47508	8.36915	8.42333	8.47247	8.32258
Ta.3418.1.S1_x_at	7.93266	7.62813	7.6087	7.8187	8.0195	7.73332	7.79567	8.35862	7.96252	7.77984	8.5198	8.17333	7.76154	8.53765	8.22841	7.73641	8.41306	8.02199	8.97507	8.89551	9.10503	8.25975	8.68639	8.77033	8.56401	8.96113	8.55262	8.99705	9.28921	8.40387	9.46181	9.58158	8.30135	9.94753	9.80317	8.23835	7.76237	7.80673	7.53273	7.4572	7.57437	7.64358	7.71246	7.52209	7.73082	7.9349	7.51694	7.77526	7.93532
Ta.2907.1.S1_at	9.23172	9.26019	9.15969	9.00303	9.30567	9.02001	9.08319	9.80043	9.06851	9.27764	10.1998	9.26861	9.55912	10.5185	9.61914	9.93785	10.7696	10.1531	8.97001	8.61811	8.73535	9.50122	9.12224	9.18055	10.9661	10.7051	9.94535	11.6908	11.8677	10.671	11.6205	12.2542	11.2482	10.6574	11.6122	11.6351	8.71029	8.89639	9.06282	8.90603	9.58556	9.41735	9.32465	10.4855	9.93728	10.1435	10.9667	10.3554	10.785
Ta.4852.1.S1_at	8.01678	8.18659	8.17227	7.9939	7.68488	7.9111	7.9972	7.36601	7.82373	8.00815	7.16453	7.87562	8.02433	7.03694	8.06028	8.04604	6.97011	8.40092	8.70824	8.1796	8.40914	8.09882	8.18486	8.35611	7.62609	8.17902	8.38982	7.25547	8.1577	8.47121	6.94126	8.12029	8.59367	6.66101	8.06311	8.76402	7.98857	8.08375	8.01815	7.99905	7.87833	8.08826	8.07914	8.05148	8.16096	8.20716	8.25528	8.23729	8.38105
Ta.2035.1.S1_at	9.66727	9.64823	9.45288	9.52687	9.30943	9.50244	9.23323	8.75284	9.35116	8.88097	8.27344	9.04353	8.46948	7.83986	8.57845	7.9766	7.42678	7.91777	9.00111	9.27769	9.0561	9.34125	9.0504	9.49179	8.81515	8.27573	9.13142	8.20376	7.58395	8.50728	7.59523	7.11387	7.90118	6.99484	6.94299	7.40649	9.53701	9.7186	9.56118	9.54808	9.0669	9.23217	9.38173	8.02224	8.8493	8.89639	7.28136	8.43538	8.0479
Ta.2665.1.S1_at	8.70969	8.50454	8.39577	8.60508	8.71562	8.47645	8.61856	8.90851	8.53594	8.71552	9.10758	8.62065	8.88306	9.32398	8.79452	9.13042	9.57181	9.1141	8.41804	8.06965	8.24434	8.77933	8.72223	8.55964	10.2293	9.9852	9.32957	10.8504	10.8313	10.1102	10.547	11.0161	10.6959	9.18662	10.3455	11.0007	8.49071	8.49929	8.37179	8.40323	8.90822	8.6464	8.56161	9.59635	9.00027	9.0461	9.92938	9.30199	9.43601
Ta.1574.1.S1_s_at	13.4187	13.073	13.2038	13.4283	13.3329	13.4418	13.4804	13.409	13.4306	13.5645	13.5214	13.3532	13.6786	13.6824	13.3187	13.8294	13.906	13.3959	11.8731	11.4872	12.1279	11.9269	12.0146	11.9389	12.4838	12.4421	11.9679	12.9033	12.8088	12.0824	13.1652	13.1428	12.2614	13.2578	13.4623	12.511	13.4998	13.5563	13.4093	13.2402	13.9976	13.5347	13.0707	14.0642	13.6115	13.5407	14.0269	13.6575	13.9847
Ta.25181.1.S1_at	2.46299	2.594	2.4935	2.33313	2.39944	2.73404	2.49366	2.39975	2.70689	2.8166	2.67323	2.52947	3.27901	3.17969	2.5913	3.90505	3.94631	3.16769	2.54345	2.53463	2.51713	2.58416	2.53874	2.41158	2.53602	2.57358	2.90416	2.445	2.76762	3.48911	2.31831	3.16438	3.9145	2.14984	3.82336	4.07477	2.54327	2.54802	2.56802	2.54853	2.65884	2.56225	2.58448	3.06774	2.55762	2.81724	3.59322	2.55424	3.29236
Ta.9438.1.S1_at	10.0249	9.49109	9.00725	9.80786	9.84161	9.68749	9.61806	9.8261	9.9696	9.61734	9.91473	9.84597	9.78555	10.1277	9.80005	10.1396	10.489	10.1371	9.84709	9.81134	9.83566	9.98325	9.98798	9.67153	10.2323	10.4515	9.94666	10.4145	10.8191	10.3757	10.5274	11.0019	10.8141	10.5679	10.9404	11.221	9.44039	9.25249	9.38625	9.29079	9.71256	9.5968	9.45363	10.1464	9.82343	9.86179	10.5649	10.074	10.5019
Ta.2702.1.S1_at	11.0034	9.82358	8.86171	10.7231	10.9403	10.6232	10.1989	9.54694	11.0715	9.73072	8.50299	10.2163	9.30888	7.85985	9.11355	8.91857	7.63065	8.33766	10.3407	9.835	10.0111	9.52512	9.74919	9.85464	8.41087	9.46599	9.42442	7.9046	9.12962	9.01946	7.97999	8.76436	8.73444	8.68703	8.36567	8.61211	8.6551	8.54044	8.91045	8.53965	8.53949	9.00129	8.377	8.4789	8.68712	8.21373	8.36082	8.18853	8.05121
Ta.7279.1.S1_at	3.3423	3.54144	3.58267	3.29945	3.38918	3.39619	3.30823	3.44975	3.29571	3.33214	3.50938	3.27487	3.36651	3.55547	3.3306	3.4121	3.58558	3.47534	3.29776	3.39082	3.25689	3.44023	3.34941	3.28512	3.41056	3.31487	3.32405	3.36188	3.29632	3.35333	3.31394	3.29327	3.37333	3.27147	3.30759	3.38378	3.39359	3.33412	3.40489	3.34688	3.4673	3.50211	3.3969	3.59817	3.61787	3.5683	3.72639	3.74858	3.86089
Ta.5326.1.S1_at	9.60265	8.95113	8.97174	9.23639	9.51397	9.54649	9.05265	9.49097	9.54331	8.99213	9.46518	9.26069	9.02364	9.46837	9.00499	9.147	9.51174	8.9546	9.43082	9.18769	9.33569	9.35827	9.26347	9.03187	9.28701	9.64985	9.08378	9.25989	9.85841	9.24221	9.26912	9.72388	9.40185	9.31594	9.12179	9.52659	8.82834	8.96991	8.96109	8.85583	8.91628	9.17661	8.95462	9.08595	9.32197	9.13929	9.35326	9.44873	9.41371
Ta.11386.2.S1_a_at	10.3699	10.864	11.5204	9.53756	9.70399	10.8729	8.86214	8.66739	9.96791	8.19361	7.67769	8.89431	7.47985	6.65661	7.63192	6.67053	5.53376	6.10782	10.0292	10.6259	10.4632	8.90065	9.67242	10.5135	6.32495	6.93047	9.37703	4.77851	4.94244	7.96509	4.30803	4.31158	6.57389	5.01337	5.47272	5.27534	11.1494	11.0776	11.2366	11.2047	10.1769	10.6339	11.1158	7.46451	9.79786	10.144	4.36064	8.81755	8.06432
Ta.11386.2.S1_x_at	9.84986	10.5092	11.1797	8.92496	9.28703	10.4093	8.16692	8.13513	9.39381	7.41508	7.02363	8.22633	6.6118	5.8704	6.88397	5.70075	4.59728	5.29278	9.73711	10.2587	10.1985	8.06671	9.18498	10.0569	5.01264	5.98533	8.53504	3.35243	3.67766	6.82469	3.09387	2.98125	5.26653	4.36354	4.41529	3.96063	10.8495	10.7672	10.9604	10.8159	9.83212	10.3548	10.7476	6.65881	9.46172	9.71205	2.99855	8.40122	7.40893
Ta.1517.1.S1_at	10.2351	10.6443	10.9328	9.63877	10.0161	10.665	9.20368	9.39208	10.1435	8.78757	8.78655	9.43108	8.35095	8.15687	8.51509	7.86112	7.4609	7.33272	10.1352	10.3442	10.2712	8.98163	9.53129	10.3975	8.47456	8.20932	9.68399	8.21112	7.21412	8.68675	8.09469	6.72937	7.73868	8.10243	6.89215	6.94578	10.8904	10.7707	10.714	11.0315	10.4097	10.5693	10.8325	8.75595	10.2389	10.1441	6.80728	9.77728	8.91984
Ta.14420.1.S1_at	10.3246	10.1383	10.2487	10.3977	10.4434	10.3473	10.5071	10.615	10.3674	10.6239	10.7523	10.4088	10.7507	10.8778	10.5164	10.8943	11.0028	10.7289	10.4459	10.6963	10.4232	10.685	10.8708	10.4308	10.6526	10.7283	10.5581	10.5329	10.6016	10.7411	10.3511	10.5397	10.8987	10.1024	10.5709	11.0007	10.0563	10.1991	10.1708	10.1646	10.3422	10.1336	10.1715	10.4853	10.1719	10.2778	10.6463	10.2569	10.5259
Ta.4800.1.S1_at	5.03327	4.38816	4.25867	6.45264	6.57604	4.44792	7.60096	8.10729	5.1686	8.67432	9.40307	6.29902	9.76412	10.6253	7.85365	10.9459	11.8703	9.94861	3.822	4.10075	4.47604	6.73886	4.87492	4.20995	11.0659	10.1003	6.96504	13.2608	14.1862	10.3506	13.3632	15.6371	13.2319	11.1896	13.4738	15.1936	4.16548	4.6663	4.28506	4.24231	5.36011	4.50816	4.92462	9.49856	5.35254	6.89377	14.3825	6.52228	10.239
Ta.21222.1.S1_at	7.9518	7.78568	8.31791	7.35183	7.26554	8.14303	6.78993	6.63818	7.66991	6.18857	5.99969	6.97785	5.51431	5.31749	6.0592	4.72201	4.54864	4.84981	7.99112	7.39567	8.2314	7.26828	7.29657	8.17717	5.79731	5.04648	7.70265	4.53829	3.39044	7.04981	3.51288	3.13965	6.23629	2.70959	4.83836	5.22048	8.06475	8.45871	8.16526	8.23348	7.02017	7.60341	7.95245	5.44117	6.93188	7.07139	4.36165	6.20231	5.53586
Ta.21089.1.S1_at	11.7763	11.3019	11.2365	12.3397	12.1426	11.6791	12.4926	12.3136	12.156	12.446	12.2834	12.5157	12.2525	12.1222	12.5292	11.9078	11.834	12.0027	11.1202	10.9379	11.0119	11.3949	11.1223	11.0734	12.0493	11.3521	11.3367	12.4919	11.6209	11.5782	12.7006	11.9377	11.7049	12.654	12.3227	11.6695	10.9152	11.2153	11.2867	11.4304	11.1262	11.2112	11.2181	10.8126	11.0243	10.7465	10.4483	10.7951	10.2041
Ta.1279.1.S1_at	6.08667	6.35996	7.06993	5.68494	6.02871	6.65136	5.62105	5.67332	6.15455	5.62669	5.33911	5.65181	5.66563	5.00448	5.14132	5.73007	4.64819	4.6083	7.40062	6.95224	7.06531	6.92077	6.8319	6.79834	6.25188	5.65808	6.40335	5.55855	4.8088	6.03116	4.8179	4.62772	5.68358	3.98804	5.35331	5.35225	6.88676	7.50261	6.76599	7.08029	6.27453	6.69122	6.63355	5.44159	5.86945	5.2815	4.96869	5.16159	4.45045
Ta.10275.1.S1_at	6.47518	6.37429	6.0124	6.80456	5.99112	6.20881	7.0146	5.95254	6.36424	7.20326	6.1444	6.61211	7.39372	6.4742	6.99536	7.60163	6.93971	7.56824	6.91106	5.95082	6.46364	6.57664	6.48672	6.24629	6.55574	6.80423	6.19302	6.71808	6.98501	6.27296	7.0246	7.06128	6.48856	7.48834	7.03486	6.86541	5.96854	5.92568	6.10635	5.99259	6.29256	6.21442	5.89411	6.98184	6.37363	6.03385	7.44969	6.60263	6.4768
Ta.9594.1.S1_at	8.25865	8.62354	8.94855	8.18798	7.92798	8.28047	7.90885	7.37724	7.97088	7.3959	6.78463	7.77219	6.66078	6.11222	7.2425	5.65635	5.3135	6.05207	8.99138	9.0692	8.91586	8.3004	8.75788	8.94429	6.49367	6.78918	7.9928	5.19328	5.08704	6.75241	4.44849	4.14984	5.48502	4.29911	4.27429	4.24737	8.64182	8.61352	8.86065	8.77297	7.90056	8.12001	8.90448	6.29205	7.31536	8.20102	4.43524	6.46765	6.45205
Ta.23202.1.S1_x_at	4.43665	4.55598	4.60462	4.18508	4.38742	4.47826	3.96477	4.26838	4.39073	3.74886	4.12106	4.35293	3.52204	3.93773	4.20899	3.2691	3.70547	3.8432	4.5771	4.68131	4.46202	4.08259	4.40909	4.28431	2.80001	3.26785	3.86178	2.15076	2.44787	3.4201	2.19323	2.27538	3.08015	3.01496	2.97857	2.89111	4.46922	4.4418	4.53693	4.48234	4.30207	4.43594	4.51974	3.86994	4.26317	4.30651	3.34593	4.05761	3.75507
Ta.2176.1.S1_at	9.45691	9.57982	9.68523	8.94185	8.77529	9.6384	8.48268	8.19916	9.3107	8.03975	7.68929	8.768	7.58169	7.18801	8.0052	7.07838	6.65686	6.96438	9.90957	10.0265	9.89329	9.43977	9.81799	10.0491	8.42341	8.32568	9.64206	7.67748	7.08861	9.05561	7.21051	6.51878	8.37005	7.03336	6.87258	7.58086	9.53779	9.53007	9.58992	9.66749	9.10221	9.5889	9.68537	7.60693	9.18117	9.02357	6.44759	8.53831	7.53273
Ta.28171.1.S1_at	9.99591	9.76689	8.9465	9.65184	9.78077	9.60127	9.45239	9.4311	9.75655	9.39526	9.26931	9.58804	9.45105	9.27143	9.54285	9.62329	9.4419	9.90803	9.36893	9.52342	9.41119	9.52516	9.88081	9.4348	10.0254	10.2625	9.77425	10.3937	10.5546	10.1834	10.629	10.7389	10.5867	10.7276	10.798	10.9674	8.96775	8.8732	8.87372	8.57836	8.90721	8.37894	8.34248	9.91078	8.51504	8.85791	10.4736	8.77678	9.5688
Ta.10005.1.S1_at	11.7356	11.4427	11.6719	11.0969	10.9152	11.6992	10.4324	10.1775	11.2885	9.76087	9.42754	10.6433	9.04756	8.62957	9.80234	8.2486	7.73433	8.73383	12.2335	12.2159	12.1359	11.4471	11.9832	12.139	10.4417	10.6476	11.1176	9.71716	9.4523	9.95113	9.24334	8.68705	8.89332	9.01516	8.51568	8.02162	11.487	12.1118	12.0806	11.9441	11.058	11.9707	12.2691	9.16394	11.5301	11.7617	7.86872	10.9372	10.2072
Ta.7341.1.S1_at	10.0231	9.10369	8.74106	9.65056	9.31194	9.41386	9.38359	9.54782	9.69716	9.34668	9.81378	9.48838	9.5068	10.1202	9.42393	9.87901	10.4866	9.91466	9.16854	9.11288	9.0745	8.76522	8.80813	8.68249	8.79346	9.20012	8.98618	8.97363	9.70334	9.49716	9.26083	10.1432	10.037	9.66183	10.4477	10.5571	9.12325	9.40692	8.99424	9.22696	9.66664	9.24404	8.65657	10.3137	9.52141	8.93219	10.7693	9.82099	10.2977
Ta.12339.1.S1_at	13.2975	11.7078	11.2494	12.4615	12.5654	12.3638	11.8104	12.5507	12.3665	11.5505	12.6265	11.6268	11.6138	12.83	11.0823	12.0129	13.1896	11.3147	12.6829	12.4544	12.1942	11.8705	12.3569	11.9477	11.0471	12.4436	11.9504	10.9506	12.6684	12.1285	11.5426	13.0239	12.4245	12.9001	13.5363	12.8407	11.4678	11.2237	11.4269	11.3618	11.8979	11.9243	11.3262	12.4676	12.2832	11.607	12.9362	12.5973	12.2475
Ta.12339.1.S1_s_at	11.8099	10.1607	9.43248	10.802	11.1421	10.9087	10.0625	10.9931	10.9828	9.79627	11.0327	10.0517	9.92007	11.2933	9.35494	10.4501	11.8109	9.6598	10.7426	10.649	10.1118	10.4277	10.6072	10.0576	10.1471	10.819	10.2409	10.0954	11.2173	10.5521	10.2514	11.7953	10.9759	10.6345	12.5928	11.5355	9.49001	9.448	9.67511	9.41938	10.1172	9.93928	9.55449	10.6634	10.2243	9.97882	11.1467	10.5427	10.703
Ta.5307.1.S1_at	10.2413	9.74774	9.69694	10.1256	10.1611	9.92146	10.1377	10.3987	10.1363	10.2276	10.5874	10.3443	10.3817	10.7584	10.5543	10.6079	10.9273	10.7767	9.97786	9.7951	10.0035	10.0907	9.8649	9.64802	10.6037	10.5474	9.93919	10.8856	11.0121	10.3887	10.9162	11.02	10.7966	10.6659	10.4028	11.0926	10.2178	10.495	10.2419	10.2382	10.2427	10.4049	10.0321	10.8803	10.5228	10.0539	11.8129	10.6424	10.4095
Ta.439.1.S1_at	11.6915	11.8743	12.1097	11.3119	11.2526	11.844	10.6166	10.1146	11.4476	9.69	8.89847	10.8469	8.52984	7.56866	9.74278	7.06663	6.04752	7.84705	11.7396	11.5509	11.9015	11.1289	11.1982	12.0266	10.2455	8.85324	11.3822	9.30311	6.83572	10.3141	8.27531	5.76271	8.88485	7.10391	6.00393	7.02426	12.1661	12.3946	12.3125	12.4178	11.5053	11.9303	12.1962	9.66311	11.0682	10.9361	7.89253	9.92583	8.47574
Ta.7209.1.S1_at	8.33841	8.54378	8.7721	7.9557	7.29154	8.47554	7.62578	6.83392	8.13611	7.30876	6.55062	7.76333	6.98095	6.34845	7.3449	6.62035	6.19719	6.85652	3.97454	3.77008	4.1836	3.94677	3.82331	5.17407	3.76674	3.90361	4.95957	3.51761	3.99055	4.39507	3.20574	4.08431	3.97981	2.81472	4.18877	3.9168	8.5885	8.85515	8.74151	8.59817	7.93387	8.42163	8.64842	6.86878	8.01228	8.146	6.15367	7.56335	6.99683
Ta.494.1.S1_at	10.7379	10.5412	11.1461	9.8724	10.1602	10.9447	9.20766	9.47281	10.3765	8.59035	8.7272	9.54543	7.96349	7.9041	8.44469	7.2821	6.95575	6.9988	10.7613	10.7269	10.7053	9.81127	10.3544	10.826	8.05337	8.03583	10.3975	6.61645	6.16466	9.60286	5.51809	5.36708	8.46683	4.75255	6.0432	6.91679	11.0969	11.0734	10.8951	11.3074	9.90346	10.6358	10.7231	8.01663	10.053	9.63111	6.28717	9.19213	8.07482
Ta.14707.1.S1_at	10.3347	10.4129	10.3111	10.2994	10.2027	10.181	10.2184	10.2274	10.2399	10.1251	10.209	10.3553	10.0194	10.14	10.3975	9.89603	10.0117	10.279	10.4821	10.3717	10.4141	9.98776	10.0716	10.3657	9.84171	9.89032	10.2015	9.84281	9.79458	10.0311	9.94509	9.78488	9.89395	10.147	9.87318	9.80503	11.0095	11.1096	10.9838	11.0523	11.1095	11.1898	11.0377	10.808	11.2771	10.8854	10.5157	11.2152	10.5478
Ta.4806.1.S1_at	9.34444	9.6778	10.1178	8.88921	8.93954	9.66385	8.60333	8.3949	9.0566	8.29092	7.90155	8.52457	7.92185	7.40818	7.91725	7.46553	6.87794	7.11291	10.1187	10.2766	9.97743	9.49014	10.0309	10.3909	8.19548	8.56319	10.1683	7.20841	7.40728	9.70342	6.53021	6.9304	9.09202	6.16371	7.37384	8.33223	10.2547	10.3152	10.315	10.1843	9.03536	9.7684	10.1305	7.14765	9.20295	8.6351	6.12214	8.63556	7.18829
Ta.4806.1.S1_x_at	10.1998	10.6825	10.9982	9.91694	9.79882	10.5716	9.68013	9.17885	10.0602	9.3373	8.62602	9.60988	8.87506	8.07853	9.03472	8.25857	7.49449	8.18574	11.1452	11.2171	10.9819	10.671	11.0196	11.2162	9.23276	9.43037	10.8185	8.08357	8.13899	10.1946	7.25301	7.55181	9.4373	6.74815	7.9274	8.54015	11.2629	11.2935	11.1823	11.1361	10.0164	10.9187	11.0089	8.2534	10.4502	10.1365	7.2137	9.86052	8.41163
Ta.4941.1.S1_at	11.028	8.93901	6.11763	13.1393	11.4918	8.77647	13.6137	12.4788	11.3624	13.5985	12.8182	13.1256	13.2843	12.7549	13.9674	12.6948	12.3285	13.7058	6.01683	8.13771	7.57515	9.78422	9.1649	9.31712	12.1537	10.8846	10.2891	13.3278	12.1513	10.9186	13.5822	12.7099	11.3356	12.9311	12.3667	11.5788	7.0499	7.14078	8.48541	7.98629	9.90747	10.9947	10.1394	10.9673	12.018	11.5753	11.2831	12.3996	11.9125
Ta.20429.1.S1_at	4.75827	3.63599	3.73064	5.03221	4.70749	4.28388	5.08519	4.4702	4.71379	5.1586	4.30106	4.69132	5.27429	4.25523	4.71824	5.44878	4.35486	5.11456	5.49494	3.72454	4.00727	2.75042	4.19232	3.76133	2.1925	4.89353	4.07818	2.37198	5.68933	4.58727	2.99781	6.5787	5.24604	4.04067	7.60141	6.07963	4.05392	3.22852	3.74135	3.69998	4.97642	3.99902	3.83526	5.24424	4.15349	4.10363	4.88695	4.32071	4.41085
Ta.23826.1.S1_at	10.1659	10.1848	10.2822	9.81306	9.59872	10.1283	9.47019	9.23165	9.83688	9.12921	8.86183	9.43115	8.7699	8.45377	8.90088	8.36953	7.97636	8.20704	10.721	10.744	10.6058	10.1924	10.607	10.6524	8.91173	9.35972	10.2989	8.06537	8.35834	9.81413	7.68497	7.981	9.28929	7.81051	8.46909	8.73736	10.3072	10.227	10.3782	10.2944	9.72108	10.1335	10.2352	8.42173	9.68161	9.64524	6.91177	9.13379	8.39449
Ta.1040.1.S1_at	11.7334	12.2405	12.3902	11.7525	11.7083	11.7407	11.9598	12.2678	11.5791	12.1415	12.6726	11.8296	12.2936	12.8836	12.1919	12.4171	12.8862	12.5123	12.42	12.3759	12.2243	12.5383	12.5016	12.3226	12.5	12.6763	12.4597	12.4112	12.7841	12.5777	12.2851	12.7843	12.6629	12.1178	12.6443	12.7089	12.1145	12.1723	12.122	12.2222	12.607	12.2024	12.349	12.744	12.3016	12.4601	12.8116	12.4154	12.5758
Ta.5140.1.S1_at	6.71957	5.74087	5.91683	7.42846	6.99986	6.54646	7.76099	7.38653	7.05171	7.97262	7.6419	7.46961	8.12004	7.87312	7.82577	8.22212	8.11957	8.13204	6.15441	5.54604	5.95799	6.00957	6.04007	5.64713	6.8679	6.8636	6.33734	7.41813	7.46666	7.34202	7.55088	7.72666	8.20345	7.19491	7.54984	8.75102	5.31268	5.48899	5.49072	5.57481	6.52715	5.91112	5.94206	7.35915	6.3177	6.50095	8.06477	6.72657	7.29565
Ta.21428.1.S1_at	10.5811	10.9406	10.7961	10.4455	10.6065	10.6462	10.0808	9.90459	10.7072	9.55	9.1434	10.6735	8.85935	8.30516	10.1401	7.96788	7.34186	8.77225	11.0132	11.0078	11.2254	11.3137	11.3761	11.4069	11.8251	10.6589	11.2655	11.9963	9.74202	10.8252	11.8271	8.89243	10.0953	11.2782	8.21067	9.01783	11.2981	11.4225	11.3574	11.2167	9.81315	10.4661	10.7934	8.30225	9.4212	9.66278	6.84046	8.29999	7.71159
Ta.21428.1.S1_x_at	11.2436	11.5756	11.3372	10.991	11.2221	11.2051	10.5483	10.4975	11.3413	9.97331	9.68989	11.3993	9.26318	8.78245	10.9378	8.3756	7.72275	9.59904	11.5759	11.7236	11.9723	11.9777	12.0002	11.9601	12.3144	11.2282	11.6312	12.4043	10.3145	11.1077	12.2811	9.53031	10.3964	11.9308	8.98855	9.45161	11.8273	11.8864	11.7895	11.7171	10.3053	11.0342	11.2916	8.80652	10.199	10.0536	7.35122	9.319	7.85214
Ta.3201.1.S1_at	5.98688	6.16807	6.78652	5.1302	5.21588	6.4509	4.63745	4.70154	5.99856	4.24834	4.27915	5.47375	3.89892	3.88208	4.86678	3.5575	3.47519	4.14404	6.23837	6.50465	6.19839	5.69233	6.12109	6.65649	3.37805	4.16583	5.99955	2.23165	2.71229	4.94499	2.41604	2.299	3.91438	4.12058	3.29473	3.04287	6.24903	6.32918	5.78172	6.00957	4.29901	5.00743	5.42637	3.13828	4.30954	3.57914	2.37712	3.6549	2.30594
Ta.14443.1.S1_at	5.90527	5.59487	5.67657	5.78462	5.75123	5.72832	5.63735	5.50461	5.70854	5.48258	5.32397	5.61379	5.31469	5.22404	5.43943	5.12391	5.21006	5.16558	5.81222	5.79994	5.76166	5.70509	5.86686	5.9705	5.40389	5.52691	5.77468	5.16182	5.10407	5.41934	4.99148	4.70712	5.0436	4.89712	4.37526	4.68726	5.6968	5.72501	5.76798	5.72527	5.57842	5.69049	5.71373	5.18206	5.57482	5.6314	4.66959	5.44272	5.47221
Ta.3529.1.S1_at	9.16647	9.71758	10.1004	9.10146	9.25901	9.70917	8.86387	8.67321	9.37193	8.45187	8.07325	8.98992	7.87405	7.43046	8.22059	7.09405	6.70482	6.77667	10.1239	10.4705	10.3345	9.44956	9.93853	9.7017	8.70158	8.57525	9.03661	7.94296	7.40977	8.36385	7.13666	6.67168	7.6515	6.23336	6.49882	6.85729	10.452	10.5982	10.4902	10.8842	9.82775	10.26	10.345	7.86752	9.62802	9.1653	5.6696	8.78643	7.40268
Ta.6053.1.S1_at	12.6489	9.96547	9.20451	12.1369	12.2205	11.5454	11.3823	11.0043	12.3176	10.8976	10.1426	11.3565	10.6519	9.78573	10.2239	10.6498	9.99509	9.81662	9.9406	9.30874	9.32238	9.3386	9.23798	9.4566	9.58027	9.69311	9.68368	9.87594	10.1851	9.94808	10.1215	10.6054	10.2504	10.2873	10.9093	10.6061	8.5988	8.24413	8.86923	8.24098	9.69962	10.2618	8.36448	10.5179	10.4284	8.72749	10.8322	9.9168	9.28418
Ta.6735.1.S1_at	11.6243	11.5497	11.6581	11.3079	10.1803	11.2987	10.6129	9.09223	10.8108	9.8209	8.09863	10.0822	8.93026	7.13134	9.1898	7.89604	6.12922	8.13565	12.1812	11.92	11.7056	10.5389	11.5704	11.844	7.63927	9.0474	10.4411	6.04945	6.97542	8.65544	5.81974	6.12218	7.10928	7.0881	6.96842	6.02684	11.7527	11.4694	11.6042	11.508	9.3308	10.4653	10.9904	7.27597	9.19461	8.87038	6.09357	8.08507	6.73071
Ta.12582.1.S1_at	8.67689	8.56961	9.04879	8.83436	9.14291	8.82191	9.00541	9.61707	8.76221	9.18044	9.9012	8.81376	9.36769	10.0607	8.96473	9.57849	10.1128	9.22918	9.16832	8.98699	9.14355	9.2891	9.31909	8.96329	9.76174	10.1268	9.30168	10.0415	10.6551	9.74276	10.112	10.7275	10.1197	9.95054	10.2051	10.3714	9.05318	8.85559	8.85481	8.77045	8.99049	9.05083	9.05493	9.99186	9.66149	9.73532	11.0994	10.153	10.68
Ta.6460.1.S1_at	7.38322	8.14555	8.335	7.69317	7.31543	7.54428	7.87334	7.64344	7.32838	7.84097	7.74683	7.61136	7.62572	7.60519	7.78099	7.21073	7.18957	7.45235	8.2323	8.4177	8.28086	8.41704	8.42942	8.75838	7.98272	7.70452	8.43364	7.7791	7.09651	7.80772	7.89179	6.8599	7.18225	8.38425	7.15091	6.65571	8.26905	8.37718	8.1449	8.43742	7.96822	7.97035	8.17526	7.53041	7.77768	7.57772	7.08976	7.5564	6.75261
Ta.6460.1.S1_s_at	10.1341	10.5788	10.9379	10.1799	9.64516	10.1684	10.2006	9.76699	9.92133	10.1341	9.86092	10.0801	9.98726	9.87875	10.0013	9.74826	9.8023	9.2561	10.8035	11.3246	11.0813	11.0513	11.0861	11.3495	10.2611	10.0463	10.8848	9.73002	9.15311	10.1737	9.57986	8.64054	9.42353	9.88185	8.6486	8.68573	11.1609	10.8448	10.8763	11.0061	10.1902	10.7103	10.8998	9.55255	10.3867	10.3896	8.87942	9.96638	9.35302
Ta.5903.1.S1_at	4.19406	3.97626	4.67405	3.7697	3.50063	4.29066	3.60364	3.43319	3.90547	3.51381	3.43182	3.56364	3.46506	3.46408	3.32168	3.44744	3.52444	3.22461	4.93296	4.19673	5.25895	3.77247	3.94921	5.29013	3.3794	3.63975	4.64013	3.29657	3.41756	3.95	3.4197	3.31625	3.4094	3.73864	3.36434	3.09354	3.89153	4.10749	4.29149	4.19912	3.87649	3.90631	4.12009	3.74366	3.66264	3.62276	3.64886	3.52996	3.32234
Ta.1333.1.S1_at	9.85127	10.5475	10.2676	9.27492	9.8363	10.2014	8.79247	9.11726	9.89172	8.28392	8.41441	9.46241	7.71482	7.68021	8.70281	7.04499	6.86591	7.41066	10.0165	10.4513	10.352	10.163	10.1111	10.6844	9.7052	8.2212	9.93522	9.04815	6.69317	8.82497	8.22585	6.00421	7.63472	7.20084	6.45966	6.42476	10.889	10.9446	10.8917	10.8848	9.95771	10.2368	10.5704	8.66781	9.42345	9.64597	7.25645	8.52048	8.02211
Ta.27585.1.S1_s_at	7.56491	7.61767	7.54426	7.22976	7.18926	7.59938	6.95416	6.86594	7.49036	6.6947	6.57089	7.23782	6.42999	6.27447	6.83687	6.14188	5.95479	6.25048	7.66306	7.19515	7.57682	6.3976	6.77432	7.54608	5.91505	6.44904	7.13618	5.7605	6.17773	6.63336	5.8219	5.93666	6.25012	6.08501	5.71229	6.07299	7.46641	7.48447	7.46545	7.59898	6.91988	7.25341	7.4058	6.13257	6.93689	6.70381	5.49328	6.54197	5.81257
Ta.6023.1.S1_at	8.54358	8.08181	8.19773	9.60419	10.0412	9.03258	10.2872	11.3808	9.91019	10.8601	12.2213	10.7431	11.3989	12.7569	11.5424	11.9476	13.0465	12.3279	8.11306	8.55937	8.70394	9.5436	9.2263	8.97997	11.4406	11.0545	10.024	12.4758	12.5576	11.1349	12.694	13.4002	12.1051	12.0406	13.3684	12.8678	7.96822	7.37521	8.3643	7.53175	9.95565	9.21171	9.22372	12.6775	11.2087	11.9499	13.91	12.7809	13.693
Ta.1143.1.S1_at	9.5859	9.5424	9.64377	9.22599	9.12484	9.59333	8.96614	8.80144	9.2772	8.72801	8.51579	8.95533	8.48729	8.23654	8.60659	8.22596	7.94261	8.20063	9.74102	9.94081	9.69192	9.46281	9.53335	9.80539	8.48109	8.9158	9.56381	7.77139	8.42213	9.23598	7.35535	8.11928	8.8842	7.25166	8.05403	8.51788	9.39865	9.68783	9.66214	9.56264	9.02421	9.61102	9.66737	8.0689	9.38965	9.33441	7.49197	9.08638	8.5059
Ta.1365.1.S1_at	3.03169	3.32998	3.71267	3.09404	3.09368	3.0801	3.09168	3.09951	3.0163	3.08533	3.10945	3.04236	3.08078	3.12876	3.10641	3.08009	3.16045	3.19507	3.27916	3.39856	3.48227	2.79816	3.21752	3.8419	3.10336	3.11951	3.67969	3.26378	3.06799	3.35532	3.20934	3.05098	3.05956	2.89384	3.06755	2.86164	4.71608	4.2249	4.04309	4.40207	3.28944	3.41698	4.0105	3.12758	3.18209	3.28763	3.07058	3.077	2.8792
Ta.9574.1.S1_at	12.8077	12.893	13.3322	11.1458	11.4686	13.0381	9.84426	10.0787	11.985	8.64355	8.72636	10.4665	7.43475	7.31671	8.61897	6.13251	5.75529	6.42418	13.0714	13.6556	13.4666	10.5067	12.058	13.2562	6.19769	7.98245	11.0248	4.10666	5.0641	8.55892	4.23392	4.19638	6.46218	6.79734	6.03102	4.9479	13.5521	13.7311	13.6859	13.8159	11.6085	13.2432	13.2028	7.83743	11.6353	11.0306	5.36818	9.93558	7.2607
Ta.12573.1.S1_at	10.7483	10.9071	11.0398	10.9686	10.5653	10.7876	11.0579	10.703	10.8122	11.0749	10.8043	10.9295	11.039	10.8545	10.9655	10.9502	10.8484	10.8059	11.2524	11.6727	11.5167	11.296	11.2653	11.535	11.0726	10.8378	11.2803	10.8943	10.5874	10.9978	10.7758	10.5543	10.7607	10.7231	10.7853	10.5954	11.0792	10.9879	11.1789	11.3264	11.0154	11.3097	11.4037	10.9696	11.2888	11.3245	10.8745	11.2232	11.0998
Ta.24336.1.S1_at	14.162	13.9167	14.1705	14.1787	14.5037	14.175	14.3161	14.828	14.2419	14.5045	15.0671	14.369	14.739	15.2617	14.5606	15.0317	15.4292	14.8345	13.8128	13.4746	13.4903	14.2141	14.0469	13.7524	15.159	15.0255	14.3884	15.6762	15.7104	15.0046	15.7549	15.9444	15.4905	15.3528	15.603	15.8028	13.8145	13.9938	13.9526	13.9433	14.6314	14.2018	14.1791	15.2814	14.4758	14.6965	15.7092	14.7649	15.2947
Ta.24336.1.S1_x_at	13.3484	13.2579	13.3626	13.2804	13.8179	13.374	13.3993	14.0792	13.4485	13.5923	14.3021	13.6015	13.8467	14.5136	13.8427	14.1741	14.7301	14.1979	12.9885	12.6438	12.5601	13.5526	13.2068	12.9213	14.8692	14.5145	13.7532	15.4513	15.4044	14.5434	15.2659	15.5804	15.1366	14.2211	14.8185	15.4667	12.8789	13.0236	12.9894	13.073	13.8875	13.4026	13.4021	14.5122	13.8527	13.9863	15.0277	14.2181	14.5573
Ta.13336.1.S1_at	3.94602	3.41499	3.36597	4.05003	3.40858	3.59513	3.97997	3.48067	3.94906	3.88956	3.49455	4.20704	3.79111	3.49628	4.3272	3.68435	3.49827	4.26807	3.72131	3.60215	3.87074	4.91899	4.60847	4.28314	7.01548	6.18351	5.14832	8.43222	6.98104	5.80078	9.17863	6.79708	6.1403	9.22353	5.3994	6.09994	3.46342	3.31657	3.51536	3.49147	3.27745	3.3695	3.4704	3.37143	3.92254	3.46527	3.50164	4.39477	3.50023
Ta.27320.1.S1_s_at	14.1458	13.7316	13.7095	14.0737	14.2614	13.9239	13.9831	14.2903	14.0943	13.8911	14.2261	14.1913	13.7944	14.1077	14.1378	13.6877	13.9375	13.8613	13.8114	13.7526	13.6307	14.1519	13.7936	13.8344	14.3983	13.9877	14.0209	14.5374	14.2244	14.1881	14.5664	14.4228	14.2519	14.4751	14.5482	14.1679	13.9029	13.9891	13.9982	13.9914	13.8945	13.9858	13.9926	13.7011	13.9086	13.8711	13.5089	13.7968	13.6116
Ta.27320.1.S1_x_at	13.1977	12.9169	13.1869	13.3251	13.2952	13.2768	13.3571	13.3643	13.3917	13.3416	13.3574	13.4573	13.2904	13.3057	13.3723	13.2023	13.213	13.0499	12.7982	12.9271	12.8079	13.1258	12.912	12.8254	13.4496	12.9456	13.0124	13.7747	13.1004	13.1623	14.1199	13.383	13.1951	14.5075	13.8226	13.0652	13.2957	13.1557	13.2436	13.3166	13.0957	13.1376	13.16	12.7717	12.9999	12.8909	12.3679	12.8406	12.518
Ta.9229.1.S1_at	12.9019	12.618	12.6268	12.5388	12.1376	12.5403	12.1294	11.6738	12.5772	11.6892	11.1877	12.5213	11.2004	10.6513	11.9336	10.6333	10.0287	10.4506	12.4527	12.2957	12.5422	12.3331	12.2267	12.6846	12.0055	11.5479	12.3796	11.6228	10.8092	11.8293	11.1859	10.1674	11.0759	10.6722	9.68546	10.0843	12.6651	12.8988	12.9894	12.9685	12.2788	12.811	12.7961	11.2063	12.3551	11.9835	10.0098	11.7545	10.4871
Ta.9229.1.S1_x_at	13.0833	13.1235	13.1919	12.9137	12.6448	13.0106	12.6226	12.2053	12.8933	12.2552	11.78	12.7918	11.8089	11.3368	12.2709	11.2575	10.8453	10.9858	12.9434	12.9143	13.0145	13.0984	12.9396	13.152	13.1951	12.3117	12.9887	13.2842	11.596	12.5922	13.3761	10.9622	11.9756	13.4784	10.4768	11.0948	13.1531	13.2799	13.2915	13.4665	12.8791	12.9934	13.2591	11.8285	12.4858	12.3792	10.5948	11.8651	10.7774
Ta.4704.1.S1_at	12.1173	11.8574	11.8682	12.2776	12.4308	12.2525	12.3028	12.4868	12.3813	12.275	12.4398	12.4332	12.2097	12.3332	12.3799	12.106	12.1707	12.1818	11.1313	11.1174	11.2078	11.6858	11.4503	11.6929	12.2729	11.6693	11.9445	12.5029	11.8184	12.0725	12.4001	11.9172	12.1133	11.9363	11.9701	12.0715	11.559	11.5841	11.5508	11.4743	11.4919	11.759	11.4842	11.5387	11.8614	11.925	11.6242	11.9241	12.1851
Ta.2170.1.S1_at	8.81542	8.57375	8.25262	8.31368	7.76239	8.45476	7.74331	6.93924	8.22717	7.16261	6.25059	7.6859	6.54606	5.62095	6.81424	5.85737	5.00446	5.52523	9.21988	8.78701	9.03849	7.90602	8.53838	8.93426	6.61717	6.53148	8.19536	5.78145	4.85477	7.27982	5.32351	4.08138	6.28179	5.23603	4.56509	5.19349	7.73208	8.12249	8.2725	7.85464	7.2313	8.04875	7.49981	6.1408	7.65894	6.84138	5.44043	7.21236	5.90548
Ta.8060.1.S1_at	6.98598	6.9708	6.98793	6.71879	6.72533	7.009	6.56224	6.58202	6.94209	6.43868	6.46464	6.80351	6.32825	6.35523	6.59184	6.22109	6.24429	6.28898	6.88784	7.01798	7.02145	7.21543	6.91273	6.80357	7.17802	6.57291	6.64241	6.93513	6.34676	6.50617	6.53373	6.32092	6.38049	5.95822	6.56059	6.25669	7.16088	7.08394	7.04296	7.19827	6.81406	7.05684	7.09583	6.50637	7.0057	6.91496	6.18765	6.91061	6.66488
Ta.4725.1.S1_at	7.86412	6.92138	7.42727	6.891	6.56235	7.13826	6.54103	6.53325	6.66986	6.63813	6.87199	6.39155	7.09041	7.51955	6.66391	7.91989	8.50925	7.79648	6.54332	5.96414	5.95882	6.1679	6.29569	5.15557	7.06279	7.95117	6.15521	7.8431	9.47934	7.6751	8.40651	10.5491	9.21321	8.72068	10.9839	10.6258	7.0565	7.04944	6.96844	7.20148	7.85336	7.46563	7.03966	8.41202	7.90268	7.18098	8.9033	8.34181	7.76666
Ta.28806.1.S1_at	12.4751	12.2241	12.7621	12.1669	12.0071	12.3896	11.6784	11.284	12.2453	11.0806	10.4661	12.0099	10.3664	9.54682	11.1938	9.49351	8.47589	9.39147	12.7379	12.6334	12.8486	11.6874	12.1705	12.4059	9.76932	10.2891	11.5645	8.0528	8.61999	10.5402	6.52149	7.53008	9.32835	5.12628	7.22796	7.86131	12.5693	12.9844	12.9245	13.1371	12.0945	12.6508	12.8102	10.0602	11.9369	11.3909	7.79379	10.9666	8.81064
Ta.4787.1.S1_at	8.60686	8.18011	8.32872	9.00846	8.78676	8.36165	9.28794	9.58236	8.57637	9.53324	10.1064	8.90264	9.77221	10.4284	9.33591	10.0231	10.5687	9.90222	8.3704	8.78574	8.43477	8.89947	8.85581	8.7385	9.22321	9.53467	9.23728	9.3985	10.1655	9.76231	9.46145	10.5669	10.2411	9.41588	10.64	10.6553	8.4057	8.19601	8.22494	8.27856	8.6963	8.43977	8.50743	9.62718	8.74507	8.96626	10.2282	9.05944	9.63456
Ta.169.1.S1_x_at	3.7415	3.54537	2.75088	3.35415	3.62582	2.5216	3.04542	3.24364	2.51819	2.81244	2.97179	2.69282	2.62803	2.79888	3.06015	2.48065	2.72065	3.67046	5.51583	3.97983	4.79851	3.32327	4.6635	3.90036	3.14266	5.15677	3.73507	3.80273	5.57761	3.89667	5.07711	5.97107	4.30214	7.0002	6.36502	4.96369	2.99234	3.09434	3.04189	2.88157	3.54966	3.01804	3.08499	4.63586	3.12206	3.5154	5.24809	3.27702	4.15822
Ta.3509.1.S1_at	9.32963	9.66875	9.64992	8.84084	8.80697	9.46924	8.4462	8.27824	9.1916	8.06356	7.78334	8.80662	7.66193	7.26514	8.25074	7.21308	6.68244	7.44498	9.66901	9.72064	9.86905	9.05816	9.71168	10.0185	6.99276	7.71442	9.24994	5.79004	6.07868	8.2466	5.56171	5.44951	7.28691	6.42934	6.23109	6.45377	9.88382	9.68423	9.54558	9.7123	8.74444	9.11629	9.2979	6.7222	8.57005	8.59271	4.5449	7.90507	7.54952
Ta.4599.1.S1_at	9.24324	9.28809	9.50284	8.61067	8.85003	9.35627	8.09815	8.19196	8.9513	7.60293	7.503	8.34762	7.0849	6.75684	7.52987	6.5078	5.9085	6.43393	9.64305	9.87196	9.44454	8.95363	9.49319	9.8327	7.00625	7.42785	8.92237	6.05021	5.86129	7.6919	6.16796	5.3477	6.6034	7.49468	6.26143	5.82077	9.6616	9.50843	9.45664	9.54621	8.68475	8.91639	9.24211	7.29944	8.26011	8.45515	5.79794	7.54328	7.09337
Ta.6832.1.S1_at	9.80664	9.86254	10.1116	9.48123	9.57888	10.0025	9.32297	9.51176	9.81989	9.21482	9.47082	9.56841	9.13115	9.43924	9.23935	9.06229	9.41145	8.80718	10.1407	10.2255	10.3606	10.0541	10.2031	10.135	9.602	10.0126	9.91124	9.32861	9.73206	9.68822	9.27127	9.37112	9.45381	9.46085	8.91178	9.19368	10.0868	10.0682	10.0994	9.99658	9.41371	9.70292	9.88536	9.17326	9.30848	9.5741	9.0465	9.07219	9.25322
Ta.4357.1.S1_at	5.37843	4.03836	2.9009	4.47644	5.15894	4.13959	3.80435	4.74758	4.42965	3.67827	4.67489	4.15451	4.01953	4.96147	4.2501	4.86221	5.65059	5.34006	3.22785	2.52085	3.12257	2.07968	2.45516	2.43145	1.74435	3.73395	2.43971	2.12937	5.09388	2.9644	3.11857	6.17821	3.87648	4.77075	6.8252	5.20489	2.23898	2.36238	2.48672	2.38517	3.01553	3.27485	2.81539	4.02384	3.9976	3.68335	5.17269	4.71019	5.06449
Ta.1233.1.S1_at	9.23621	7.72732	8.11361	8.89918	9.21152	9.33561	8.45231	8.52665	9.27987	8.01408	7.82044	8.34688	7.56885	7.18917	7.1966	7.09337	6.63713	6.15918	7.86444	7.11172	7.14655	7.09625	7.28174	7.22208	6.94952	7.30202	7.32092	6.78323	7.22208	7.35958	6.48759	7.05376	7.30249	6.00165	6.78476	7.12147	7.53319	7.50706	7.69676	7.28345	6.83646	7.75467	7.06484	6.0223	7.48594	6.85613	5.64318	7.16612	6.64391
Ta.20011.1.S1_at	11.1374	10.9218	11.1302	11.3828	11.0711	10.9026	11.5762	11.6935	11.002	11.7549	12.1345	11.3216	11.9348	12.427	11.7108	12.1285	12.5831	12.1007	10.5943	10.3382	10.5657	11.1594	10.6756	11.0739	12.2129	12.0981	11.8359	12.7588	13.1313	12.5135	12.796	13.4205	13.0089	12.2769	12.7154	13.2774	11.0514	11.1332	10.9276	11.1051	11.5035	11.4352	11.4036	12.341	11.898	12.1149	12.7778	12.3334	13.1644
Ta.7544.1.S1_at	8.25566	8.24261	8.29027	8.15741	8.23035	8.20588	8.11639	8.3653	8.11997	8.09157	8.37334	8.00356	8.07496	8.26858	7.83379	8.06397	8.04264	7.58478	8.62559	8.80191	8.46596	8.7008	8.63046	8.49392	8.51066	8.43741	8.45283	8.27124	8.24378	8.39084	7.99502	8.04399	8.31318	7.67157	7.82865	8.2172	8.4058	8.27997	8.27855	8.25905	8.04694	8.1382	8.15363	7.85277	8.04594	8.07266	7.73227	7.96789	8.0078
Ta.9162.1.S1_at	8.14089	7.80601	7.89927	8.59958	9.04937	8.13673	9.06784	9.88888	8.62429	9.54106	10.4694	9.21816	10.0445	10.9214	9.90605	10.6094	11.2936	10.7141	8.75776	8.49538	8.61333	9.25747	9.06335	8.46823	10.0497	10.3928	9.15955	10.5785	11.3784	9.99114	10.8491	11.7633	10.7546	10.8494	11.3628	11.3853	7.96091	7.73366	8.02284	7.77251	8.79944	8.27336	8.19977	10.5213	8.84226	8.95582	11.5227	9.4349	9.99671
Ta.1435.1.S1_at	4.58819	4.31224	4.51419	4.38061	4.59012	4.85649	4.45271	4.64194	4.74613	4.64959	4.64112	4.50884	4.9457	4.61002	4.50928	5.35373	4.55157	5.00168	4.50098	4.43809	4.48305	4.39769	4.39062	4.1117	4.39544	4.43753	4.34325	4.48439	4.54774	4.87026	4.64962	4.71663	5.48056	4.90007	4.95552	6.12123	4.18971	4.64283	4.23187	4.38767	4.68188	4.77215	4.51411	5.75843	5.23361	4.75436	7.07113	5.56511	5.16458
Ta.4278.1.S1_at	9.67663	9.62127	9.5849	9.30025	9.26481	9.71307	8.83799	8.56812	9.44433	8.32858	7.90343	8.89431	7.75547	7.24081	8.06996	7.08431	6.54207	6.90912	9.28754	9.23847	9.50377	8.29065	9.02474	9.35414	7.63531	7.77245	8.67177	7.32369	6.65594	7.83428	7.29905	6.00095	7.00132	7.56894	5.99474	6.20814	9.78015	9.53897	9.42504	9.82235	9.03156	9.20671	9.29592	7.97313	8.95833	8.3965	7.00106	8.52479	7.14348
Ta.9394.1.S1_at	8.05032	7.83884	7.99911	7.90728	8.1274	7.89103	7.93223	8.37779	7.92834	8.06012	8.61248	8.0834	8.27353	8.85161	8.35549	8.58342	9.112	8.77033	7.98209	7.96214	7.89067	8.18539	8.09468	7.87964	8.45989	8.66966	8.18741	8.65704	9.1385	8.57652	8.78164	9.36487	8.93943	8.83335	9.26203	9.24266	7.912	7.87707	7.81643	7.95409	8.38331	8.24336	8.30713	9.30083	8.63074	8.77097	9.79867	8.99749	9.28681
Ta.1817.1.S1_at	7.09753	7.09688	7.32373	7.27935	7.06163	7.18146	7.52838	7.74049	7.12346	7.66788	8.15741	7.14279	7.70992	8.32898	7.0436	7.65022	8.25089	6.68521	6.54538	6.55979	7.00777	6.1386	6.66186	7.04477	6.90379	6.67427	6.98704	7.36902	6.62651	6.84266	7.44379	6.52565	6.61626	7.06345	6.36428	6.29154	6.94379	7.27517	7.03621	7.35458	6.84866	7.0069	7.41052	6.56484	6.89346	7.13786	6.38479	6.75344	6.5549
Ta.4312.1.S1_at	8.90205	8.71015	9.02828	8.54925	8.51494	8.96705	8.2179	8.17636	8.69332	7.88105	7.81008	8.27107	7.51839	7.40616	7.69951	7.10623	6.94103	6.93941	9.0912	9.42251	9.24304	8.52835	9.09995	9.08332	7.49713	8.18393	8.52643	6.98598	7.38042	7.91018	7.02119	6.8444	7.364	7.66535	6.6648	6.92926	8.91214	8.87657	8.91469	8.80435	8.03937	8.61354	8.76813	7.13639	8.19615	8.28065	6.61866	7.72928	7.2419
Ta.5313.1.S1_at	11.9895	11.3461	10.685	12.0897	12.0872	11.5389	12.0305	12.3618	12.0984	11.9247	12.4511	12.3247	11.7852	12.4212	12.217	11.6074	12.2815	11.7167	11.9615	12.1472	12.2499	12.1631	12.1058	11.8937	12.8882	12.4459	12.0866	13.5765	12.9925	12.298	14.2116	13.7253	12.3294	14.8084	14.6836	12.0807	8.71265	8.64241	8.72974	8.51341	8.48028	8.69403	8.70404	8.5148	9.12484	8.80115	8.56242	9.46374	8.70266
Ta.2785.1.S1_at	10.6645	9.8458	10.6244	10.9328	10.6863	10.6492	11.0859	10.8734	10.6732	11.209	10.9182	10.7588	11.3221	10.8856	10.9247	11.4354	10.7873	11.1983	10.066	9.72485	9.78203	9.96176	9.76002	9.51547	10.477	10.2571	9.88411	10.796	10.7523	10.5194	10.8505	11.0723	11.1417	10.5948	11.1264	11.6592	9.95112	10.2075	10.0537	10.2536	10.9613	10.5612	10.5194	11.1716	10.8098	10.7951	11.2501	10.9704	11.0181
Ta.21200.1.S1_at	8.50571	8.37067	8.40142	8.47258	8.29092	8.34602	8.46044	8.19298	8.27586	8.45545	8.08447	8.23155	8.4548	7.96228	8.24971	8.45791	7.8191	8.36265	9.47423	9.50929	9.0758	9.61878	9.99436	9.28804	9.38023	9.28698	9.33085	9.06813	8.58263	9.3084	8.70278	8.17881	9.24055	8.2712	8.23553	9.12701	8.58105	8.40768	8.92577	8.83371	8.57736	8.84652	8.76969	8.75849	8.42514	8.44689	8.91277	7.84072	8.32801
Ta.21200.1.S1_x_at	8.60653	8.60786	8.6178	8.65506	8.38102	8.61923	8.67426	8.29308	8.52749	8.68369	8.23315	8.42268	8.68743	8.185	8.38158	8.68642	8.14262	8.4589	9.50788	9.78801	9.31807	9.81056	9.91679	9.52364	9.69159	9.42351	9.5517	9.44894	8.96445	9.50762	9.11672	8.66674	9.41118	8.68442	8.59957	9.26017	8.81657	8.96206	9.31539	9.16927	8.85885	9.12053	9.10301	8.87696	8.83284	8.71574	8.92426	8.6525	8.55806
Ta.11040.1.S1_at	8.43501	8.69666	8.88723	8.31143	8.27005	8.56583	8.25412	8.24343	8.39124	8.20061	8.2276	8.33175	8.14163	8.19821	8.24728	8.07113	8.14606	8.04764	8.97892	9.13541	9.20271	8.91128	9.11326	9.08037	8.53091	8.79484	8.91282	8.20398	8.46112	8.74829	7.94043	8.18114	8.58475	7.73908	7.98414	8.41582	8.84466	8.86583	8.96494	9.092	8.27541	8.65748	8.9744	7.99983	8.4163	8.57444	7.83146	8.21605	8.02402
Ta.21179.1.S1_at	6.51483	6.33256	6.54406	6.43914	6.20569	6.4148	6.3777	6.33996	6.34105	6.32079	6.37634	6.28292	6.26353	6.31976	6.21939	6.20196	6.16275	6.13632	6.72324	7.12706	6.84454	6.61472	6.9195	7.00554	6.49913	6.777	7.02421	6.38064	6.66827	6.96969	6.25162	6.58046	6.85698	6.10333	6.50816	6.68074	6.37339	6.41375	6.60704	6.42595	5.97341	6.5654	6.34733	5.81026	6.42683	6.17557	5.71763	6.2504	5.91725
Ta.5146.1.S1_at	8.90867	7.96876	7.69723	8.92667	9.19048	8.75548	8.68611	8.5137	9.02559	8.46187	7.97133	8.56425	8.26284	7.63219	8.02117	8.08717	7.51457	7.76348	7.94526	7.46944	7.65114	7.60034	7.70587	7.67152	7.46013	7.91778	7.7605	7.51309	8.04871	7.88509	7.71903	8.08988	8.04328	8.08745	8.02615	8.24403	7.90611	7.73036	7.73929	7.7857	7.94772	7.85703	7.70989	8.03018	7.80913	7.71057	8.02852	7.76188	7.78755
Ta.27609.1.S1_s_at	10.2034	9.89412	9.85324	10.1843	9.91997	10.1221	10.0385	9.71241	10.1915	9.85966	9.53903	10.1189	9.65223	9.38979	9.91564	9.40678	9.25675	9.56091	10.1368	10.0105	10.1428	9.91411	9.8346	10.1741	9.94602	9.72219	10.1177	9.928	9.68144	10.0324	9.8171	9.70662	9.92429	9.58564	9.80521	9.78934	9.58794	9.98661	9.78675	9.82627	9.80304	9.8961	9.74545	9.42649	9.87661	9.48556	9.07033	9.72133	9.07415
Ta.4929.1.S1_at	11.2851	10.7517	10.2958	10.9347	11.0193	10.988	10.566	10.6038	11.0692	10.2977	10.3043	10.8242	10.1071	10.1191	10.474	9.98687	10.047	10.1211	10.7919	10.7466	10.6114	10.6634	10.814	10.6014	10.5561	10.7008	10.5466	10.524	10.5708	10.494	10.5564	10.4523	10.4532	10.6569	10.3558	10.4282	10.3293	10.2713	10.4558	10.3239	10.3159	10.5182	10.3339	10.3114	10.5011	10.3526	10.2787	10.457	10.3764
Ta.28484.1.S1_at	8.19438	7.59605	7.71027	7.6654	7.82624	8.05024	7.38057	7.90619	7.97833	7.2224	7.90858	7.71892	7.14841	7.85902	7.50633	7.14962	7.75905	7.48116	7.58587	7.60007	7.43694	7.93454	7.50377	7.60346	8.11566	8.15224	7.94262	8.075	8.55093	8.29633	7.83432	8.38021	8.53824	7.37206	7.41524	8.61218	7.9449	7.82461	7.52199	8.12037	7.73509	7.25473	8.04823	7.88308	7.24525	8.05232	8.08875	7.36881	8.21331
Ta.121.1.S1_at	10.0791	10.281	10.4708	10.0982	9.68296	10.3472	10.0978	9.42347	10.1587	10.0037	9.23493	9.91077	9.8213	9.07436	9.56283	9.5361	8.92419	9.06588	10.19	10.2268	10.3183	9.4733	9.83162	10.328	9.0875	9.30232	9.82703	8.8879	8.93644	9.29011	8.81474	8.79789	8.87729	8.85724	8.94226	8.65334	10.463	10.4172	10.463	10.5281	9.89826	10.2674	10.3627	9.31017	10.0268	10.0316	8.93169	9.76502	9.54483
Ta.9350.1.S1_at	6.84215	7.57573	7.46069	6.21126	6.3909	6.99686	5.84056	5.71752	6.57153	5.54115	5.25371	6.16566	5.26639	4.90501	5.75855	4.99196	4.6366	5.3292	7.38545	7.7066	7.52519	6.74741	7.14857	6.89281	5.00223	5.47713	6.13955	4.05461	4.22591	5.44734	3.978	3.75962	4.8617	4.87737	4.33355	4.39393	7.59019	7.78936	7.39779	7.6691	6.29119	6.27316	7.20892	5.01718	5.35906	5.51458	4.3897	4.5526	2.74753
Ta.1183.1.S1_at	5.75248	5.08921	5.59451	6.9465	6.51592	6.66752	7.35866	6.72636	7.23457	7.41563	6.63691	7.4297	7.22346	6.36724	7.29375	6.7861	5.92715	6.78968	4.64128	3.98356	4.40013	4.97049	4.72384	5.28956	4.77224	4.95954	4.93109	4.48179	4.89666	4.39037	4.1339	4.58862	4.00411	3.72073	4.01512	3.91159	5.08296	5.94702	6.0864	5.50913	4.75074	5.38356	5.83805	4.56177	5.90995	5.92184	4.64019	6.40851	5.73099
Ta.555.1.S1_at	9.17287	9.23999	9.2646	8.97257	8.9098	9.1858	8.83081	8.70445	9.05253	8.69041	8.51734	8.8696	8.53818	8.32614	8.63098	8.36239	8.1156	8.31843	9.47492	9.61336	9.57797	9.40985	9.5401	9.44487	8.60219	9.31784	9.28464	8.06284	9.00584	9.13035	7.85822	8.60585	8.97697	8.03441	8.09414	8.81729	9.51501	9.35468	9.31776	9.29741	8.52705	9.14657	9.32181	8.10445	8.98504	9.11525	7.84858	8.824	8.58589
Ta.4947.1.S1_at	8.59495	8.07453	8.40563	9.17955	8.91763	8.20367	9.66093	9.85934	8.40925	10.1287	10.5688	8.89398	10.6194	11.1398	9.64516	11.1673	11.6153	10.7189	8.57547	8.14308	7.95415	8.92501	8.55077	8.36049	10.1476	10.0263	9.26032	10.86	11.3005	10.2083	11.0019	12.0858	11.0951	10.504	12.2117	11.9004	8.24931	7.99615	8.35016	8.32757	9.47064	9.09265	8.80192	10.4532	9.67424	9.49736	11.0798	10.1906	10.3955
Ta.27265.1.S1_x_at	10.3157	10.0132	9.86224	10.4431	11.0422	10.3686	10.7388	11.6434	10.8912	11.1299	12.151	11.4267	11.6143	12.6368	11.9956	12.2196	13.1419	12.6277	9.51421	9.15785	9.62468	10.2906	9.74155	9.44171	12.2802	12.2757	10.6655	13.3682	14.0987	12.1588	13.493	14.562	13.4174	12.5468	13.2056	14.2552	9.90463	10.1964	9.7869	9.77003	10.4537	10.176	10.1354	12.2366	10.6755	10.8727	14.4038	11.2283	11.9622
Ta.429.1.S1_at	13.9234	14.1469	14.1919	13.7618	13.1359	13.9777	13.2185	12.1383	13.9144	12.4339	11.1687	13.6326	11.4207	10.159	12.5719	10.1207	9.04175	10.2462	13.8677	13.966	14.0008	13.3604	13.7219	14.0864	13.408	12.2834	13.6618	13.6635	10.7633	12.8464	14.0721	9.44829	11.6465	14.6464	8.45258	9.97461	14.419	14.3768	14.2688	14.5168	13.528	13.8883	13.8448	11.8709	13.0232	12.1746	9.9204	11.8708	9.41201
Ta.3814.1.S1_at	8.85349	8.14443	8.43381	9.20786	9.55671	8.94044	9.43615	10.0123	9.34502	9.62801	10.2627	9.68946	9.80882	10.4131	9.99774	9.99327	10.4937	10.2839	8.99687	8.18883	8.13487	8.6871	8.55471	8.24946	9.89366	9.79243	9.01356	10.5401	10.7036	9.90493	10.4598	10.9752	10.6614	9.5244	10.3886	11.1877	7.86477	7.62686	7.83299	7.6296	9.40989	8.76443	8.57519	10.3539	9.40992	9.52563	10.7119	9.86141	10.1313
Ta.6990.1.S1_at	8.70442	7.68745	7.90148	8.07243	6.7467	7.54064	7.68183	5.77531	7.03025	7.56928	5.4633	6.65694	7.68094	5.68793	6.77377	8.02551	6.46084	7.67395	9.1049	7.68273	7.71231	7.09596	7.66982	7.18364	5.86553	7.8917	7.24423	5.36482	8.25302	7.64525	5.43849	8.74468	8.27027	6.0927	9.39588	9.1229	7.5985	7.85207	7.8928	7.84139	7.92842	8.11675	7.58387	8.07364	7.89799	7.46308	8.22989	7.75284	7.63968
Ta.5655.1.S1_at	7.29791	6.9499	7.11134	7.3068	7.28203	7.14048	7.33247	7.48211	7.20199	7.36621	7.61374	7.27173	7.40768	7.71667	7.34645	7.45914	7.80495	7.42711	7.60293	7.68849	7.41761	7.8227	7.91451	7.57448	8.05492	8.17752	7.80432	8.11912	8.40287	8.03051	8.02016	8.58003	8.24018	7.74004	8.70306	8.43339	7.30535	7.30796	7.38872	7.33407	7.55084	7.28589	7.43269	7.8228	7.47404	7.6661	8.04847	7.65785	7.85793
Ta.6856.1.S1_at	7.62685	6.86543	7.27827	7.97891	7.76424	7.93187	8.00187	7.72587	8.14458	7.84047	7.49095	8.04703	7.5322	7.13181	7.66768	7.06313	6.64453	6.96527	7.08521	6.71612	6.85575	6.67165	6.94022	6.98617	6.98365	6.97005	7.16687	7.20223	6.89499	7.3171	7.23435	6.73419	7.31312	7.03236	6.47911	7.08588	6.50952	6.95447	6.82989	6.76827	6.42167	7.31015	6.79394	6.06063	7.41301	6.64063	5.79074	7.29451	6.32518
Ta.2704.1.S1_at	6.09875	2.20084	2.01883	9.50271	8.43325	4.56212	10.883	10.2585	7.36592	11.4548	10.9448	9.4419	11.5062	11.0422	10.6175	11.0861	10.6725	10.6821	2.28634	2.16152	2.36098	3.91559	2.66503	1.73078	8.34455	7.12121	4.23631	10.9561	10.83	7.37688	11.569	12.4597	9.88986	9.95593	11.186	11.281	2.27669	2.19972	2.32237	2.27841	5.50969	3.73378	3.3354	7.62213	6.27828	6.72309	8.76522	9.48694	12.1767
Ta.2704.1.S1_x_at	7.73743	2.46808	2.15886	10.6256	9.25585	5.15972	11.6199	10.8989	8.21652	11.9468	11.4203	10.298	11.8554	11.4092	11.3831	11.3865	10.9973	11.3353	2.36195	2.15001	2.35673	4.1269	2.78686	1.66902	8.85957	7.5704	4.41337	11.5467	11.4486	7.83766	11.992	12.9979	10.5738	9.9328	11.316	12.0857	2.34282	2.279	2.92489	2.71416	5.87917	5.97093	5.40472	8.12402	8.11351	8.42196	9.29461	9.49126	10.2196
Ta.7557.1.S1_at	9.7111	9.77957	9.84944	9.9158	9.84594	9.81253	10.1576	10.3227	9.92353	10.4113	10.728	10.1286	10.6867	11.0765	10.4226	10.9999	11.3842	10.8248	9.87791	10.1842	9.9832	10.5183	10.3203	10.0971	11.2018	11.1611	10.6237	11.4789	11.8107	11.1748	11.3764	12.0528	11.6125	10.8629	11.7432	11.8829	10.2096	10.0712	9.85284	10.0134	10.14	10.0065	10.1225	10.8932	10.2481	10.4411	11.4423	10.5227	10.9499
Ta.13362.1.S1_at	8.58074	5.40476	4.32112	5.75942	5.73045	6.197	3.65961	3.8405	5.61601	2.68202	2.87078	3.77585	2.60244	2.75968	2.64262	3.43259	3.54317	3.47755	7.25672	6.59943	6.96513	6.14001	7.62294	5.47538	5.00548	7.48079	5.13642	3.95322	7.3295	5.52635	2.91215	7.46905	6.25617	1.81784	8.07579	7.2389	2.77806	2.67671	2.8523	2.64399	4.42248	3.75036	3.10452	6.17114	4.61292	4.21969	7.77146	5.48227	6.02399
Ta.4365.1.S1_at	10.4902	10.3389	10.3567	10.7161	10.9226	10.4835	10.9274	11.361	10.6854	11.1369	11.6836	10.9335	11.3578	11.9387	11.218	11.6043	12.147	11.5459	9.94262	9.82317	10.0556	11.2228	10.4308	10.478	12.8385	12.1943	11.4348	13.4993	13.4444	12.3499	13.2431	13.7728	13.036	11.9844	12.8819	13.4138	10.8991	10.3041	9.92497	10.3604	11.1084	10.6535	10.4155	12.1755	11.5548	11.5519	12.7787	12.257	13.6406
Ta.404.1.S1_x_at	12.4647	12.265	12.6585	12.1409	12.269	12.4701	11.9367	12.317	12.2985	11.7651	12.2897	12.1034	11.6027	12.1963	11.829	11.4361	12.0307	11.4229	12.303	12.4959	12.5824	12.5825	12.3654	12.4649	12.4497	12.2525	12.4705	12.2333	12.139	12.4587	11.9962	12.0162	12.3735	11.7477	11.8757	12.1804	12.791	12.7477	12.5748	12.6964	12.1659	12.3165	12.4562	11.8167	12.1489	12.1172	11.5894	12.0106	11.6808
Ta.946.1.S1_at	9.21093	9.12113	9.73501	9.06873	8.71894	9.60029	8.89763	8.25895	9.22075	8.56675	7.81781	8.69086	8.07508	7.36969	7.9993	7.38669	6.88658	7.09516	9.34713	9.56872	9.30896	8.8324	9.25648	9.16828	7.4859	7.74235	8.82227	6.71512	6.57298	8.36436	6.56323	6.11721	7.79604	7.09789	6.62252	7.08425	9.17856	9.60585	9.54863	9.55392	9.43549	9.88441	9.75795	7.60084	9.62693	9.3096	5.3811	9.03507	8.09501
Ta.27505.1.S1_x_at	12.9415	13.269	13.357	12.7566	12.5195	12.9754	12.5667	11.9473	12.6523	12.2814	11.4959	12.5333	11.8941	11.0839	12.2261	11.377	10.6719	11.4515	13.2184	13.0131	13.0358	13.1356	12.7851	13.0574	12.9267	11.7188	12.7986	12.7035	10.9864	12.4264	12.4642	10.8735	11.9558	12.197	11.5882	11.364	13.2496	13.6158	13.4411	13.7179	13.3233	13.5388	13.4837	12.3626	13.364	12.7885	11.3204	12.9946	11.681
Ta.26932.1.S1_at	10.5193	10.3926	10.6295	10.4519	10.5565	10.7121	10.4028	10.506	10.5759	10.3045	10.3794	10.44	10.1545	10.1934	10.2014	9.94074	9.94008	9.77057	10.8374	10.7529	10.7333	10.8399	10.6581	10.8228	10.5192	10.3225	10.6283	10.1986	9.96777	10.3662	9.88931	9.63475	10.085	9.58379	9.33428	9.79159	10.3709	10.4378	10.5976	10.4397	10.1576	10.6641	10.7052	9.71886	10.5658	10.6453	9.49962	10.4282	10.1676
Ta.251.1.S1_at	11.313	10.8237	10.9052	11.3907	11.5213	11.3981	11.3028	11.4445	11.7533	11.1645	11.1705	11.8529	10.9876	10.7899	11.5531	10.7652	10.304	10.6957	11.0042	11.2914	11.0363	11.0507	10.8831	11.3269	11.0716	10.6145	11.3658	11.0896	10.4249	11.1883	11.1078	10.2893	10.8429	11.1284	10.2002	10.3159	10.5899	10.8571	11.0288	11.0768	10.9393	10.8923	10.8342	10.6211	10.6667	10.3265	10.1851	10.3916	9.72387
Ta.1170.1.S1_at	11.6994	11.9008	12.1456	11.8373	11.6358	11.8712	11.8449	11.4119	11.8045	11.7344	11.1882	11.8506	11.5225	10.9484	11.6799	11.1961	10.6759	11.054	11.9611	11.6506	12.0667	11.3018	11.4402	11.7856	11.232	11.1479	11.4819	11.3966	10.8564	11.1608	11.7293	10.5916	10.8083	12.2374	10.3608	10.4026	12.4182	12.3188	12.2665	12.3611	11.9835	12.0137	12.1168	11.4486	11.7548	11.7101	11.012	11.4832	11.1403
Ta.1170.1.S1_s_at	11.8533	11.7444	12.0568	11.8228	11.5179	11.7917	11.6632	11.2574	11.6625	11.4043	10.9778	11.6648	11.0523	10.6667	11.428	10.5863	10.3042	10.6819	11.7745	11.7588	11.9752	11.4823	11.665	11.8762	11.2962	11.2645	11.5654	11.1696	10.7486	11.1595	11.0791	10.1462	10.6632	11.0167	9.43953	10.05	12.1477	12.0798	12.1211	12.1363	11.8045	12.0002	12.109	11.1252	11.728	11.7346	10.4951	11.3726	10.9252
Ta.24238.1.S1_at	7.99086	8.33191	8.28451	7.89557	7.60574	8.14957	7.83113	7.42461	8.08896	7.77417	7.3529	8.03098	7.71806	7.33623	7.91528	7.6584	7.36204	7.69462	8.2332	8.38612	8.6366	8.17899	8.25214	8.40759	7.09837	7.41011	7.89552	6.62299	6.73472	7.40842	6.85956	6.48342	7.04758	7.92143	6.82064	6.85659	8.41593	8.17442	8.18858	8.3187	7.92477	8.13158	8.18926	7.81871	8.03546	8.02556	7.74214	7.90912	7.8229
Ta.3471.1.S1_at	7.60224	7.91074	8.02848	7.81557	7.76532	7.78163	7.90889	7.65408	7.70849	7.84016	7.50268	7.79769	7.6314	7.29837	7.71873	7.26775	7.02472	7.24152	7.93776	8.10614	7.85595	8.34413	8.22404	7.90588	8.24987	7.52273	7.70528	7.98108	6.82157	7.39487	7.58321	6.31333	6.9894	7.04312	6.09395	6.46859	8.15036	8.11118	8.34796	8.28694	8.07067	7.96053	8.05401	7.50217	7.5712	7.6272	6.86634	7.1957	7.00296
Ta.14508.1.S1_at	10.1846	10.6359	10.4326	10.4704	10.2749	10.1922	10.6903	10.7388	10.3713	10.8039	11.0031	10.7113	10.8335	11.0696	10.9496	10.7792	10.9282	10.9207	10.4493	10.757	10.641	11.0361	10.7875	10.642	11.1957	10.871	10.7947	11.2217	10.973	10.9484	11.1653	11.0871	11.0346	11.0338	11.2155	11.0205	10.3997	10.3589	10.4565	10.5398	10.3483	10.4566	10.6009	10.3272	10.4753	10.5987	10.3122	10.4737	10.541
Ta.5674.1.S1_at	6.21919	6.03907	5.97909	6.48289	6.48208	6.1006	6.74659	6.82944	6.34248	7.02784	7.14417	6.65924	7.34078	7.45803	7.05208	7.70566	7.79413	7.54391	5.90748	5.83715	6.0854	6.41776	6.11283	6.19372	7.23165	7.18737	6.67938	7.71488	7.95926	7.22915	7.87579	8.16172	7.71786	7.69273	7.60442	8.10499	6.14981	6.27445	6.35152	6.38535	6.26678	6.39847	6.55985	7.08896	6.59671	6.95576	8.14782	6.91035	7.66213
Ta.7091.1.S1_at	12.571	9.99909	9.12518	14.6519	13.8484	11.8351	15.3502	15.1458	13.7641	15.6592	15.7538	15.0255	15.7559	15.974	15.6969	15.6839	15.8758	15.7373	10.4244	10.7113	9.81274	12.1022	11.5062	11.6128	15.3836	14.2785	13.2832	16.945	16.3398	14.6658	16.6894	17.0123	15.6515	14.4	15.8254	16.1806	7.31972	8.29757	9.52955	8.08968	12.8881	12.7408	11.0501	14.7442	14.4187	14.2806	15.5366	15.3836	17.1734
Ta.4646.1.S1_at	8.11515	6.97705	6.89685	7.90177	8.04442	7.60207	7.6923	8.37234	7.96001	7.56853	8.47504	8.05085	7.51512	8.44461	7.98645	7.53196	8.29693	7.80524	7.87612	7.9207	7.81469	7.6851	7.78532	7.48207	7.90486	8.37494	7.49839	8.02704	8.8004	7.6955	7.9921	8.76242	7.9072	7.76368	8.06393	8.07635	6.5689	6.77202	6.97233	6.64064	7.1051	7.20089	6.85491	7.43324	7.29423	7.16422	7.74157	7.41228	7.56603
Ta.27090.1.S1_at	9.71968	10.4911	10.3435	9.3702	9.69535	10.2522	9.40059	8.60969	9.70327	9.56862	8.1396	9.1161	9.83703	8.16575	8.97124	10.2135	8.68904	9.62268	9.77157	9.83457	9.74098	8.89707	9.99646	9.98447	8.51341	10.1059	10.2692	8.29131	10.1905	10.5542	8.15939	10.2608	10.8498	8.09715	10.3216	11.1716	10.0326	9.82589	9.53843	9.68784	9.74595	9.58021	9.44079	9.73988	9.63436	9.34886	9.74751	9.65946	9.4059
Ta.13236.1.S1_at	11.1804	11.3431	11.5952	11.0612	11.0988	11.1152	11.018	11.4395	11.0576	10.9954	11.6408	11.2279	10.9835	11.7059	11.3582	10.9794	11.6294	11.286	11.4273	11.9145	11.5454	11.9548	11.8241	11.8856	12.0695	11.8058	12.0127	12.044	11.8399	12.0371	11.9266	11.9206	11.9866	11.7199	12.0548	11.8612	11.5614	11.4111	11.4787	11.7122	11.044	11.5424	11.6789	10.8755	11.4729	11.504	10.7572	11.3372	11.1983
Ta.27319.1.S1_at	9.48083	9.59977	9.71253	9.56911	9.10722	9.70512	9.55471	8.89806	9.71352	9.4484	8.74987	9.59387	9.26197	8.62683	9.12541	8.98409	8.51489	8.10853	9.80173	10.1261	9.93732	10.3111	10.0629	10.0048	9.91649	9.10167	9.74035	9.36198	8.16463	9.30764	8.73044	7.4601	8.72531	8.01682	7.09039	7.96164	9.77751	9.79255	9.86724	9.84136	9.12808	9.49593	9.42074	8.54082	9.14657	8.70921	7.9506	8.7985	7.87451
Ta.14309.1.S1_at	4.65529	4.12569	4.26068	4.9718	4.88196	4.40375	5.18505	5.15272	4.73529	5.37029	5.31103	4.95799	5.54974	5.41456	5.13512	5.73746	5.48074	5.30745	3.74802	4.19907	4.10774	4.14941	4.99477	4.74887	4.8091	5.69739	5.22591	5.31761	6.15383	5.63441	5.68244	6.34224	6.01662	5.90697	6.22132	6.3991	4.43272	4.74298	4.60822	4.60324	3.94448	4.00897	4.02797	4.9942	4.06213	3.99843	6.54647	4.48357	4.7607
Ta.7591.1.S1_at	11.9131	11.102	11.4386	11.7914	11.5021	11.7599	11.6804	11.0032	11.597	11.601	10.6884	11.2598	11.5448	10.556	10.9727	11.5091	10.612	10.8677	11.6831	11.3563	11.3693	11.4976	11.4775	11.2186	11.1308	11.2362	11.0131	10.8367	11.0377	10.9349	10.5825	10.8961	10.9259	10.3511	10.8211	10.9712	10.5488	10.995	11.1188	11.1678	11.618	11.5185	11.641	11.7446	11.3716	11.2055	11.7595	11.2317	10.8953
Ta.6090.1.S1_x_at	9.42419	9.26025	9.45658	9.44259	9.32361	9.50327	9.33638	9.45812	9.56728	9.18278	9.41989	9.54967	8.98869	9.23328	9.33447	8.74489	8.88672	8.81554	9.94357	10.1814	10.1609	9.99888	10.2671	10.4336	10.107	10.0017	10.3459	10.2378	9.68391	10.1054	10.3918	9.36984	9.74432	10.5778	9.0749	9.24739	9.16531	9.415	9.41033	9.31108	8.99651	9.48967	9.37005	8.84999	9.47277	9.30049	8.77998	9.40462	9.10191
Ta.1852.1.S1_at	10.2655	10.2023	10.1187	10.1962	10.2351	10.1846	10.2278	10.4159	10.1387	10.3143	10.6135	10.0815	10.4466	10.8232	10.1332	10.6311	11.0538	10.3841	10.1262	10.1225	10.0896	10.4217	10.2596	10.0335	10.6575	10.7171	10.3578	10.7228	11.0095	10.7385	10.6329	10.9904	11.0321	10.3744	10.5514	11.1806	10.1336	10.1799	10.2146	10.1316	10.1372	10.3783	10.0974	10.6469	10.544	10.2623	11.2956	10.723	10.683
Ta.3833.1.A1_at	8.47227	8.58029	8.71062	8.85736	8.50819	8.42732	9.0035	8.68858	8.65661	8.91643	8.78533	8.96152	8.63437	8.80527	8.80747	8.13965	8.74601	7.79901	8.33391	8.49804	8.68001	8.42324	8.29636	8.49393	8.79318	7.97602	8.23081	9.04508	7.59088	7.9136	9.16533	7.13654	7.52932	9.14159	6.58753	7.05108	8.51126	8.55719	8.60259	8.66152	8.09363	8.3116	8.58736	7.10773	7.85961	8.10375	6.0241	7.31428	7.18013
Ta.30684.1.S1_at	8.41025	8.94117	8.70754	8.24276	8.01264	8.43824	8.27527	7.81766	8.07068	8.36745	7.84737	7.94071	8.50109	8.02237	8.07468	8.6792	8.33773	8.52888	9.15112	8.81418	9.10248	8.81986	8.62235	9.05625	8.52044	8.40318	8.88199	8.56326	8.30578	8.75831	8.9136	8.3642	8.71606	9.60339	8.61695	8.77615	8.08711	8.15477	8.35858	8.55394	9.08214	8.94721	8.90103	9.31732	8.97276	9.11098	9.35074	8.90273	9.20018
Ta.20568.1.S1_at	8.78137	8.57851	8.67689	8.75536	8.93467	8.70924	8.76138	9.20371	8.73064	8.7807	9.35493	8.73902	8.81033	9.42802	8.73418	8.85139	9.43226	8.71372	8.91168	8.66922	8.93403	9.1685	8.91316	8.87171	9.66678	9.55813	9.09534	9.83852	9.93636	9.3945	9.66721	9.86376	9.61939	9.10758	9.19439	9.70871	8.36422	8.32363	8.60255	8.48613	8.59653	8.80349	8.64601	8.93592	8.8902	8.7908	9.24918	8.95476	8.91842
Ta.5527.1.S1_at	7.99682	6.94375	7.37538	7.56787	7.88714	7.48011	7.36454	8.21561	7.6154	7.32967	8.33224	7.75727	7.42543	8.34489	7.90536	7.65581	8.27788	8.06414	7.73101	7.57962	7.69945	7.33842	7.8498	7.65159	7.43008	8.07075	7.718	7.45531	8.25005	7.84252	7.3413	8.40045	8.01355	7.04582	8.52809	8.23831	7.38798	7.34909	7.34417	7.42877	7.39425	7.41807	7.52795	7.80594	7.40005	7.64573	8.1262	7.42482	7.77863
Ta.10084.1.S1_at	10.0346	9.90994	9.65419	9.11928	8.69259	9.39092	8.55654	8.09624	8.89592	8.298	7.89838	8.21661	8.26928	7.98296	7.82711	8.4671	8.33988	8.05446	10.8364	10.7156	10.558	10.0368	10.4378	9.97971	8.19953	10.0979	9.69369	6.86621	9.71652	9.49392	6.09586	9.28228	9.33843	5.93128	8.76948	9.211	9.43963	9.29678	9.6375	9.08435	9.25724	9.47991	8.86889	9.34175	9.16363	8.86352	9.44303	8.80749	9.07494
Ta.9148.1.S1_at	11.7644	11.1961	11.5905	11.6771	11.6654	11.5838	11.6633	11.8464	11.585	11.6829	11.9573	11.6161	11.7274	12.0341	11.6838	11.7982	12.0885	11.7994	12.1695	12.1155	11.9543	12.2841	12.3207	12.0534	12.2497	12.3336	12.079	12.1779	12.2777	12.076	12.0808	12.1852	12.0534	11.956	12.062	12.0115	11.0762	11.525	11.3514	11.3371	11.6739	11.5961	11.4808	11.7488	11.6224	11.5763	11.8722	11.6589	11.6486
Ta.2845.1.S1_at	10.0023	9.85623	10.3523	9.58691	9.08736	10.0076	9.28812	8.47379	9.28342	9.02189	8.02909	8.45005	8.75987	7.68812	7.73402	8.48249	7.42402	7.27145	10.1006	10.3116	9.96297	9.28873	9.83453	9.74906	7.43337	8.5212	8.86695	6.49365	7.46845	7.98085	6.49554	6.88437	7.29667	7.53808	6.90784	6.89776	10.0174	10.2986	10.3865	10.3298	9.36108	9.71132	9.9622	8.29166	8.65255	8.10505	7.30253	7.41323	6.80702
Ta.28081.1.S1_at	7.6061	7.06826	7.05032	7.38405	7.27684	7.17031	7.26429	7.56731	7.04055	7.32855	7.86716	6.90186	7.5541	8.18945	7.02714	7.95839	8.55391	7.6239	8.41274	7.8494	7.78202	7.98161	8.24976	7.70852	7.76316	8.49001	7.83471	7.7197	8.62886	8.05361	7.8088	8.69011	8.32477	8.03256	8.6752	8.64811	6.71552	6.77361	7.03667	6.92596	7.33175	7.52215	7.13269	7.80722	7.83082	7.46067	8.21069	8.08298	7.9535
Ta.9704.1.S1_at	3.55119	3.5657	3.96495	3.79403	3.51568	3.93542	3.8975	3.49577	4.00314	3.89989	3.4523	3.96105	3.8232	3.4016	3.84187	3.664	3.34555	3.65424	3.56633	3.68163	3.92045	3.03942	3.27982	3.8632	2.98515	3.09308	3.46298	2.99549	3.0328	3.02324	3.0147	3.07202	2.69129	3.02578	3.21405	2.52781	4.48453	4.69601	4.80459	4.73666	3.64034	4.25775	4.47651	3.36652	3.93115	3.72954	3.30908	3.71604	3.17628
Ta.7142.1.S1_at	5.1784	5.15303	5.35647	4.96662	4.55502	5.14005	4.76815	4.47952	4.92095	4.56354	4.37458	4.67752	4.34072	4.21033	4.39482	4.08502	3.9668	4.05156	5.52937	5.81285	5.69967	5.04122	5.33606	5.47296	4.64075	4.57053	5.11298	4.3169	3.93955	4.77512	4.03381	3.52698	4.50326	3.77209	3.38752	4.31371	5.47062	5.58561	5.39495	4.93885	4.96272	5.13841	4.24976	4.68125	4.88736	3.86882	4.4859	4.62847	3.88595
Ta.21784.1.S1_at	5.23688	5.30158	5.9057	4.80345	4.33619	5.32051	4.55926	3.98571	4.80145	4.37096	3.77503	4.37686	4.2059	3.63119	4.03712	4.04872	3.53142	3.78292	5.41477	5.57801	5.73852	4.71441	5.44338	5.22843	3.51734	4.0581	4.48136	2.98974	3.06056	3.8175	3.16348	2.88772	3.33973	4.1234	3.84104	3.09583	5.47642	5.50203	5.46653	5.50136	4.69407	4.93711	5.18405	4.39879	4.39096	4.78326	4.23285	3.99116	4.3507
Ta.27086.1.S1_at	7.76394	8.10679	7.97053	8.06829	8.05607	7.91835	8.44357	8.41874	8.10834	8.84035	8.83144	8.45924	9.27259	9.28857	8.96475	9.7654	9.81209	9.65965	7.89238	8.03638	8.11583	8.46304	8.24664	8.36404	9.00584	9.27794	8.77533	9.32414	10.0238	9.20856	9.4571	10.2165	9.63559	9.40538	9.66736	10.0593	8.00111	7.82082	7.80804	7.95532	7.89961	8.13861	8.23659	8.7311	8.54899	8.82677	9.77143	9.00623	9.73546
TaAffx.143995.11.S1_s_at	8.1557	7.59728	7.91942	7.46129	6.81464	7.9995	6.82518	6.17014	7.41409	6.20861	5.57555	6.81319	5.56995	4.97559	6.09008	4.86783	4.32713	5.13016	8.89019	9.04561	8.64427	8.80046	8.38791	8.47628	7.50616	6.43691	7.52803	6.3124	4.79971	6.46632	5.26811	3.75731	5.45147	4.36205	3.48419	4.51759	7.31064	7.78163	8.45009	8.38072	7.1345	8.02182	7.93422	4.21862	6.34474	5.0403	2.63771	4.88036	2.75819
Ta.3366.1.S1_at	10.9567	8.96377	8.85238	11.7343	11.1269	10.8943	11.7002	11.2951	11.9053	11.3623	11.0271	12.1328	10.8022	10.4966	11.647	10.0041	9.71159	10.3541	9.60143	9.9781	9.22716	9.87792	9.37447	9.25575	10.0602	8.48973	8.81135	10.4238	8.16749	8.36757	10.9555	8.53681	7.96752	11.688	9.76219	7.61949	8.29842	8.5879	9.09865	8.64074	9.82713	9.56206	8.63845	8.73771	9.55204	8.2199	6.93831	9.31563	7.36784
Ta.9000.1.S1_at	12.7338	10.4122	9.22562	13.9495	14.5061	13.0892	14.2478	14.1674	14.8787	14.058	13.3422	15.1935	13.4969	12.2881	14.1944	12.5452	11.0159	11.7223	8.90491	8.11411	9.21203	10.7605	9.16341	10.0506	12.782	10.506	10.3095	14.5271	11.7161	10.346	16.0872	12.6441	10.2341	17.5374	13.2132	9.9803	9.95121	10.704	10.9921	11.2261	11.7714	11.7216	10.4883	11.013	11.8438	9.98369	9.86676	11.5749	8.78061
Ta.9311.1.S1_at	7.96969	7.5413	8.22543	7.78931	7.49304	8.00611	7.69111	7.32109	7.80081	7.62024	7.17304	7.6535	7.56286	7.04358	7.56932	7.51329	6.92663	7.55936	7.69525	8.11764	7.86716	7.74966	8.0582	7.37106	7.40966	6.9628	7.01359	6.97047	6.04216	6.74159	6.44944	5.58317	6.52293	5.82358	5.76208	6.3441	7.98548	8.33064	8.13578	8.44915	7.82122	8.03154	8.12525	7.28878	7.1783	7.537	6.8602	6.48689	6.83885
Ta.27178.1.S1_at	6.80292	6.78983	6.43103	6.92566	6.86066	6.85999	7.06611	7.31099	7.2079	7.21377	7.66428	7.42876	7.37467	7.93801	7.51977	7.55847	8.14405	7.46017	6.32739	6.60034	6.43267	7.46739	6.96077	7.28268	8.17971	8.09844	7.78357	8.44985	8.84738	8.09211	8.35627	8.9182	8.25639	7.88657	8.09146	8.2828	6.89933	7.04793	6.39606	6.62505	6.6252	6.30772	6.20078	7.61587	6.92051	7.36151	8.21881	7.87964	8.36204
Ta.8904.1.S1_at	9.8539	9.91395	9.94059	9.55611	9.52222	9.97226	9.30599	9.18032	9.81022	9.05392	8.88366	9.49635	8.78169	8.60038	9.02861	8.47037	8.30955	8.36892	10.0386	10.2554	10.1939	9.94462	10.1151	10.1894	9.14036	9.31452	9.81936	8.57328	8.56348	9.36133	8.29715	8.02592	8.87007	8.34673	7.78711	8.34598	9.9128	9.94721	9.84113	9.90194	9.0412	9.66358	9.80834	7.87342	9.46405	9.4902	6.80532	9.25229	8.88908
Ta.6201.1.S1_at	5.82106	5.76234	5.68887	5.77017	5.7526	6.05086	5.71677	6.02562	6.13855	5.67054	6.20418	6.01239	5.62843	6.29969	5.68235	5.58819	6.31402	5.11167	4.40064	3.85014	4.96349	5.03895	4.67754	5.62366	4.76492	5.00863	5.28639	4.41364	5.05036	4.79992	4.07334	4.8706	4.41301	3.7609	4.46262	4.22313	6.78161	7.06352	6.60591	6.57654	5.94002	6.13883	6.25137	5.65295	5.94003	5.80507	5.57916	5.87455	5.53231
Ta.6201.1.S1_s_at	7.75917	7.90608	7.51256	7.67148	7.60657	7.73787	7.56139	7.68314	7.7586	7.45737	7.74953	7.61849	7.35499	7.78886	7.32283	7.24896	7.79622	6.8413	6.61079	6.68192	7.50702	7.01314	7.66442	7.78549	6.862	7.28074	7.32716	6.54293	6.74376	6.8053	6.10145	6.36071	6.39489	5.52332	6.27599	6.16484	9.02679	8.82597	8.92143	8.64902	7.57038	8.187	8.2673	7.27364	7.92503	7.95591	7.22386	7.92988	7.56948
Ta.27662.1.A1_at	10.9977	10.8126	10.9152	10.8222	10.8857	10.9246	10.6676	10.6711	10.7774	10.441	10.3581	10.5669	10.1347	9.95701	10.1987	9.72589	9.44675	9.57913	11.4317	11.3335	11.3384	10.9955	11.3015	11.2902	10.27	10.4391	10.9231	9.71749	9.63913	10.5088	9.32589	9.10885	10.0676	9.09087	8.96074	9.58837	10.6455	10.9896	11.0829	10.9281	10.5049	10.9536	10.8378	9.83127	10.6945	10.4643	9.35564	10.3872	9.82559
TaAffx.46097.1.S1_at	4.77264	2.26582	2.1544	8.61487	6.49291	3.55931	10.3927	9.26083	6.16806	11.2898	10.7718	9.00991	11.6228	11.4202	11.0119	11.4569	11.2892	11.4452	2.31215	2.1756	2.34444	4.18164	2.67996	1.76841	9.20845	7.13407	4.24686	12.2614	11.0209	7.38834	13.1406	13.0713	10.0104	11.6063	12.5349	11.668	2.26453	2.28538	2.70141	2.31021	3.54931	5.00374	3.27435	5.63988	6.67553	6.14246	7.82522	7.75822	10.6568
Ta.14558.1.S1_at	8.16524	7.35838	6.49183	10.1878	10.6324	8.22675	11.2698	12.0752	10.147	12.0401	12.8695	11.4122	12.6547	13.3658	12.3212	13.1758	13.6662	13.0318	6.80822	6.809	7.39564	9.24002	8.78658	8.67688	12.3027	12.0159	10.4192	13.8533	14.1542	12.0204	13.9785	14.787	13.2952	12.5759	13.5415	14.1727	7.92374	6.37779	7.49926	6.80167	10.3263	9.01663	7.73601	12.4369	10.3718	9.94192	13.5156	11.4503	13.0381
Ta.27438.1.S1_at	11.5118	11.385	11.7523	11.5551	11.3279	11.6722	11.4813	11.1883	11.7152	11.3202	11.0094	11.7004	11.0815	10.7921	11.3767	10.7512	10.5244	10.5364	11.6969	11.7235	11.8768	11.5695	11.5937	11.7143	11.4546	11.0136	11.3619	11.3619	10.3676	10.9288	11.2822	9.7323	10.4158	11.2104	9.12317	9.7951	12.1108	11.9764	11.8441	12.1373	11.3656	11.6434	11.8223	10.5514	11.3476	11.1817	9.69792	10.9821	10.2046
Ta.23232.1.S1_at	7.69053	7.75674	7.93803	7.99602	7.9321	8.05307	8.2346	8.36481	8.22613	8.42683	8.61174	8.37754	8.59381	8.72338	8.49346	8.7467	8.70997	8.56363	8.0993	8.75304	8.42525	8.51689	8.66176	8.4867	8.71835	8.75434	8.63679	8.84719	8.8376	8.78425	8.9587	8.86618	8.90385	9.07414	8.81345	8.98623	8.76756	8.45215	8.20502	8.51163	8.06172	7.9548	8.18042	8.41115	8.33738	8.42667	8.67839	8.71764	8.67104
Ta.14820.1.S1_at	8.00572	7.98572	8.13445	7.43248	7.67056	7.83454	7.24693	7.55533	7.4305	7.23908	7.56437	7.08658	7.35734	7.67575	7.01818	7.60123	7.89519	7.39748	8.53003	8.72742	8.49344	8.78358	8.95951	8.3784	8.89814	9.20591	8.47578	8.98913	9.31978	8.63668	9.07531	9.26467	8.81907	9.16595	8.99928	9.01536	8.1558	8.05496	7.97037	7.99272	7.91164	7.84637	7.91242	7.96949	7.8194	7.92079	8.01219	7.8142	8.01242
Ta.4251.1.A1_at	7.22053	6.78551	6.85539	7.2574	6.95532	6.96365	7.14794	7.20345	7.11694	6.99532	7.2809	7.19748	6.80803	7.21832	6.98751	6.57829	7.01209	6.304	7.30798	7.12573	6.99542	7.13579	7.2085	7.02035	7.09661	7.08647	6.94327	7.15108	6.8317	6.80634	7.27958	6.45391	6.61519	7.48783	5.92865	6.35857	7.0872	7.09689	7.09859	7.1984	6.62312	6.98274	7.08209	6.24566	6.8644	6.77921	6.01542	6.74602	6.29847
Ta.15800.1.S1_at	7.47858	7.67572	7.82296	7.91095	7.43566	7.40665	8.15684	7.90072	7.3698	8.21157	8.15992	7.80671	8.11271	8.22411	8.12244	7.8537	8.08597	7.94073	7.92895	8.17918	7.80239	8.29016	8.5212	8.09149	8.29569	8.30754	8.20223	8.19369	8.0101	8.20688	8.01933	7.74509	8.1112	7.77042	7.55985	7.90138	7.6274	7.51042	7.61229	7.94447	7.07698	7.61262	7.93065	6.90563	7.55695	7.70236	6.87149	7.48099	7.287
Ta.27153.1.S1_at	7.75864	7.80718	7.92254	7.76624	7.85811	7.81599	7.98075	8.23362	7.7261	8.29332	8.66425	7.80931	8.6939	9.15008	8.14819	9.20344	9.71672	8.83984	7.96379	7.69422	7.84744	8.34287	8.06412	7.80338	9.07128	9.29165	8.32941	9.53952	10.182	9.0132	9.73577	10.417	9.63874	9.63788	9.77273	10.1343	8.23332	8.29457	8.10136	8.30065	8.31704	8.32584	8.62212	9.36594	8.69584	9.17275	10.7067	9.12688	9.9614
Ta.5007.1.S1_s_at	9.49768	9.92039	10.1297	9.41461	9.493	9.74635	9.40105	9.26238	9.52219	9.36196	9.07289	9.36909	9.29135	8.89469	9.193	9.18114	8.71197	8.93119	10.0093	10.1288	10.0247	9.62983	9.93636	9.81391	9.41867	9.43068	9.61759	9.2766	9.02076	9.42644	9.17342	8.80092	9.22845	9.09863	8.83238	9.0112	10.495	10.5106	10.2566	10.4666	9.80073	9.82701	10.1845	9.17905	9.53305	9.75748	8.66735	9.30145	9.19766
Ta.23422.1.S1_at	4.30773	3.85246	3.53005	4.5735	4.88136	4.34668	4.53895	4.69898	5.1635	4.41718	4.27384	5.67118	4.23624	3.73364	5.59414	3.99292	3.08275	4.67142	5.1703	5.34896	6.34825	4.55725	5.17431	5.86097	4.70469	4.42504	5.24229	5.18258	3.67897	4.58815	5.91682	3.18429	3.87985	6.93669	3.06981	3.07855	4.41599	3.78546	3.78884	3.3856	3.41273	3.87518	3.64369	3.15349	3.78303	3.74569	2.77687	3.55182	3.23981
Ta.27146.1.S1_at	8.18991	8.50231	8.43879	7.54014	7.23272	8.15255	6.94107	6.44403	7.58543	6.35778	5.7903	7.0921	5.75151	5.1772	6.45836	5.08309	4.55298	5.50962	7.7688	7.67746	7.84311	7.13484	7.31621	8.43986	6.60899	5.78507	8.00325	6.20478	4.538	7.28766	5.87825	3.97861	6.49281	5.60905	4.36279	5.66006	7.32214	7.83634	7.94484	7.98127	7.6191	7.67084	7.98697	5.64672	7.18784	7.32782	3.30893	6.61019	6.00518
Ta.1323.1.S1_at	10.486	10.7503	10.9397	10.7318	10.4337	10.538	10.8266	10.6416	10.5271	10.763	10.6693	10.8395	10.5656	10.5143	10.9505	10.2217	10.1566	10.5119	10.7015	10.8325	10.7287	10.7314	10.8247	10.9899	10.7128	10.6996	10.9102	10.6901	10.5146	10.6686	10.6662	10.2843	10.3457	10.6409	10.0018	9.95233	10.8119	10.8946	10.7573	11.0049	10.3591	10.6006	10.9775	9.96969	10.422	10.6875	9.64015	10.2298	10.1149
Ta.21279.1.S1_s_at	9.47343	9.36345	9.38868	9.48801	9.40182	9.37827	9.53977	9.62975	9.35876	9.60759	9.81859	9.3523	9.69049	9.97722	9.36464	9.79283	10.1133	9.40221	9.75589	9.7586	9.45317	10.1838	9.98366	9.58104	10.3561	10.3065	9.95893	10.3747	10.4883	10.3009	10.2732	10.4477	10.5101	10.0471	10.117	10.5385	9.55016	9.55414	9.59634	9.70533	9.64113	9.6915	9.73142	9.7171	9.71855	9.73181	9.79081	9.74252	9.74386
Ta.8671.1.S1_at	6.3908	5.97586	6.29125	6.52949	6.85111	6.60635	6.56374	7.35321	6.81009	6.56173	7.56	6.85901	6.53604	7.5817	6.74418	6.48764	7.43816	6.43094	5.61893	6.36456	5.86135	6.35493	6.72763	6.243	6.93807	6.92492	6.43115	7.18581	6.91079	6.52254	7.13879	6.67221	6.60667	6.78045	6.16479	6.72117	6.88676	6.58077	6.04689	6.52079	5.73657	5.73051	6.28129	5.37005	5.87097	6.09406	5.22109	6.02667	5.93395
Ta.414.1.S1_s_at	11.1811	11.1649	10.8556	11.4928	10.766	11.1111	11.3012	10.4947	11.2536	10.9122	10.1366	11.1222	10.3674	9.67518	10.6166	9.64425	9.07804	9.6057	11.0299	10.9025	11.0619	11.0269	10.9463	10.9493	10.8619	10.354	10.6719	10.6405	9.71678	10.3189	10.369	9.22281	9.89203	10.0338	8.95953	9.368	10.4807	10.2265	10.5895	10.6284	10.5744	10.6409	10.2614	10.1678	10.3822	9.47818	9.3804	9.96597	8.29494
Ta.30645.1.S1_at	7.844	6.8919	6.8496	7.76663	7.75808	7.27843	7.50531	8.24521	7.67063	7.4265	8.5337	7.57063	7.52506	8.73319	7.44779	7.82147	8.87792	7.58973	7.17962	7.66838	7.20894	7.65254	7.71544	7.19143	8.03019	8.20183	7.65728	8.05217	8.55564	8.16911	7.76678	8.63938	8.6089	7.1492	8.35762	8.93613	7.55517	7.08616	7.24042	7.27157	7.26144	7.14327	7.32623	8.11586	7.26432	7.58998	8.71306	7.47097	8.03507
Ta.30645.1.S1_s_at	9.74799	9.01944	8.96817	9.54769	9.6186	9.35648	9.28889	9.89674	9.48121	9.18406	10.0627	9.29461	9.21809	10.1774	9.13884	9.40147	10.2598	9.22418	9.32801	9.18115	9.15977	9.25575	9.40064	9.13723	9.193	9.74016	9.22764	9.15967	9.95633	9.36903	9.14905	9.9963	9.5532	9.16064	9.81352	9.78868	9.26044	9.00221	9.04845	9.19103	9.16785	9.22718	9.27522	9.45822	9.40509	9.44621	9.71542	9.5732	9.69275
Ta.27443.1.S1_at	9.6123	10.1133	9.80486	9.29817	8.58869	9.60606	9.08015	7.78162	9.1954	8.89623	7.3767	8.77997	8.72436	7.21309	8.52112	8.55145	7.25396	8.53319	10.9697	10.6318	10.185	9.93252	10.1844	10.2389	8.50596	9.14014	9.49906	7.71261	8.24751	8.72106	7.51639	7.6682	8.15661	7.9546	7.49919	7.91284	9.33825	9.58533	9.7315	9.2704	9.318	9.46053	8.8972	9.09971	8.84644	8.50117	8.90441	8.06533	8.1659
Ta.6111.1.S1_at	8.39051	6.56465	6.55232	9.48643	10.1475	8.04243	9.95909	10.768	8.85465	10.2973	11.0554	9.39069	10.5881	11.2469	9.86764	10.8683	11.412	10.4086	6.00446	5.02652	5.81788	6.47072	6.39466	6.40184	9.12197	8.65094	7.93689	10.5371	10.3829	9.50863	10.6107	11.2772	10.844	9.18207	11.1068	11.8511	4.77042	4.92074	4.80764	5.31084	9.45149	7.30434	6.78105	10.9817	8.79119	9.08742	11.6498	9.85093	10.877
Ta.6111.1.S1_x_at	8.25096	6.34618	5.80108	9.37239	10.1116	7.51783	9.81048	10.4895	8.53285	10.1249	10.6295	9.21192	10.4058	10.7688	9.77968	10.6919	10.9815	10.3577	6.15907	5.56813	5.86513	6.32266	6.48588	6.18326	8.75507	8.53366	7.57002	10.1026	10.1509	9.12833	10.2398	10.9718	10.5083	9.0144	10.7495	11.5961	4.79061	4.3253	4.57802	4.30357	8.95955	7.1741	5.79918	10.7609	8.79797	8.75743	11.566	9.94721	11.0238
Ta.4075.1.S1_at	9.68706	8.008	7.45976	10.2313	9.98755	7.83819	10.2413	10.1194	8.12661	10.1201	9.92208	8.3944	9.92082	9.54062	8.66933	9.64622	8.98676	8.97382	6.7981	6.77852	6.82442	7.64803	7.40441	6.99594	9.05039	8.16603	8.00781	9.39165	8.95596	9.01389	8.67843	9.79134	9.74997	6.78322	10.7115	10.1029	7.24873	7.49665	7.06191	7.42341	6.97157	7.13038	7.31391	7.08279	7.24915	7.37229	7.50665	7.38918	7.71902
Ta.4075.1.S1_s_at	8.81506	7.4034	7.24061	9.10344	8.3177	7.40153	9.02357	8.45054	7.58178	8.91625	8.4341	7.65822	8.81081	8.33569	7.77874	8.7137	8.16455	8.04563	6.54935	6.65928	6.74852	7.17954	7.12843	6.93244	8.52361	7.78837	7.67263	8.87887	8.50772	8.42065	8.23059	9.29398	9.01325	6.45166	10.1838	9.38672	7.001	7.02804	6.86677	6.95515	7.01932	7.1971	7.02494	7.21126	7.37226	7.21808	7.48544	7.4671	7.53469
Ta.8660.1.S1_at	9.32962	10.2327	10.7846	8.97072	8.91608	9.86289	8.7198	8.24833	9.05255	8.37901	7.72764	8.77041	7.92804	7.25876	8.48536	7.33104	6.79692	7.86011	9.78726	10.3817	10.0751	10.0679	10.2397	10.6362	8.49646	8.25051	9.80368	7.4893	6.59377	8.53326	7.21905	5.85623	7.28929	7.80317	6.40096	6.21666	10.5527	10.7882	10.8944	10.9981	9.14574	10.4035	10.9275	7.85899	9.71883	10.1463	6.81054	8.94709	8.61779
Ta.27111.1.S1_at	10.5593	10.7144	10.9891	10.394	10.4043	10.6727	10.2398	10.1205	10.3952	10.0695	9.84507	10.1329	9.87424	9.5579	9.82807	9.64067	9.23944	9.43281	12.1852	12.3427	12.1722	11.6678	11.7289	11.6589	11.1021	10.1841	10.8779	10.543	8.97128	10.0994	9.9609	8.3816	9.39098	9.32023	8.61183	8.76379	10.763	10.7992	10.9127	10.9263	10.2088	10.6905	10.8818	9.37678	10.4002	10.2526	8.86194	10.0819	9.49128
Ta.27157.1.S1_at	3.92618	4.42639	4.69609	3.43681	3.56438	4.21723	3.14846	3.16885	3.82636	2.9122	2.87146	3.45665	2.692	2.61059	3.07694	2.46846	2.3594	2.66002	4.75276	5.32809	4.99471	4.58441	4.65121	5.10975	2.97398	3.08875	4.19448	2.00785	1.93094	3.07366	1.81562	1.50612	2.12787	2.50707	2.04767	1.49773	4.28457	4.82235	4.63073	5.12376	3.62181	4.02292	4.44286	2.30165	3.05814	2.76511	1.13649	2.30837	1.59859
Ta.8524.1.S1_at	3.64693	3.90826	4.07878	3.20456	3.44212	3.66352	3.0873	3.22858	3.457	3.0655	3.12842	3.32819	3.10006	3.12775	3.2395	3.18444	3.22936	3.17583	6.0162	6.21637	5.9221	6.08923	5.62911	5.67258	5.34376	5.14983	5.17272	4.86933	4.72764	4.69392	4.71796	4.32986	4.30417	4.93191	3.93348	4.02811	4.47941	4.77149	4.62144	4.45719	3.99201	4.10664	4.00115	3.60839	3.78795	3.62483	3.47143	3.59614	3.45626
Ta.13293.1.S1_at	4.35265	3.28732	3.24473	5.45459	6.17141	4.34185	6.11201	7.22859	5.35284	6.64711	7.81972	6.2488	7.14095	8.2073	7.05777	7.6366	8.4699	7.7998	3.27891	3.16911	3.48912	4.33823	4.14871	3.5056	7.13501	7.01428	5.1329	8.49061	9.07035	7.03732	8.30358	9.67032	8.61665	6.38463	8.3456	9.64521	2.78835	2.86896	3.21906	3.17591	4.89137	4.35165	3.93442	7.12851	5.18971	5.37355	9.16689	5.8946	6.73319
Ta.7413.1.S1_at	8.84173	8.77281	9.30487	8.04579	7.99257	8.90412	7.36642	7.21682	8.39292	6.69753	6.45345	7.76718	5.99021	5.65181	6.91584	5.19624	4.75881	5.71542	9.37367	9.39912	9.17233	9.05066	9.09404	9.26647	8.34832	7.37889	8.5864	7.53386	5.79074	7.65026	6.60355	4.67896	6.59402	5.50771	4.2293	5.41979	8.89943	9.15207	9.32101	9.14836	8.1684	8.96049	9.06046	6.49319	8.405	8.32331	5.42597	7.75418	6.85156
Ta.4793.1.S1_at	5.29251	5.49246	5.54963	5.10608	4.92451	5.32292	5.02572	4.77363	5.05204	4.97634	4.72018	4.8816	4.94284	4.71943	4.75297	4.92027	4.76218	4.63189	5.54319	5.51621	5.37408	5.07168	5.26151	5.36247	4.50865	4.55549	5.26149	4.31046	4.13522	5.11762	4.45609	4.18457	4.93439	4.97731	4.85129	4.70187	5.54092	5.63922	5.8569	5.83926	5.24852	5.49349	5.46279	4.98216	5.20496	5.04605	4.75173	4.98723	4.7512
Ta.25919.1.S1_at	8.00003	8.58981	8.68138	8.56884	8.30647	8.26401	8.98905	9.02618	8.42188	9.18781	9.43206	8.85744	9.21025	9.54383	9.03107	9.0547	9.35208	8.58155	9.29234	9.22709	9.04779	8.77964	8.65595	9.23224	9.42069	8.54411	9.18295	10.0262	8.71642	9.02895	10.45	9.13089	8.79125	10.6428	9.81564	8.45932	7.26317	7.51946	7.8388	8.31845	7.76633	8.24438	8.89926	7.68562	8.32423	8.8852	7.52418	8.26887	8.30002
Ta.27035.1.S1_at	7.77273	7.1719	7.0605	7.72674	8.05759	7.55688	7.66797	8.29226	7.81372	7.64694	8.3565	7.91071	7.66007	8.32326	7.90418	7.71014	8.20524	7.8089	7.03895	7.0627	7.21984	7.16368	7.50199	7.56328	8.13949	8.29066	7.9121	8.50422	8.72986	8.19884	8.20505	8.64717	8.38019	7.1487	7.89153	8.43183	6.99092	7.02863	6.84741	6.85394	7.25541	7.31238	7.22081	8.00054	7.63287	7.63596	8.46239	7.86168	7.99291
Ta.9806.1.S1_x_at	4.25831	3.61753	5.34504	3.76082	3.92101	4.71911	3.61145	4.08219	4.23057	3.56195	4.17344	3.87678	3.56921	4.22476	3.64323	3.62428	4.2443	3.53656	6.09082	5.466	5.23057	4.78184	4.8379	5.03222	3.65631	3.91343	4.45903	3.32889	3.41597	3.91256	3.72318	3.47947	3.5227	4.89867	4.24298	3.34719	4.83209	5.46332	5.00531	5.18253	4.67379	5.10774	5.00473	3.92073	4.63545	4.37164	3.49793	4.24094	3.7486
Ta.27220.1.S1_at	9.7819	9.98696	10.0643	10.0068	9.91066	9.97555	10.0398	9.93881	10.0542	9.93066	9.87943	10.0938	9.70373	9.73742	9.83136	9.34655	9.50213	9.05534	10.088	10.344	10.2645	10.054	10.1238	10.2828	9.89586	9.212	10.0478	9.70315	8.41082	9.69767	9.47863	7.90558	9.24554	9.21115	7.80349	8.66794	10.4785	10.6104	10.4538	10.6921	9.88732	10.2651	10.5115	9.06941	10.0062	9.96503	8.3171	9.71255	9.05459
Ta.27380.1.S1_at	7.8547	7.7758	7.81597	7.7071	7.48628	7.90493	7.51943	7.13385	7.742	7.31968	6.77428	7.441	7.10133	6.38957	7.08043	6.85179	5.95556	6.68769	7.25456	7.45325	6.98138	6.85194	6.73933	7.75984	5.38945	5.09493	7.09777	4.50246	3.97157	6.12955	4.24902	3.71373	5.34699	4.69907	4.58552	4.94169	7.52888	7.93615	7.85441	7.86431	7.10426	7.35885	7.52376	6.6552	6.95783	7.08313	6.47084	6.63183	6.6913
Ta.27603.1.S1_at	7.80155	7.47866	7.59455	8.17173	8.15087	7.75478	8.27905	8.18924	7.97804	8.2654	8.0748	8.20388	8.16476	7.86477	8.26103	7.97614	7.55954	8.01971	6.52856	6.98873	7.02563	7.25676	7.17932	7.10607	7.77032	7.3299	7.16193	7.85748	7.42142	7.17908	7.55831	7.4234	7.14898	6.83714	7.31005	7.06124	7.72532	7.93075	7.99534	7.95871	7.72408	7.72193	7.65246	7.53993	7.50659	7.43984	7.36976	7.35315	7.25524
Ta.1188.1.S1_at	5.6857	5.39688	5.29642	5.57158	5.26536	5.52861	5.26737	4.84807	5.44672	4.91323	4.47248	5.15516	4.51086	4.12209	4.66829	4.04045	3.77815	3.94921	6.25916	6.4382	6.44965	5.47562	6.05149	6.29107	4.89182	4.9879	5.58596	4.61953	4.16956	4.87127	4.60891	3.8135	4.29758	4.86795	4.06857	3.92242	4.42733	4.71465	5.1157	4.70046	4.09846	5.15171	4.61533	3.80344	4.94393	4.25647	3.59391	4.64694	3.64462
Ta.6319.1.S1_at	2.4486	2.55971	2.4194	2.42142	2.65311	2.44152	2.42395	2.88374	2.53139	2.43553	3.0139	2.64354	2.45331	3.05878	2.77112	2.47764	3.01894	2.91622	2.4845	2.51506	2.48228	2.56593	2.56594	2.47552	2.61359	2.89219	2.50739	2.64633	3.1612	2.54671	2.6706	3.28177	2.58355	2.6887	3.19685	2.61494	2.52553	2.54467	2.51149	2.56673	2.57501	2.38678	2.65935	2.78835	2.43281	2.64935	3.07551	2.58389	2.56572
Ta.27032.1.S1_at	9.30669	9.22168	9.24366	9.50889	9.6605	9.37285	9.71558	10.1364	9.56435	9.92596	10.4932	9.78885	10.1511	10.7721	10.0479	10.405	10.9919	10.3545	9.24669	9.53587	9.39876	10.0981	9.76449	9.41256	10.9346	10.6137	9.96732	11.234	11.2596	10.604	11.0357	11.4904	11.1134	10.2971	11.1622	11.414	9.07008	9.2227	9.3048	9.23492	9.7027	9.5611	9.51888	10.5623	10.0765	10.0589	11.052	10.5201	10.6107
Ta.27420.1.S1_at	7.31473	7.12417	7.03539	7.35676	6.99965	7.08028	7.38327	7.00206	7.16241	7.4151	7.03781	7.26221	7.45492	7.09547	7.37877	7.50601	7.17587	7.51727	7.22453	7.40258	7.00195	7.40814	7.21324	7.08812	7.38739	7.09238	7.19264	7.33988	7.0339	7.30249	7.2816	7.02951	7.42125	7.21452	7.08298	7.55559	7.00215	7.3896	7.28311	7.27511	7.21411	7.09025	7.34378	7.24629	7.00742	7.43201	7.46581	7.02608	7.61085
Ta.8893.1.S1_at	12.1142	10.772	9.63468	12.2429	12.5146	11.7035	11.8045	11.9096	12.7185	11.2181	11.083	12.7637	10.5151	10.1485	11.971	9.66745	9.08924	10.2597	10.8989	10.3264	10.3573	10.6251	10.5151	10.0963	10.5935	10.0565	9.92763	10.691	9.46501	9.78727	10.8876	8.85336	9.57777	11.1906	8.24955	9.24429	8.57427	9.24299	9.20739	9.27872	9.09372	9.54598	9.32114	8.51682	9.50583	8.86912	7.95065	9.31537	7.97113
Ta.27444.1.S1_at	3.28247	3.94962	4.15656	2.8824	3.17048	3.92718	2.718	2.84151	3.44135	2.60382	2.61766	2.94052	2.50775	2.44042	2.52269	2.41676	2.28832	2.24725	3.89794	4.43314	4.25858	2.89224	3.76596	4.25912	2.16667	2.63766	3.53314	1.88323	1.86581	2.70576	1.97139	1.63916	2.03879	2.44673	2.10974	1.63336	4.02418	4.39641	4.15964	4.04253	3.34887	3.79966	3.96458	2.39932	2.93097	2.91825	1.55656	2.24286	0.929058
Ta.23662.1.A1_at	8.52137	8.63729	8.76735	8.30902	8.6312	8.70029	8.02712	8.29736	8.52053	7.67126	7.82413	8.22874	7.23458	7.23211	7.63446	6.68956	6.49246	6.55848	8.71832	9.21403	8.79507	9.3752	9.10494	8.9837	9.30049	8.11221	8.73402	8.98051	7.17503	8.28747	8.48457	6.50931	7.67505	7.79903	6.2273	6.86677	8.71113	9.01595	8.97745	9.16719	8.54086	8.57549	8.92074	7.64241	8.0802	8.1818	6.67311	7.54292	6.994
Ta.2879.1.S1_at	8.53117	8.81397	9.19919	8.31382	8.21526	8.80932	7.96405	7.53467	8.69979	7.46726	6.79118	8.5515	6.8211	5.95404	7.94016	5.98451	4.97046	6.52419	9.59653	9.80735	9.79199	9.58846	9.71071	9.5156	9.51182	8.57308	8.94804	9.43058	7.37176	8.2237	9.34573	6.33828	7.34066	9.25384	5.56601	6.24753	9.3593	9.16951	9.42762	9.14309	7.93388	8.67621	9.0616	5.48694	7.91366	8.31238	2.79374	7.13142	6.68587
Ta.8716.1.S1_at	8.3977	8.21357	8.54123	8.63806	8.69384	8.34956	8.67451	8.89815	8.43211	8.59971	8.9161	8.76976	8.43804	8.79649	8.84466	8.18283	8.5385	8.30062	8.4054	8.43074	8.58311	8.78586	8.74068	9.18234	9.18923	8.76611	9.17754	9.44153	8.72714	8.95461	9.53707	8.67053	8.59221	9.46274	8.6126	8.0911	8.44971	8.67639	8.82269	8.74196	8.37521	8.93526	8.86037	8.06995	8.81691	8.63393	7.76739	8.58145	8.03147
Ta.6684.1.S1_at	7.48188	7.27965	7.25944	7.30578	7.41955	7.53846	7.00784	6.91465	7.34359	6.6771	6.46952	7.04692	6.3089	6.08155	6.6397	5.88362	5.73643	6.08132	7.32198	7.69378	7.52886	7.16873	7.33328	7.61221	6.00814	6.26758	7.14037	5.42169	5.29282	6.51184	5.48745	4.58845	5.81429	6.29667	4.24943	5.04943	6.90152	7.28662	7.43621	7.26306	6.47786	7.24494	7.2467	5.62011	6.9652	6.92449	5.05232	6.65149	6.31561
Ta.27504.1.S1_at	8.48262	8.39725	8.57139	8.47809	8.44739	8.66032	8.45997	8.52838	8.66794	8.43961	8.55779	8.6067	8.41729	8.54488	8.47727	8.39203	8.4888	8.26549	8.73322	8.8588	8.7201	9.00927	8.93009	8.87703	9.06122	9.02339	8.99425	9.04897	9.03194	9.0649	8.99722	8.93043	9.07958	8.90835	8.68929	9.02794	8.33136	8.49688	8.47234	8.90194	8.38674	8.41142	8.5972	8.03021	8.23016	8.05088	7.73275	7.99221	7.48921
Ta.7621.1.S1_at	10.2902	10.5396	10.8922	10.6732	10.4075	10.6234	10.8745	10.9233	10.6311	10.8536	11.0948	10.9582	10.6463	10.9304	11.0038	10.2379	10.4022	10.3557	10.6971	11.1028	10.8407	11.136	11.0841	10.7152	11.269	10.5401	10.4081	11.2948	10.0546	10.0554	11.2522	9.72919	9.65411	11.146	9.62076	9.1827	10.7474	10.9686	10.8333	11.1596	10.6625	10.8223	11.083	10.1215	10.6539	10.6462	9.59039	10.4248	9.88136
Ta.30561.1.A1_at	10.8495	11.2025	11.3995	11.0958	10.8159	11.0903	11.2382	10.9818	11.0179	11.171	10.9747	11.3219	10.9192	10.7657	11.3452	10.4628	10.3234	10.6397	11.2577	11.6114	11.2522	12.0615	11.7379	11.491	12.1531	11.2269	11.3432	11.9901	10.7038	11.0296	11.6508	10.2852	10.5816	11.1308	10.0242	9.97917	11.138	11.4644	11.4315	11.6193	11.2035	11.4663	11.5986	10.5404	11.2684	11.1881	9.85152	10.9804	10.416
Ta.30561.1.A1_s_at	12.3219	12.2851	12.464	12.4841	11.9813	12.4096	12.4908	12.192	12.5313	12.3682	12.2297	12.7707	12.1353	12.0798	12.6985	11.7783	11.7187	12.0014	12.4632	12.48	12.3544	12.4812	12.42	12.4395	12.6159	12.068	12.3319	12.7977	11.7269	12.1261	13.022	11.4653	11.8356	13.3003	11.3164	11.4447	12.3604	12.5399	12.5652	12.6542	12.2683	12.5438	12.5572	11.735	12.3897	12.173	11.3011	12.1839	11.5257
Ta.24224.1.A1_at	8.70444	9.03187	9.07279	8.68344	8.72159	8.74808	8.74561	8.93999	8.66139	8.83264	9.11852	8.80279	8.9397	9.24481	9.02047	9.07126	9.31741	9.24016	9.19329	9.29961	9.32499	9.53655	9.34861	9.27933	9.94762	9.65157	9.44137	10.0196	9.87381	9.63665	9.75778	9.93247	9.78116	9.12139	9.77017	9.84012	9.38441	9.12112	9.29737	9.40228	9.40355	9.48976	9.52361	9.62609	9.58988	9.62294	9.71431	9.6313	9.67924
Ta.6675.1.S1_at	8.26926	8.11299	8.12933	7.8687	7.63793	8.33396	7.41324	6.91697	8.18248	6.94421	6.30227	7.78832	6.44143	5.74894	7.15969	5.87506	5.22348	6.24612	8.55294	8.53371	8.59713	8.46783	8.19424	8.68581	7.91302	7.16991	8.16809	7.34472	6.22572	7.48297	6.77438	5.52745	6.72656	6.18275	5.1608	5.90163	8.14108	8.27726	8.5411	8.66969	7.79566	8.41594	8.46739	6.37903	7.95466	7.62655	5.27911	7.3195	6.15859
Ta.30607.1.A1_at	11.8112	11.4574	11.5208	12.4192	12.4455	12.1472	12.5608	12.5044	12.5759	12.4803	12.2759	12.7461	12.2356	11.859	12.531	11.8203	11.2505	11.7852	11.3822	11.5062	11.4571	11.9018	11.6482	11.7679	12.5206	11.6311	11.8175	12.8288	11.5141	11.7445	12.8447	11.3091	11.5777	12.5474	11.0024	11.3107	11.3139	11.4111	11.7155	11.6689	11.6762	11.8574	11.6586	11.3947	11.7942	11.4204	11.057	11.6526	10.986
Ta.14511.1.S1_at	8.0733	5.5488	5.64123	7.47228	8.19449	7.68185	7.13309	7.12809	7.91289	7.13281	6.51365	7.36933	7.41634	6.49584	7.06819	8.00473	7.15589	7.63815	4.71536	4.0564	4.38475	4.7354	4.83934	4.61374	7.08494	7.10913	6.14269	8.49716	8.93034	7.85889	8.79655	9.85892	9.36806	7.82982	9.60384	10.5399	4.25832	4.59693	4.66567	4.71068	6.595	5.47726	5.3914	7.70937	6.21752	6.42039	8.60035	6.94202	7.87464
Ta.27044.1.S1_at	8.14442	8.06589	8.45177	7.67448	7.391	8.25766	7.60506	7.40592	7.69426	7.71564	7.58319	7.10562	7.95992	7.86815	6.90568	8.34491	8.26534	7.39939	9.08069	8.27263	8.40594	8.4323	8.42575	8.4345	7.81731	8.4273	8.50125	7.25812	8.33169	8.58754	6.71213	8.15064	8.69318	6.14447	7.8718	8.82419	8.33818	8.44036	8.49807	8.47637	8.84876	8.81934	8.50276	9.12342	9.0002	8.65408	9.36339	9.14507	8.99385
Ta.15243.1.S1_at	11.0791	10.1968	9.47219	10.2735	9.38965	10.01	9.60486	8.18096	9.70146	9.10402	7.48123	9.0345	8.71498	7.18012	8.44018	8.4148	7.25974	8.16893	11.6561	10.6153	10.6837	9.34739	9.89155	9.48265	7.8463	8.59064	8.60523	7.31841	7.72803	8.00656	7.59877	7.54298	7.68831	8.72101	8.22941	7.67575	8.77323	9.09647	9.30701	9.14547	8.7466	8.55546	8.35531	7.89103	7.95612	7.55388	7.00911	7.47592	7.00288
Ta.6506.1.S1_at	4.68712	5.00685	5.48394	4.48786	4.20998	5.13645	4.44476	3.97852	4.87969	4.4441	3.89166	4.67228	4.46796	3.88776	4.4958	4.51354	3.95469	4.34144	5.48184	5.74425	5.45454	5.41005	5.80577	5.77985	4.86001	5.61644	5.87766	4.16565	5.26582	5.89615	3.34195	4.76415	5.8645	2.34845	4.07948	5.78671	5.52036	5.14706	4.38493	5.16777	4.32319	4.20408	4.69504	4.10301	4.10539	4.18742	4.07419	4.02258	4.14223
Ta.3251.1.A1_at	9.11044	7.22054	8.68913	8.87124	9.41425	9.37973	8.37285	8.60098	9.194	7.81935	7.64439	8.61069	7.20788	6.67788	7.72559	6.508	5.69545	6.51676	5.66201	4.65194	4.97107	5.0145	5.67006	5.32921	4.90754	6.09174	5.78734	4.95678	6.18203	6.17861	5.08224	6.02019	6.39987	5.26957	5.60075	6.39619	7.30442	7.53369	6.81385	7.36432	6.76915	6.83808	6.99352	6.18381	7.20791	6.89864	5.65558	7.30717	6.33936
Ta.4873.1.S1_at	10.2607	10.7395	11.6509	8.78551	8.8861	10.4832	7.75679	7.16573	9.18812	6.85293	5.86098	7.87892	5.97176	4.81081	6.53224	5.04605	3.93935	5.09655	10.9728	11.4975	11.0145	9.42078	10.4878	10.9476	5.68203	6.15448	8.60637	3.68722	2.82163	6.01271	3.51172	1.52102	3.83158	5.3481	2.94914	2.30304	11.3715	11.7357	11.7625	12.0902	9.29596	10.691	11.2704	4.66255	8.06114	7.43659	2.12742	5.75801	3.90079
Ta.24981.1.S1_at	4.84689	4.34985	5.16817	4.40747	4.42998	4.91377	4.22698	4.39698	4.53801	4.12365	4.31096	4.26474	4.06141	4.18528	4.10229	4.02948	4.0154	4.06622	4.8666	4.52517	5.42839	4.58277	4.43995	5.09942	4.09625	4.21221	4.75781	3.59971	3.93025	4.4567	3.08503	3.61563	4.19879	2.5271	3.2636	3.98169	4.69157	4.87805	5.1469	4.91054	4.24216	4.85728	4.94455	4.10585	4.41249	4.2687	4.0732	4.08479	3.64001
Ta.119.1.S1_x_at	3.04633	3.27541	3.2483	3.12945	3.0861	3.04468	3.19652	3.18034	3.09713	3.24277	3.23868	3.14078	3.27419	3.25656	3.17375	3.29254	3.23071	3.19943	3.19235	3.05014	3.39932	2.69176	2.82418	3.79082	3.18287	3.05602	3.60228	4.03114	3.34561	3.17797	5.16322	3.7853	3.07829	6.62725	4.44992	3.56459	2.9313	3.1836	3.19531	3.17879	3.18629	3.15913	3.19271	3.2163	3.16504	3.14087	3.23349	3.17966	3.10447
Ta.9296.1.S1_at	10.5078	10.1664	10.3487	10.3054	10.1372	10.5619	10.0011	9.73483	10.3923	9.6232	9.26166	9.9433	9.16633	8.72513	9.22283	8.60299	8.09891	8.17227	10.3433	10.3143	10.2995	9.81567	9.96016	9.93744	9.01541	8.92873	9.38429	8.40639	7.95848	8.79477	7.98917	7.20588	8.19852	7.76556	6.74697	7.58582	9.86138	10.1429	10.2044	10.1287	9.56235	10.0583	9.90825	8.61538	9.72903	9.39953	7.98144	9.32594	8.64835
Ta.3713.1.S1_at	8.20145	8.25706	8.22466	8.11029	8.35949	8.1963	8.02879	8.69309	8.16146	7.95123	8.88569	8.12634	7.87203	8.95089	8.03209	7.78601	8.88684	7.83095	8.19829	8.09122	8.14725	8.281	8.3183	8.38043	9.16994	8.61059	8.55462	9.71019	8.93151	8.67274	9.83978	9.28798	8.73738	9.50385	9.69885	8.74504	8.19043	8.14867	8.10842	8.19736	8.11774	8.22749	8.23367	8.139	8.32299	8.27306	8.17212	8.38271	8.26879
Ta.1358.1.S1_at	8.155	8.50782	8.8326	8.39468	8.13049	8.49606	8.46818	7.83352	8.33221	8.3368	7.55014	8.34575	8.02717	7.25636	8.07378	7.51821	6.93142	7.18166	8.87727	9.04226	8.80691	8.63729	8.77252	8.91815	8.19726	7.84542	8.72723	7.69817	7.10152	8.39429	7.13401	6.73838	7.9394	6.4739	6.88468	7.33932	8.42529	8.66491	8.65314	8.81419	8.10946	8.62877	8.86416	7.31136	8.33922	8.30373	6.71502	7.9233	7.11554
Ta.4293.1.S1_at	9.42739	9.95065	9.94634	8.58253	8.73625	9.6815	7.86492	7.78051	9.10689	7.1618	6.91229	8.29031	6.42102	6.04486	7.21637	5.59199	5.1145	5.80792	9.37798	10.0577	9.36478	8.5767	9.37151	10.1513	5.17873	6.78028	9.0889	3.44421	4.80422	7.46315	3.60131	4.10149	5.95269	5.91389	5.11705	4.78973	10.145	10.2547	10.0041	10.1078	8.72915	9.14775	9.6231	6.33326	8.27426	8.52827	4.727	7.37798	6.77663
Ta.7277.1.S1_at	7.78936	7.70834	7.76736	7.91404	7.58642	7.74742	8.05169	7.73855	7.69935	8.19415	7.9009	7.669	8.3478	8.06704	7.73232	8.52193	8.24287	7.95156	7.64037	7.61993	7.31073	7.7706	7.59621	7.69361	7.51226	7.26638	7.86002	7.14682	6.97718	7.93008	6.69656	6.79147	7.93458	6.14272	6.7456	7.87752	7.7703	7.82144	7.75208	7.69192	7.73246	7.97815	7.80172	7.97558	8.17492	8.03404	8.30378	8.36274	8.37771
Ta.7089.1.S1_at	7.89635	7.80824	7.87173	7.96123	7.87006	7.90561	8.07629	8.24565	7.98867	8.20847	8.56932	8.10513	8.35913	8.85281	8.25569	8.53644	9.1095	8.45006	8.05321	8.16043	7.98181	8.42686	8.55322	7.8958	8.81102	8.99987	8.29676	8.92013	9.19802	8.76957	8.76903	9.06401	9.13626	8.33165	8.51067	9.32545	7.99782	7.98213	7.90873	7.95175	7.95045	7.84922	7.93181	8.45522	7.92947	8.06067	8.84901	8.08241	8.36973
Ta.2576.1.S1_at	12.7015	12.8731	12.9187	12.317	12.2338	12.7628	11.865	11.6814	12.4937	11.3408	11.0711	12.0692	10.7277	10.3687	11.392	9.98718	9.52681	10.3468	12.9684	13.2735	12.9643	12.1878	12.6269	13.0965	10.8535	10.8229	12.4486	10.0832	9.34338	11.471	9.91011	8.58702	10.4331	10.3956	8.80659	9.39845	12.9874	13.0214	12.9001	13.012	12.1816	12.5926	12.7997	10.8728	12.1065	12.1472	9.90725	11.5182	10.9915
Ta.3722.1.S1_at	7.58526	7.50623	7.97105	7.01567	6.99664	7.76862	6.75737	6.60399	7.46817	6.63669	6.29491	7.19945	6.60628	6.02877	7.05496	6.65772	5.78489	7.10594	8.23075	8.06898	7.89699	7.67602	7.96707	7.90853	6.85591	7.21657	7.61782	6.28963	6.48719	7.33291	5.94797	5.89949	7.11152	5.82897	5.50817	6.97669	7.59771	7.88469	7.88426	7.66279	7.32263	7.7829	7.55146	6.93436	7.31816	7.0478	6.62306	6.84957	6.69911
Ta.7016.1.S1_at	10.8306	11.0726	11.1985	10.9205	10.5932	10.9469	10.8848	10.3667	10.8909	10.708	10.1177	10.9933	10.4044	9.81465	10.7758	9.95451	9.43097	9.89088	11.2434	11.5264	11.4926	11.0461	11.3421	11.4329	10.8403	10.5029	11.0434	10.6432	9.56299	10.502	10.4429	8.62811	9.82086	10.2269	7.71688	8.9637	11.4548	11.4353	11.305	11.4511	10.9409	10.9195	11.2738	10.2508	10.5373	10.6603	9.53004	10.1365	9.52998
TaAffx.111056.1.S1_s_at	8.24642	7.59423	7.16558	8.12738	7.74541	7.84666	7.7239	7.22907	8.07911	7.35674	6.81053	7.93497	7.02722	6.49274	7.58907	6.72711	6.26914	7.10434	7.76689	7.74584	7.73759	7.80633	7.82355	7.67435	7.69175	7.60297	7.52463	7.63035	7.32594	7.36634	7.63736	7.06716	7.21661	7.72473	6.85398	7.07807	7.5006	7.45834	7.50457	7.6561	7.39829	7.4523	7.11877	7.15544	7.37108	7.03087	6.8736	7.25572	6.91258
Ta.7502.1.S1_at	7.31794	8.22158	8.25827	7.35843	7.25466	8.13373	7.24103	6.58785	7.82192	6.9196	5.99724	7.35261	6.40927	5.41493	6.71466	5.67615	4.79592	5.85859	8.06425	8.46833	8.0169	7.58149	7.99553	7.85485	6.43747	6.39007	7.34456	5.63414	5.17999	6.699	5.2009	4.73079	6.03867	5.16568	5.2953	5.3869	8.73934	8.70358	8.70327	8.44012	7.49306	8.07335	8.27558	6.00185	7.43329	7.77733	5.03039	6.77248	6.81402
Ta.28068.1.S1_at	10.4726	10.4512	11.3688	9.81384	10.0755	10.8867	9.07502	9.19351	10.0165	8.22447	8.20858	8.90317	7.23205	7.10607	7.53871	6.03442	5.82422	5.84379	10.7595	10.9453	11.1889	8.28913	10.0668	9.70552	5.76539	7.37032	8.46492	4.20835	5.29362	7.3592	3.49376	4.41316	6.29874	3.63218	5.1219	5.21715	5.33468	7.08293	6.28393	6.80065	4.98201	5.79996	6.06891	3.18666	4.21981	3.68408	1.92137	2.94558	2.03404
Ta.27085.1.S1_at	6.44034	6.72344	6.91414	6.10299	5.87285	6.855	5.8138	5.38118	6.63523	5.53508	4.97818	6.27935	5.24593	4.60205	5.77938	4.92685	4.22003	5.09498	6.72486	7.15089	6.98683	6.24221	6.67081	7.21232	4.85753	5.16228	6.54241	4.07361	4.01773	5.68715	3.95358	3.59112	4.92143	4.57735	4.1249	4.33915	6.87793	6.81818	6.58074	6.77781	5.94701	6.32652	6.57872	4.91794	6.0544	6.05159	4.40426	5.73931	5.16706
Ta.27097.1.S1_at	9.70788	9.83773	9.92353	9.59404	9.23817	9.7512	9.28588	8.77434	9.463	8.84779	8.30821	9.00952	8.28465	7.80532	8.25795	7.56361	7.23072	7.06247	9.93853	10.8196	10.0986	9.62277	10.0288	9.96742	8.2307	8.01775	9.43352	7.30988	6.51913	8.71686	6.93544	5.95981	7.86348	7.16982	6.6411	6.84483	9.99095	9.96358	10.1001	10.0681	9.20983	9.41501	9.72252	7.7424	8.6345	8.64611	6.24031	7.80487	6.7401
Ta.24652.1.S1_at	9.79101	9.80749	10.0811	9.27906	9.587	9.91018	8.96569	9.28437	9.64335	8.70996	8.97365	9.31679	8.47446	8.64076	8.92657	8.23914	8.26519	8.45052	9.70192	9.8891	9.94894	9.37069	9.61981	9.7729	8.94436	8.60098	9.38283	8.5439	7.7957	8.97432	8.15343	7.43028	8.58953	7.7529	7.65426	8.23483	10.2033	10.2924	10.063	10.2506	9.31584	9.95704	10.0385	8.16686	9.43325	9.13655	7.60063	8.91464	8.27058
Ta.3716.1.S1_a_at	12.652	12.6823	12.2817	12.8007	12.8004	12.5019	12.8804	12.8972	12.7024	12.9495	12.9936	12.8674	13.0189	13.0965	12.9994	13.0952	13.2128	13.0975	12.6288	12.8264	12.8254	12.8747	12.9174	12.9455	12.9974	12.9956	13.0311	13.0919	13.0882	13.1019	13.1767	13.2154	13.1661	13.2604	13.3948	13.2281	12.3383	12.4027	12.5099	12.5035	12.7495	12.5664	12.6053	13.1147	12.82	12.9588	13.4521	13.1797	13.5717
Ta.3716.1.S1_at	9.53907	9.37568	9.39973	9.67006	9.58062	9.30353	9.74064	9.79354	9.46378	9.79744	9.91452	9.72894	9.85031	9.96559	9.94968	9.90433	9.95058	10.0359	9.69287	9.97972	9.69547	10.277	10.2675	9.80533	10.454	10.5919	10.1051	10.4952	10.7134	10.386	10.4512	10.5721	10.5626	10.329	10.1006	10.5936	9.33406	9.29076	9.36986	9.56618	9.57081	9.4956	9.58208	9.76506	9.60553	9.60988	9.84784	9.70015	9.7069
Ta.3716.1.S1_x_at	10.243	10.321	10.0162	10.3931	10.4454	10.1102	10.5121	10.6084	10.2518	10.625	10.7343	10.4147	10.7415	10.8341	10.5985	10.8699	10.9138	10.8113	10.4359	10.8221	10.4918	10.9395	10.8876	10.715	11.1012	10.9645	10.8619	11.153	11.057	10.9743	11.1383	11.1691	11.0679	11.0645	11.3086	11.1496	10.0303	10.0846	10.2044	10.2801	10.6896	10.4435	10.504	10.8858	10.6425	10.7835	10.9231	10.809	11.1132
Ta.20757.1.S1_at	9.96516	9.90219	10.262	9.53558	9.54451	10.0026	9.24249	9.22535	9.6726	8.98622	8.94469	9.30299	8.73678	8.67655	8.88696	8.47482	8.40229	8.40305	9.76712	9.60101	9.79996	8.81645	9.36221	9.59119	7.94755	8.19709	9.10652	7.49265	7.3253	8.58568	7.39699	7.08157	8.13444	7.67287	7.69292	7.78804	9.9022	10.1659	9.99107	10.1246	9.11113	9.67092	9.93933	8.16452	9.27148	9.27589	7.50965	8.83159	8.27671
Ta.9982.1.S1_at	7.65222	7.43133	7.42408	7.64495	7.7888	7.56158	7.5663	7.75875	7.54732	7.45129	7.65218	7.4226	7.30321	7.49712	7.19275	7.11411	7.29127	6.83742	7.34225	7.38001	7.31372	7.23029	7.4157	7.43533	7.16285	7.42097	7.5745	7.09808	7.40679	7.67754	7.02545	7.37245	7.7243	6.93776	7.31374	7.7013	7.50861	7.30099	7.39984	7.62106	7.17506	7.35556	7.53706	6.98492	7.24864	7.33699	6.78274	7.11653	7.03552
Ta.27350.1.S1_at	2.99199	2.80883	2.76995	2.46237	2.72588	2.69199	2.71295	2.56085	2.25505	3.48747	3.06738	1.97324	4.71089	4.17532	2.7162	6.45041	5.95545	5.189	2.79447	2.75742	2.7751	3.0085	2.8287	2.66793	3.53918	3.72247	3.09564	4.14415	5.19856	3.90269	4.82488	7.2476	5.08003	5.61642	10.0081	6.71154	2.78469	2.95724	2.70691	2.68763	3.07072	2.89059	2.87395	4.29501	3.44869	3.88381	5.86458	4.21594	5.86965
Ta.28651.1.S1_at	11.6136	11.282	11.8846	11.3191	11.8983	11.9953	11.3512	11.7846	11.6078	11.5246	11.8125	10.9593	11.8067	12.0218	10.644	12.2083	12.4459	11.0663	11.3333	10.9707	11.5374	11.5541	11.4757	11.4907	11.4183	11.8047	11.3941	11.6525	12.1549	11.3684	12.2917	12.6047	11.4598	13.412	13.2165	11.7044	11.0647	11.5796	11.2486	11.4644	11.4494	11.4759	11.7511	12.945	12.5061	12.9387	13.4733	13.2362	13.4185
Ta.8605.1.A1_at	6.03945	6.31923	6.5251	6.59096	5.97494	6.23597	6.83337	6.23843	6.36135	6.74253	6.30322	6.78772	6.37209	6.16816	6.8573	5.69758	5.81322	6.11503	7.22869	7.68761	7.37967	7.71857	7.85073	7.65419	7.70299	7.31991	7.55609	7.52485	6.74622	7.31595	7.23356	6.28212	6.96728	6.82308	5.99557	6.49741	6.36185	6.73964	6.79069	6.84312	6.13404	6.56187	6.61772	5.32042	6.13657	5.81083	4.52378	5.62838	4.45496
Ta.1257.2.A1_x_at	3.14252	3.19401	3.09937	3.0456	3.21974	3.09865	3.1196	3.21224	3.05351	3.28757	3.20028	3.04969	3.5349	3.18549	3.20544	3.87422	3.1675	3.62085	3.18093	3.11471	3.12565	3.21046	3.1694	3.12663	3.20027	3.2009	3.13425	3.17522	3.20983	3.14676	3.13886	3.19508	3.16397	3.08981	3.15243	3.187	3.20405	3.1525	3.17249	3.12052	3.38702	3.23201	3.32251	4.05469	3.41778	3.88127	4.70717	3.66582	4.82387
Ta.18653.1.S1_at	9.13475	8.68877	8.20878	9.27528	8.9165	8.63004	9.28204	8.8877	8.98313	9.27717	8.85989	9.30466	9.27338	8.84419	9.61636	9.27511	8.84391	9.93558	8.77422	9.23394	8.81068	9.80036	9.36401	9.16538	10.2937	10.0717	9.49476	10.4211	10.5589	9.81636	10.2703	10.6268	10.1505	9.8377	10.1316	10.5182	8.02576	8.20815	8.34675	7.7736	8.68792	8.29985	7.66461	8.89298	8.37016	8.21617	8.99125	8.45596	8.80239
Ta.2690.1.S1_at	3.31246	3.26396	3.23376	3.60424	3.94915	3.10083	4.19816	5.27861	3.36387	4.99064	6.51742	4.21046	5.98067	7.70833	5.7841	7.22634	8.91382	8.32413	3.21241	3.05685	3.35969	6.3778	3.89471	2.41736	13.2942	10.8475	6.27321	16.3738	16.1014	10.9749	15.4907	17.7164	14.8842	10.1875	14.383	17.3861	3.32613	3.28594	3.04881	3.01999	5.33991	3.5443	3.42434	10.2889	5.51972	6.56954	13.0306	8.31956	12.4378
Ta.25569.1.S1_at	3.23538	2.36309	2.19284	5.79786	5.53665	3.63561	7.15787	7.14234	5.54554	7.92493	7.96904	7.33437	8.30466	8.29226	8.28783	8.34349	8.17089	7.86467	2.40718	2.39343	2.30529	3.60806	2.46264	2.13233	6.93272	3.55764	3.03376	9.1404	5.11152	4.11947	10.1007	6.99049	4.97241	9.68901	9.23867	5.42702	2.43946	2.47135	2.3727	2.28714	2.68544	2.61763	2.64462	2.73943	3.29021	3.62442	2.75287	3.75654	3.98737
Ta.9421.1.S1_at	12.0444	12.3633	12.0928	12.6581	12.2279	12.0643	12.9469	12.4808	12.3052	13.0188	12.5708	12.7934	12.9269	12.4892	13.0955	12.6694	12.2183	12.9242	12.1127	12.288	12.1393	12.4374	12.6144	12.1609	12.578	12.4948	12.2139	12.6488	12.3023	12.2554	12.6771	12.1313	12.23	12.6691	12.021	12.1062	11.9307	12.1829	12.204	12.3097	12.2775	12.2308	12.0926	12.1022	12.1758	11.8629	11.8706	12.0916	11.7525
Ta.1244.1.S1_x_at	5.79761	6.24354	5.95193	5.23552	5.59402	6.00947	5.0923	5.73876	5.77777	5.25458	6.02109	5.4343	5.66556	6.39291	5.56563	6.34693	6.86329	6.60647	8.15225	7.83088	8.12558	7.39059	8.03524	7.90219	7.21216	8.03812	7.88626	7.29757	7.94982	7.9921	7.57227	7.85936	8.19909	8.04053	7.80267	8.51902	5.51494	5.16052	5.50121	4.88575	5.02418	4.99954	4.95415	5.52575	4.65425	5.47095	6.16636	4.61156	6.37948
Ta.3679.1.S1_x_at	7.4405	6.6704	7.00257	6.46142	7.13537	6.39724	6.25269	7.13778	5.84641	6.53629	7.47223	5.69826	7.21343	8.10523	6.28992	8.3163	9.07605	7.95596	4.50214	3.77755	4.79725	4.12857	4.45838	3.98172	4.20142	6.59633	4.67039	4.41388	8.69839	6.12517	4.72605	10.4027	7.83089	5.1467	11.5471	9.67286	5.50929	5.1344	5.19746	4.98809	6.63412	6.16492	5.34426	8.04528	7.15115	6.51045	9.40559	8.1568	8.46215
Ta.20769.1.S1_at	9.27286	9.0131	9.24904	9.38237	9.3894	9.49359	9.44944	9.34203	9.40493	9.45586	9.17874	9.34322	9.41145	8.92515	9.31074	9.31266	8.57101	9.30542	9.70717	9.45988	9.69753	9.2677	9.58062	9.44023	8.79326	9.40655	9.19828	8.35486	9.09425	9.06132	7.92467	8.67121	8.98151	7.47692	8.12108	8.94404	8.52098	8.89496	9.19153	8.79803	8.60912	8.88397	8.88943	8.56944	8.67802	8.87287	8.59704	8.5698	8.7697
Ta.20769.1.S1_x_at	8.43019	8.24533	8.43279	8.541	8.6227	8.51911	8.62012	8.55187	8.38491	8.60583	8.4138	8.38513	8.50888	8.23042	8.42023	8.32073	7.99668	8.42894	9.13459	8.71369	8.76869	8.63781	8.79208	8.68739	8.02697	8.45731	8.53814	7.44257	8.068	8.41481	6.85547	7.70302	8.32764	6.23212	7.38918	8.28217	7.81923	8.14714	8.43215	8.09264	7.8475	8.33467	8.13598	7.77726	8.2409	8.07446	7.77197	8.1778	7.93661
Ta.1577.1.S1_at	12.307	11.0069	11.1255	12.283	12.2461	11.9284	12.0116	11.8534	12.2086	11.7071	11.4203	12.1746	11.3776	11.0182	11.8766	11.0106	10.6513	11.2897	10.958	10.8188	10.8082	10.576	10.9218	10.7877	10.7373	11.0245	10.8818	10.8351	11.1413	11.107	10.7703	11.2238	11.2518	10.4919	11.2483	11.2259	10.1175	10.6063	10.3744	10.0981	10.3576	10.7115	10.3071	10.1581	11.0154	10.3783	9.98227	11.1246	10.2113
Ta.116.1.S1_at	2.00144	2.03664	2.00528	1.971	1.97445	2.02823	1.99632	1.9539	1.94781	2.05368	2.0545	1.88301	2.13834	2.2599	2.05855	2.25472	2.58178	2.65239	2.01462	2.00986	1.99463	2.01107	1.99937	1.99591	1.9376	1.95929	2.0085	1.83584	1.90006	2.11245	1.70896	1.82201	2.36011	1.55052	1.72028	2.79896	2.01927	2.0104	1.99383	1.9895	2.12868	2.04825	2.04616	2.57951	2.24427	2.38815	3.16537	2.5199	3.07089
Ta.12664.1.S1_at	8.18144	7.46838	8.03745	7.83195	7.6811	8.31076	7.36109	7.25089	8.0219	6.84414	6.68341	7.61918	6.26718	6.00393	6.91431	5.59701	5.1815	5.71752	6.05367	6.17035	6.33837	5.66009	6.28749	6.91835	5.37455	6.07849	6.49645	5.14463	5.66545	5.83833	4.94138	5.06424	5.27606	4.74949	4.23717	4.93407	5.82859	6.0401	6.52711	6.04101	5.34031	6.13052	6.06081	4.43701	5.72094	5.567	3.88567	5.3178	4.49511
Ta.18704.1.S1_at	7.21928	6.7046	6.52806	7.2577	7.36557	7.45814	7.30549	7.27779	7.88904	7.25891	7.07546	7.93167	7.12333	6.80566	7.61509	6.88618	6.4651	6.88706	6.89965	7.03751	7.25753	6.38592	6.61804	6.83795	6.52454	6.35939	6.52634	6.95301	6.17478	6.28151	7.60797	6.03204	6.07668	8.51623	5.91857	5.89924	6.49637	6.88451	6.80268	6.61761	6.67257	6.85961	6.6656	6.54578	6.77599	6.66464	6.4541	6.64571	6.62277
Ta.18704.1.S1_x_at	7.13928	6.74793	6.52404	7.19515	7.37133	7.25706	7.11949	6.84854	7.51176	6.9089	6.4088	7.42555	6.57589	6.07293	7.02904	6.09935	5.83886	6.27692	6.81124	6.93316	7.24564	6.33008	6.27215	6.99555	6.32061	5.84445	6.65836	6.51316	5.57847	6.29183	6.85658	5.43785	5.88721	7.36203	5.41993	5.42218	6.51328	6.83211	7.03374	7.01848	5.95618	7.04374	7.01641	5.37895	6.79436	6.71291	5.09849	6.45311	6.15727
Ta.27347.1.S1_at	12.898	13.0802	12.9073	13.0145	12.8469	12.7222	13.0403	13.1541	12.9094	12.9819	13.3147	13.254	12.852	13.3177	13.3341	12.6428	13.1495	12.8557	13.0467	13.0404	13.125	13.3808	13.0532	13.1344	13.362	12.4746	12.8955	13.2452	11.9849	12.5586	13.0633	11.7471	12.1367	12.8138	11.861	11.6093	13.0399	13.1112	13.0299	13.3376	12.5232	12.8822	13.088	11.7259	12.609	12.4902	10.898	12.2879	11.5807
Ta.6127.1.S1_at	6.64463	6.26678	6.05613	6.96095	7.1851	6.44773	7.15378	7.84291	6.96755	7.31486	8.22465	7.38748	7.46722	8.41751	7.68294	7.62383	8.44219	7.82911	5.34409	5.24828	5.38836	6.08329	6.23876	5.81118	7.15355	7.23766	6.59757	7.71278	8.04155	7.36188	7.777	8.63618	7.97193	7.30669	9.00417	8.3769	5.6052	6.06243	5.5911	5.80145	6.38483	6.02573	6.01992	7.87836	6.97635	7.60613	8.68277	8.22947	8.83384
Ta.22791.1.S1_at	10.3621	10.2172	10.5724	10.2902	10.4711	10.451	10.2487	10.3632	10.3363	10.1867	10.1955	10.2015	10.1001	9.98921	9.97836	9.98138	9.73856	9.6065	10.3086	10.4671	10.4731	10.2203	10.2933	10.0633	10.12	9.91073	9.78247	10.0241	9.64408	9.57125	9.92742	9.57078	9.40211	9.82411	9.74955	9.26364	10.6807	10.5589	10.6301	10.7466	10.3527	10.4294	10.5649	10.0506	10.17	10.2595	9.73444	9.8833	9.84886
Ta.27661.1.S1_at	12.5778	11.3448	11.6184	12.4857	12.7244	12.3973	12.1866	12.6391	12.3129	11.8403	12.3112	11.8091	11.4505	11.8423	11.1137	10.9987	11.2307	10.308	9.58411	10.0309	10.2782	9.72112	10.6227	10.8192	8.71244	9.89536	10.3897	8.14013	9.17234	9.7958	8.09688	8.78501	9.29219	8.66265	8.91366	8.97354	11.5957	12.0922	11.4046	11.3797	10.5458	11.0676	10.7699	9.92864	10.8354	10.4137	9.71687	10.648	10.1602
Ta.24171.1.S1_s_at	6.56762	6.95763	7.95269	4.93683	5.31973	7.28275	4.29796	5.12475	5.86041	3.95394	5.10957	4.6457	3.7696	5.0786	3.78008	3.70699	4.97345	3.36944	6.41542	6.7086	5.99814	6.28233	6.29765	6.58053	5.08228	5.12458	6.60549	3.92019	4.10455	6.39913	2.84695	3.35938	6.01995	1.84501	2.95813	5.45595	6.05209	7.36345	7.50665	7.46461	8.66455	8.33594	7.66973	8.71671	6.88627	7.44528	8.47652	5.62343	7.34499
Ta.27383.1.S1_at	10.6324	10.3949	10.1796	10.5054	10.3056	10.3629	10.3311	10.1597	10.4605	10.1456	10.0058	10.4474	9.94383	9.83852	10.2923	9.71448	9.64796	9.94956	11.0433	11.5473	11.1552	10.8466	11.0721	10.9582	10.6287	10.5428	10.7184	10.4824	10.0437	10.4677	10.3951	9.57163	10.1979	10.3649	9.11452	9.89402	10.32	10.5808	10.5618	10.4641	10.121	10.2252	10.3897	9.79831	9.93392	10.1541	9.57951	9.6887	9.76964
Ta.14283.1.S1_x_at	9.83487	8.44093	8.89459	9.0604	9.53207	9.78009	8.42718	8.90617	9.74031	8.02613	8.38099	9.04389	7.8004	8.04168	8.30482	7.73965	7.90999	7.86649	8.87275	8.86793	9.00489	8.77667	9.03208	8.8168	8.60164	9.02536	8.67948	8.44811	8.88988	8.62086	8.30999	8.63569	8.57031	8.18121	8.24281	8.4988	8.28034	8.34141	8.5329	8.30349	8.09523	8.37309	8.26085	8.1497	8.2666	8.23453	8.27559	8.22076	8.24558
Ta.21020.1.S1_at	3.31977	3.25307	3.21915	3.3044	3.09678	3.13606	3.27477	3.04041	3.12577	3.25095	3.03198	3.15471	3.23234	3.05685	3.18693	3.21855	3.11423	3.20263	4.12892	3.36978	4.34789	2.9587	3.25423	3.76102	2.81147	3.16898	3.45831	2.87446	3.0666	3.27914	3.03718	2.93549	3.1708	3.27885	2.76257	3.11767	3.21975	3.10843	3.25416	3.10656	3.13364	3.20736	3.03467	3.18647	3.18145	3.0398	3.24792	3.17345	3.12656
Ta.12457.1.S1_s_at	6.4152	6.72896	6.95157	6.51255	6.95513	6.65289	6.72214	7.47816	6.59734	6.96371	7.8544	6.67608	7.23782	8.11743	6.857	7.55857	8.28093	7.14413	7.1846	7.63437	7.30823	8.17365	7.721	7.49406	9.10565	8.73553	8.0382	9.48843	9.54618	8.57718	9.36852	9.87624	8.9984	8.70844	9.54733	9.25697	7.12425	7.07359	7.20945	7.0313	7.56346	7.50309	7.26862	8.21786	7.71528	7.70674	8.69246	7.90919	8.32591
Ta.12457.1.S1_x_at	6.22198	6.49102	6.53939	6.24393	6.46213	6.40795	6.36134	6.81186	6.41665	6.50523	7.10004	6.5111	6.6727	7.33489	6.68151	6.8716	7.52567	6.93961	6.83816	6.96336	6.72923	7.03397	6.75759	6.82789	7.37222	6.89634	6.92534	7.81146	7.2506	7.02789	8.35267	7.79973	7.1411	9.02764	8.57869	7.27241	6.61544	6.64572	6.83562	6.73299	7.25716	7.11224	7.08817	7.69837	7.27962	7.39502	8.0292	7.4089	7.59886
Ta.1366.1.S1_at	9.45145	9.32401	9.32948	9.31079	9.923	9.47697	9.47519	10.3348	9.72236	9.74909	10.7075	10.0501	10.1105	11.0814	10.4693	10.5745	11.4848	11.0102	9.25709	9.02217	9.31791	9.65047	9.41431	9.87988	11.2111	10.8362	10.5087	12.0552	11.928	11.065	12.107	12.3632	11.5167	11.2672	11.9204	11.8532	9.36153	9.25216	9.04871	9.08297	10.1412	9.78099	9.55026	11.4883	10.5173	10.7844	12.1228	11.2292	11.7198
Ta.27312.1.S1_x_at	13.1857	13.0276	13.3805	12.6202	12.6311	13.0994	12.1341	12.3973	12.7962	11.6696	12.0231	12.484	11.1914	11.4932	11.9929	10.6675	10.7688	11.1791	13.2019	13.5402	13.3938	13.4645	13.407	13.548	13.112	12.2663	13.0663	12.5354	11.2197	12.376	11.7775	10.5227	11.6317	10.8049	10.3148	10.8622	13.1299	13.1208	13.1943	13.2909	12.6564	13.0328	13.3028	11.5813	12.665	12.7683	10.667	12.1846	11.5847
Ta.27324.1.S1_at	8.91324	9.2922	9.12166	8.55608	8.96166	9.03249	8.45842	8.87779	8.7945	8.47622	8.89621	8.61524	8.57659	8.9829	8.59282	8.76039	9.13668	8.80831	9.94629	10.0648	9.64434	9.93511	10.3634	9.75537	9.55519	10.0122	9.74873	9.23633	9.60274	9.70496	8.99361	9.27581	9.63626	8.82963	9.09458	9.54187	8.91762	8.88871	9.13919	8.84265	8.95109	9.03841	8.9	9.13888	8.99189	9.08362	9.36375	9.02048	9.39056
Ta.25762.1.S1_at	2.30014	2.32687	2.27819	2.32956	2.33791	2.28011	2.56135	2.48926	2.31694	2.91572	2.84587	2.45342	3.38306	3.38771	2.81061	3.98966	4.14604	3.5054	2.26784	2.3022	2.25295	2.32895	2.40521	2.21806	2.5397	3.68136	2.48007	2.9617	4.81853	2.90416	3.59467	5.44036	3.44616	4.48414	5.32888	4.12215	2.29923	2.33415	2.28776	2.24878	2.98165	2.31409	2.39012	4.61495	2.53946	3.1841	5.54332	2.87875	4.13598
Ta.8453.1.S1_at	9.94691	9.93619	10.0119	9.36633	8.40592	9.6016	8.77917	7.71199	9.22549	8.18956	7.20938	8.87274	7.56522	6.78503	8.34665	6.86731	6.39288	7.48773	9.99627	10.274	10.2916	10.1278	9.94396	10.4075	9.33606	8.12174	9.64433	8.58972	6.60825	8.66222	7.96075	5.89525	7.69277	7.4592	6.28836	6.7959	10.0802	10.3365	9.92524	10.4497	8.40779	9.35073	10.0462	6.71932	8.75178	9.10476	5.30933	8.13372	7.66825
Ta.197.1.S1_at	6.53929	4.60149	4.41796	7.32236	7.0949	6.06769	7.56729	7.24604	7.10092	7.66295	7.17701	7.40323	7.67657	7.0855	7.33353	7.62375	7.02235	7.04733	4.28567	4.32951	4.31262	5.33818	4.58959	4.48649	7.26207	6.09658	5.47688	8.14365	7.19468	6.51099	7.95592	7.40215	7.26435	6.57982	6.38974	7.59874	4.62974	4.67162	4.83496	4.88493	5.74528	5.1974	4.72587	6.55496	5.57412	5.05367	7.09964	5.96453	6.05821
Ta.11132.1.S1_at	9.08983	8.86065	9.0942	9.2683	9.39518	9.04895	9.45493	9.93087	9.27485	9.60002	10.2483	9.63086	9.71486	10.4054	9.9149	9.80468	10.415	10.0014	8.91776	9.1046	9.24274	9.36173	9.40513	9.44951	10.0989	9.89225	9.68844	10.5691	10.223	9.89164	10.7756	10.3196	10.0337	10.7027	10.1179	10.1019	8.93325	8.93521	9.05537	9.10703	9.72104	9.76348	9.79751	10.1128	10.1793	10.315	10.2725	10.4141	10.5026
Ta.13597.1.A1_at	5.87248	6.06005	6.13868	6.08844	5.97785	6.04528	6.14945	6.13723	6.11402	6.06843	6.15099	6.17028	5.86791	6.03212	6.00614	5.53572	5.76995	5.4586	6.76322	6.807	6.85501	6.45996	6.75404	6.73481	6.24442	6.59517	6.56618	6.07918	6.37101	6.38013	5.94125	6.08254	6.16573	5.82003	5.7124	5.90758	6.09483	6.088	6.30887	6.31408	5.74909	6.21865	6.26586	5.46314	5.98621	5.99923	5.27808	5.7758	5.52833
Ta.22516.1.S1_at	3.90833	3.90281	3.6895	3.99629	4.39608	4.03572	4.13939	4.6474	4.43265	4.29874	4.83951	4.82423	4.47685	5.00903	5.1297	4.68339	5.1725	5.29328	4.1877	3.98021	4.11071	4.84373	4.21318	3.74412	6.05535	5.69807	3.95505	6.98988	6.80152	4.34465	7.65184	7.12729	4.81174	8.04313	6.40301	5.34229	4.16754	4.06261	4.05961	4.02813	4.08103	4.01708	4.14769	4.41516	4.48111	4.56949	4.84471	4.94797	5.11224
Ta.15150.1.S1_at	7.69254	7.58613	7.07113	8.03147	8.83183	7.82475	8.31646	9.64381	8.56129	8.56063	10.0678	9.16569	8.78631	10.2203	9.55944	9.00803	10.1229	9.67019	6.8902	6.80913	7.00717	8.2882	7.41476	7.08025	11.3112	9.93053	8.50493	12.6658	11.7441	10.0114	12.294	12.2219	11.1909	9.99581	10.914	11.8812	6.87425	7.37157	7.21334	7.51593	8.24624	7.76034	8.24029	8.81812	8.97524	9.58354	9.00951	9.90963	10.2386
Ta.15150.1.S1_x_at	7.77438	7.5096	7.05539	8.08463	8.84521	7.72845	8.36835	9.76648	8.35446	8.62764	10.2546	8.87144	8.88167	10.4371	9.27612	9.14638	10.3378	9.55746	6.90685	6.70879	6.73855	8.38778	7.64547	7.22789	11.4617	10.3713	8.81874	12.8848	12.2797	10.3927	12.6097	12.7454	11.5987	10.4469	11.3072	12.2928	7.32226	7.56072	6.98031	7.47254	8.2316	7.90687	8.03953	9.01842	9.21424	9.67019	9.46525	10.1485	10.5834
Ta.13240.1.A1_at	4.64365	3.97327	3.67933	5.54848	5.64917	4.72081	6.03727	7.18046	5.85179	6.40111	8.08403	6.85729	6.70914	8.53271	7.56905	6.99165	8.565	7.85511	3.76257	3.81112	4.25231	5.42059	4.02057	3.44465	9.03303	6.77623	5.00736	10.8539	9.02872	6.96484	10.8478	10.0443	8.64964	8.82747	9.35967	9.82125	4.21438	3.87536	3.53694	3.52937	4.80975	4.22248	4.1804	6.76719	6.3549	6.95885	7.58662	7.95649	8.46849
Ta.12817.1.S1_at	11.3545	10.2939	9.77257	11.0852	10.7304	10.7645	10.6657	10.0691	10.8423	10.385	9.6569	10.2	10.2278	9.50539	9.59248	10.1954	9.62877	9.46588	11.189	10.3769	10.4731	10.5793	10.7529	10.3071	10.0096	10.8272	10.2507	9.72723	10.7089	10.2564	9.69454	10.4248	10.3105	9.92167	9.95494	10.4159	9.67441	9.62224	10.0136	9.78278	9.90773	10.3712	9.89722	10.1116	10.2003	9.98412	10.2486	10.0493	10.0433
Ta.25251.1.S1_at	10.9589	11.5125	11.6105	11.0894	10.874	11.3963	11.1464	10.649	11.2433	11.1054	10.5091	11.1305	10.9799	10.4078	10.898	10.7608	10.3299	10.4243	11.6932	11.8687	11.7186	11.5585	11.7693	11.7062	11.1782	11.0569	11.4628	10.9316	10.4612	11.1075	10.8375	10.1857	10.7118	10.9131	10.3561	10.2854	11.5688	11.7312	11.6383	11.758	11.2368	11.6058	11.7004	10.6959	11.4554	11.4283	10.3305	11.2469	10.9524
Ta.1920.1.S1_at	10.098	10.0426	9.99481	10.0082	10.1195	10.166	9.76917	9.79016	10.123	9.47291	9.39699	9.96528	9.12144	8.94749	9.56435	8.69629	8.41972	8.79067	10.1875	10.1855	10.093	10.047	10.0504	10.2449	9.8448	9.63933	10.133	9.654	9.14713	9.88096	9.46654	8.60347	9.50699	9.2725	7.9976	8.98997	9.51683	9.96282	9.83327	9.97092	9.97047	10.2493	10.2243	9.07573	10.4139	10.0432	7.9934	10.3217	9.35023
Ta.8226.1.S1_at	9.14001	8.78919	8.74854	9.14452	8.85258	8.76199	9.1707	8.98673	8.8255	9.24264	9.1389	8.92146	9.35817	9.31196	9.09096	9.52549	9.51592	9.3753	9.04136	8.80223	8.83548	8.80532	8.75788	8.77768	8.86634	8.93769	8.80734	9.06341	9.11867	8.87577	9.36724	9.24581	8.97568	9.79046	9.29136	9.11166	8.79581	8.88391	8.85487	8.88754	9.198	8.99951	8.98028	9.45815	9.13623	9.13911	9.72669	9.27371	9.38756
Ta.27092.1.S1_at	5.872	5.72276	5.885	5.89537	5.90244	5.98565	5.92956	5.83199	5.98448	5.96722	5.77337	5.94524	6.00916	5.74483	5.9527	6.05774	5.75235	6.06494	6.02634	6.24064	6.03502	6.22498	6.26699	6.25258	5.96426	6.08025	6.21632	5.68806	5.84333	6.12762	5.4293	5.59189	6.04687	5.1903	5.33186	5.99614	5.84868	5.86277	5.9384	5.86423	5.67904	5.80438	5.93374	5.71858	5.76081	6.05044	5.88788	5.76726	6.2145
Ta.15546.1.S1_at	10.9697	11.0209	10.9682	11.035	10.9387	10.8154	11.0771	11.0101	10.8539	11.0909	11.0585	10.9469	11.0821	11.0827	10.9418	11.0497	11.0817	10.7324	11.0425	11.1361	10.9844	11.2813	11.0989	11.1071	11.1488	11.0321	11.1371	10.8919	10.9459	11.1143	10.5402	10.84	11.0438	10.0805	10.7085	10.9193	10.6961	10.842	10.9339	10.8703	10.7584	10.7588	10.9285	10.6486	10.6162	10.8754	10.5599	10.5035	10.7171
Ta.25114.1.S1_at	6.6893	6.07249	7.13501	5.94597	6.30419	7.18995	5.60453	5.46466	6.60508	5.52498	5.02162	5.83824	5.64255	4.96209	5.33645	5.95953	5.30585	5.39494	6.0256	5.58028	5.64863	5.30036	5.85456	6.2245	4.83785	5.68206	6.52063	4.90219	5.45709	6.68491	5.44093	5.27942	6.76114	6.50367	5.19394	6.75811	7.22413	6.88632	6.72738	7.03528	6.99005	6.51128	6.3318	6.84531	6.18682	5.78621	6.63889	5.93505	5.58822
Ta.12590.1.S1_s_at	11.1021	10.9519	10.5553	10.1779	10.504	10.7121	9.50079	10.1022	10.6341	8.98811	9.72066	10.1552	8.57371	9.32855	9.35986	8.22872	8.8988	8.23206	11.8159	12.2056	11.75	11.2273	11.7608	11.4626	10.852	10.8862	11.1619	10.6444	10.2457	10.8298	10.5607	10.0299	10.4504	10.5947	10.375	9.99849	11.0223	11.6537	11.146	11.3792	9.91874	10.3055	10.1721	8.78142	9.65924	9.53379	8.11287	9.11582	8.86422
Ta.12590.1.S1_x_at	11.8949	11.9973	11.504	10.9263	10.9657	11.6524	10.0745	10.0367	11.3692	9.25852	9.153	10.7668	8.41879	8.24395	9.87064	7.49981	7.24683	8.62488	13.3632	13.3119	12.9223	12.0908	12.5176	12.5591	10.813	10.8548	12.0106	10.2472	9.66288	11.3797	10.33	9.28996	10.6687	11.1057	9.99178	9.8438	11.2719	11.7718	11.6259	11.5276	10.2461	11.5719	10.9983	7.89	10.8985	9.95203	6.41492	9.87793	8.44584
Ta.28032.1.S1_at	4.05379	4.11383	4.0304	4.09436	4.15372	4.03133	4.1536	4.2026	4.00761	4.21839	4.25291	4.02117	4.29018	4.30706	4.09165	4.37297	4.36841	4.24073	4.14853	4.07903	3.80447	4.31385	4.18605	3.81744	4.34608	4.24466	3.91481	4.34051	4.27327	4.04399	4.31185	4.2785	4.20137	4.26164	4.26014	4.39457	4.11499	4.14645	4.12767	4.15372	4.1538	4.11506	4.16825	4.37225	4.17748	4.36662	4.66418	4.28292	4.791
Ta.25524.1.S1_at	8.24663	6.82646	6.64428	8.33268	7.86118	7.60999	8.24536	7.15217	7.9388	8.16193	6.70963	7.62192	8.09276	6.59775	7.22857	8.04032	6.8524	7.08253	8.18658	8.05439	7.91209	8.15142	8.33894	7.8809	7.65964	8.04183	7.8336	7.38746	7.76653	7.87129	7.3538	7.66229	7.95692	7.58648	7.8152	8.0845	6.31187	6.20422	6.50763	6.44718	7.58734	7.3204	6.69431	8.04061	7.51942	6.88082	8.06821	7.40252	7.09359
Ta.27614.1.S1_at	8.78094	8.67245	8.82869	8.52433	8.4918	8.58087	8.38708	8.66623	8.41694	8.28756	8.74374	8.43763	8.20603	8.72506	8.46811	8.1343	8.60301	8.40258	8.8322	8.6253	8.65111	8.62222	8.60249	8.89776	8.43023	8.83698	8.98093	8.28485	9.02052	9.00471	8.16987	9.07576	8.99064	8.07819	8.95257	8.94192	8.39417	8.8016	8.6641	8.72302	8.50108	8.78999	8.91358	8.25642	8.72482	8.87777	8.07739	8.58462	8.6011
Ta.1760.1.S1_at	7.67274	7.3144	7.17853	6.78529	6.77887	7.06232	6.22981	6.37791	6.76803	5.99289	6.25002	6.29342	6.00185	6.33257	6.00689	6.25712	6.62572	6.15744	7.45568	7.36766	7.14714	6.87392	7.39948	6.55126	6.38188	7.41562	6.45011	6.28831	7.41974	6.52536	6.59784	7.41353	6.71966	7.36306	7.39607	7.03231	6.77746	6.82904	6.60121	6.63843	7.21761	6.76702	6.61544	7.32686	6.94743	6.72842	7.3616	7.09172	6.9753
Ta.1760.1.S1_x_at	8.77799	8.35013	8.1773	7.95404	7.98423	8.39705	7.44821	7.38272	7.94045	7.23825	7.16036	7.06959	7.25633	7.25146	6.4571	7.50309	7.66271	6.53565	9.15819	8.4616	8.35875	8.01823	8.5676	7.94839	7.63261	8.68259	7.90134	7.65103	8.79562	7.98577	7.97146	8.91031	8.1611	8.60166	9.03199	8.42898	7.91512	7.85103	7.6575	7.72032	8.30124	7.96552	7.62652	8.40764	7.8903	7.65406	8.42565	7.82601	7.79841
Ta.22565.1.S1_at	9.47697	6.61448	6.07382	8.91133	9.00498	7.82532	8.20636	9.70101	8.58526	7.89644	10.0293	8.15673	7.93956	10.1705	7.72692	8.35939	10.1698	8.01009	7.54531	6.21923	6.58193	6.69047	6.65749	5.74628	7.86089	8.51393	6.7379	8.69402	9.97114	8.21393	8.98925	10.5576	9.57213	8.63984	9.96289	10.6054	6.10737	6.43605	6.44606	6.73166	7.91533	7.29861	6.81144	8.56856	7.88347	7.09908	9.01842	8.39621	7.78545
Ta.22565.1.S1_x_at	8.49471	5.69421	4.66743	7.73417	8.08965	6.6373	6.91358	8.81627	7.58457	6.57786	9.18864	7.15457	6.66809	9.38549	6.70311	7.21138	9.45478	7.04608	6.47681	4.90831	5.76063	5.20224	5.47344	4.50988	6.0327	7.29707	5.28452	6.88125	8.83211	6.75176	7.53792	9.70406	8.21078	7.94055	9.6827	9.43233	4.44949	5.23863	5.44964	5.48318	6.91084	6.32464	5.45238	7.54208	6.71079	5.64626	8.11095	7.09155	6.42003
Ta.16659.1.S1_at	5.36362	5.83126	6.48524	5.73517	6.42917	6.30995	6.2804	6.9837	6.13619	6.73859	7.27627	6.29744	7.12813	7.37381	6.72149	7.46324	7.28653	7.41088	7.4712	7.28942	7.27508	6.88725	7.15996	7.14174	5.4003	6.52124	6.81672	4.40413	5.96985	6.63601	3.91301	5.60685	6.62191	3.96041	5.49181	6.80336	5.83268	6.07132	6.30018	5.98578	6.26766	6.43333	6.26935	6.74547	6.56617	6.37913	7.28556	6.72579	6.8789
Ta.25475.1.S1_x_at	6.87607	6.42712	6.07494	7.10911	6.54867	5.97548	7.22508	6.51194	5.98114	7.32165	6.59163	6.11873	7.41646	6.77719	6.40039	7.51915	7.08118	6.86324	6.3007	5.48475	5.7693	5.69943	6.14909	5.9926	6.54775	6.73002	6.26947	7.06104	7.15927	6.56212	7.09693	7.44066	6.87955	6.56355	7.56376	7.23945	5.88362	5.46238	6.04323	5.56051	7.24003	6.75865	5.87074	7.74994	6.54627	6.12819	7.78775	6.28497	6.33843
Ta.27561.1.S1_at	9.82019	8.86195	8.93756	9.44856	10.8904	10.3044	9.21897	9.69682	10.455	9.12243	8.82688	9.59032	9.12841	8.4094	8.72561	9.23709	8.49331	8.45347	8.62668	8.16782	8.55827	8.17287	8.5127	8.29539	8.13241	8.58566	8.37547	8.31027	8.52425	8.56268	8.65607	8.35851	8.75666	9.18295	8.08194	8.92516	8.31829	8.82871	8.92408	8.47511	9.29987	9.3437	8.66076	9.3719	9.15609	8.81917	9.34865	8.92661	8.94923
Ta.27561.1.S1_x_at	9.20909	7.95878	8.32426	9.04838	10.0873	9.46979	8.88017	8.58095	9.52698	8.78609	7.53646	8.82073	8.75458	7.08587	8.13919	8.78689	7.28721	7.94274	7.85344	7.47993	7.59148	7.37955	7.76243	7.52164	7.35524	7.82879	7.66032	7.56121	7.79008	7.83579	7.94438	7.6708	8.00457	8.51937	7.4668	8.15447	7.63135	7.96731	8.01402	7.87905	8.49843	8.20689	8.0587	8.52661	8.20164	8.17784	8.43802	8.14773	8.24752
Ta.27275.1.S1_at	6.7043	6.32991	6.11599	6.55401	6.66022	6.3436	6.41784	6.82492	6.4952	6.36481	6.95641	6.59033	6.38289	7.0777	6.63755	6.47595	7.20013	6.63456	6.05544	5.96506	6.1699	6.1196	6.452	6.37049	6.57071	6.92704	6.48208	6.70957	7.0832	6.59069	6.49679	6.84455	6.64559	5.87697	6.11537	6.62144	6.21791	6.18684	6.17583	6.19567	6.34041	6.21798	6.30022	6.58836	6.32533	6.47345	6.84525	6.46205	6.70715
Ta.8549.1.S1_s_at	8.7573	7.64517	7.47962	8.26964	8.61573	8.49804	7.63919	8.13647	8.79975	7.16873	7.67336	8.36489	6.82959	7.3046	7.66866	6.6124	7.04241	6.94045	7.61244	7.57293	7.58587	7.62996	7.71672	7.51229	7.99751	8.01449	7.54509	8.07963	8.143	7.57068	7.85384	8.02902	7.56304	7.27407	7.60311	7.50749	7.42147	7.4518	7.3795	7.42699	7.56962	7.46562	7.3926	7.5219	7.46758	7.3327	7.38982	7.43727	7.24927
Ta.14000.1.S1_at	7.38375	7.00298	7.09239	8.97442	8.22177	7.06455	9.67594	9.03826	7.89535	10.0251	9.46446	8.92194	10.1537	9.64341	9.8127	10.0899	9.60716	10.3768	6.6096	7.0134	6.35975	6.93382	6.85521	6.97109	7.17304	7.2685	7.58594	7.41218	7.88281	8.20314	7.67137	8.52417	8.78687	7.96964	9.13969	9.33862	6.09208	6.29826	6.48535	6.31636	7.93286	7.29494	7.1937	8.78637	7.87062	8.05764	9.23039	8.32331	8.78947
Ta.20463.1.S1_at	9.31013	9.67116	9.67859	8.70868	8.58768	9.45005	8.19693	7.81499	9.03204	7.70896	7.13214	8.51613	7.20718	6.46137	7.82261	6.65775	5.75116	6.85641	9.3192	9.45614	9.41977	8.62959	9.2877	9.78817	6.41694	7.28381	8.86287	5.37145	5.67308	7.59101	5.62206	5.11539	6.45319	7.34614	6.03006	5.61804	9.64079	9.68074	9.62425	9.75231	8.98382	9.27372	9.42823	7.28271	8.81428	8.56901	5.95499	8.29175	7.13467
Ta.6747.1.S1_at	8.6087	8.06563	8.35523	8.37463	8.23802	8.41332	8.09521	7.98307	8.22322	7.81272	7.65378	7.88414	7.5156	7.2652	7.40731	7.18691	6.80011	6.764	7.54961	7.42822	7.92569	7.31765	7.72112	8.72296	6.70611	7.67631	8.45498	6.01592	7.44572	7.99031	5.20646	7.05758	7.46043	4.22022	6.49034	6.8901	8.55556	8.41948	8.53257	8.43199	7.22918	8.11562	7.96194	6.51241	7.72153	7.26338	5.92696	7.32964	6.34501
Ta.2551.1.S1_at	8.01997	6.58496	7.15143	8.72663	9.1791	8.25174	9.29907	9.92553	9.00216	9.67372	10.2633	9.49739	9.90208	10.3877	9.77661	9.9957	10.3456	9.83095	8.0052	7.78662	8.2082	8.27647	7.63119	7.23016	10.39	9.46245	8.12493	11.5329	10.953	9.49403	11.5593	11.5004	10.6513	10.3143	10.7253	11.3373	7.58588	7.99554	7.69986	7.68374	8.9497	8.72744	8.3594	9.50189	9.53617	9.657	9.79136	10.0579	10.4509
Ta.27029.1.S1_at	8.87731	8.74356	8.88719	8.89949	8.54546	8.90158	8.76065	8.33525	8.79615	8.55412	8.10428	8.57532	8.28897	7.84325	8.17696	7.95216	7.53572	7.52484	8.62078	8.95652	9.07573	8.40797	8.69196	8.5092	7.71446	7.73752	8.10931	7.36754	6.9862	7.76375	7.44032	6.69327	7.43348	8.00035	7.02575	7.09364	8.6266	8.59552	8.38674	8.47646	8.19414	8.49798	8.21014	7.62374	8.56506	7.8657	7.23614	8.49838	7.44122
Ta.27094.1.S1_at	11.2036	11.3105	11.1177	11.3692	11.4996	11.2275	11.4189	11.6186	11.4141	11.3867	11.6195	11.557	11.2886	11.5264	11.5392	11.1198	11.3358	11.2644	11.6032	11.7355	11.6366	11.7188	11.6285	11.7337	11.7865	11.5681	11.7185	11.8127	11.5518	11.6562	11.8024	11.5753	11.5575	11.7529	11.6431	11.4187	11.5263	11.2216	11.314	11.3243	10.8316	11.2417	11.429	10.6926	11.1448	11.4098	10.6139	11.0292	11.1417
Ta.12342.1.S1_at	11.3947	11.1053	11.2371	11.2929	11.4237	11.3816	11.1719	11.26	11.3556	11.0303	11.0575	11.2274	10.8638	10.8368	11.009	10.662	10.5926	10.6862	11.1053	11.0546	10.9885	11.0831	11.0873	10.9386	11.0653	10.5722	10.8427	11.0679	10.2257	10.7373	11.0877	10.2282	10.6225	11.1263	10.708	10.493	11.5881	11.7147	11.4757	11.6251	11.2658	11.3643	11.4376	10.8908	11.1994	11.2022	10.6366	11.0231	10.9466
Ta.25573.1.S1_at	7.65954	6.96871	7.51604	7.63981	7.75463	7.74071	7.62552	7.94087	7.78666	7.60255	7.99042	7.74567	7.56991	7.96494	7.63886	7.52502	7.87577	7.46371	6.75036	6.41458	6.87861	6.42932	6.71512	6.90363	6.92522	7.24049	7.04108	7.28635	7.60193	7.23484	7.41842	7.7112	7.38619	7.2733	7.49774	7.45554	7.37735	7.30534	7.46271	7.5227	7.67254	7.75266	7.66319	7.91613	7.87146	7.75234	7.99678	7.93302	7.78419
Ta.27564.1.S1_at	9.29356	8.97071	9.09751	9.17019	9.06324	9.14525	9.0055	8.97906	9.02861	8.83586	8.85518	8.86459	8.6559	8.70107	8.67896	8.45576	8.51045	8.47725	9.47716	9.53425	9.46706	9.35865	9.44938	9.34896	9.40047	9.36111	9.3407	9.36829	9.28705	9.35992	9.23357	9.20897	9.35039	8.97152	9.11593	9.28577	8.78274	8.88157	8.98619	9.00612	8.70775	8.82906	8.95613	8.38321	8.64909	8.76245	8.13171	8.46605	8.45086
Ta.27751.1.S1_at	11.4981	11.4341	11.7652	10.9988	10.9481	11.3807	10.7418	10.8757	10.9137	10.573	10.8187	10.7225	10.4532	10.7336	10.6695	10.369	10.6023	10.6859	12.1639	11.9604	11.8959	12.2658	12.1327	12.0461	11.9242	12.1269	12.0528	11.6471	11.9939	12.0066	11.4603	11.7454	11.9228	11.3738	11.3625	11.7999	11.2816	11.5883	11.887	11.7515	11.2514	11.4846	11.702	11.0922	10.7749	10.6129	10.9826	10.2676	9.89125
Ta.25854.1.S1_at	9.95092	10.0658	9.74937	9.87227	9.67284	9.81052	9.82755	9.81398	9.82768	9.79931	9.94508	9.83005	9.78142	10.021	9.82496	9.77209	10.0286	9.81487	10.2676	10.2018	10.0594	10.2662	10.298	10.2422	10.4699	10.3666	10.3418	10.5811	10.4222	10.3975	10.5853	10.471	10.4304	10.4677	10.5161	10.4469	9.6797	9.81692	9.6503	9.77463	9.7903	9.68537	9.75331	9.73903	9.72508	9.76483	9.71544	9.74926	9.74747
Ta.27226.1.S1_at	8.14176	7.51961	7.68448	7.82662	8.15972	8.22811	7.47255	7.66323	8.18139	7.11201	7.06754	7.74005	6.72884	6.4155	6.93518	6.30034	5.68618	5.70287	8.11684	8.13143	7.68162	7.36502	7.79103	7.54461	6.39155	6.73562	6.87613	5.82358	5.90823	6.19298	5.63038	5.48521	5.65502	5.82987	5.58745	5.32526	7.04447	7.12031	7.22328	7.13955	7.30412	7.84518	6.9936	5.67948	7.87588	6.69304	4.71677	7.57974	6.25227
Ta.23257.1.S1_s_at	12.4006	12.3466	12.2464	12.1838	11.9315	12.431	11.9275	11.605	12.1938	11.6619	11.3156	11.7437	11.3764	11.0322	11.2439	11.0544	10.7333	10.77	12.3593	12.4396	12.3125	11.6784	12.0647	12.0768	10.4706	10.9375	11.61	9.96034	10.1221	11.1625	10.1544	9.87179	10.8058	11.1304	10.3689	10.5673	11.9436	12.288	12.2908	12.3976	11.7879	12.1235	12.236	10.7623	11.6613	11.5824	10.1415	11.2283	10.7908
Ta.27013.1.S1_at	8.83447	8.93447	9.34936	8.73119	7.98091	8.76724	8.44376	7.96307	8.58184	8.01173	7.73026	8.71136	7.44077	7.24273	8.43512	6.69658	6.44984	7.24367	10.0013	10.288	10.0404	9.96227	9.89162	10.1927	9.26193	8.65124	9.75645	8.44344	7.55587	9.08808	7.53378	6.82712	8.24448	6.49673	6.59109	7.19671	9.37506	9.40312	9.29932	9.36501	8.60013	8.62119	9.32585	7.38401	7.9197	8.53528	6.0724	7.19491	6.79081
Ta.13811.1.S1_at	6.88729	7.12696	6.85433	8.66343	7.87196	7.0663	9.76741	8.67848	7.85384	10.3053	9.07864	9.2947	10.4201	9.1615	10.4557	10.1225	8.93459	10.7472	8.19021	8.08852	7.87236	9.29381	8.20333	8.62694	9.9581	8.84173	8.95418	10.048	9.26759	9.1242	9.60993	9.2835	9.19913	8.5912	8.74612	9.19392	5.71769	6.57913	7.26817	6.96018	8.01033	7.9167	7.81046	8.41255	8.09232	7.91719	8.53418	8.17649	7.90491
Ta.27329.1.S1_at	2.92234	2.44083	2.46933	3.2298	3.0247	2.39326	3.46765	3.37882	2.46671	3.72741	3.7808	2.66211	4.02779	4.25326	2.98035	4.39109	4.82871	3.45011	2.38334	2.03566	2.31736	2.51718	2.56508	2.36768	3.44841	4.19141	2.84211	4.16558	5.42235	3.41448	4.62905	5.9042	3.97601	4.81986	5.39193	4.50159	2.15464	2.16533	2.19365	2.26858	3.01778	2.69316	2.52451	4.21519	3.16284	3.02336	4.93349	3.62828	3.80782
Ta.27337.1.S1_at	9.38294	9.35028	9.49987	9.49493	9.86157	9.49929	9.57516	10.4511	9.51663	9.63628	10.7386	9.53889	9.68633	10.7894	9.56371	9.7289	10.6084	9.59091	9.81185	9.58671	9.78769	10.1288	9.64849	9.73136	10.4328	10.2864	9.94332	10.4761	10.726	10.1891	10.2683	10.7562	10.362	9.78003	10.2283	10.4164	9.28764	9.08024	9.15355	9.26896	9.68024	9.51845	9.65076	10.051	9.79021	9.9556	10.2764	10.0096	10.0957
Ta.23173.1.S1_at	7.9171	7.9444	8.06483	8.11254	7.68845	7.63655	8.12865	7.92507	7.73339	7.93812	7.89827	8.05556	7.56558	7.62287	7.97459	6.98646	7.07376	7.04615	8.49339	8.2084	8.34518	8.21675	8.33305	8.57774	7.78879	7.60032	8.41253	7.34708	6.85576	8.05727	6.87907	6.34387	7.54287	6.35927	6.18869	6.84358	7.78818	7.89715	8.14222	8.10161	7.50026	8.00444	8.05749	6.94794	7.70486	7.53576	6.29782	7.3117	6.61177
Ta.30726.1.S1_at	3.061	3.09422	2.96656	3.0371	3.12847	2.96441	3.05795	3.11261	2.98507	3.09908	3.10707	3.02665	3.15694	3.11112	3.09352	3.23421	3.1254	3.19407	3.04471	3.08481	3.01149	3.18691	3.12958	3.06705	3.16671	3.12342	3.1086	3.10717	3.10581	3.14579	3.02437	3.0835	3.18234	2.9181	3.05811	3.2209	3.12156	3.07873	3.17872	3.11731	3.13181	3.10562	3.1299	3.21857	3.12269	3.10073	3.31962	3.19845	3.36036
Ta.27279.1.S1_at	6.06172	6.9918	6.59982	5.47502	5.09475	6.48338	5.13441	4.39183	5.64779	4.87342	4.02168	4.76508	4.64803	3.83247	4.10789	4.43787	3.78464	3.85125	8.77029	8.14654	8.47465	7.2513	7.18701	7.35608	5.82337	5.41277	6.02452	4.97081	4.09922	4.95547	4.60324	3.5318	4.19774	4.72219	3.92259	3.78342	5.07882	4.41932	5.2775	4.74096	4.6362	4.52395	4.40954	4.52644	4.05278	4.18633	4.38782	3.79013	4.07154
Ta.10782.1.S1_at	9.45699	9.04394	8.30785	10.2715	9.95622	9.34179	10.4262	10.0252	10.2283	10.3496	9.88101	10.8076	10.1177	9.59724	10.8579	9.73233	9.17267	10.1598	9.18852	9.24059	9.05074	9.52881	9.39327	9.27632	9.78627	9.43899	9.28433	10.0488	9.43632	9.19189	10.337	9.39852	9.0213	10.6717	9.32534	8.76557	8.33322	8.28607	8.5409	8.38664	8.82523	9.28307	8.36353	8.79595	9.62139	8.22635	8.50398	9.75538	7.89756
Ta.27057.1.S1_at	6.17476	4.6508	4.74831	6.42784	5.76265	5.05856	6.78443	6.77439	5.41593	7.28893	7.70649	5.94308	7.94657	8.64202	6.84091	8.80031	9.647	8.31027	6.39171	5.16769	4.79371	5.43234	5.47878	4.34522	6.70516	7.27059	5.61942	7.76531	8.87797	7.3046	8.38328	9.91525	8.88374	8.46481	10.1654	10.1929	4.33651	4.15607	4.19163	4.49769	6.66763	5.12401	5.34932	8.26674	6.05355	6.663	9.44225	6.99637	8.4187
TaAffx.18932.1.S1_s_at	4.816	4.21023	4.14608	5.67865	4.90027	4.47868	5.94878	5.23727	4.81573	5.96165	5.32048	5.03514	5.7948	5.21847	5.08581	5.45039	4.93363	4.91195	4.40621	3.88567	3.60695	4.51856	4.26796	3.98559	5.47806	5.25949	4.62494	5.71158	6.09839	5.19982	5.1381	6.61772	5.61615	3.6302	6.71549	5.83104	3.70511	4.33381	3.72916	3.63068	4.38762	4.46527	4.20418	4.36245	4.85299	4.61874	4.32228	5.01361	4.69177
Ta.12414.1.S1_at	7.3762	7.39071	7.6156	6.93521	6.71684	7.33517	6.57546	6.27346	6.90428	6.23802	5.8905	6.3792	5.89462	5.51962	5.75504	5.52158	5.13119	4.99763	7.65236	7.91265	7.63393	7.11581	7.66833	7.83479	5.75151	6.12754	7.55091	4.83597	4.83848	7.11168	4.40781	4.18219	6.5909	4.50947	4.39404	5.98935	7.61483	7.76401	7.93443	7.88852	6.42793	7.25919	7.31687	4.9207	6.28312	5.84559	4.13644	5.44565	4.49933
Ta.20930.1.S1_at	12.4509	12.6092	12.6647	11.3371	11.5736	12.7419	10.3246	10.356	12.1025	9.30945	9.24246	11.1618	8.22597	8.15238	9.74068	7.00244	7.01525	7.61026	12.228	12.0988	12.3467	12.443	12.1239	12.4862	12.0593	10.4956	11.7435	11.4733	8.84877	10.5965	10.7232	7.55848	9.09449	9.77579	6.79964	7.15996	12.3941	12.586	12.7314	12.9647	11.6418	12.1284	12.223	9.52069	11.1142	10.4705	7.52529	9.8692	7.74323
Ta.21167.1.S1_at	8.88057	8.69197	8.9006	8.69654	8.44771	8.82823	8.58217	8.36609	8.80415	8.48678	8.28616	8.76663	8.39703	8.21284	8.69886	8.3054	8.14469	8.58537	9.63545	9.52841	9.70465	9.25449	9.29055	8.97647	9.05648	8.70773	8.6096	8.94529	8.2261	8.40813	8.88897	8.0003	8.3161	8.87986	8.12698	8.32211	9.24915	8.93808	9.01243	9.06963	8.79527	8.84778	8.93345	8.75253	8.75022	8.45295	8.63213	8.67383	8.07658
Ta.24098.1.S1_at	2.9338	2.60552	2.69295	3.42764	2.85407	2.85574	3.79283	3.52876	3.09219	4.12474	4.11883	3.35145	4.45656	4.65308	3.63107	4.81264	5.15992	3.94007	2.89806	2.72309	2.7982	3.58782	3.85922	3.17085	4.95472	5.12832	4.15399	5.54996	6.03609	5.22945	5.33399	6.50005	6.18328	4.20715	6.43613	6.94812	2.67914	2.61516	2.62346	2.66284	2.41708	2.91781	2.76613	3.18623	3.36363	3.42106	4.27264	3.89557	4.75075
Ta.24098.1.S1_s_at	5.03371	5.31099	4.82422	5.14243	5.3187	5.18477	5.31977	5.60231	5.31253	5.57806	5.93949	5.35288	5.91812	6.32665	5.51409	6.36175	6.78357	5.94313	5.92409	5.83523	5.60582	5.6545	5.75307	5.48979	6.25531	6.26598	5.86588	6.75029	6.79939	6.37162	7.07097	7.22155	6.91321	7.19065	7.47204	7.47684	4.5408	4.86941	4.59433	4.73972	5.03311	4.77172	4.53503	6.31492	5.1293	4.79137	7.24258	5.55892	5.73987
Ta.18880.1.S1_at	10.3216	10.6015	10.4508	9.61207	9.43639	10.1901	8.87644	8.08141	9.70828	8.0844	6.94976	9.22955	7.19912	5.92431	8.44089	6.16408	4.93277	7.0787	10.1916	10.4113	9.90568	10.615	10.133	10.151	9.91633	7.85695	9.64982	8.83228	6.00438	8.82188	7.43605	5.15225	7.71622	5.66614	5.66722	6.27871	10.1581	10.8566	10.7007	10.8536	10.3625	10.3933	10.4138	8.30742	9.63603	9.08945	6.46872	8.66108	6.92691
Ta.23825.1.S1_at	8.88196	9.11493	9.44217	8.43111	8.16857	8.97288	8.01338	7.33067	8.60274	7.55176	6.5316	8.36041	7.02152	5.70761	7.8389	6.38654	4.80173	6.73267	9.6159	9.95805	9.78149	9.75674	9.67445	9.49223	9.439	8.25649	8.82837	8.96462	6.7522	7.99846	8.36157	5.38281	7.00507	7.60268	4.22235	5.79408	9.32459	9.36771	9.46458	9.50605	8.51652	8.94635	9.38789	6.81401	8.25375	8.69616	5.35492	7.47349	7.35317
Ta.7977.1.S1_at	6.69061	6.74553	6.7995	6.72385	6.65066	6.5495	6.64466	6.48265	6.59455	6.48193	6.23161	6.68786	6.24435	5.89997	6.53075	5.9181	5.46803	5.90178	7.14059	7.33146	7.43704	7.35804	7.25131	7.29133	7.27109	6.97543	7.02367	7.04422	6.59998	6.69984	6.70563	6.13065	6.31784	6.24044	5.54251	5.85627	7.07988	7.12144	7.03766	7.26819	6.94276	7.19999	7.18237	6.09185	7.20549	6.87376	5.08984	7.10924	6.30125
Ta.27501.1.S1_at	8.47845	9.12543	8.87876	8.75225	8.85049	8.72157	8.78046	8.77824	8.79804	8.70565	8.75477	8.86361	8.55513	8.75811	8.66873	8.32486	8.78395	8.01921	8.71301	9.09563	9.3643	8.48328	8.79643	9.30999	8.00044	8.387	8.55604	7.47972	7.93703	7.77211	6.91483	7.43996	7.16077	6.27676	6.87118	6.8028	9.68478	8.95337	9.24723	8.92431	8.63011	9.07573	9.52357	8.20791	8.88634	9.74786	7.86185	8.68276	9.18286
Ta.8559.2.S1_a_at	3.35274	3.7009	3.61707	3.43234	3.49886	3.48222	3.48093	3.51521	3.44582	3.51243	3.59424	3.48028	3.53298	3.72385	3.58013	3.54437	3.90983	3.75582	3.46529	3.49602	3.47743	3.54676	3.4035	3.44735	3.57811	3.44693	3.47756	3.57429	3.57375	3.51897	3.54423	3.77504	3.57042	3.48717	4.06347	3.63456	3.65743	3.47842	3.55827	3.54787	3.65084	3.58268	3.58643	3.88809	3.67551	3.74166	4.1314	3.77753	4.00563
Ta.25723.1.S1_at	7.38188	6.38235	6.38176	7.26149	7.22166	7.15872	7.12503	7.3859	7.4206	7.01182	7.41021	7.37555	6.91474	7.35817	7.18384	6.82927	7.2404	6.90927	6.50036	6.78606	6.67009	7.44918	7.38137	6.56385	7.71758	7.87664	6.93999	7.62668	8.09955	7.49168	7.25329	7.97794	7.92005	6.581	7.42833	8.10508	6.28524	6.2735	6.52513	6.29547	6.67627	6.63602	6.43728	6.88319	6.6877	6.65512	7.00405	6.7221	6.78017
Ta.22137.1.S1_at	10.499	9.75103	9.82117	9.50785	9.03983	9.82876	8.75737	8.1437	9.43393	8.34762	7.69171	8.8804	8.20227	7.61586	8.43108	8.31649	7.91899	8.24815	11.2595	11.0972	11.0038	10.5693	10.7829	10.6099	9.82222	9.57589	9.93791	9.35434	8.62537	9.25438	9.12881	8.21661	8.60731	9.14754	8.53792	7.99789	9.75708	9.69218	10.2772	9.78949	9.83535	9.91547	9.58528	9.3077	9.42013	9.20518	8.84788	8.96066	8.65729
Ta.277.1.S1_at	4.02328	3.96726	4.87285	4.63664	5.04042	4.5832	5.20391	6.44493	4.88762	5.70463	7.34028	5.46957	6.17724	7.8564	6.08115	6.65042	8.02775	6.59696	2.55024	2.56661	3.26277	4.85852	3.57447	3.32721	7.83429	6.46011	5.05697	8.78949	8.72488	7.07895	7.77193	9.72125	8.71239	4.56761	9.01853	9.69406	4.92681	4.15113	3.90399	4.41281	5.83294	5.92404	5.30643	7.67167	7.26604	7.21725	9.34924	8.16226	9.7772
Ta.1849.1.S1_at	6.45927	6.52518	6.80763	5.85813	5.02076	6.48159	5.46311	4.41708	6.0097	5.12541	3.96383	5.54144	4.80237	3.5561	5.07037	4.46816	3.14869	4.57889	6.64685	7.42748	7.08158	5.97342	7.00867	6.78393	3.72007	5.19883	6.08443	2.6053	3.5383	5.33227	2.76945	2.42448	4.65204	4.38861	2.07396	4.07876	6.37597	6.59192	6.32987	6.7391	5.32462	5.73676	6.0247	4.05515	4.70754	3.96078	2.93865	3.78036	2.20618
Ta.27261.1.S1_at	8.29702	8.01246	8.12067	8.17651	8.11812	8.2753	8.02715	8.06751	8.21083	7.87084	7.98316	8.01112	7.70202	7.87463	7.69434	7.51097	7.7381	7.24316	8.40191	8.0959	8.21189	7.8943	7.95626	8.00662	7.66706	7.77966	7.81239	7.59619	7.60926	7.62211	7.63526	7.45207	7.42424	7.78088	7.30819	7.20642	7.81688	8.15194	8.18791	8.12622	8.00403	8.20391	8.16345	7.70704	8.0569	7.98056	7.39825	7.85212	7.59349
Ta.27261.1.S1_s_at	6.53036	6.11311	6.18782	6.46291	6.73276	6.35478	6.35012	6.68467	6.41352	6.24519	6.50192	6.39803	6.14552	6.23479	6.31614	6.04694	5.87988	6.15887	5.97051	5.39794	5.69327	5.74911	5.6514	5.8088	5.95459	5.85536	6.01404	6.35095	6.03339	6.19205	6.90058	6.19973	6.29537	7.6277	6.36408	6.29928	5.48248	6.08621	5.99034	5.88168	6.25781	6.21019	6.09556	5.89741	6.21756	6.09903	5.56238	6.12325	5.90486
Ta.27259.1.S1_at	3.60866	2.81315	2.7778	4.2206	4.55441	3.45795	4.9277	5.81412	4.37041	5.76879	6.94658	5.4671	6.77005	8.0735	6.77933	7.99566	9.27993	8.39144	2.72516	2.44438	2.88913	4.2265	3.05309	2.14375	8.2271	7.5071	4.80081	10.5662	11.1205	8.04409	11.1387	12.7769	10.7858	9.76341	11.7642	12.6259	2.68342	2.73926	2.64839	2.60109	4.23692	2.90137	2.82618	7.73405	3.71811	4.34575	9.84654	4.74717	6.68014
Ta.28322.1.S1_s_at	6.41482	5.31393	5.58073	6.29483	6.50679	6.06605	6.25795	6.82714	6.32915	6.29071	7.01696	6.46612	6.38101	7.15718	6.50618	6.53405	7.27383	6.44946	6.6652	5.67439	6.42098	5.95999	6.29223	5.5547	6.57722	7.34316	5.83676	7.27588	8.26397	6.51041	7.94337	8.94098	7.26385	8.56587	9.31094	8.0095	5.05626	5.38904	5.08588	4.94128	6.42902	5.7388	5.09304	7.06524	6.37117	6.18491	7.56238	6.88434	7.36186
TaAffx.131747.1.S1_x_at	9.34679	3.95527	4.02192	11.2797	9.98281	7.06436	11.7512	11.1762	9.47237	11.8195	11.4603	11.0645	11.6563	11.36	11.7651	11.2916	10.9949	11.3962	3.8431	3.29597	4.56541	5.28402	4.42319	3.27212	9.83763	8.96542	5.57278	12.5661	12.5198	8.84972	13.2427	13.8757	11.5329	11.6223	12.2365	13.0152	3.49639	3.39942	4.16103	3.77477	6.25477	7.45166	6.48499	7.54209	9.21531	9.74691	8.28066	10.1615	11.2445
Ta.21711.1.S1_at	10.4195	10.2787	9.47531	9.97395	9.27479	9.92289	9.51393	8.0194	9.69002	9.08325	7.22456	9.13196	8.65628	6.77296	8.53676	8.20806	6.63422	8.05248	11.5634	11.0511	11.3959	9.17047	10.1639	10.2953	7.44426	8.23835	9.14566	6.75836	6.82304	8.24139	6.95324	6.27447	7.59679	8.06786	6.85334	7.22778	8.97737	9.33717	9.5694	9.28905	8.92986	9.00976	8.492	8.21435	8.22451	7.54614	7.66125	7.35627	6.73242
Ta.25549.1.S1_at	10.1796	8.98598	8.84337	10.09	9.38382	9.49133	9.81544	8.72976	9.62201	9.49875	8.22601	9.35168	9.14253	7.87651	8.84699	8.72993	7.6772	8.15612	9.77871	8.91446	8.73807	8.92949	8.87004	8.70185	7.8547	8.15773	8.36159	7.36382	7.61503	8.04828	7.40266	7.44939	7.87499	8.00546	7.79939	7.89814	8.62105	8.37608	8.84907	8.36134	8.38417	8.38758	8.03017	7.7287	7.88492	7.69164	7.31281	7.40168	7.34325
Ta.27100.1.S1_at	4.69552	5.19759	4.80276	4.7484	4.4065	4.64477	4.77145	4.96058	4.6931	4.78894	5.30521	4.83318	4.80503	5.39281	4.9415	4.82164	5.19619	4.94263	5.30616	5.35704	5.14496	5.29183	5.13124	4.73205	6.08422	5.37994	5.394	6.34226	5.64806	6.23153	5.99398	5.81822	6.81177	4.94325	5.83049	6.95034	4.76414	5.01676	4.87457	4.73671	4.75698	4.89706	5.13457	4.6905	4.90819	5.21389	4.70791	4.91995	5.18605
Ta.23763.1.S1_at	10.7288	8.22255	7.70017	9.20863	9.39721	9.29598	7.81676	7.33721	9.1614	6.67533	5.75962	8.23928	5.68535	4.6579	7.07732	4.78997	4.01314	5.92207	5.26417	3.89092	3.7944	4.18879	4.69281	4.35658	3.61674	4.86059	4.75338	3.30766	4.6605	5.0209	3.17015	4.15466	5.17001	3.18461	3.31209	5.19514	4.79558	5.45239	4.5354	4.40738	4.27443	4.89235	3.72376	3.5099	4.11866	3.31262	3.02273	3.41155	3.12637
Ta.16227.1.S1_at	6.21451	6.31128	6.41996	5.75386	5.49684	6.29017	5.39855	5.18275	6.09556	5.07344	4.9813	5.8298	4.74807	4.83159	5.45786	4.39929	4.713	4.93282	6.46586	6.4366	6.59145	5.62603	5.97244	6.45715	5.38736	5.61514	6.27783	5.34086	5.32256	6.07878	5.40829	5.06911	5.85501	5.57716	4.84131	5.59367	6.42075	6.53613	6.46197	6.57403	6.0344	6.29241	6.31665	5.17615	5.97054	5.73254	4.20961	5.58178	4.8368
Ta.27257.1.S1_at	8.385	8.05761	8.13898	8.33178	8.19971	8.25956	8.23524	8.24907	8.24219	8.12991	8.23736	8.13569	8.01455	8.17913	7.94793	7.88327	8.07277	7.66493	8.86148	8.7618	8.75396	8.84496	8.86609	8.64739	8.74379	8.93979	8.74961	8.71302	8.99002	8.94764	8.74123	9.01779	9.07228	8.83139	9.02127	9.05103	7.97542	8.05758	8.22878	8.24646	7.8799	8.2835	8.32325	7.73082	8.22081	8.184	7.64322	8.10955	7.82401
Ta.19632.1.S1_at	7.88645	8.20473	8.54004	7.5444	7.08848	7.79237	7.14767	6.4467	7.44401	6.68189	5.88127	7.40725	6.13223	5.3163	7.15139	5.46375	4.70475	6.31422	8.22303	8.78643	8.76049	8.225	8.83559	8.86577	7.97979	7.91774	8.48673	7.65171	6.94565	7.9006	7.25144	6.1283	7.13658	6.75957	5.55394	6.15716	8.19291	8.40213	8.49276	8.34834	7.32054	7.961	8.573	5.9826	7.37039	8.09422	4.97843	6.73979	6.72139
Ta.13184.1.S1_at	8.10355	7.82532	8.02648	7.98893	8.14335	8.13089	8.03766	8.33645	8.06129	8.18075	8.52423	7.96155	8.40284	8.7274	8.01285	8.71527	8.96206	8.34858	7.81225	8.09829	7.86436	8.20719	8.15561	7.85445	8.55876	8.97446	8.22619	8.83222	9.58203	8.64963	9.05041	9.68276	9.02175	9.22442	9.07937	9.30811	7.98919	8.54059	8.53107	8.46202	7.92663	8.06494	8.23523	8.23264	7.88524	8.12268	8.92847	7.918	8.34194
Ta.27345.1.S1_at	4.11837	3.99787	3.84025	3.84374	4.00745	3.68672	3.6891	3.99541	3.64296	3.65213	3.98037	3.67887	3.70904	3.96299	3.79495	3.86346	3.9425	4.00815	6.29988	5.2631	4.82871	4.6691	4.92966	4.0993	3.89483	5.02834	4.06761	3.9404	5.24455	4.33264	4.67159	5.50283	4.82148	6.13863	5.78387	5.55068	4.01509	3.99563	3.95923	3.9671	4.06595	4.03268	3.92776	4.09471	4.09001	3.92956	4.11995	4.14402	3.97659
Ta.26049.1.S1_a_at	8.69222	4.62762	4.28711	10.9643	10.0956	7.91225	11.8422	12.5156	10.3608	12.3337	13.7229	11.9335	12.6263	14.2161	12.7667	12.7768	14.1112	12.8291	3.73684	3.33945	3.81804	5.72912	4.10345	4.02204	11.1984	9.62952	6.96198	13.9774	14.0237	10.3739	13.7785	15.6257	13.0599	10.2124	13.3664	14.5448	2.86133	2.76861	4.08769	3.54857	8.78044	8.56033	7.42682	11.4425	11.06	11.6781	12.5567	12.5166	13.8936
Ta.25451.1.S1_at	6.92555	7.25676	7.56177	6.55029	6.4864	6.88129	6.30457	6.1123	6.37083	6.09521	5.83204	5.98258	5.89552	5.58863	5.65862	5.6895	5.35737	5.36889	6.69892	6.97831	6.84888	5.87991	6.72039	6.94498	5.08004	5.8226	6.37653	4.37661	5.06537	5.72077	3.71928	4.62269	5.18131	3.06929	4.60125	4.83487	7.27162	7.12002	7.36034	7.34758	6.5134	7.0382	7.10447	5.63993	6.62939	6.40278	5.14802	6.15603	5.54003
Ta.25451.1.S1_s_at	9.72016	10.001	10.2502	9.38552	9.18846	9.76215	9.17271	8.82342	9.37878	8.99382	8.55053	9.07274	8.82481	8.31201	8.82525	8.65176	8.08294	8.63015	9.90511	9.91745	9.70714	9.18555	9.66607	9.98607	7.82143	8.64029	9.59229	6.93622	7.82324	9.02086	6.54259	7.46914	8.49229	6.6761	7.74327	8.08131	10.1042	10.2527	10.1306	10.2234	9.40998	9.62575	9.9919	8.3643	8.95092	8.88661	7.3999	8.18022	7.00872
Ta.13170.1.S1_at	3.64996	3.06515	3.1518	3.84955	4.10955	3.84252	3.93122	4.55369	4.56877	3.98083	4.71308	5.17671	4.01466	4.68157	5.43802	4.03806	4.47152	5.16455	3.06174	2.9455	2.99159	3.29632	2.93011	3.07129	3.32048	2.95442	3.25211	3.27024	3.00136	3.40957	3.16847	3.06864	3.49207	3.01381	3.16014	3.47252	3.14458	3.1624	3.15355	3.03841	3.14837	3.20925	3.24214	3.14592	3.61105	3.88391	3.16943	4.216	4.20461
Ta.28795.1.S1_at	6.25418	5.8434	6.26546	6.77829	6.79739	6.23254	7.27056	7.872	6.49983	7.75572	8.6338	6.95265	8.26448	9.19618	7.58042	8.82957	9.60322	8.42211	6.05737	6.61704	6.29686	7.22517	7.09007	6.4259	8.52562	8.63277	7.38864	9.1398	9.75651	8.45329	9.1154	10.1067	9.35565	8.40617	9.43052	10.0017	6.4594	6.30224	6.27045	6.28619	6.82691	6.50856	6.23314	8.02199	6.98106	6.71832	8.9762	7.54666	7.85833
Ta.27243.1.S1_at	5.90261	5.39409	5.88694	5.94238	5.59401	5.57139	5.84327	6.19591	5.63967	5.70261	6.51593	5.90291	5.52878	6.60097	6.02353	5.31459	6.45222	5.77944	6.04539	5.67299	6.03757	6.29531	5.40558	6.18717	6.88602	5.99913	6.14367	7.39164	6.57013	6.01446	7.80362	6.90038	5.81677	8.12664	6.87067	5.54189	5.89049	5.92973	5.88233	6.10987	5.68059	5.85768	5.98953	5.40154	5.75022	5.60994	5.13009	5.60781	4.98912
Ta.27359.1.S1_at	2.32119	2.36383	2.31398	2.22244	2.27818	2.34165	2.29287	2.25894	2.23298	2.45997	2.39231	2.14815	2.709	2.65696	2.3887	3.05286	3.06765	3.19405	2.32865	2.31575	2.28211	2.32811	2.33081	2.29837	2.17378	2.67667	2.35462	1.96018	3.17812	2.45317	1.69449	3.79374	2.60686	1.36342	4.54011	2.83304	2.32166	2.32117	2.34221	2.29345	2.44867	2.33543	2.37339	2.90217	2.34674	2.75537	3.50237	2.3696	3.49454
Ta.12106.1.S1_at	6.56415	6.50265	6.79065	6.50614	6.06441	6.44411	6.46352	5.98035	6.18962	6.42947	5.9671	6.26234	6.39991	5.99199	6.34946	6.37274	6.04941	6.26066	7.35694	7.6268	7.58536	7.47731	7.89598	7.54441	7.36279	7.58634	7.29223	7.23067	7.18328	7.06444	7.09302	6.7767	6.83391	6.9478	6.39308	6.58113	6.88648	7.36883	7.43139	7.31619	6.83489	7.061	7.10421	6.54576	6.78784	6.46911	6.42481	6.59477	5.9395
Ta.27038.1.S1_s_at	8.58784	8.31859	8.42181	8.28497	7.9201	8.13593	8.02953	7.6522	7.998	7.76957	7.41022	7.91265	7.48668	7.16758	7.67072	7.16121	6.90572	7.11591	8.35288	8.09736	8.06241	7.68791	8.10703	8.55992	6.7661	7.08477	7.95121	6.26082	6.19087	7.14631	6.14697	5.74343	6.44563	6.44913	5.93061	5.95704	7.84803	8.14392	8.42995	8.29071	8.12479	8.28693	8.37095	7.23135	8.00549	8.00805	6.13198	7.67304	7.19163
Ta.27038.1.S1_x_at	6.46965	6.66263	6.44374	6.46901	6.35518	6.36232	6.45152	6.19856	6.34783	6.34317	6.08255	6.38093	6.14788	5.98351	6.2795	5.85049	5.8914	5.90867	6.73365	6.65822	6.66724	6.57128	6.53924	6.84082	6.43987	6.44257	6.67002	6.34259	6.37516	6.38315	6.26679	6.33289	6.03576	6.20728	6.31617	5.63012	6.46637	6.66091	6.71964	6.58993	6.47012	6.52689	6.55904	6.02065	6.21725	6.44677	5.61924	5.86232	6.26753
Ta.27314.1.S1_at	6.23946	7.71862	6.64042	3.98677	5.57847	5.67535	2.76267	3.44948	4.52714	2.01859	2.18644	3.52463	1.57626	1.55655	2.96244	1.38755	1.50819	3.07462	9.86233	9.5347	10.0183	7.36864	9.31393	8.76457	5.1458	8.60579	7.65477	4.46254	7.62442	6.79633	5.23552	6.44966	6.22811	7.60749	5.05367	5.98267	4.97113	5.5167	6.49575	6.28411	4.18039	4.69352	4.5096	2.78261	3.34455	2.85649	2.17692	2.485	2.12236
Ta.22821.1.S1_at	6.87629	7.15404	7.72121	6.39276	5.57776	7.06812	6.03724	4.82744	6.47053	5.62179	4.33538	6.25598	5.1173	3.96763	5.93905	4.48499	3.67784	5.19452	6.33166	6.84774	6.82772	5.79887	6.43613	6.71592	4.86476	4.69769	5.77687	4.17108	3.30931	4.68023	3.74215	2.70558	3.69028	3.59427	3.1682	2.89116	7.67995	7.95251	7.56316	7.79319	6.28171	7.03972	7.19374	5.18628	6.55123	6.20015	4.3707	5.98864	4.85688
Ta.25501.1.S1_at	10.3547	10.5694	10.8546	9.68103	9.74995	10.4827	8.97768	8.594	10.0034	8.1837	7.39814	9.4565	7.26565	6.11131	8.52473	6.16374	4.65488	6.93005	10.7192	10.9584	10.8395	10.1159	10.4552	10.972	8.9391	8.13324	10.0292	7.77927	6.24236	8.74175	6.62851	5.32891	7.36526	5.43886	5.7411	5.94241	11.0503	11.1793	11.0741	11.217	10.1702	10.4166	11.0307	7.99996	9.48287	9.88192	5.51544	8.40133	7.59703
Ta.27378.1.S1_s_at	4.80397	5.05284	5.16747	4.64143	4.24011	4.51321	4.52743	4.01441	4.40911	4.421	3.90504	4.54833	4.31115	3.85275	4.65913	4.18944	3.84218	4.58092	5.07107	5.32393	5.10085	5.31949	5.48609	5.22376	4.46636	5.17831	5.01596	3.69932	4.82094	4.6712	3.11181	4.51838	4.31566	2.72865	4.3148	3.98597	5.3268	5.25801	5.24681	5.1082	4.7703	4.88669	4.98035	4.49245	4.65782	4.90365	4.43117	4.50337	4.86387
Ta.20102.1.S1_x_at	3.42623	3.43071	3.3724	3.37825	3.4613	3.41715	3.40839	3.46552	3.3806	3.48075	3.50075	3.35339	3.58848	3.5652	3.45645	3.73698	3.66325	3.78531	3.39316	3.40022	3.29726	3.69014	3.39687	3.27481	3.71856	4.23736	3.60056	3.64692	4.8967	4.06356	3.50473	5.06611	4.57746	3.28934	4.54697	5.13212	3.42045	3.42283	3.43196	3.41692	3.52255	3.44245	3.43964	3.63039	3.50764	3.51129	3.73936	3.60417	3.62822
Ta.27414.1.S1_at	8.72364	7.60245	7.59805	8.48319	7.84303	8.01984	8.1759	7.25743	7.99506	7.87802	6.82291	7.72677	7.57788	6.5305	7.22466	7.25967	6.37419	6.44006	7.01296	6.64064	7.00547	6.16766	6.36929	7.15912	5.74153	5.76339	6.69684	5.4866	5.08387	6.10807	5.32974	4.37282	5.53203	5.24961	3.62262	5.00548	8.24806	9.33393	8.43104	9.00428	7.79137	8.0875	8.8975	6.71394	7.97224	8.35655	6.20799	7.84605	7.4757
Ta.27316.1.S1_at	5.62555	5.24389	4.87851	5.83891	5.72009	5.25572	6.04106	6.13787	5.67251	6.27378	6.52671	6.11948	6.54825	6.92062	6.61191	6.88324	7.34738	7.17739	6.15103	5.73188	5.29616	6.72955	6.31278	5.32866	8.41793	8.3214	6.78266	9.59663	9.77696	8.30929	10.2302	10.203	9.47328	10.28	9.25972	10.0968	4.12915	4.27468	4.79315	4.86203	5.73369	5.09516	4.64556	6.42979	5.39018	5.28768	6.77412	5.69028	6.25168
Ta.27549.1.S1_at	6.58266	7.32196	7.56165	6.13589	6.16296	6.96942	5.77447	5.5244	6.39342	5.39954	4.99141	5.68958	4.98373	4.48394	4.92703	4.49727	3.95804	4.12461	7.21112	7.54271	7.19767	6.05878	7.08137	6.86513	4.47248	4.80011	6.28055	3.50511	3.01235	5.57456	3.17802	2.32785	4.86237	3.54659	3.14713	4.16465	7.90913	7.51415	7.27087	7.14706	5.33607	6.31974	6.16651	3.54925	5.03617	4.16552	2.04174	3.5248	1.25044
Ta.27304.1.S1_at	10.4761	10.0196	10.1055	10.5522	10.4207	10.3204	10.6013	10.6186	10.2958	10.6672	10.7677	10.1966	10.7543	10.8967	10.1905	10.8699	11.0178	10.3916	10.6274	10.5449	10.3434	10.4234	10.4978	10.3265	10.4436	10.8169	10.4456	10.4585	11.116	10.6749	10.4213	11.2614	10.9184	10.3096	11.1773	11.148	9.54188	9.47886	9.6473	9.84241	10.1796	10.1238	10.191	10.6871	10.4446	10.5397	11.0366	10.6979	10.8948
Ta.28087.1.S1_s_at	6.27854	6.75232	7.14057	6.58919	6.26579	6.66191	6.78159	6.972	6.61024	6.85923	7.47822	6.90348	6.84772	7.74987	6.9141	6.74634	7.77329	6.216	6.20712	6.85599	6.90351	7.32837	7.30559	7.56078	7.62516	7.41145	7.49726	7.63897	7.33147	7.1906	7.4705	7.10194	6.73881	7.12914	6.71087	6.14646	7.88699	8.25004	8.32477	7.98051	7.3136	7.85792	7.41346	6.64516	7.50946	7.07104	6.11548	7.07359	7.08352
Ta.5992.1.S1_at	8.60647	8.51441	8.38765	8.49855	8.45006	8.43556	8.35533	8.28988	8.46653	8.20388	8.12243	8.43559	8.03961	7.94267	8.28047	7.8533	7.74027	7.94005	8.45532	8.38785	8.64112	7.91505	8.07801	8.41673	7.82796	7.7649	8.16959	7.85914	7.52642	7.93543	7.95383	7.39514	7.75213	8.10362	7.39628	7.6349	8.55071	8.46079	8.28551	8.60286	8.12999	8.3896	8.47836	7.81292	8.45547	8.21871	7.50567	8.38581	7.82752
Ta.8391.1.S1_at	5.33707	5.40711	5.29449	5.58597	5.5567	5.2513	5.86801	6.05381	5.40175	6.16136	6.50662	5.68534	6.47847	6.93186	6.09828	6.83832	7.35155	6.67017	4.82193	4.96683	4.79741	5.80851	5.37251	5.16123	6.94776	6.78036	5.99417	7.43128	7.84364	6.82124	7.29681	8.24558	7.50517	6.49233	7.7672	7.99719	5.38732	5.43149	5.40931	5.38595	5.69091	5.53726	5.5626	6.78311	5.74781	5.95055	7.43251	6.00861	6.56669
TaAffx.115935.1.S1_x_at	10.0949	6.74241	5.8433	9.54948	9.6103	8.81185	8.77785	7.94054	9.43737	8.32568	6.83513	8.40352	8.15777	6.44106	7.38457	8.28496	6.83116	7.36127	5.91121	5.39771	5.57363	5.56004	6.02621	5.023	5.59996	6.15194	5.79955	5.80174	6.2987	6.89417	6.12585	6.61389	7.8403	6.58382	7.19524	8.46661	4.69633	4.84778	5.64575	5.24603	6.782	6.27353	5.88206	7.735	6.66876	6.60454	8.23913	6.99819	7.43764
Ta.27049.1.S1_at	7.56478	8.14427	7.79688	7.49597	7.35349	7.49272	7.26828	6.95411	7.50715	6.97098	6.57712	7.57203	6.60804	6.17221	7.44832	6.16015	5.70488	6.96239	8.09662	8.37228	8.09322	7.91215	8.14493	8.26985	7.90278	7.84546	8.12188	7.96148	7.49694	7.77342	8.06931	7.1011	7.35141	8.22901	6.63998	6.88264	7.99068	8.02002	8.07799	8.01721	7.72263	7.68958	7.91312	7.17011	7.32599	7.60777	6.5311	6.99434	7.0911
Ta.8971.1.S1_at	9.31977	8.18844	8.3033	9.3942	9.7882	8.96258	9.41332	10.5242	9.37718	9.52206	10.9352	9.54074	9.72302	11.1637	9.72388	10.0344	11.2483	10.0979	8.3854	8.59041	8.5763	8.74451	8.77366	8.40575	9.43681	9.91884	8.92559	9.8726	10.7985	9.63773	10.0473	11.0758	10.2922	9.94142	10.5274	10.8048	8.53284	8.21682	8.13761	8.23756	8.64116	8.50817	8.18756	9.69023	8.88701	8.56285	10.4517	9.27419	9.42562
Ta.27428.1.S1_at	4.704	4.34759	4.28358	4.76349	4.34216	4.32463	4.81105	4.59904	4.58238	4.96074	4.89012	5.01629	5.21247	5.21485	5.63345	5.58647	5.58995	6.48312	4.90863	4.09535	3.8935	3.79451	4.14684	4.15603	3.82363	4.43711	4.66996	4.14589	4.86781	5.26088	4.60487	5.43253	5.90961	5.17984	6.1644	6.63836	4.44157	4.23607	4.31369	4.24782	5.52606	4.69486	4.80696	6.09771	5.28047	5.99495	6.3744	5.98826	6.89454
Ta.27228.1.S1_at	8.82651	8.39174	8.12992	8.87239	8.45941	8.47402	8.93745	8.61493	8.75075	9.01457	8.78979	8.96833	9.10525	8.98638	9.13733	9.21489	9.21568	9.25937	8.87125	8.62435	8.58543	9.04087	8.66891	8.69425	9.18391	8.83783	8.78261	9.36803	9.02487	8.87742	9.60015	9.20983	8.98614	9.8965	9.3892	9.11719	8.3643	8.58678	8.3288	8.63826	9.02901	8.86086	8.78116	9.1116	9.11295	8.85022	9.11265	9.22779	8.86422
Ta.24715.1.S1_at	3.31015	3.3487	3.34792	3.28983	3.3435	3.30011	3.30304	3.34316	3.28568	3.32015	3.34694	3.29605	3.33878	3.35374	3.3161	3.35896	3.36376	3.33893	7.85997	4.26656	6.04637	4.77185	3.77521	4.85639	3.4455	3.49289	4.1182	2.95106	3.33396	3.63097	3.01489	3.26755	3.31166	3.60169	3.29102	3.13764	3.3684	3.32144	3.37684	3.34521	3.36821	3.40317	3.34909	3.41199	3.42882	3.35464	3.44873	3.45639	3.40286
Ta.27497.1.S1_at	10.4345	7.73933	8.22603	10.3233	10.9247	10.2779	9.75368	9.2558	10.7158	9.15826	7.77584	9.60926	8.54683	6.72237	8.0876	7.89777	6.14502	6.73107	7.86477	7.52774	7.88276	7.67619	7.79557	7.65214	7.45037	7.37373	7.47906	7.25761	6.79673	7.28823	7.08489	6.18393	7.00989	6.92285	5.56393	6.59561	7.6363	7.80774	8.39058	7.71647	7.68038	8.50095	7.55597	6.62494	8.30794	7.21752	5.91642	8.00687	6.71151
Ta.28892.1.S1_s_at	7.65506	8.14971	8.39324	6.97597	7.06582	7.76791	6.58242	6.46172	7.11444	6.2493	5.98309	6.5654	5.92684	5.54906	6.13575	5.58633	5.12005	5.84279	7.11586	7.32844	7.22061	6.81373	7.48874	7.37494	5.62373	7.16077	7.21695	4.97088	6.66314	6.91288	4.92059	6.06159	6.55302	5.55045	5.35202	6.15385	8.35562	8.86691	8.52917	8.91366	6.90104	7.23861	8.4929	5.3064	5.92605	6.12862	4.15904	4.60659	2.10409
Ta.27026.1.S1_at	8.33855	8.43409	8.5785	8.19006	7.53259	8.24943	8.13555	7.45122	8.09741	8.10683	7.46071	8.05454	8.09151	7.50017	8.01442	8.08605	7.55598	7.91366	6.01662	5.17918	5.46339	4.23223	3.99727	6.46563	3.63921	3.83733	5.82971	3.56641	4.22065	4.81296	3.84982	5.03567	4.14776	4.48019	6.31872	4.14677	8.36408	8.5808	8.74383	8.8227	7.9858	8.41743	8.72486	7.57541	8.17777	8.19657	7.30647	7.97199	7.34328
Ta.27026.1.S1_s_at	10.2234	10.5642	10.63	9.97519	9.80202	10.2703	9.83762	9.50175	10.0574	9.72575	9.35251	10.0563	9.62107	9.28936	10.0254	9.51379	9.29676	9.81084	11.0326	11.1451	10.9322	10.5569	10.8498	11.0266	10.1106	10.2064	10.5681	9.93941	9.76913	10.0442	10.0139	9.66837	9.61684	10.3506	10.0052	9.34758	10.371	10.6783	10.6728	10.7864	10.4892	10.5495	10.7289	10.0584	10.3133	10.3372	9.58691	10.0318	9.64504
Ta.28701.1.A1_at	6.3701	6.21924	6.64598	6.24503	6.54215	6.39339	6.35385	6.36724	5.98739	6.68047	6.49973	5.66436	7.20202	6.92938	5.86553	7.95073	7.69285	6.9461	5.52494	5.85308	6.18523	5.413	6.18583	5.75106	5.97089	6.53496	5.87475	6.39329	6.81313	6.15042	6.64063	7.02388	6.49452	6.69283	7.16574	6.89473	6.80009	6.44461	5.87221	6.49787	6.33996	5.98988	6.59965	7.68159	6.29284	6.77949	8.64942	6.63849	7.48287
Ta.27041.1.S1_at	5.28236	4.498	4.65456	5.06888	4.10055	4.78997	4.72334	3.86204	4.63876	4.34366	3.66383	4.35741	3.92349	3.47705	4.0051	3.44029	3.28581	3.59484	5.21771	5.26489	5.40005	4.23874	5.36884	5.25772	3.72481	5.03455	4.76967	3.55138	4.52558	4.28024	3.63539	3.88619	3.88116	3.97715	3.09803	3.60627	4.76485	4.71647	4.73516	5.13118	4.11358	4.61498	4.76883	3.13923	4.34311	3.78457	2.64535	4.01333	2.78352
Ta.27041.1.S1_s_at	7.1242	6.61541	6.79107	6.95713	6.48279	6.73818	6.77609	6.3892	6.5767	6.59366	6.30771	6.32434	6.40095	6.22861	5.97551	6.18642	6.1457	5.50275	7.71834	7.2953	7.24267	6.39622	7.05546	6.97672	5.48086	6.08264	6.65803	5.08657	5.33278	6.32685	5.1165	5.04356	5.97586	5.58018	5.37467	5.58749	6.8102	6.86626	6.9116	6.98576	6.18927	6.8433	6.87972	5.42849	6.60474	6.56311	4.72174	6.30144	6.05123
Ta.27234.1.A1_at	4.30422	3.84627	4.26035	4.2958	4.24165	4.25874	4.34021	4.78482	4.27678	4.40387	5.06514	4.34719	4.48383	5.13718	4.48393	4.58383	5.00558	4.70887	4.06447	4.43841	4.47234	5.0236	4.99922	4.40104	5.69555	5.21543	4.78382	5.8695	5.22361	5.29305	5.60618	5.05138	5.6969	4.87338	4.68035	5.90366	3.84241	4.04545	3.97432	4.20292	4.50399	4.25468	4.37067	4.71691	4.47627	4.49542	4.86848	4.67959	4.63019
Ta.30944.1.S1_at	4.98028	4.92855	4.95527	4.86296	4.96731	4.90241	4.86905	4.92545	4.85392	4.90569	4.87042	4.82553	4.96108	4.80526	4.82068	5.03515	4.72722	4.84502	4.99847	4.91873	5.08791	4.96878	4.94887	4.98985	4.82878	4.83149	4.89126	4.71993	4.75409	4.85222	4.64517	4.76456	4.84897	4.60574	4.89649	4.87632	5.2037	4.9104	5.06062	4.96346	5.05039	4.9798	5.00367	5.25494	4.81168	4.95431	5.45047	4.73355	5.1849
Ta.30944.1.S1_s_at	7.12843	7.0824	6.67095	6.20901	5.64419	5.9676	5.79083	5.16925	5.52589	5.65588	5.12735	5.43396	5.72542	5.31981	5.71023	5.99576	5.71446	6.43217	8.11637	7.0597	7.5478	7.07867	7.35392	7.13608	6.3569	7.39727	6.80942	5.93114	7.32983	6.73402	5.73345	7.19013	6.87269	5.75507	6.98066	7.24209	6.42188	6.37383	6.20812	5.90104	6.30584	6.47561	5.917	6.33247	6.12182	5.81106	6.40525	5.84298	5.84403
Ta.27494.1.S1_at	3.4295	3.5134	3.64448	3.41343	3.71542	3.60115	3.54431	3.87199	3.64814	3.72996	4.0154	3.75871	3.96261	4.15972	3.91928	4.2533	4.31552	4.13406	3.45442	3.43243	3.44618	3.77749	3.59898	3.58699	3.99913	4.01617	3.73617	3.99823	4.23835	3.86034	3.80906	4.15488	3.95526	3.41746	3.67201	4.01882	3.7174	3.63399	3.65931	3.58563	3.73963	3.6531	3.74213	4.05273	3.78566	3.88303	4.45198	4.00027	4.12603
Ta.21791.1.S1_at	8.74258	8.75847	9.23069	8.6945	8.47527	8.79198	8.63804	8.30447	8.52623	8.50145	8.15128	8.64241	8.28531	7.99753	8.53015	7.9733	7.83106	7.77413	8.32345	8.5081	8.3203	8.24648	8.59558	8.7025	8.14066	7.95905	8.3559	8.0528	7.37639	7.84226	7.97745	7.03347	7.37639	7.91095	7.03476	7.03337	8.03324	8.20139	8.0616	8.09622	7.59511	7.92649	8.01984	7.19156	7.70751	7.75445	6.89055	7.45011	7.28558
Ta.22072.1.S1_at	2.67682	2.81255	2.70476	2.67486	2.70953	2.66488	2.68195	2.80195	2.65859	2.69163	2.89988	2.69743	2.70338	2.99158	2.78585	2.71769	3.07737	2.93652	2.71257	2.79436	2.64328	2.82554	2.82905	2.74224	2.81385	2.95405	2.84582	2.75412	3.11234	2.94154	2.65874	3.26963	3.03401	2.52457	3.41555	3.1279	2.76034	2.68583	2.69766	2.7004	2.90324	2.80268	2.88171	3.20387	2.997	3.19497	3.52527	3.2231	3.61743
Ta.27658.1.S1_at	4.40433	3.71878	3.57777	5.03111	4.12794	4.15983	5.19787	4.26388	4.58533	5.18815	4.34163	4.73481	5.05888	4.39154	4.67272	4.81265	4.42262	4.40359	3.6774	3.58885	3.61321	3.88737	3.59723	3.60741	4.22955	4.47981	3.80557	4.32384	5.08421	4.07674	4.16107	5.06496	4.36331	3.707	4.18292	4.65424	3.66696	3.64093	3.62794	3.71126	3.67662	3.70794	3.68153	3.78101	3.77549	3.72088	3.92195	3.8416	3.86513
Ta.27554.1.S1_at	3.14789	4.14203	4.62138	3.49087	2.83476	3.44036	3.70567	2.57442	2.92688	3.74677	2.5274	2.78595	3.64417	2.59554	2.79855	3.38951	2.76171	2.86453	2.88151	4.47851	3.84224	3.14466	3.40331	3.77389	3.05805	2.75743	3.30402	2.83013	2.47168	2.84153	2.49301	2.5205	2.5082	2.03343	2.94094	2.35697	4.67987	3.97998	3.93749	3.86229	3.56337	3.32774	3.81167	2.60468	3.10722	3.43512	2.20085	3.00997	3.09354
Ta.19020.1.S1_at	5.49956	3.66738	3.7293	7.36562	6.95551	5.55344	8.23861	7.8885	6.84004	8.71243	8.30722	7.75161	8.93943	8.4602	8.36427	8.95612	8.4072	8.68309	2.9852	3.29048	3.477	4.3692	4.40946	3.55523	7.18691	6.88155	4.96531	8.64376	8.59648	6.67424	8.66284	8.94752	8.09475	7.08143	7.48886	9.00583	3.30246	4.10415	3.14603	4.2239	6.38768	5.00877	5.04806	7.36411	5.89588	5.84102	7.8135	6.47217	6.65071
Ta.28083.1.S1_at	9.93777	8.4219	8.5713	10.1639	9.61763	9.00788	10.0036	9.93147	8.91219	9.74618	9.94418	8.60845	9.42061	9.7173	8.16516	9.01755	9.24187	7.58395	5.60233	6.44551	6.07513	5.66865	8.30871	7.77532	5.62978	8.05312	8.07161	5.5942	7.55077	8.01437	5.56714	7.29411	7.94399	5.55007	7.52538	7.99088	8.52201	9.22769	8.14071	8.3899	7.76345	8.28183	7.92127	7.66338	8.50775	8.37443	7.69531	8.63869	8.58963
Ta.27373.1.S1_s_at	8.73054	9.75669	9.29735	8.23494	8.21799	8.98342	7.76273	7.33636	8.63037	7.23414	6.6211	8.15901	6.62271	5.9593	7.4555	5.88712	5.29259	6.39831	9.4982	8.81531	9.63316	7.56735	8.2705	9.52919	6.89537	6.14213	8.79605	6.71	4.5735	7.82013	6.84042	4.24295	6.77563	7.26506	5.61067	5.68708	9.68969	9.48665	9.26543	9.374	8.84622	8.52252	9.20685	7.0803	7.86338	8.50935	5.05833	7.2144	7.07472
Ta.27365.1.S1_at	5.27314	4.57713	4.31972	4.71386	4.96286	4.92917	4.27446	3.99352	4.68827	3.94919	3.44378	4.10706	3.69842	3.29068	3.65135	3.50639	3.54785	3.60404	3.78634	3.38626	3.47418	3.33672	3.40854	3.37584	3.27176	3.45883	3.34286	3.39415	3.51885	3.36455	3.6567	3.58762	3.44481	4.06763	3.66806	3.59536	3.91824	4.13356	3.8498	3.95753	4.74055	3.73151	4.0305	4.85075	3.76598	4.17813	4.8488	3.89052	4.40824
Ta.28.1.S1_at	3.16391	5.46984	3.2056	3.11871	2.81208	3.17907	3.15444	2.92184	3.0588	3.23538	3.30094	3.00424	3.35463	3.66292	3.21547	3.51832	3.94099	3.85974	8.92096	6.13889	7.12235	5.71809	6.71306	5.92663	4.59022	6.93724	5.56057	4.30522	6.95268	5.91298	4.57704	6.79907	6.56387	5.37442	6.46544	7.40542	3.17068	3.17245	3.17377	3.15705	3.26447	3.19378	3.20478	3.66399	3.22147	3.35432	4.1317	3.25374	3.60414
Ta.4456.1.S1_at	8.2203	8.03939	7.67167	8.59417	8.87714	8.2453	8.76641	8.54241	8.68601	8.89192	8.33016	9.04671	9.00007	8.27101	9.35471	9.1035	8.38149	9.62306	7.20363	7.38664	7.63802	7.61941	7.46267	7.83589	8.83862	7.73065	8.04357	9.63591	8.10954	8.27317	9.97971	8.58701	8.53552	9.82979	9.18602	8.84808	7.67173	7.73853	7.56898	7.73646	8.59424	8.04218	8.02792	8.94912	8.37806	8.48821	9.13661	8.64979	8.96162
Ta.27596.1.S1_at	8.56887	8.74875	8.47787	8.99331	9.5601	8.53618	9.43442	10.4774	8.97996	9.88036	11.1301	9.61301	10.3542	11.5995	10.33	10.8852	11.9175	11.1006	8.50593	8.20181	8.50316	8.92857	8.4189	8.56258	10.696	10.5396	9.53525	11.795	12.2024	10.598	12.169	12.8366	11.5165	11.7447	12.0677	12.2114	8.82118	8.41758	8.41952	8.40287	9.46325	8.73605	8.7898	11.614	10.2009	10.9048	13.778	11.4641	12.5973
Ta.27596.1.S1_x_at	8.67328	9.01083	8.60923	9.20414	9.89162	8.77941	9.69879	10.8534	9.1987	10.1819	11.5218	9.739	10.6849	11.9852	10.3898	11.24	12.2759	11.18	8.44865	8.36731	8.68993	9.3931	8.92013	8.69347	11.3023	10.8673	9.74609	12.3685	12.3633	10.9088	12.5837	13.0299	11.9122	11.8725	12.6057	12.6642	9.29621	8.76106	8.60635	8.71647	9.9178	9.03596	9.17497	11.9322	10.4174	11.1383	12.9568	11.5928	12.6899
Ta.6627.1.S1_at	8.7546	8.83902	8.36326	8.6921	8.47954	8.61505	8.5699	8.3556	8.6722	8.35418	8.16586	8.56171	8.0469	7.87196	8.22851	7.62745	7.44265	7.59393	8.44344	8.16053	8.50806	7.97727	7.76341	8.54205	7.695	7.43585	8.29207	7.49189	7.16673	7.97191	7.33166	6.93722	7.63252	7.19989	6.73763	7.27987	8.63652	8.74102	8.47172	8.63842	8.29387	8.5751	8.39407	7.65238	8.54827	8.07043	7.12727	8.4005	7.68939
Ta.22967.1.S1_x_at	6.58634	8.55352	5.455	6.30893	5.60427	5.44196	6.037	4.62451	5.75554	5.77137	4.07414	6.07598	5.49603	3.73225	6.29169	5.19384	3.53453	6.32872	9.28601	8.57505	8.83937	9.59199	9.35401	9.8729	9.59819	9.04454	8.84596	9.28495	8.12521	7.2445	8.69354	6.74704	5.90973	7.78735	4.86996	5.1638	6.51959	6.21565	6.6319	5.39206	6.66047	8.01913	5.16573	6.24377	8.31104	4.95895	5.36164	8.04199	4.52308
Ta.29355.1.S1_at	8.88611	8.63625	8.32318	8.91425	8.76641	8.63408	8.86245	8.649	8.74117	8.78239	8.52262	8.69339	8.67934	8.39415	8.50092	8.5488	8.25966	8.14036	8.6136	8.26616	8.69427	7.96375	7.95002	8.24074	8.02966	7.84581	8.00861	8.36173	7.89579	7.88434	8.88962	8.08095	7.83352	9.6298	8.4175	7.8501	8.42752	8.35337	8.01962	8.27218	8.15628	8.01596	8.09886	7.95083	8.17742	7.91387	7.74898	8.25315	7.67958
Ta.27253.1.S1_at	8.53644	8.45233	8.25963	9.07406	8.40722	8.32722	9.46253	8.68305	8.54261	9.78725	9.02286	8.88286	10.0857	9.41878	9.35572	10.3797	9.89018	9.99886	9.31919	8.53132	8.60111	9.04718	8.90016	8.55032	9.01944	9.29087	8.7404	9.14383	9.68834	9.03762	9.38847	10.1083	9.42772	9.76407	10.5736	9.93036	7.75664	7.90546	8.24999	8.11458	8.59298	8.85209	8.48758	9.11234	9.23842	8.93973	9.54422	9.55524	9.5078
Ta.3385.1.A1_at	8.77256	9.51015	9.19275	8.23234	8.23806	8.88641	7.74676	7.37594	8.50291	7.25394	6.63267	7.97676	6.72202	5.91531	7.18155	6.11541	5.16683	5.97968	8.95379	8.41626	9.43226	6.49493	7.12559	9.03875	5.5832	5.42671	7.91833	5.36509	4.46744	6.73022	5.62654	4.62024	5.72	6.3525	6.20846	4.97264	9.47187	9.32498	9.25551	9.20839	9.00749	8.77711	9.07037	7.32449	8.20221	8.46146	5.28149	7.54021	7.22382
Ta.27570.1.S1_at	9.11318	7.69507	7.67337	9.22897	9.7775	8.62409	9.00091	10.518	9.15881	8.69542	10.5969	9.19858	8.33321	10.2493	8.72514	7.9018	9.49772	7.63219	7.65857	8.21031	8.49776	8.73467	8.49719	8.98684	10.1635	9.34613	9.21921	11.0741	9.91213	9.27583	11.5029	10.0401	9.17534	11.4329	9.6047	8.90173	7.49797	6.96513	7.11882	7.20871	6.2117	7.14664	7.43631	6.10969	7.53499	7.47611	6.08824	7.76729	7.16263
Ta.27335.1.S1_at	8.71265	8.93104	8.8855	7.95517	8.15013	8.78992	7.19914	7.19524	8.37086	6.41203	6.23335	7.71463	5.55245	5.21309	6.72051	4.56543	4.06993	5.24732	8.90686	8.83341	8.98258	8.76825	9.10794	9.11771	8.32378	7.46378	8.66801	7.77763	5.83092	7.89665	7.13478	4.76256	6.85036	6.3618	4.5474	5.4767	8.96588	9.35534	9.07015	9.34169	8.18082	8.49794	8.9868	6.66196	7.75746	7.85664	5.4402	6.92558	5.92403
Ta.27582.1.S1_at	5.90717	7.02419	6.88186	6.75859	6.40605	6.12694	7.27503	6.72378	6.31881	7.50799	6.86858	7.11116	7.52692	6.82589	7.70197	7.33466	6.57684	7.59118	7.29061	7.56259	7.4837	6.98677	7.06553	7.31711	7.14378	6.84588	7.1718	7.48795	6.81481	7.02971	7.97936	6.94221	6.88069	8.6385	7.24093	6.7147	7.70736	7.32449	7.51109	7.53064	7.29361	7.00615	7.22889	6.95862	6.66186	6.78126	6.55571	6.36577	6.17621
Ta.23759.1.S1_at	12.3042	12.4942	12.6195	12.4362	12.1105	12.5355	12.3373	11.7544	12.5865	12.0625	11.3988	12.6437	11.6333	11.0201	12.1937	11.0248	10.5929	10.8327	12.4982	12.7118	12.6588	12.4068	12.5931	12.6271	12.5659	11.9776	12.3428	12.8208	11.1942	11.8893	13.1547	10.2982	11.2681	13.5829	9.2705	10.437	12.6681	12.9389	12.8038	12.9795	12.2559	12.5494	12.6008	11.3882	12.1231	11.7301	10.4942	11.589	10.4032
Ta.24341.1.S1_x_at	6.53727	6.96111	6.99507	6.63176	6.72739	6.54237	6.85209	7.06214	6.54572	7.08641	7.39367	6.87039	7.33534	7.71088	7.31361	7.61016	8.02388	7.78489	7.23082	7.44442	7.39232	8.16773	7.63496	7.86792	8.57321	8.06256	8.1519	8.79496	8.45193	8.36119	8.91041	8.74053	8.52878	8.93986	8.89568	8.66818	6.95555	7.14668	7.11232	7.2505	7.63455	7.3856	7.46526	8.18776	7.69796	7.85704	8.42108	7.913	8.11215
Ta.27150.1.S1_at	6.97214	6.79184	6.97499	6.51484	6.45702	7.00802	6.39147	6.50809	6.76323	6.41863	6.63049	6.46202	6.55402	6.79868	6.37025	6.79924	7.01605	6.67771	7.59504	7.6214	7.13502	7.72315	7.67527	7.40004	7.34893	7.66531	7.50989	6.83793	7.62837	7.57135	6.21648	7.54853	7.6147	5.45783	7.41038	7.65111	6.81913	7.04777	7.18548	6.92164	7.06838	7.24916	7.14956	7.28225	7.18761	7.42037	7.53964	7.21418	7.72764
Ta.23807.1.S1_x_at	8.40723	9.49507	8.38176	8.0899	7.61589	8.23317	7.79334	7.02166	8.11806	7.5241	6.73279	7.96724	7.26267	6.60241	7.75758	6.99299	6.59351	7.4621	8.52253	8.63028	8.83002	7.70785	8.04991	8.97943	7.4247	6.44739	8.94314	7.33237	5.38455	8.81007	7.35997	5.37981	8.59744	7.4964	6.80811	8.29464	8.97661	8.47462	8.4473	8.20047	8.05506	7.56327	8.0677	6.91556	6.90492	7.65584	5.90196	6.30216	6.70093
Ta.14635.1.S1_a_at	9.55751	9.93113	9.70745	8.78846	8.92792	9.61483	8.07548	7.92097	9.17256	7.36204	7.08556	8.47833	6.60313	6.32886	7.52899	5.7492	5.5957	6.25722	10.2859	10.0162	10.1465	8.72575	9.74937	10.4204	6.04757	7.73407	9.27896	4.87705	6.16641	7.85592	5.24005	5.62418	6.59393	7.3068	6.48735	5.64527	9.55981	9.72381	9.9547	9.76098	8.85436	9.36183	9.77374	6.44743	8.43584	9.10676	3.7485	7.36847	7.62446
Ta.28332.1.S1_at	5.64769	4.8012	5.15474	5.50894	5.19483	5.38145	5.4284	4.89599	5.38784	5.46348	4.82323	5.3534	5.60015	5.00045	5.49891	5.84928	5.4595	5.98782	5.19465	5.461	5.09271	5.51015	5.61672	5.36754	5.42177	5.71049	5.64358	5.22898	5.81173	5.93038	4.9648	5.93638	6.24349	4.62281	6.0985	6.60321	5.12901	4.92528	5.1993	4.84506	5.30559	5.1868	4.80258	5.65309	5.17543	5.01719	5.98062	5.16852	5.49052
Ta.24076.1.S1_at	2.32387	2.64367	2.5748	2.13105	2.20694	2.41309	2.25876	2.18402	2.17931	2.56147	2.42628	2.03524	3.01124	2.87968	2.40775	3.63078	3.56356	3.64735	2.32066	2.3077	2.30593	2.30182	2.30008	2.26201	2.21498	2.21938	2.48433	2.10046	2.09279	2.92539	1.96047	1.92225	3.5859	1.78769	1.69724	4.51665	2.41678	2.31842	2.29447	2.28298	2.4516	2.3683	2.35647	2.94946	2.64198	2.74072	3.58392	3.02409	3.46531
Ta.24106.1.S1_x_at	5.15994	5.9419	6.202	5.21036	5.04956	5.6109	5.12702	4.94184	5.10628	4.98924	4.91395	4.73339	4.80631	4.87798	4.48885	4.56978	4.80665	4.38618	6.04847	5.16613	5.79699	5.82911	5.42652	5.55451	5.20823	5.41195	5.41668	4.65655	5.17637	5.30146	4.19053	4.73377	5.18986	3.80516	4.04784	5.07108	5.22629	5.47297	5.36926	5.23799	4.68622	4.57895	4.88103	3.92669	4.24104	4.34643	3.28842	4.17603	3.81773
Ta.27266.1.S1_at	6.71279	6.56559	6.58244	6.48016	6.34966	6.6253	6.18427	5.92929	6.68893	5.81628	5.47055	6.70506	5.36792	4.96287	6.41491	4.81075	4.37705	5.60518	7.32289	7.74213	7.41283	7.1192	7.32916	7.5407	5.55332	5.18416	6.45629	4.60568	3.62943	5.12869	4.37891	3.23192	3.96254	4.96727	4.38973	3.09856	7.23261	7.60972	7.4234	7.68236	6.56144	7.04942	8.10603	5.65681	6.53522	7.70324	4.86472	5.95837	6.2827
TaAffx.70216.1.S1_s_at	8.52414	6.51962	6.62955	10.628	11.1211	9.32428	11.9346	12.3926	10.903	12.7177	12.9577	11.9319	13.1411	13.1617	12.4991	13.2413	13.0881	12.58	4.92321	4.71354	5.8693	7.53571	8.89919	9.80441	10.4927	11.0598	10.8867	11.4703	12.0783	11.1266	10.4263	12.2345	11.125	7.11096	11.535	11.0887	3.21515	6.2604	7.52244	4.20469	10.5427	9.68077	6.98109	12.1893	11.1404	10.7609	12.8236	12.3834	15.0054
Ta.27036.1.S1_at	4.03477	2.61174	2.47884	4.96212	5.81779	4.2251	5.12051	4.86262	5.85998	5.01068	3.88154	6.71788	4.72001	3.13414	6.76939	4.24927	2.67697	5.87567	2.79075	2.63743	2.70708	2.81356	2.76495	2.70443	2.90192	2.81384	2.69281	2.90006	2.81307	2.68164	2.79674	2.77109	2.67137	2.57434	2.68456	2.66196	2.81536	2.6878	3.23527	2.93515	3.31591	3.45136	3.17926	3.43217	3.45687	3.41362	3.33729	3.38857	3.36772
Ta.27327.1.S1_x_at	3.98971	3.84042	2.47371	3.44715	2.92221	2.006	3.21859	2.54032	2.05648	3.24154	2.62299	2.50334	3.46577	3.01746	3.33407	3.90317	3.71909	4.62626	7.58246	6.35987	7.34981	5.79209	6.87767	6.90472	5.60598	5.91396	6.69355	6.2694	5.3563	6.61363	7.61325	5.84966	6.63117	9.7002	7.83859	6.74572	2.12621	2.14629	2.25185	2.13781	2.28529	2.05359	2.0821	2.83229	2.08003	2.15733	3.2625	2.23139	2.41298
[truncated: 18,082 more rows]
[truncated: 5 more columns]

## Sheet:  Line Only 932 probes
LINE EFFECT ONLY
[truncated: 935 more rows]

## Sheet: stress Only 2579 probes
Stress EFFECT ONLY
[truncated: 2,582 more rows]

[truncated: 3 more sheets: Line+stress  7644 probes,  Line x stress 7699 probes, No Effect 208 probes]
