# Supplementary material for: Systems Responses to Progressive Water Stress in Durum Wheat
Source: PLoS One. 2014 Sep 29;9(9):e108431. doi: 10.1371/journal.pone.0108431 (PMC4180936; doi:10.1371/journal.pone.0108431)
Supplement: File S2 — MapMan analysis of ANOVA group line only 932 probes. Probes showing statistically different expression values between the three lines Lahn, Cham1 and RIL2219 but with no effect of the water stress. Data were calculated as expression value beyond the relevant LSD (5%) given in File S1 when comparing means for each probe between the three lines Lahn, Cham1 and RIL2219, or otherwise zero when there was no significant difference. Probes are presented by Affymetrix id and MapMan annotation to bin name, pathway and description of gene model. (XLSX) [file pone.0108431.s003.xlsx]

## Sheet: mapman results all bins
line only					Data calculated as expression value beyond the relevant LSD (5%) given in ESF1
dataset of probes showing statistically different expression values between the three lines Lahn, Cham1 and RIL2219 but with no effect of the stress.					when comparing means between the three lines Lahn, Cham1 and RIL2219,
mapman analysis results					or otherwise zero when there is no significant difference
BinCode	BinName	id	type	description	LAHN:CHAM1	LAHN:RIL2219	CHAM1:RIL2219
1.1.2.2	PS.lightreaction.photosystem I.PSI polypeptide subunits	taaffx.142789.1.s1_at	Transcript	weakly similar to ( 140)ATCG00350| Symbols: PSAA | Encodes psaA protein comprising the reaction center for photosystem I along with psaB protein; hydrophobic protein encoded by the chloroplast genome. | chrC:39605-41857 REVERSEweakly similar to ( 140)PSAA_WHEAT gb|CA671900;	0	0.013788	0
1.1.6	PS.lightreaction.NADH DH	taaffx.20.1.s1_at	Transcript	highly similar to ( 856)ATMG00580| Symbols: NAD4 | NADH dehydrogenase subunit 4 | chrM:161693-169674 FORWARDhighly similar to ( 871)NU4M_WHEAT gb|X57163.1;	-0.042503	0	0.059123
1.3.11	PS.calvin cyle.RPE	ta.2177.1.s1_at	Transcript	weakly similar to ( 160)AT3G01850| Symbols: | ribulose-phosphate 3-epimerase, cytosolic, putative / pentose-5-phosphate 3-epimerase, putative | chr3:300435-301994 REVERSEweakly similar to ( 174)RPE1_ORYSA gb|BJ283086;	-0.05341	-0.09564	-0.0172
1.3.13	PS.calvin cyle.rubisco interacting	ta.27660.1.a1_at	Transcript	moderately similar to ( 343)AT2G39730| Symbols: RCA | RCA (RUBISCO ACTIVASE) | chr2:16578252-16580423 REVERSEmoderately similar to ( 371)RCAA_HORVU gb|CK162284;	0.051299	0.000749	0
2.2.1.3.2	major CHO metabolism.degradation.sucrose.invertases.cell wall	taaffx.111940.1.s1_x_at	Transcript	highly similar to ( 584)AT1G62660| Symbols: | beta-fructosidase (BFRUCT3) / beta-fructofuranosidase / invertase, vacuolar | chr1:23203614-23207180 FORWARDhighly similar to ( 663)INV1_MAIZEVAR1 gb|AY575717.1;	0	0.074934	0.081954
2.2.1.3.3	major CHO metabolism.degradation.sucrose.invertases.vacuolar	taaffx.111940.1.s1_x_at	Transcript	highly similar to ( 584)AT1G62660| Symbols: | beta-fructosidase (BFRUCT3) / beta-fructofuranosidase / invertase, vacuolar | chr1:23203614-23207180 FORWARDhighly similar to ( 663)INV1_MAIZEVAR1 gb|AY575717.1;	0	0.074934	0.081954
2.2.1.5	major CHO metabolism.degradation.sucrose.Susy	ta.4274.1.s1_at	Transcript	nearly identical (1129)AT3G43190| Symbols: SUS4 | SUS4; UDP-glycosyltransferase/ sucrose synthase/ transferase, transferring glycosyl groups | chr3:15190192-15193565 REVERSEnearly identical (1473)SUS2_ORYSA VAR1 COG5048 COG4886 MopB_Res-Cmplx1_Nad11-M PRK08581 COG5099 SKN1 PRK07133 gb|BJ266714;	0.523786	0.622226	0.017356
3.4.4	minor CHO metabolism.myo-inositol.myo inositol oxygenases	ta.2631.3.s1_x_at	Transcript	very weakly similar to (89.0)AT5G56640| Symbols: MIOX5 | MIOX5 (MYO-INOSITOL OXYGENASE 5) | chr5:22944760-22946864 REVERSEweakly similar to ( 103)MIOX_ORYSA gb|CA611418;	0.153097	0.005487	0
3.5	minor CHO metabolism.others	ta.5191.1.a1_at	Transcript	weakly similar to ( 172)AT1G19600| Symbols: | pfkB-type carbohydrate kinase family protein | chr1:6779076-6780889 FORWARDCOG5048 gb|BJ278291;	0.019548	0	-0.012528
3.8.2	minor CHO metabolism.galactose.alpha-galactosidases	ta.27674.1.a1_x_at	Transcript	weakly similar to ( 131)AT3G26380| Symbols: | glycosyl hydrolase family protein 27 / alpha-galactosidase family protein / melibiase family protein | chr3:9661377-9664382 FORWARD gb|CD932069;	0	-0.046073	0
4.9	glycolysis.glyceraldehyde 3-phosphate dehydrogenase	taaffx.113063.3.s1_at	Transcript	weakly similar to ( 134)AT1G13440| Symbols: GAPC-2 | GAPC-2 | chr1:4608462-4610491 REVERSEweakly similar to ( 149)G3PE_MAIZE gb|CA620687;	0	0.249776	0.177846
5.3	fermentation.ADH	taaffx.108935.1.s1_at	Transcript	weakly similar to ( 102)AT1G22440| Symbols: | alcohol dehydrogenase, putative | chr1:7922549-7924748 FORWARDvery weakly similar to (94.0)ADH1_PETHY gb|CA678256;	0	-0.221403	-0.144843
5.3	fermentation.ADH	ta.10015.2.s1_at	Transcript	moderately similar to ( 297)AT1G32780| Symbols: | alcohol dehydrogenase, putative | chr1:11869957-11872575 REVERSEmoderately similar to ( 232)ADH1_SOLTU gb|CD872946;	0	-0.07035	-0.04595
6.4	gluconeogenese/ glyoxylate cycle.PEPCK	ta.13280.2.a1_at	Transcript	weakly similar to ( 161)AT4G37870| Symbols: PCK1, PEPCK | PCK1/PEPCK (PHOSPHOENOLPYRUVATE CARBOXYKINASE 1); ATP binding / phosphoenolpyruvate carboxykinase (ATP) | chr4:17802968-17806326 REVERSEweakly similar to ( 179)PEPCK_MAIZEVAR1 COG5048 gb|CK155090;	0.23206	0.36457	0.03616
7.3	OPP.electron transfer	ta.25450.1.s1_at	Transcript	highly similar to ( 526)AT1G30510| Symbols: ATRFNR2 | ATRFNR2 (ROOT FNR 2); oxidoreductase | chr1:10807132-10808966 REVERSEhighly similar to ( 583)FENR3_ORYSA gb|CD453947;	0.174784	0.166134	0
7.3	OPP.electron transfer	ta.14365.1.s1_at	Transcript	moderately similar to ( 263)AT1G30510| Symbols: ATRFNR2 | ATRFNR2 (ROOT FNR 2); oxidoreductase | chr1:10807132-10808966 REVERSEmoderately similar to ( 278)FENR3_ORYSACOG5048 VAR1 COG4886 COG5099 PRK08581 gb|CK205658;	-0.070339	-0.104579	-0.005839
8.1.4	TCA / org. transformation.TCA.IDH	ta.9737.2.s1_x_at	Transcript	moderately similar to ( 280)AT4G35260| Symbols: IDH1 | IDH1 (ISOCITRATE DEHYDROGENASE 1); isocitrate dehydrogenase (NAD+) | chr4:16774499-16776238 REVERSEweakly similar to ( 156)LEU3_SOLTU gb|CK212278;	0.001514	0.022684	0
8.1.4	TCA / org. transformation.TCA.IDH	ta.12996.2.s1_at	Transcript	weakly similar to ( 184)AT1G78780| Symbols: | pathogenesis-related family protein | chr1:29626340-29627324 REVERSEmoderately similar to ( 311)PRPX_HORVU gb|CK217712;	-0.326848	-0.225628	0.003088
8.1.5	TCA / org. transformation.TCA.2-oxoglutarate dehydrogenase	ta.968.1.s1_at	Transcript	moderately similar to ( 276)AT5G65750| Symbols: | 2-oxoglutarate dehydrogenase E1 component, putative / oxoglutarate decarboxylase, putative / alpha-ketoglutaric dehydrogenase, putative | chr5:26321438-26325173 FORWARD gb|BE404188;	-0.066097	-0.141227	-0.031377
8.1.7	TCA / org. transformation.TCA.succinate dehydrogenase	ta.7291.1.s1_at	Transcript	highly similar to ( 941)AT5G66760| Symbols: SDH1-1 | SDH1-1 (Succinate dehydrogenase 1-1) | chr5:26671002-26674450 FORWARDhighly similar to ( 987)DHSA_ORYSA gb|CD454445;	-0.255716	-0.180636	0.018496
8.2.10	TCA / org. transformation.other organic acid transformaitons.malic	ta.7720.1.s1_a_at	Transcript	moderately similar to ( 423)AT4G00570| Symbols: | malate oxidoreductase, putative | chr4:242817-246522 REVERSEmoderately similar to ( 429)MAON_SOLTU gb|AJ612921;	-0.037968	-0.123898	-0.066168
9.6	mitochondrial electron transport / ATP synthesis.cytochrome c	taaffx.105012.1.s1_at	Transcript	moderately similar to ( 201)AT4G10040| Symbols: CYTC-2 | CYTC-2 (CYTOCHROME C-2); electron carrier | chr4:6277080-6278278 FORWARDmoderately similar to ( 205)CYC_ORYSA gb|CA741509;	0.216004	0.241634	0
9.9	mitochondrial electron transport / ATP synthesis.F1-ATPase	ta.29314.2.s1_s_at	Transcript	moderately similar to ( 211)AT3G49210| Symbols: | similar to unknown protein [Arabidopsis thaliana] (TAIR:AT3G49200.1); similar to condensation domain-containing protein [Arabidopsis thaliana] (TAIR:AT3G49190.1); similar to unnamed protein product [Vitis vinifera] (GB:CAO48523.1); contains InterPro domain Protein of unknown function UPF0089 (InterPro:IPR004255); contains InterPro domain Protein o…	0	0	0.018712
9.9	mitochondrial electron transport / ATP synthesis.F1-ATPase	ta.4012.1.s1_at	Transcript	weakly similar to ( 179)AT4G29480| Symbols: | mitochondrial ATP synthase g subunit family protein | chr4:14486271-14487263 REVERSE gb|BJ249923;	0.65367	0.65876	0
10.1.1.1	cell wall.precursor synthesis.NDP sugar pyrophosphorylase.GDP mannose	ta.6794.2.a1_a_at	Transcript	moderately similar to ( 359)AT2G39770| Symbols: VTC1, SOZ1, EMB101, GMP1, CYT1 | CYT1 (CYTOKINESIS DEFECTIVE 1); nucleotidyltransferase | chr2:16596479-16597819 FORWARD gb|CK208132;	0.021307	0	-0.026037
10.1.4	cell wall.precursor synthesis.UGD	ta.2657.1.s1_s_at	Transcript	highly similar to ( 518)AT5G15490| Symbols: | UDP-glucose 6-dehydrogenase, putative | chr5:5027875-5029317 REVERSEhighly similar to ( 518)UGDH_SOYBNVAR1 COG5048 COG4886 PRK08581 COG5099 gb|BT009444.1;	0.192358	0	-0.189218
10.1.4	cell wall.precursor synthesis.UGD	taaffx.58276.1.s1_at	Transcript	moderately similar to ( 214)AT5G15490| Symbols: | UDP-glucose 6-dehydrogenase, putative | chr5:5027875-5029317 REVERSEmoderately similar to ( 216)UGDH_SOYBN gb|CA620898;	0.299251	0.157721	-0.064581
10.1.4	cell wall.precursor synthesis.UGD	ta.2657.1.s1_x_at	Transcript	highly similar to ( 518)AT5G15490| Symbols: | UDP-glucose 6-dehydrogenase, putative | chr5:5027875-5029317 REVERSEhighly similar to ( 518)UGDH_SOYBNVAR1 COG5048 COG4886 PRK08581 COG5099 gb|BT009444.1;	0.243642	0	-0.174982
10.1.10	cell wall.precursor synthesis.RHM	ta.10591.2.s1_a_at	Transcript	weakly similar to ( 101)AT1G63000| Symbols: UER1, NRS/ER | NRS/ER (NUCLEOTIDE-RHAMNOSE SYNTHASE/EPIMERASE-REDUCTASE) | chr1:23346175-23347524 FORWARD gb|CA649339;	0.029275	0	-0.075365
10.1.20	cell wall.precursor synthesis.phosphomannose isomerase	ta.27044.1.s1_at	Transcript	moderately similar to ( 269)AT1G67070| Symbols: DIN9 | DIN9 (DARK INDUCIBLE 9); mannose-6-phosphate isomerase | chr1:25045987-25048075 FORWARD gb|BJ263152;	0	0.084713	0.146443
10.5.4	cell wall.cell wall proteins.HRGP	ta.30762.1.s1_at	Transcript	moderately similar to ( 234)AT3G22440| Symbols: | hydroxyproline-rich glycoprotein family protein | chr3:7959861-7961893 FORWARD gb|BJ309229;	-0.054274	-0.060894	0
10.6.2	cell wall.degradation.mannan-xylose-arabinose-fucose	taaffx.111172.1.s1_at	Transcript	weakly similar to ( 125)AT5G10560| Symbols: | glycosyl hydrolase family 3 protein | chr5:3336336-3339352 REVERSE gb|CA646667;	0	0.012944	0.010824
10.6.3	cell wall.degradation.pectate lyases and polygalacturonases	ta.8782.1.s1_x_at	Transcript	weakly similar to ( 124)AT1G80170| Symbols: | polygalacturonase, putative / pectinase, putative | chr1:30158538-30160575 REVERSEweakly similar to ( 107)PGLR_ACTCH gb|CD454172;	-0.131159	-0.125489	0
10.7	cell wall.modification	ta.8296.1.s1_at	Transcript	moderately similar to ( 339)AT3G03220| Symbols: EXP13, ATEXP13, ATHEXP ALPHA 1.22, ATEXPA13 | ATEXPA13 (ARABIDOPSIS THALIANA EXPANSIN A13) | chr3:742662-743982 REVERSEmoderately similar to ( 460)EXP10_ORYSA gb|AY543533.1;	0.134746	-0.247126	-0.481096
10.8.1	cell wall.pectin*esterases.PME	ta.13308.2.s1_x_at	Transcript	weakly similar to ( 131)AT3G29090| Symbols: | pectinesterase family protein | chr3:11075041-11076572 FORWARD gb|CA646875;	0.001347	0.010337	0
11.1.9	lipid metabolism.FA synthesis and FA elongation.long chain fatty acid CoA ligase	ta.4650.1.a1_a_at	Transcript	moderately similar to ( 255)AT2G47240| Symbols: | long-chain-fatty-acid--CoA ligase family protein / long-chain acyl-CoA synthetase family protein | chr2:19400905-19404686 FORWARD gb|BQ162177;	0.124479	0.110939	0
11.1.9	lipid metabolism.FA synthesis and FA elongation.long chain fatty acid CoA ligase	ta.4650.2.s1_at	Transcript	weakly similar to ( 199)AT2G47240| Symbols: | long-chain-fatty-acid--CoA ligase family protein / long-chain acyl-CoA synthetase family protein | chr2:19400905-19404686 FORWARD gb|BJ269444;	0.043884	0.022634	0
11.1.9	lipid metabolism.FA synthesis and FA elongation.long chain fatty acid CoA ligase	ta.4650.1.a1_at	Transcript	moderately similar to ( 255)AT2G47240| Symbols: | long-chain-fatty-acid--CoA ligase family protein / long-chain acyl-CoA synthetase family protein | chr2:19400905-19404686 FORWARD gb|BQ162177;	0.173282	0.154882	0
11.1.10	lipid metabolism.FA synthesis and FA elongation.beta ketoacyl CoA synthase	taaffx.44236.1.s1_at	Transcript	moderately similar to ( 357)AT1G01120| Symbols: KCS1 | KCS1 (3-KETOACYL-COA SYNTHASE 1); acyltransferase | chr1:57392-58978 REVERSE gb|CK215050;	0	0.075062	0.027582
11.1.13	lipid metabolism.FA synthesis and FA elongation.acyl-CoA binding protein	taaffx.92769.1.s1_at	Transcript	weakly similar to ( 176)AT5G04420| Symbols: | kelch repeat-containing protein | chr5:1246868-1249456 REVERSE gb|BJ290242;	0	-0.004195	-0.084635
11.3	lipid metabolism.Phospholipid synthesis	taaffx.143995.14.s1_at	Transcript	highly similar to ( 511)AT4G16700| Symbols: PSD1 | PSD1 (PHOSPHATIDYLSERINE DECARBOXYLASE 1); phosphatidylserine decarboxylase | chr4:9395837-9398283 REVERSE gb|AY485644;	0.007768	0.020578	0
11.3	lipid metabolism.Phospholipid synthesis	ta.27665.1.s1_s_at	Transcript	moderately similar to ( 348)AT3G57650| Symbols: LPAT2 | LPAT2 (Lysophosphatidyl acyltransferase 2); 1-acylglycerol-3-phosphate O-acyltransferase | chr3:21360728-21363816 FORWARDmoderately similar to ( 408)LPAT_MAIZE gb|AL829455;	0.042039	0.037409	0
11.4	lipid metabolism.TAG synthesis	ta.1203.1.s1_at	Transcript	weakly similar to ( 178)AT2G19450| Symbols: AS11, ABX45, DGAT1, RDS1, ATDGAT, TAG1 | TAG1 (TRIACYLGLYCEROL BIOSYNTHESIS DEFECT 1); diacylglycerol O-acyltransferase | chr2:8433518-8436537 FORWARD gb|BE515598;	0.246357	0	-0.340637
11.6	lipid metabolism.lipid transfer proteins etc	ta.13070.1.s1_at	Transcript	weakly similar to ( 137)NLT41_HORVUCOG5048 VAR1 gb|CK151761;	0.199554	0.160834	0
13.1.1.1.2	amino acid metabolism.synthesis.central amino acid metabolism.GABA.GABA transaminase	ta.951.2.a1_at	Transcript	weakly similar to ( 186)AT3G22200| Symbols: HER1, POP2, GABA-T | POP2 (POLLEN-PISTIL INCOMPATIBILITY 2); 4-aminobutyrate transaminase | chr3:7835293-7838870 FORWARD gb|BE443630;	0	1.31174	1.2408
13.1.1.2.1	amino acid metabolism.synthesis.central amino acid metabolism.aspartate.aspartate aminotransferase	ta.5314.2.s1_x_at	Transcript	very weakly similar to (93.2)AT2G30970| Symbols: ASP1 | ASP1 (ASPARTATE AMINOTRANSFERASE 1) | chr2:13186089-13188763 FORWARD gb|CN010279;	0.023266	0	-0.037176
13.1.4.4.1	amino acid metabolism.synthesis.branched chain group.leucine specific.2-isopropylmalate synthase	ta.27614.1.s1_at	Transcript	highly similar to ( 676)AT1G74040| Symbols: MAML-3, IMS1, IPMS2 | IMS1; 2-isopropylmalate synthase | chr1:27845919-27849227 FORWARDhighly similar to ( 561)LEU1_SOYBNVAR1 gb|BT009534.1;	-0.001477	-0.013047	0
13.1.5.1.1	amino acid metabolism.synthesis.serine-glycine-cysteine group.serine.phosphoglycerate dehydrogenase	ta.4926.1.a1_s_at	Transcript	moderately similar to ( 473)AT1G17745| Symbols: PGDH | PGDH (3-PHOSPHOGLYCERATE DEHYDROGENASE); phosphoglycerate dehydrogenase | chr1:6101150-6104972 FORWARD gb|CA611909;	-0.579831	-0.593481	0
13.1.5.1.1	amino acid metabolism.synthesis.serine-glycine-cysteine group.serine.phosphoglycerate dehydrogenase	ta.24650.3.s1_a_at	Transcript	weakly similar to ( 183)AT4G34200| Symbols: EDA9 | EDA9 (embryo sac development arrest 9); NAD binding / amino acid binding / binding / catalytic/ cofactor binding / oxidoreductase, acting on the CH-OH group of donors, NAD or NADP as acceptor / phosphoglycerate dehydrogenase | chr4:16374045-16376565 REVERSE gb|CA718372;	-0.227515	-0.097605	0
13.1.5.3.1	amino acid metabolism.synthesis.serine-glycine-cysteine group.cysteine.OASTL	ta.99.1.s1_x_at	Transcript	moderately similar to ( 427)AT4G14880| Symbols: CYTACS1, ATCYS-3A, OASA1 | OASA1 (O-ACETYLSERINE (THIOL) LYASE (OAS-TL) ISOFORM A1) | chr4:8518204-8520045 REVERSEhighly similar to ( 502)CYSK_WHEATCOG5048 VAR1 COG4886 COG5099 PRK08581 gb|CD866760;	-0.088789	-0.030529	0.046329
13.1.5.3.1	amino acid metabolism.synthesis.serine-glycine-cysteine group.cysteine.OASTL	ta.9743.2.s1_x_at	Transcript	weakly similar to ( 140)AT4G14880| Symbols: CYTACS1, ATCYS-3A, OASA1 | OASA1 (O-ACETYLSERINE (THIOL) LYASE (OAS-TL) ISOFORM A1) | chr4:8518204-8520045 REVERSEweakly similar to ( 143)CYSK2_ORYSA gb|BJ229529;	-0.095122	-0.082612	0
13.1.5.3.2	amino acid metabolism.synthesis.serine-glycine-cysteine group.cysteine.SAT	ta.27026.1.s1_at	Transcript	moderately similar to ( 321)AT5G56760| Symbols: SAT5, SAT-52, AtSerat1;1 | AtSerat1;1 (SERINE ACETYLTRANSFERASE 52); serine O-acetyltransferase | chr5:22978724-22979808 REVERSE gb|BT008919.1;	0.664723	0.654433	0
13.1.6.1.7	amino acid metabolism.synthesis.aromatic aa.chorismate.chorismate synthase	ta.4852.1.s1_at	Transcript	highly similar to ( 514)AT1G48850| Symbols: EMB1144 | EMB1144 (EMBRYO DEFECTIVE 1144); chorismate synthase | chr1:18069067-18071624 REVERSE gb|CK198834;	0	0	0.01788
13.1.6.1.10	amino acid metabolism.synthesis.aromatic aa.chorismate.dehydroquinate/shikimate dehydrogenase	ta.28828.1.a1_at	Transcript	moderately similar to ( 494)AT3G06350| Symbols: EMB3004, MEE32 | EMB3004/MEE32 (EMBRYO DEFECTIVE 3004); 3-dehydroquinate dehydratase/ NADP binding / binding / catalytic/ shikimate 5-dehydrogenase | chr3:1924542-1927707 REVERSE gb|CA628330;	0.014316	0.012696	0
13.1.6.5.1	amino acid metabolism.synthesis.aromatic aa.tryptophan.anthranilate synthase	ta.4287.1.s1_at	Transcript	highly similar to ( 615)AT3G55870| Symbols: | anthranilate synthase, alpha subunit, putative | chr3:20742305-20744744 FORWARD gb|BQ161159;	-0.253755	-0.044835	0.157585
13.2.2.2	amino acid metabolism.degradation.glutamate family.proline	ta.3696.3.s1_a_at	Transcript	weakly similar to ( 171)AT5G38710| Symbols: | proline oxidase, putative / osmotic stress-responsive proline dehydrogenase, putative | chr5:15518570-15521129 FORWARD gb|CA647018;	0.302905	0.303415	0
15.2	metal handling.binding, chelation and storage	ta.27457.5.s1_x_at	Transcript	gb|BF200045;	2.15756	2.19205	0
16.1.1	secondary metabolism.isoprenoids.non-mevalonate pathway	taaffx.2554.1.s1_at	Transcript	moderately similar to ( 201)AT4G24490| Symbols: | protein binding / protein prenyltransferase | chr4:12655340-12658113 REVERSE gb|BJ309444;	-0.052418	-0.118288	-0.034088
16.1.1.1	secondary metabolism.isoprenoids.non-mevalonate pathway.DXS	ta.3366.1.s1_at	Transcript	nearly identical (1062)AT4G15560| Symbols: DEF, CLA, DXS, DXPS2, CLA1 | CLA1 (CLOROPLASTOS ALTERADOS 1) | chr4:8884216-8887252 FORWARDnearly identical (1206)DXS_ORYSA VAR1 gb|CK195723;	0.109767	-0.085297	-0.301987
16.1.4.2	secondary metabolism.isoprenoids.carotenoids.phytoene dehydrogenase	ta.1201.1.s1_at	Transcript	highly similar to ( 827)AT4G14210| Symbols: PDS, PDE226, PDS3 | PDS3 (PHYTOENE DESATURASE) | chr4:8190421-8194764 REVERSEhighly similar to ( 912)CRTI_ORYSA gb|BG906840;	0	0	-0.011055
16.2	secondary metabolism.phenylpropanoids	ta.8228.1.s1_at	Transcript	moderately similar to ( 202)AT5G48930| Symbols: HCT | transferase family protein | chr5:19853880-19855318 REVERSEweakly similar to ( 188)HCBT1_DIACA gb|BQ161624;	-0.434206	-0.317238	0
16.2	secondary metabolism.phenylpropanoids	taaffx.122461.1.s1_x_at	Transcript	weakly similar to ( 168)AT5G01210| Symbols: | transferase family protein | chr5:84553-85980 FORWARD gb|AJ615006;	0	0	-0.128694
16.2	secondary metabolism.phenylpropanoids	taaffx.122461.1.s1_at	Transcript	weakly similar to ( 168)AT5G01210| Symbols: | transferase family protein | chr5:84553-85980 FORWARD gb|AJ615006;	0.034298	0	-0.315078
16.2.1.1	secondary metabolism.phenylpropanoids.lignin biosynthesis.PAL	ta.7022.3.s1_at	Transcript	weakly similar to ( 150)AT3G53260| Symbols: PAL2 | PAL2 (phenylalanine ammonia-lyase 2); phenylalanine ammonia-lyase | chr3:19755234-19757597 REVERSEweakly similar to ( 190)PALY_WHEAT gb|BJ319555;	0	-0.08738	0
16.2.1.1	secondary metabolism.phenylpropanoids.lignin biosynthesis.PAL	taaffx.92008.1.a1_at	Transcript	weakly similar to ( 144)AT2G37040| Symbols: PAL1 | PAL1 (PHE AMMONIA LYASE 1); phenylalanine ammonia-lyase | chr2:15564681-15567316 REVERSEweakly similar to ( 194)PALY_WHEAT gb|CK163994;	0	-0.00196	-0.05652
16.2.1.1	secondary metabolism.phenylpropanoids.lignin biosynthesis.PAL	taaffx.92008.1.a1_s_at	Transcript	weakly similar to ( 144)AT2G37040| Symbols: PAL1 | PAL1 (PHE AMMONIA LYASE 1); phenylalanine ammonia-lyase | chr2:15564681-15567316 REVERSEweakly similar to ( 194)PALY_WHEAT gb|CK163994;	0.078863	0	-0.145133
16.2.1.4	secondary metabolism.phenylpropanoids.lignin biosynthesis.HCT	ta.9498.3.s1_x_at	Transcript	very weakly similar to (84.3)AT5G48930| Symbols: HCT | transferase family protein | chr5:19853880-19855318 REVERSE gb|AL820015;	-0.107041	-0.117291	0
16.2.1.10	secondary metabolism.phenylpropanoids.lignin biosynthesis.CAD	taaffx.11059.1.a1_s_at	Transcript	weakly similar to ( 182)AT4G37980| Symbols: ELI3-1 | ELI3-1 (ELICITOR-ACTIVATED GENE 3); binding / catalytic/ oxidoreductase/ zinc ion binding | chr4:17852664-17853908 FORWARDweakly similar to ( 194)MTDH_MESCR gb|CK215277;	0.049111	0.152591	0.055821
16.2.1.10	secondary metabolism.phenylpropanoids.lignin biosynthesis.CAD	ta.7828.1.a1_at	Transcript	moderately similar to ( 214)AT4G37980| Symbols: ELI3-1 | ELI3-1 (ELICITOR-ACTIVATED GENE 3); binding / catalytic/ oxidoreductase/ zinc ion binding | chr4:17852664-17853908 FORWARDmoderately similar to ( 214)MTDH_MESCR gb|CA668071;	0	0.10095	0.00188
16.2.1.10	secondary metabolism.phenylpropanoids.lignin biosynthesis.CAD	ta.28595.2.s1_x_at	Transcript	weakly similar to ( 176)AT4G39330| Symbols: | mannitol dehydrogenase, putative | chr4:18291262-18292734 FORWARDweakly similar to ( 189)MTDH_MESCR gb|CD889856;	0.116177	0.149977	0
16.8.3	secondary metabolism.flavonoids.dihydroflavonols	ta.9983.2.s1_at	Transcript	moderately similar to ( 420)AT5G42800| Symbols: TT3, M318, DFR | DFR (DIHYDROFLAVONOL 4-REDUCTASE); dihydrokaempferol 4-reductase | chr5:17181524-17183092 REVERSEhighly similar to ( 594)DFRA_HORVUVAR1 gb|AY555573.1;	-0.043546	-0.085596	0
16.8.3.1	secondary metabolism.flavonoids.dihydroflavonols.dihydrokaempferol 4-reductase	ta.6016.2.s1_x_at	Transcript	very weakly similar to (97.8)AT1G61720| Symbols: BAN | BAN (BANYULS) | chr1:22794991-22796422 REVERSE gb|BJ288127;	0	0.097298	0.060348
16.1	secondary metabolism.simple phenols	ta.25771.1.a1_at	Transcript	weakly similar to ( 147)AT5G58910| Symbols: LAC16 | LAC16 (laccase 16); copper ion binding / oxidoreductase | chr5:23806748-23808907 REVERSEweakly similar to ( 104)ASO_TOBAC gb|CD373848;	0	0.061217	0.000767
17.1.2	hormone metabolism.abscisic acid.signal transduction	ta.10723.1.a1_at	Transcript	weakly similar to ( 139)AT4G34000| Symbols: ABF3, DPBF5 | ABF3/DPBF5 (ABSCISIC ACID RESPONSIVE ELEMENTS-BINDING FACTOR 3); DNA binding / protein binding / transcription activator/ transcription factor | chr4:16296013-16297599 FORWARD gb|BQ166412;	0	-0.159485	-0.278615
17.1.3	hormone metabolism.abscisic acid.induced-regulated-responsive-activated	ta.4925.3.s1_a_at	Transcript	weakly similar to ( 181)AT1G74520| Symbols: ATHVA22A | ATHVA22A (Arabidopsis thaliana HVA22 homologue A) | chr1:28011770-28012817 REVERSEvery weakly similar to (92.0)HVA22_HORVU gb|BJ269072;	0.196204	0.171514	0
17.1.3	hormone metabolism.abscisic acid.induced-regulated-responsive-activated	ta.28587.1.s1_x_at	Transcript	weakly similar to ( 104)AT1G28200| Symbols: FIP1 | FIP1 (FH INTERACTING PROTEIN 1) | chr1:9850382-9852287 REVERSE gb|CA645579;	-0.025662	0	0.069642
17.1.3	hormone metabolism.abscisic acid.induced-regulated-responsive-activated	ta.4925.1.s1_x_at	Transcript	moderately similar to ( 222)AT1G74520| Symbols: ATHVA22A | ATHVA22A (Arabidopsis thaliana HVA22 homologue A) | chr1:28011770-28012817 REVERSEweakly similar to ( 105)HVA22_HORVU gb|CD934401;	0.10787	0.09843	0
17.2.3	hormone metabolism.auxin.induced-regulated-responsive-activated	taaffx.131077.1.s1_x_at	Transcript	moderately similar to ( 207)AT1G60710| Symbols: ATB2 | ATB2; oxidoreductase | chr1:22358738-22360292 REVERSEmoderately similar to ( 235)IN22_MAIZE gb|BJ281464;	0	-0.960318	-0.922648
17.5.1	hormone metabolism.ethylene.synthesis-degradation	ta.11292.1.a1_at	Transcript	weakly similar to ( 194)AT5G59530| Symbols: | 2-oxoglutarate-dependent dioxygenase, putative | chr5:24011660-24012941 REVERSEweakly similar to ( 189)DV4H_CATRO gb|CA646718;	0	-0.037994	-0.018824
17.5.1	hormone metabolism.ethylene.synthesis-degradation	ta.425.2.s1_at	Transcript	moderately similar to ( 291)AT1G05010| Symbols: ACO4, EAT1, EFE | EFE (ETHYLENE FORMING ENZYME) | chr1:1431418-1432694 REVERSEmoderately similar to ( 299)ACCO3_PETHY gb|BJ250436;	-0.249621	-0.073141	0.068671
17.5.1	hormone metabolism.ethylene.synthesis-degradation	ta.7223.1.s1_a_at	Transcript	moderately similar to ( 425)AT5G24530| Symbols: | oxidoreductase, 2OG-Fe(II) oxygenase family protein | chr5:8378967-8383157 FORWARDweakly similar to ( 196)FL3H_MALDO gb|AJ610099;	0.014174	0	-0.042604
17.5.1	hormone metabolism.ethylene.synthesis-degradation	ta.25763.1.s1_at	Transcript	moderately similar to ( 213)AT5G05600| Symbols: | oxidoreductase, 2OG-Fe(II) oxygenase family protein | chr5:1672267-1674603 FORWARDweakly similar to ( 131)LDOX_MALDO gb|CD373822;	0.267052	0.521062	0.101732
17.5.2	hormone metabolism.ethylene.signal transduction	ta.14074.2.s1_a_at	Transcript	weakly similar to ( 119)AT1G53910| Symbols: RAP2.12 | RAP2.12 | chr1:20138910-20140249 FORWARDweakly similar to ( 170)ERF1_ORYSA gb|CA681817;	0.053738	0.012908	0
17.5.3	hormone metabolism.ethylene.induced-regulated-responsive-activated	ta.5738.1.s1_at	Transcript	moderately similar to ( 272)AT5G01410| Symbols: ATPDX1.3, RSR4, PDX1.3, PDX1 | PDX1 (PYRIDOXINE BIOSYNTHESIS 1.3); protein heterodimerization/ protein homodimerization | chr5:172575-173504 REVERSEmoderately similar to ( 274)PDX1_PHAVU gb|BE492123;	-0.030384	-0.084734	-0.022414
17.5.3	hormone metabolism.ethylene.induced-regulated-responsive-activated	ta.12225.1.s1_x_at	Transcript	weakly similar to ( 140)AT3G24500| Symbols: MBF1C, ATMBF1C | ATMBF1C/MBF1C (MULTIPROTEIN BRIDGING FACTOR 1C); DNA binding / transcription coactivator/ transcription factor | chr3:8918762-8919208 FORWARD gb|BJ236507;	0.23324	0.22917	0
17.6.2	hormone metabolism.gibberelin.signal transduction	ta.6780.1.s1_at	Transcript	moderately similar to ( 345)AT3G54220| Symbols: SGR1, SCR | SCR (SCARECROW); transcription factor | chr3:20081528-20083603 FORWARDweakly similar to ( 139)CIGR2_ORYSA gb|BJ310928;	-0.002012	-0.136392	-0.044712
18.2	Co-factor and vitamine metabolism.thiamine	ta.22443.1.s1_at	Transcript	weakly similar to ( 192)AT2G29630| Symbols: | thiamine biosynthesis family protein / thiC family protein | chr2:12674472-12676646 FORWARD gb|CA745787;	-0.161877	-0.033827	0.021927
18.6	Co-factor and vitamine metabolism.biotin	ta.18763.1.s1_at	Transcript	weakly similar to ( 172)AT1G22800| Symbols: | methyltransferase | chr1:8072009-8074028 FORWARD gb|CN007864;	-0.12274	-0.25652	-0.09028
19.3	tetrapyrrole synthesis.urogen III methylase	ta.16497.1.s1_at	Transcript	weakly similar to ( 144)AT5G40850| Symbols: UPM1 | UPM1 (UROPHORPHYRIN METHYLASE 1); uroporphyrin-III C-methyltransferase | chr5:16384433-16385952 FORWARD gb|CA607295;	-0.432388	-0.275068	0.063968
19.32	tetrapyrrole synthesis.sirohydrochlorin ferrochelatase	ta.10795.1.s1_x_at	Transcript	very weakly similar to (92.4)AT1G50170| Symbols: ATSIRB | ATSIRB; sirohydrochlorin ferrochelatase | chr1:18585755-18587182 FORWARD gb|BQ483940;	-0.014525	-0.044275	0
20	stress	ta.6716.1.s1_at	Transcript	moderately similar to ( 265)AT4G08320| Symbols: | tetratricopeptide repeat (TPR)-containing protein | chr4:5252850-5254987 FORWARD gb|BJ261386;	-0.142476	-0.151506	0
20.1	stress.biotic	ta.2278.2.s1_a_at	Transcript	moderately similar to ( 288)AT2G43590| Symbols: | chitinase, putative | chr2:18088669-18089826 REVERSEmoderately similar to ( 300)CHIA_MAIZECOG5048 VAR1 gb|CK196331;	-0.542036	-1.12847	-0.434556
20.1	stress.biotic	taaffx.63989.1.a1_at	Transcript	weakly similar to ( 116)PRPX_HORVU gb|BJ320881;	-0.163393	-0.211173	-0.005183
20.1	stress.biotic	ta.21342.1.s1_x_at	Transcript	moderately similar to ( 389)AT3G12500| Symbols: PR3, PR-3, CHI-B, B-CHI, ATHCHIB | ATHCHIB (BASIC CHITINASE); chitinase | chr3:3962508-3963952 REVERSEmoderately similar to ( 442)CHIA_SECCEVAR1 COG5048 PRK08581 COG5099 SKN1 gb|AB029936.1;	-0.633819	-0.577719	0
20.1	stress.biotic	ta.22556.1.s1_x_at	Transcript	gb|CA608846;	-0.171413	-0.155513	0
20.1.1	stress.biotic.respiratory burst	taaffx.119266.1.s1_at	Transcript	moderately similar to ( 342)AT1G64060| Symbols: ATRBOHF, RBOHAP108, RBOHF, ATRBOH F | ATRBOH F (RESPIRATORY BURST OXIDASE PROTEIN F); NAD(P)H oxidase | chr1:23773929-23779980 FORWARD gb|BJ280207;	0.393791	0	-0.244941
20.1.1	stress.biotic.respiratory burst	ta.7051.2.s1_at	Transcript	weakly similar to ( 135)AT1G64060| Symbols: ATRBOHF, RBOHAP108, RBOHF, ATRBOH F | ATRBOH F (RESPIRATORY BURST OXIDASE PROTEIN F); NAD(P)H oxidase | chr1:23773929-23779980 FORWARD gb|BJ314502;	0.307745	0.160395	-0.037985
20.1.7	stress.biotic.PR-proteins	ta.22687.2.s1_at	Transcript	very weakly similar to (87.4)AT3G13650| Symbols: | disease resistance response | chr3:4463063-4463623 FORWARD gb|CA699977;	-0.071181	-0.064001	0
20.2.1	stress.abiotic.heat	ta.28758.1.s1_at	Transcript	moderately similar to ( 243)AT1G74310| Symbols: HSP101, HOT1, ATHSP101 | ATHSP101 (HEAT SHOCK PROTEIN 101); ATP binding / ATPase | chr1:27940376-27943523 REVERSEmoderately similar to ( 295)HS101_ORYSA gb|AJ603557;	0.332785	0.225625	-0.006675
20.2.1	stress.abiotic.heat	ta.985.1.s1_at	Transcript	very weakly similar to (89.0)AT4G25200| Symbols: ATHSP23.6-MITO | ATHSP23.6-MITO (MITOCHONDRION-LOCALIZED SMALL HEAT SHOCK PROTEIN 23.6) | chr4:12917099-12917868 FORWARDvery weakly similar to (95.9)HS22M_SOYBN gb|BE404837;	-0.184767	-0.226267	0
20.2.1	stress.abiotic.heat	ta.7307.1.s1_at	Transcript	weakly similar to ( 181)AT5G06410| Symbols: | DNAJ heat shock N-terminal domain-containing protein | chr5:1959720-1961133 REVERSE gb|CA658445;	-0.096677	-0.146637	0
20.2.1	stress.abiotic.heat	ta.22973.1.s1_x_at	Transcript	weakly similar to ( 130)AT5G12020| Symbols: HSP17.6II | HSP17.6II (17.6 KDA CLASS II HEAT SHOCK PROTEIN) | chr5:3882410-3882877 REVERSEweakly similar to ( 167)HSP21_MAIZE gb|AF350423.1;	0.263002	0.076452	-0.070822
20.2.1	stress.abiotic.heat	taaffx.1838.1.s1_x_at	Transcript	moderately similar to ( 256)AT5G02500| Symbols: HSP70-1, AT-HSC70-1, HSC70, HSC70-1 | HSC70-1 (heat shock cognate 70 kDa protein 1); ATP binding | chr5:554053-556332 REVERSEmoderately similar to ( 267)HSP7C_PETHY gb|CA596951;	0.42695	0.27336	-0.08035
20.2.1	stress.abiotic.heat	taaffx.120957.1.s1_at	Transcript	weakly similar to ( 146)AT5G37380| Symbols: | DNAJ heat shock N-terminal domain-containing protein | chr5:14834265-14835560 REVERSE gb|CF133813;	0	-0.047792	-0.184732
20.2.1	stress.abiotic.heat	ta.28083.1.s1_at	Transcript	weakly similar to ( 165)AT5G12020| Symbols: HSP17.6II | HSP17.6II (17.6 KDA CLASS II HEAT SHOCK PROTEIN) | chr5:3882410-3882877 REVERSEmoderately similar to ( 226)HSP21_MAIZE gb|X58279.1;	0.312827	0.149937	-0.048787
20.2.1	stress.abiotic.heat	taaffx.18332.1.s1_at	Transcript	moderately similar to ( 228)AT2G32120| Symbols: HSP70T-2 | HSP70T-2; ATP binding | chr2:13658797-13660488 REVERSEweakly similar to ( 108)HSP7C_PETHY gb|BJ296090;	0.540499	0.068209	-0.380379
20.2.1	stress.abiotic.heat	ta.10259.1.s1_at	Transcript	highly similar to ( 827)AT3G12580| Symbols: HSP70 | HSP70 (heat shock protein 70); ATP binding | chr3:3991494-3993696 REVERSEhighly similar to ( 802)HSP7C_PETHY VAR1 COG5048 MopB_Res-Cmplx1_Nad11-M COG4886 Merozoite_SPAM gb|BJ265952;	0.028809	0.026489	0
20.2.2	stress.abiotic.cold	ta.6673.1.a1_a_at	Transcript	very weakly similar to (89.7)AT5G55530| Symbols: | C2 domain-containing protein | chr5:22511665-22512882 FORWARD gb|BJ319533;	-0.062893	-0.107433	-0.010093
20.2.3	stress.abiotic.drought/salt	ta.28209.1.s1_a_at	Transcript	weakly similar to ( 160)AT5G25610| Symbols: RD22 | RD22 (RESPONSIVE TO DESSICATION 22) | chr5:8914501-8916687 REVERSE gb|CK209443;	0.069958	0.084218	0
20.2.4	stress.abiotic.touch/wounding	ta.641.1.s1_at	Transcript	moderately similar to ( 268)AT1G19660| Symbols: | wound-responsive family protein | chr1:6800352-6802231 REVERSE gb|BG906659;	0.097313	0.099223	0
20.2.99	stress.abiotic.unspecified	ta.25408.1.s1_at	Transcript	weakly similar to ( 172)AT1G11360| Symbols: | universal stress protein (USP) family protein | chr1:3822171-3822899 REVERSE gb|CD491633;	-0.0794494	-0.18379	0
21.1	redox.thioredoxin	ta.20390.1.s1_x_at	Transcript	highly similar to ( 590)AT4G04950| Symbols: | thioredoxin family protein | chr4:2517880-2519922 REVERSEVAR1 COG5048 gb|BJ316801;	0.041853	0.027503	0
21.1	redox.thioredoxin	ta.12576.2.s1_a_at	Transcript	weakly similar to ( 109)AT1G35620| Symbols: ATPDIL5-2 | ATPDIL5-2 (PDI-LIKE 5-2); thiol-disulfide exchange intermediate | chr1:13156482-13158258 FORWARD gb|BJ300510;	0.043844	0	0
21.2.1.2	redox.ascorbate and glutathione.ascorbate.GDP-L-galactose-hexose-1-phosphate guanyltransferase	ta.28166.2.s1_a_at	Transcript	weakly similar to ( 101)AT4G26850| Symbols: VTC2 | VTC2 (VITAMIN C DEFECTIVE 2) | chr4:13499268-13501151 REVERSE gb|CA640004;	0.009677	0.084307	0.049887
22.1.2	polyamine metabolism.synthesis.SAM decarboxylase	ta.9063.1.s1_x_at	Transcript	moderately similar to ( 205)AT5G15950| Symbols: | adenosylmethionine decarboxylase family protein | chr5:5206709-5207797 FORWARDmoderately similar to ( 391)DCAM_ORYSAVAR1 COG5048 gb|CK169206;	-0.005454	-0.023564	0
22.1.2	polyamine metabolism.synthesis.SAM decarboxylase	ta.9063.2.a1_x_at	Transcript	weakly similar to ( 161)AT3G25570| Symbols: | adenosylmethionine decarboxylase family protein | chr3:9288650-9289699 REVERSEmoderately similar to ( 263)DCAM_MAIZEVAR1 COG5048 gb|CK151676;	-0.003992	-0.023212	0
23.2	nucleotide metabolism.degradation	ta.11205.1.a1_at	Transcript	weakly similar to ( 174)AT4G04955| Symbols: ATALN | ATALN (ARABIDOPSIS ALLANTOINASE); allantoinase/ hydrolase | chr4:2522299-2525257 REVERSE gb|CD893576;	-0.169863	-0.235283	-0.015583
23.2	nucleotide metabolism.degradation	ta.12733.1.s1_at	Transcript	moderately similar to ( 209)AT5G63980| Symbols: ATSAL1, HOS2, FRY1, SAL1 | SAL1 (FIERY1); 3'(2'),5'-bisphosphate nucleotidase/ inositol or phosphatidylinositol phosphatase | chr5:25627066-25629028 FORWARDmoderately similar to ( 273)DPNP_ORYSA gb|BM135419;	-0.047255	-0.333745	-0.227435
23.3.2.2	nucleotide metabolism.salvage.nucleoside kinases.uridine kinase	ta.8985.1.s1_s_at	Transcript	very weakly similar to (97.1)AT1G03030| Symbols: | phosphoribulokinase/uridine kinase family protein | chr1:701621-703568 FORWARD gb|CA638281;	0.085456	0.014306	-0.012776
23.4.1	nucleotide metabolism.phosphotransfer and pyrophosphatases.adenylate kinase	ta.1573.1.s1_at	Transcript	moderately similar to ( 218)AT5G63400| Symbols: ADK1 | ADK1 (ADENYLATE KINASE 1); adenylate kinase | chr5:25410728-25412043 REVERSEmoderately similar to ( 239)KAD1_ORYSAVAR1 COG5048 gb|CK153469;	0.008959	0	-0.046409
23.4.2	nucleotide metabolism.phosphotransfer and pyrophosphatases.guanylate kinase	taaffx.38429.1.s1_at	Transcript	moderately similar to ( 293)AT3G06200| Symbols: | guanylate kinase, putative | chr3:1877684-1878532 FORWARD gb|BJ238520;	0.229597	0.174207	-0.004847
23.4.3	nucleotide metabolism.phosphotransfer and pyrophosphatases.uridylate kinase	ta.8125.1.s1_at	Transcript	moderately similar to ( 405)AT3G18680| Symbols: | aspartate/glutamate/uridylate kinase family protein | chr3:6427539-6429526 FORWARD gb|AL829386;	0.063182	0.141662	0.022962
23.4.10	nucleotide metabolism.phosphotransfer and pyrophosphatases.nucleoside diphosphate kinase	ta.1684.2.s1_x_at	Transcript	very weakly similar to (88.2)AT4G23900| Symbols: | nucleoside diphosphate kinase 4 (NDK4) | chr4:12424515-12426328 FORWARDvery weakly similar to (88.2)NDK4_SPIOL gb|CA648929;	0.014239	0	0
25	C1-metabolism	ta.1326.2.s1_x_at	Transcript	moderately similar to ( 247)AT5G16450| Symbols: | dimethylmenaquinone methyltransferase family protein | chr5:5374360-5375345 FORWARD gb|CA719033;	-0.758825	-0.067615	0.652795
25	C1-metabolism	taaffx.93088.1.s1_at	Transcript	moderately similar to ( 204)AT4G31120| Symbols: SKB1, ATPRMT5, PRMT5 | ATPRMT5/PRMT5/SKB1 (SHK1 BINDING PROTEIN 1); protein methyltransferase | chr4:15132544-15136574 REVERSE gb|CA730354;	0	0.020173	0
26.2	misc.UDP glucosyl and glucoronyl transferases	ta.23101.1.s1_at	Transcript	moderately similar to ( 262)AT5G04500| Symbols: | glycosyltransferase family protein 47 | chr5:1283605-1286156 FORWARD gb|BQ802059;	-0.061384	0	0.043044
26.2	misc.UDP glucosyl and glucoronyl transferases	taaffx.110417.1.s1_at	Transcript	very weakly similar to (95.1)AT2G36970| Symbols: | UDP-glucoronosyl/UDP-glucosyl transferase family protein | chr2:15536129-15537791 FORWARD gb|CA659166;	-0.150674	-0.191494	0
26.3	misc.gluco-, galacto- and mannosidases	ta.25552.1.s1_at	Transcript	moderately similar to ( 218)AT3G54440| Symbols: | glycoside hydrolase family 2 protein | chr3:20159472-20167997 REVERSEVAR1 gb|CD454487;	-0.101952	-0.083602	0
26.4	misc.beta 1,3 glucan hydrolases	ta.28.1.s1_at	Transcript	moderately similar to ( 220)E13B_HORVU gb|Y18212.1;	-0.736309	-0.691529	0
26.6	misc.O-methyl transferases	ta.17960.1.s1_at	Transcript	very weakly similar to (90.5)ZRP4_MAIZE gb|CA626582;	0	0.115021	0.130571
26.6	misc.O-methyl transferases	ta.17960.1.s1_x_at	Transcript	very weakly similar to (90.5)ZRP4_MAIZE gb|CA626582;	0	0.125575	0.134605
26.7	misc.oxidases - copper, flavone etc.	ta.4062.1.s1_x_at	Transcript	highly similar to ( 621)AT4G12420| Symbols: SKU5 | SKU5 (skewed 5); copper ion binding | chr4:7349938-7352865 REVERSEmoderately similar to ( 352)ASO_BRANA gb|CA703978;	-0.030037	-0.039337	0
26.8	misc.nitrilases, *nitrile lyases, berberine bridge enzymes, reticuline oxidases, troponine reductases	ta.4189.2.s1_x_at	Transcript	weakly similar to ( 186)AT1G12990| Symbols: | glycosyl transferase family 17 protein | chr1:4433971-4435550 FORWARD gb|CA626707;	0.091125	0.031055	-0.025845
26.8	misc.nitrilases, *nitrile lyases, berberine bridge enzymes, reticuline oxidases, troponine reductases	ta.4189.2.s1_a_at	Transcript	weakly similar to ( 186)AT1G12990| Symbols: | glycosyl transferase family 17 protein | chr1:4433971-4435550 FORWARD gb|CA626707;	0.077391	0.048101	0
26.9	misc.glutathione S transferases	ta.23704.1.s1_s_at	Transcript	moderately similar to ( 218)AT3G62760| Symbols: ATGSTF13 | ATGSTF13 (Arabidopsis thaliana Glutathione S-transferase (class phi) 13); glutathione transferase | chr3:23228401-23229222 REVERSEmoderately similar to ( 378)GSTH1_ORYSAVAR1 gb|AJ440795.1;	-0.085747	0	0.047297
26.9	misc.glutathione S transferases	ta.30944.1.s1_at	Transcript	weakly similar to ( 173)AT3G62760| Symbols: ATGSTF13 | ATGSTF13 (Arabidopsis thaliana Glutathione S-transferase (class phi) 13); glutathione transferase | chr3:23228401-23229222 REVERSEmoderately similar to ( 277)GSTF4_MAIZE gb|AJ440791.1;	0	0.043547	0.033167
26.9	misc.glutathione S transferases	ta.3418.1.s1_x_at	Transcript	very weakly similar to (94.4)AT3G62760| Symbols: ATGSTF13 | ATGSTF13 (Arabidopsis thaliana Glutathione S-transferase (class phi) 13); glutathione transferase | chr3:23228401-23229222 REVERSEweakly similar to ( 155)GSTF3_MAIZE gb|CK214532;	-0.116639	-0.182529	-0.025009
26.9	misc.glutathione S transferases	ta.1457.1.s1_s_at	Transcript	moderately similar to ( 220)AT1G78380| Symbols: GST8, ATGSTU19 | ATGSTU19 (GLUTATHIONE TRANSFERASE 8); glutathione transferase | chr1:29491552-29492712 REVERSEmoderately similar to ( 291)GSTU1_ORYSAVAR1 gb|BJ241436;	-0.069534	-0.069224	0
26.9	misc.glutathione S transferases	ta.1457.1.s1_x_at	Transcript	moderately similar to ( 220)AT1G78380| Symbols: GST8, ATGSTU19 | ATGSTU19 (GLUTATHIONE TRANSFERASE 8); glutathione transferase | chr1:29491552-29492712 REVERSEmoderately similar to ( 291)GSTU1_ORYSAVAR1 gb|BJ241436;	-0.022209	-0.039059	0
26.9	misc.glutathione S transferases	ta.303.2.s1_x_at	Transcript	weakly similar to ( 114)AT3G62760| Symbols: ATGSTF13 | ATGSTF13 (Arabidopsis thaliana Glutathione S-transferase (class phi) 13); glutathione transferase | chr3:23228401-23229222 REVERSEweakly similar to ( 185)GSTF2_WHEAT gb|CA668994;	-0.149023	-0.196413	-0.020253
26.1	misc.cytochrome P450	taaffx.28894.1.s1_at	Transcript	weakly similar to ( 144)AT2G45550| Symbols: CYP76C4 | CYP76C4 (cytochrome P450, family 76, subfamily C, polypeptide 4); oxygen binding | chr2:18780615-18782728 REVERSEweakly similar to ( 157)C71D9_SOYBN gb|BJ276920;	-0.183055	-0.354855	-0.085205
26.1	misc.cytochrome P450	ta.27570.1.s1_at	Transcript	moderately similar to ( 332)AT3G50660| Symbols: CYP90B1, CLM, SNP2, DWF4 | DWF4 (DWARF 4) | chr3:18825243-18828149 REVERSEweakly similar to ( 194)C724B_ORYSA gb|CD899311;	0	-0.341699	-0.268069
26.1	misc.cytochrome P450	ta.3703.1.a1_at	Transcript	weakly similar to ( 159)AT2G46950| Symbols: CYP709B2 | CYP709B2 (cytochrome P450, family 709, subfamily B, polypeptide 2); oxygen binding | chr2:19296535-19298610 REVERSEweakly similar to ( 159)C72A1_CATRO gb|CD373809;	-1.6074	-1.60787	0
26.1	misc.cytochrome P450	ta.3703.2.s1_at	Transcript	weakly similar to ( 171)AT2G46960| Symbols: CYP709B1 | CYP709B1 (cytochrome P450, family 709, subfamily B, polypeptide 1); oxygen binding | chr2:19299364-19301281 REVERSEvery weakly similar to (85.9)C72A1_CATRO gb|BJ246711;	-0.036458	-0.027528	0
26.1	misc.cytochrome P450	ta.13841.1.s1_at	Transcript	moderately similar to ( 355)AT3G14690| Symbols: CYP72A15 | CYP72A15 (cytochrome P450, family 72, subfamily A, polypeptide 15); oxygen binding | chr3:4937417-4939317 FORWARDmoderately similar to ( 325)C72A1_CATRO gb|AJ440511;	-0.093007	-0.126647	0
26.1	misc.cytochrome P450	ta.13364.2.a1_a_at	Transcript	weakly similar to ( 148)AT5G24910| Symbols: CYP714A1 | CYP714A1 (cytochrome P450, family 714, subfamily A, polypeptide 1); oxygen binding | chr5:8567677-8570263 REVERSEweakly similar to ( 112)C72A1_CATRO gb|BJ311437;	-0.432725	-0.012695	0.328265
26.11	misc.alcohol dehydrogenases	ta.4073.2.s1_at	Transcript	moderately similar to ( 241)AT1G51410| Symbols: | cinnamyl-alcohol dehydrogenase, putative (CAD) | chr1:19063553-19065092 FORWARDweakly similar to ( 151)DFRA_DIACA gb|CA676768;	-0.10371	-0.11631	0
26.11.1	misc.alcohol dehydrogenases	ta.10015.1.a1_a_at	Transcript	weakly similar to ( 118)AT1G32780| Symbols: | alcohol dehydrogenase, putative | chr1:11869957-11872575 REVERSE gb|BJ283630;	-0.00322	-0.03542	-0.00292
26.11.1	misc.alcohol dehydrogenases	ta.10015.1.a1_at	Transcript	weakly similar to ( 118)AT1G32780| Symbols: | alcohol dehydrogenase, putative | chr1:11869957-11872575 REVERSE gb|BJ283630;	0.023052	0.032502	0
26.12	misc.peroxidases	ta.18560.1.s1_s_at	Transcript	weakly similar to ( 187)AT4G33420| Symbols: | peroxidase, putative | chr4:16084859-16086108 FORWARDweakly similar to ( 120)PER2_ORYSA gb|CA643338;	-0.196787	0	0
26.12	misc.peroxidases	ta.18261.2.s1_x_at	Transcript	gb|BJ318556;	0.133264	0	-0.148024
26.12	misc.peroxidases	ta.8292.1.a1_at	Transcript	weakly similar to ( 127)AT5G19880| Symbols: | peroxidase, putative | chr5:6720580-6722413 REVERSEweakly similar to ( 135)PER2_CUCSA gb|BQ161703;	0.0542376	0.0550676	0
26.13	misc.acid and other phosphatases	ta.25391.1.s1_at	Transcript	weakly similar to ( 168)AT5G50400| Symbols: ATPAP27, PAP27 | ATPAP27/PAP27 (purple acid phosphatase 27); acid phosphatase/ protein serine/threonine phosphatase | chr5:20540801-20543457 REVERSEweakly similar to ( 169)NPP_HORVU gb|CD373720;	-0.03743	-0.15611	-0.0821
26.13	misc.acid and other phosphatases	ta.867.1.a1_at	Transcript	weakly similar to ( 151)AT5G50400| Symbols: ATPAP27, PAP27 | ATPAP27/PAP27 (purple acid phosphatase 27); acid phosphatase/ protein serine/threonine phosphatase | chr5:20540801-20543457 REVERSEweakly similar to ( 141)NPP_HORVU gb|BQ170416;	-0.114262	-0.195662	0
26.13	misc.acid and other phosphatases	ta.7582.1.s1_at	Transcript	weakly similar to ( 170)AT2G35320| Symbols: ATEYA | ATEYA (ARABIDOPSIS THALIANA EYES ABSENT HOMOLOG); protein tyrosine phosphatase, metal-dependent | chr2:14874153-14875466 REVERSE gb|BQ605761;	-0.019621	-0.034431	0
26.13	misc.acid and other phosphatases	ta.3559.3.s1_a_at	Transcript	very weakly similar to (98.6)AT1G15080| Symbols: ATLPP2, LPP2, ATPAP2 | ATPAP2 (PHOSPHATIDIC ACID PHOSPHATASE 2); phosphatidate phosphatase | chr1:5188075-5189471 FORWARD gb|CA623355;	0.014388	0	0
26.13	misc.acid and other phosphatases	ta.8639.1.s1_at	Transcript	highly similar to ( 636)AT1G13750| Symbols: | calcineurin-like phosphoesterase family protein | chr1:4715487-4718088 REVERSEmoderately similar to ( 476)NPP_HORVU gb|BQ162157;	-0.003295	-0.202125	-0.133665
26.17	misc.dynamin	ta.26919.2.s1_a_at	Transcript	moderately similar to ( 203)AT4G33650| Symbols: ADL2 | ADL2 (ARABIDOPSIS DYNAMIN-LIKE 2); GTP binding / GTPase | chr4:16161076-16166590 FORWARD gb|CA600750;	0.117981	0.124971	0
26.21	misc.protease inhibitor/seed storage/lipid transfer protein (LTP) family protein	ta.27911.1.s1_at	Transcript	very weakly similar to (84.3)AT4G30880| Symbols: | protease inhibitor/seed storage/lipid transfer protein (LTP) family protein | chr4:15035235-15035756 FORWARD gb|CD891590;	0	0.040003	0.000493
26.22	misc.short chain dehydrogenase/reductase (SDR)	ta.19440.1.s1_at	Transcript	very weakly similar to (85.1)AT1G62610| Symbols: | short-chain dehydrogenase/reductase (SDR) family protein | chr1:23185196-23186355 REVERSE gb|CA651760;	0.047393	0.086473	0.017293
26.22	misc.short chain dehydrogenase/reductase (SDR)	ta.995.1.s1_at	Transcript	moderately similar to ( 276)AT5G10050| Symbols: | short-chain dehydrogenase/reductase (SDR) family protein | chr5:3144255-3145644 FORWARD gb|BE405044;	-0.004353	-0.055863	-0.011223
26.23	misc.rhodanese	ta.1022.1.s1_at	Transcript	VAR1 gb|BQ162491;	0	0.077506	0.040956
26.28	misc.GDSL-motif lipase	ta.850.1.s1_at	Transcript	moderately similar to ( 212)AT1G28600| Symbols: | lipase, putative | chr1:10051590-10053059 REVERSEvery weakly similar to (85.5)EST_HEVBR gb|BJ240234;	0.095028	0.123578	0
26.28	misc.GDSL-motif lipase	ta.850.2.s1_at	Transcript	very weakly similar to (96.7)AT5G45910| Symbols: | GDSL-motif lipase/hydrolase family protein | chr5:18637647-18639491 REVERSE gb|BJ278007;	0.026211	0.015791	0
26.28	misc.GDSL-motif lipase	ta.19994.1.s1_at	Transcript	weakly similar to ( 162)AT1G09390| Symbols: | GDSL-motif lipase/hydrolase family protein | chr1:3031266-3033417 FORWARDweakly similar to ( 112)EST_HEVBR gb|CA604602;	0.017662	0	-0.045082
27.1.1	RNA.processing.splicing	taaffx.2456.1.s1_at	Transcript	moderately similar to ( 260)AT1G09140| Symbols: ATSRP30, ATSRP30.1, ATSRP30.2 | ATSRP30.1 (ARABIDOPSIS THALIANA SERINE/ARGININE PROTEIN 30.1); RNA binding | chr1:2943530-2945820 REVERSE gb|CD879554;	0.130845	0.186285	0
27.1.19	RNA.processing.ribonucleases	ta.28044.1.s1_at	Transcript	weakly similar to ( 139)AT1G74700| Symbols: NUZ | NUZ | chr1:28069006-28070791 FORWARD gb|BJ301989;	-0.108291	-0.198941	-0.016081
27.1.19	RNA.processing.ribonucleases	taaffx.33753.1.s1_at	Transcript	weakly similar to ( 130)AT5G22250| Symbols: | CCR4-NOT transcription complex protein, putative | chr5:7365608-7366444 REVERSEVAR1 gb|CK162146;	-0.114516	-0.051246	0
27.2	RNA.transcription	ta.608.3.s1_at	Transcript	weakly similar to ( 178)AT5G09920| Symbols: ATRPB15.9, RPB15.9.9, RPB15.9 | RPB15.9 (RNA polymerase II 15.9) | chr5:3096277-3097371 FORWARD gb|CA614399;	0.241916	0.267376	0
27.2	RNA.transcription	ta.12287.2.s1_a_at	Transcript	moderately similar to ( 260)AT4G21710| Symbols: EMB1989, RPB2, NRPB2 | NRPB2 (EMBRYO DEFECTIVE 1989); DNA binding | chr4:11535696-11542212 REVERSE gb|CA639227;	0	0.03917	0.03741
27.3.3	RNA.regulation of transcription.AP2/EREBP, APETALA2/Ethylene-responsive element binding protein family	ta.14074.3.s1_x_at	Transcript	very weakly similar to (94.7)ERF1_ORYSA gb|CA613456;	0.079111	0.029251	0
27.3.3	RNA.regulation of transcription.AP2/EREBP, APETALA2/Ethylene-responsive element binding protein family	ta.14074.2.s1_a_at	Transcript	weakly similar to ( 119)AT1G53910| Symbols: RAP2.12 | RAP2.12 | chr1:20138910-20140249 FORWARDweakly similar to ( 170)ERF1_ORYSA gb|CA681817;	0.053738	0.012908	0
27.3.3	RNA.regulation of transcription.AP2/EREBP, APETALA2/Ethylene-responsive element binding protein family	ta.21124.1.s1_x_at	Transcript	very weakly similar to (82.4)AT1G72360| Symbols: | ethylene-responsive element-binding protein, putative | chr1:27245566-27246439 FORWARDvery weakly similar to (83.6)ERF1_ORYSA gb|CA614326;	0	0.006474	0.022464
27.3.12	RNA.regulation of transcription.C3H zinc finger family	ta.12878.1.s1_at	Transcript	very weakly similar to (97.4)AT3G48440| Symbols: | zinc finger (CCCH-type) family protein | chr3:17952387-17954561 FORWARDvery weakly similar to (94.4)ZFNL_PEA gb|CA711161;	0	-0.122172	-0.061282
27.3.14	RNA.regulation of transcription.CCAAT box binding factor family, HAP2	ta.1817.1.s1_at	Transcript	weakly similar to ( 114)AT1G54160| Symbols: | CCAAT-binding transcription factor (CBF-B/NF-YA) family protein | chr1:20221248-20222373 REVERSE gb|BT009594.1;	0.083494	0	-0.090074
27.3.19	RNA.regulation of transcription.EIN3-like(EIL) transcription factor family	ta.9677.2.s1_at	Transcript	moderately similar to ( 425)AT2G27050| Symbols: EIL1 | EIL1 (ETHYLENE-INSENSITIVE3-LIKE 1); transcription factor | chr2:11553392-11555146 FORWARD gb|BQ579233;	0	-0.007594	-0.019924
27.3.19	RNA.regulation of transcription.EIN3-like(EIL) transcription factor family	ta.9677.2.s1_x_at	Transcript	moderately similar to ( 425)AT2G27050| Symbols: EIL1 | EIL1 (ETHYLENE-INSENSITIVE3-LIKE 1); transcription factor | chr2:11553392-11555146 FORWARD gb|BQ579233;	0	-0.01666	-0.00911
27.3.24	RNA.regulation of transcription.MADS box transcription factor family	ta.14090.1.s1_at	Transcript	moderately similar to ( 205)AT5G20240| Symbols: PI | PI (PISTILLATA); DNA binding / transcription factor | chr5:6829205-6831210 FORWARDmoderately similar to ( 340)MADS4_ORYSA gb|AB107991.1;	0.050237	0.295457	0.077787
27.3.24	RNA.regulation of transcription.MADS box transcription factor family	ta.7594.2.s1_x_at	Transcript	weakly similar to ( 139)AT5G15800| Symbols: AGL2, SEP1 | SEP1 (SEPALLATA1) | chr5:5151597-5153770 REVERSEweakly similar to ( 185)MAD34_ORYSA gb|BJ304705;	0.04628	0	-0.00813
27.3.24	RNA.regulation of transcription.MADS box transcription factor family	taaffx.143995.19.s1_at	Transcript	moderately similar to ( 214)AT5G15800| Symbols: AGL2, SEP1 | SEP1 (SEPALLATA1) | chr5:5151597-5153770 REVERSEmoderately similar to ( 332)MAD34_ORYSA gb|AY188333;	0.047933	0	0
27.3.24	RNA.regulation of transcription.MADS box transcription factor family	ta.7594.2.s1_at	Transcript	weakly similar to ( 139)AT5G15800| Symbols: AGL2, SEP1 | SEP1 (SEPALLATA1) | chr5:5151597-5153770 REVERSEweakly similar to ( 185)MAD34_ORYSA gb|BJ304705;	0.035168	0	-0.016538
27.3.24	RNA.regulation of transcription.MADS box transcription factor family	ta.3395.1.s1_at	Transcript	moderately similar to ( 216)AT1G24260| Symbols: AGL9, SEP3 | SEP3 (SEPALLATA3); transcription factor | chr1:8593779-8595851 REVERSEmoderately similar to ( 332)MADS5_ORYSA gb|CN009238;	-0.575854	0	0.605464
27.3.25	RNA.regulation of transcription.MYB domain transcription factor family	ta.25919.1.s1_at	Transcript	weakly similar to ( 194)AT5G59780| Symbols: AtMYB59, MYB59 | MYB59 (myb domain protein 59); DNA binding / transcription factor | chr5:24099651-24100481 REVERSEmoderately similar to ( 335)MYBA2_ORYSAVAR1 gb|BT009536.1;	-0.009616	-0.173166	-0.109376
27.3.25	RNA.regulation of transcription.MYB domain transcription factor family	ta.5251.1.a1_at	Transcript	very weakly similar to (91.3)MYBA1_ORYSA gb|CK197066;	-0.065751	-0.191321	-0.067571
27.3.25	RNA.regulation of transcription.MYB domain transcription factor family	ta.12834.1.s1_s_at	Transcript	weakly similar to ( 138)AT5G59780| Symbols: AtMYB59, MYB59 | MYB59 (myb domain protein 59); DNA binding / transcription factor | chr5:24099651-24100481 REVERSEweakly similar to ( 142)MYBA2_ORYSAVAR1 gb|CK199478;	-0.128213	-0.145873	0
27.3.26	RNA.regulation of transcription.MYB-related transcription factor family	ta.1654.1.s1_x_at	Transcript	very weakly similar to (83.2)AT1G70000| Symbols: | DNA-binding family protein | chr1:26367337-26368298 REVERSEVAR1 COG5048 gb|BE515773;	-0.10603	-0.00058	0.08524
27.3.32	RNA.regulation of transcription.WRKY domain transcription factor family	ta.26978.1.a1_at	Transcript	weakly similar to ( 132)AT2G47260| Symbols: ATWRKY23, WRKY23 | WRKY23 (WRKY DNA-binding protein 23); transcription factor | chr2:19412115-19413516 REVERSE gb|CD454906;	0	0.019502	0
27.3.32	RNA.regulation of transcription.WRKY domain transcription factor family	ta.4678.2.s1_at	Transcript	weakly similar to ( 142)AT4G31800| Symbols: WRKY18 | WRKY18 (WRKY DNA-binding protein 18); transcription factor | chr4:15383302-15384818 FORWARD gb|CK163938;	0.252817	0.182877	0
27.3.35	RNA.regulation of transcription.bZIP transcription factor family	ta.26853.1.a1_at	Transcript	weakly similar to ( 119)RF2B_ORYSA gb|CD491451;	0.060108	0	-0.106008
27.3.52	RNA.regulation of transcription.Global transcription factor group	ta.7453.1.s1_at	Transcript	moderately similar to ( 265)AT2G34900| Symbols: IMB1 | IMB1 (IMBIBITION-INDUCIBLE 1); DNA binding | chr2:14730412-14732641 REVERSE gb|CK205526;	-0.027176	-0.042226	0
27.3.57	RNA.regulation of transcription.JUMONJI family	taaffx.120691.1.s1_at	Transcript	weakly similar to ( 132)AT1G78280| Symbols: | transcription factor jumonji (jmjC) domain-containing protein | chr1:29457716-29462011 FORWARD gb|BJ210213;	0.171602	0.067942	-0.054362
27.3.65	RNA.regulation of transcription.Polycomb Group (PcG)	taaffx.4553.1.s1_at	Transcript	weakly similar to ( 164)AT5G65910| Symbols: | BSD domain-containing protein | chr5:26378818-26380567 REVERSE gb|CA616367;	-0.035959	-0.039039	0
27.3.65	RNA.regulation of transcription.Polycomb Group (PcG)	taaffx.4553.1.s1_s_at	Transcript	weakly similar to ( 164)AT5G65910| Symbols: | BSD domain-containing protein | chr5:26378818-26380567 REVERSE gb|CA616367;	-0.111655	-0.126675	0
27.3.66	RNA.regulation of transcription.Psudo ARR transcription factor family	ta.13464.1.s1_s_at	Transcript	very weakly similar to (80.9)PRR1_ORYSA gb|BG313281;	0	-0.084918	-0.062278
27.3.67	RNA.regulation of transcription.putative transcription regulator	ta.9186.2.s1_at	Transcript	moderately similar to ( 363)AT1G67370| Symbols: ASY1 | ASY1 (ASYNAPTIC 1); DNA binding | chr1:25243010-25247376 REVERSE gb|CA498549;	0.188202	0	-0.130522
27.3.67	RNA.regulation of transcription.putative transcription regulator	taaffx.19277.1.s1_at	Transcript	weakly similar to ( 161)AT2G29570| Symbols: PCNA2 | PCNA2 (PROLIFERATING CELL NUCLEAR ANTIGEN 2); DNA binding / DNA polymerase processivity factor | chr2:12657216-12658675 REVERSEweakly similar to ( 167)PCNA_MAIZE gb|CA608865;	-0.213929	0	0.155959
27.3.67	RNA.regulation of transcription.putative transcription regulator	ta.26244.1.s1_at	Transcript	weakly similar to ( 167)AT3G14810| Symbols: | mechanosensitive ion channel domain-containing protein / MS ion channel domain-containing protein | chr3:4971230-4974223 REVERSE gb|CD491651;	0.045956	0	-0.044306
27.3.67	RNA.regulation of transcription.putative transcription regulator	ta.12669.1.s1_x_at	Transcript	weakly similar to ( 134)AT3G57540| Symbols: | remorin family protein | chr3:21312600-21313901 REVERSE gb|CK215067;	0.359854	0.142244	-0.154434
27.3.67	RNA.regulation of transcription.putative transcription regulator	taaffx.129139.2.s1_x_at	Transcript	moderately similar to ( 257)AT1G08370| Symbols: DCP1 | DCP1 (DECAPPING 1); m7G(5')pppN diphosphatase/ protein homodimerization | chr1:2638352-2640364 FORWARDVAR1 gb|CA642451;	0.017754	-0.009934	-0.070734
27.3.69	RNA.regulation of transcription.SET-domain transcriptional regulator family	taaffx.12328.1.s1_at	Transcript	moderately similar to ( 205)AT4G27910| Symbols: | PHD finger protein-related / SET domain-containing protein (TX4) | chr4:13894700-13900262 FORWARDvery weakly similar to (80.1)EZ1_MAIZE gb|BJ276913;	-0.016181	-0.178601	-0.074101
27.3.69	RNA.regulation of transcription.SET-domain transcriptional regulator family	taaffx.120364.1.a1_at	Transcript	moderately similar to ( 239)AT4G27910| Symbols: | PHD finger protein-related / SET domain-containing protein (TX4) | chr4:13894700-13900262 FORWARD gb|BJ228599;	-0.192559	0	0.076899
27.3.99	RNA.regulation of transcription.unclassified	ta.6222.2.s1_at	Transcript	moderately similar to ( 222)AT3G20800| Symbols: | rcd1-like cell differentiation protein, putative | chr3:7271418-7273903 REVERSE gb|BJ211810;	-0.07293	-0.0702	0
27.3.99	RNA.regulation of transcription.unclassified	ta.25381.1.s1_s_at	Transcript	weakly similar to ( 193)AT5G10760| Symbols: | aspartyl protease family protein | chr5:3400672-3402166 REVERSE gb|CD454332;	-0.1998	-0.09507	0.05577
27.3.99	RNA.regulation of transcription.unclassified	ta.8462.1.a1_at	Transcript	very weakly similar to (95.5)AT3G22180| Symbols: | zinc finger (DHHC type) family protein | chr3:7827197-7830515 FORWARDVAR1 COG5048 gb|CK164182;	-0.075835	-0.086735	0
27.3.99	RNA.regulation of transcription.unclassified	ta.16668.1.s1_x_at	Transcript	weakly similar to ( 155)AT3G54826| Symbols: | similar to Os02g0819700 [Oryza sativa (japonica cultivar-group)] (GB:NP_001048537.1); similar to hypothetical protein OsI_009279 [Oryza sativa (indica cultivar-group)] (GB:EAY88046.1); contains InterPro domain Zinc finger, Zim17-type (InterPro:IPR007853) | chr3:20321332-20322630 FORWARD gb|CK212492;	0.055517	0.105287	0
27.4	RNA.RNA binding	taaffx.129056.1.s1_at	Transcript	very weakly similar to ( 100)AT3G04610| Symbols: FLK | FLK (FLOWERING LOCUS KH DOMAIN); nucleic acid binding | chr3:1250768-1254278 REVERSEVAR1 gb|CA655988;	0	0.033846	0.035486
28.1	DNA.synthesis/chromatin structure	ta.438.1.s1_x_at	Transcript	very weakly similar to (98.6)AT4G21585| Symbols: ENDO4 | ENDO4 (ENDONUCLEASE 4); T/G mismatch-specific endonuclease/ endonuclease/ nucleic acid binding / single-stranded DNA specific endodeoxyribonuclease | chr4:11478000-11479965 FORWARD gb|BG908651;	0.079327	0.074517	0
28.1.3	DNA.synthesis/chromatin structure.histone	ta.10329.43.s1_x_at	Transcript	weakly similar to ( 162)AT5G59970| Symbols: | histone H4 | chr5:24163578-24163889 REVERSEweakly similar to ( 162)H4_PEA gb|BJ277068;	0	0.140738	0.104498
28.1.3	DNA.synthesis/chromatin structure.histone	ta.7378.36.s1_at	Transcript	weakly similar to ( 167)AT5G22880| Symbols: H2B, HTB2 | H2B/HTB2 (HISTONE H2B); DNA binding | chr5:7652133-7652570 REVERSEweakly similar to ( 171)H2B3_WHEAT gb|BJ305501;	-1.29852	0	1.48236
28.1.3	DNA.synthesis/chromatin structure.histone	ta.10329.40.s1_x_at	Transcript	weakly similar to ( 162)AT5G59970| Symbols: | histone H4 | chr5:24163578-24163889 REVERSEweakly similar to ( 162)H4_PEA gb|BJ308966;	0	0.034966	0.039376
28.1.3	DNA.synthesis/chromatin structure.histone	ta.24742.1.s1_x_at	Transcript	weakly similar to ( 147)AT5G02560| Symbols: HTA12 | HTA12; DNA binding | chr5:575435-576454 FORWARDweakly similar to ( 157)H2A3_WHEAT gb|BU101162;	0.203803	0.239843	0
28.1.3	DNA.synthesis/chromatin structure.histone	ta.7378.36.s1_x_at	Transcript	weakly similar to ( 167)AT5G22880| Symbols: H2B, HTB2 | H2B/HTB2 (HISTONE H2B); DNA binding | chr5:7652133-7652570 REVERSEweakly similar to ( 171)H2B3_WHEAT gb|BJ305501;	-1.15397	0	1.35633
28.2	DNA.repair	ta.9251.3.s1_x_at	Transcript	very weakly similar to (90.1)AT1G01490| Symbols: | heavy-metal-associated domain-containing protein | chr1:180401-182066 REVERSE gb|CA703161;	0.253306	0	-0.273426
28.2	DNA.repair	ta.5102.1.s1_s_at	Transcript	moderately similar to ( 202)AT1G75230| Symbols: | HhH-GPD base excision DNA repair family protein | chr1:28238105-28240113 FORWARD gb|CK171554;	-0.067293	-0.071133	0
28.2	DNA.repair	ta.9251.3.s1_at	Transcript	very weakly similar to (90.1)AT1G01490| Symbols: | heavy-metal-associated domain-containing protein | chr1:180401-182066 REVERSE gb|CA703161;	0.270838	0	-0.277678
28.2	DNA.repair	ta.7916.2.s1_s_at	Transcript	very weakly similar to (83.2)AT1G01490| Symbols: | heavy-metal-associated domain-containing protein | chr1:180401-182066 REVERSE gb|BJ210289;	0.126715	0.163105	0
28.99	DNA.unspecified	ta.23196.3.s1_a_at	Transcript	very weakly similar to ( 100)AT4G34490| Symbols: CAP 1, CAP1, ATCAP1 | ATCAP1 (CYCLASE ASSOCIATED PROTEIN 1) | chr4:16484901-16487360 REVERSE gb|CA648738;	0.001687	0.049437	0.024757
29.2.1.2.2.19	protein.synthesis.ribosomal protein.eukaryotic.60S subunit.L19	ta.9163.3.a1_x_at	Transcript	weakly similar to ( 101)AT4G02230| Symbols: | 60S ribosomal protein L19 (RPL19C) | chr4:979391-980640 REVERSE gb|BG907040;	-0.040653	0.055483	0.145773
29.2.3	protein.synthesis.initiation	ta.24609.1.a1_at	Transcript	weakly similar to ( 160)AT1G76810| Symbols: | eukaryotic translation initiation factor 2 family protein / eIF-2 family protein | chr1:28836260-28841204 REVERSE gb|BJ230659;	-1.53563	-1.52002	0
29.2.3	protein.synthesis.initiation	ta.1305.2.s1_x_at	Transcript	moderately similar to ( 270)AT1G13950| Symbols: EIF-5A | EIF-5A (eukaryotic translation initiation factor 5A-1); translation initiation factor | chr1:4773628-4774665 FORWARDmoderately similar to ( 277)IF5A4_SOLTU gb|BJ291943;	0.119979	0.183429	0.032659
29.2.4	protein.synthesis.elongation	taaffx.121919.1.s1_at	Transcript	weakly similar to ( 183)AT1G56070| Symbols: AT1G56075.1, LOS1 | LOS1 (Low expression of osmotically responsive genes 1); translation elongation factor/ translation factor, nucleic acid binding | chr1:20971910-20974742 REVERSEweakly similar to ( 182)EF2_BETVU gb|BJ267215;	0	0.074732	0.070892
29.3.2	protein.targeting.mitochondria	ta.390.1.s1_at	Transcript	gb|BF474080;	0	0.025046	0.012896
29.3.4.3	protein.targeting.secretory pathway.vacuole	ta.1398.1.s1_a_at	Transcript	moderately similar to ( 252)AT5G53530| Symbols: | vacuolar protein sorting-associated protein 26, putative / VPS26, putative | chr5:21763501-21765382 REVERSE gb|BQ802527;	0	-0.008241	0
29.3.4.99	protein.targeting.secretory pathway.unspecified	ta.19404.1.s1_x_at	Transcript	moderately similar to ( 262)AT5G17060| Symbols: ATARFB1B | ATARFB1B; GTP binding | chr5:5611059-5612642 FORWARDweakly similar to ( 184)ARF2_ORYSAVAR1 COG5048 gb|CK164552;	0.016908	0	0
29.3.4.99	protein.targeting.secretory pathway.unspecified	ta.3008.2.s1_at	Transcript	moderately similar to ( 207)AT1G52600| Symbols: | signal peptidase, putative | chr1:19594281-19596155 FORWARD gb|BJ242407;	0.024104	-0.879524	-0.988424
29.3.4.99	protein.targeting.secretory pathway.unspecified	ta.1640.1.s1_a_at	Transcript	moderately similar to ( 358)AT2G47170| Symbols: ARF1A1c | ARF1A1c (ADP-RIBOSYLATION FACTOR 1); GTP binding / phospholipase activator/ protein binding | chr2:19374334-19375588 FORWARDmoderately similar to ( 352)ARF_VIGUNVAR1 COG5048 gb|CK193687;	0.334527	0	-0.174077
29.4	protein.postranslational modification	ta.6517.3.s1_x_at	Transcript	weakly similar to ( 137)AT3G02750| Symbols: | protein phosphatase 2C family protein / PP2C family protein | chr3:593608-595464 REVERSE gb|BQ171473;	-0.049975	-0.040835	0
29.4	protein.postranslational modification	ta.9116.2.s1_a_at	Transcript	weakly similar to ( 162)AT5G59010| Symbols: | protein kinase-related | chr5:23837804-23839725 REVERSE gb|CA611062;	-0.399721	-0.470011	-0.008091
29.4	protein.postranslational modification	ta.22868.2.s1_x_at	Transcript	weakly similar to ( 105)AT2G39840| Symbols: TOPP4 | TOPP4 (Type one serine/threonine protein phosphatase 4); protein serine/threonine phosphatase | chr2:16634508-16635867 FORWARDweakly similar to ( 110)PP1_ORYSA gb|CA609685;	0	0.036924	0.020684
29.4	protein.postranslational modification	ta.22868.2.s1_a_at	Transcript	weakly similar to ( 105)AT2G39840| Symbols: TOPP4 | TOPP4 (Type one serine/threonine protein phosphatase 4); protein serine/threonine phosphatase | chr2:16634508-16635867 FORWARDweakly similar to ( 110)PP1_ORYSA gb|CA609685;	0	0.023338	0.006618
29.4	protein.postranslational modification	ta.6133.2.s1_a_at	Transcript	weakly similar to ( 171)AT3G58640| Symbols: | protein kinase family protein | chr3:21698130-21703652 REVERSE gb|CA644043;	-0.069355	-0.101465	-0.017365
29.4	protein.postranslational modification	ta.28188.3.s1_s_at	Transcript	weakly similar to ( 121)AT2G30020| Symbols: | protein phosphatase 2C, putative / PP2C, putative | chr2:12821514-12822981 FORWARD gb|CA604824;	0.020095	0.063515	0
29.4	protein.postranslational modification	taaffx.120000.2.s1_s_at	Transcript	weakly similar to ( 153)AT5G20930| Symbols: TSL | TSL (TOUSLED); kinase | chr5:7098215-7102972 FORWARD gb|CA639154;	-0.090318	0	0.088028
29.4	protein.postranslational modification	taaffx.25815.1.s1_at	Transcript	very weakly similar to (90.9)AT5G55830| Symbols: | lectin protein kinase, putative | chr5:22611881-22613926 FORWARD gb|CA610672;	0.834935	0.658415	0
29.4	protein.postranslational modification	ta.7132.1.s1_at	Transcript	highly similar to ( 530)AT5G08160| Symbols: ATPK3 | ATPK3 (Arabidopsis thaliana serine/threonine protein kinase 3); kinase | chr5:2625904-2627943 REVERSE gb|CA686456;	-0.012303	-0.067373	-0.036283
29.4	protein.postranslational modification	taaffx.120000.1.s1_at	Transcript	moderately similar to ( 457)AT5G20930| Symbols: TSL | TSL (TOUSLED); kinase | chr5:7098215-7102972 FORWARDVAR1 gb|BJ248340;	-0.069388	0	0.062598
29.4	protein.postranslational modification	ta.6517.1.s1_a_at	Transcript	moderately similar to ( 213)AT1G16220| Symbols: | protein phosphatase 2C family protein / PP2C family protein | chr1:5548647-5550547 FORWARD gb|BQ171274;	-0.045812	-0.047022	0
29.4	protein.postranslational modification	ta.13268.1.s1_at	Transcript	moderately similar to ( 421)AT3G16560| Symbols: | protein phosphatase 2C-related / PP2C-related | chr3:5636057-5637708 REVERSE gb|BJ229779;	-0.003327	0	0
29.4	protein.postranslational modification	ta.9287.1.s1_at	Transcript	highly similar to ( 597)AT4G24740| Symbols: AME1, AFC2 | AFC2 (ARABIDOPSIS FUS3-COMPLEMENTING GENE 1); kinase | chr4:12754739-12757663 REVERSEvery weakly similar to (94.4)CDC2_MAIZECOG5048 VAR1 COG4886 COG5099 PRK08581 gb|CN012882;	-0.073587	-0.062417	0
29.4	protein.postranslational modification	ta.10449.2.s1_at	Transcript	weakly similar to ( 194)AT4G24400| Symbols: SnRK3.13, PKS11, CIPK8 | CIPK8 (CBL-INTERACTING PROTEIN KINASE 8) | chr4:12617389-12620453 FORWARDweakly similar to ( 177)CIPK1_ORYSA gb|BJ246118;	0	0.032684	0.009824
29.4	protein.postranslational modification	ta.7065.1.s1_at	Transcript	highly similar to ( 676)AT3G03940| Symbols: | protein kinase family protein | chr3:1014419-1018251 REVERSE gb|BJ254686;	-0.036175	-0.058425	-0.005445
29.4	protein.postranslational modification	taaffx.121170.1.s1_at	Transcript	weakly similar to ( 170)AT5G10930| Symbols: SnRK3.24, CIPK5 | CIPK5 (CBL-INTERACTING PROTEIN KINASE 5); kinase | chr5:3445570-3446907 REVERSEweakly similar to ( 138)CIPK1_ORYSA gb|BG909521;	0	0	0.0285066
29.4.1.57	protein.postranslational modification.kinase.receptor like cytoplasmatic kinase VII	ta.1996.1.s1_s_at	Transcript	weakly similar to ( 193)AT3G62220| Symbols: | serine/threonine protein kinase, putative | chr3:23040251-23041839 REVERSEvery weakly similar to (81.6)NORK_PEA gb|CD374013;	-0.167598	-0.273068	-0.038428
29.4.1.57	protein.postranslational modification.kinase.receptor like cytoplasmatic kinase VII	ta.6404.1.s1_at	Transcript	weakly similar to ( 192)AT5G01020| Symbols: | protein kinase family protein | chr5:6308-8269 REVERSE gb|CD454552;	0.027079	-0.047629	-0.158189
29.4.1.57	protein.postranslational modification.kinase.receptor like cytoplasmatic kinase VII	taaffx.105938.1.s1_at	Transcript	very weakly similar to (84.0)AT2G07180| Symbols: | protein kinase, putative | chr2:2981079-2983268 REVERSE gb|CA727568;	0.136938	-0.022508	-0.223128
29.4.1.59	protein.postranslational modification.kinase.receptor like cytoplasmatic kinase IX	ta.5579.2.s1_at	Transcript	weakly similar to ( 148)AT4G25160| Symbols: | protein kinase family protein | chr4:12903370-12906679 REVERSE gb|BJ280740;	0	-0.169964	-0.122284
29.5	protein.degradation	ta.25822.1.a1_x_at	Transcript	weakly similar to ( 143)AT1G79330| Symbols: AMC6, ATMCP2B, ATMC5 | AMC6/ATMC5/ATMCP2B (TYPE-II METACASPASES); caspase/ cysteine-type endopeptidase | chr1:29843615-29845030 FORWARD gb|CD374105;	0.102903	0	-0.133183
29.5	protein.degradation	ta.12728.1.s1_at	Transcript	moderately similar to ( 301)AT5G02240| Symbols: | binding / catalytic/ coenzyme binding | chr5:451500-452982 FORWARD gb|BE489554;	0.091079	0.032819	-0.027679
29.5	protein.degradation	ta.9282.1.s1_at	Transcript	moderately similar to ( 257)AT1G63120| Symbols: ATRBL2 | ATRBL2 (ARABIDOPSIS THALIANA RHOMBOID-LIKE 2); serine-type endopeptidase | chr1:23412719-23414390 REVERSE gb|BQ162481;	-0.06706	-0.01128	0
29.5	protein.degradation	taaffx.129143.2.s1_at	Transcript	weakly similar to ( 131)AT4G10790| Symbols: | UBX domain-containing protein | chr4:6640748-6643031 REVERSE gb|CA733902;	0.00315	-0.09133	-0.15532
29.5	protein.degradation	ta.4885.1.s1_x_at	Transcript	weakly similar to ( 152)AT4G01150| Symbols: | Identical to Uncharacterized protein At4g01150, chloroplast precursor [Arabidopsis Thaliana] (GB:O04616;GB:Q38835); similar to unknown [Populus trichocarpa] (GB:ABK95729.1) | chr4:493692-494379 FORWARD gb|BJ261548;	0	0.068093	0.083683
29.5	protein.degradation	ta.20970.1.s1_at	Transcript	weakly similar to ( 123)AT5G60750| Symbols: | CAAX amino terminal protease family protein | chr5:24448298-24450425 FORWARD gb|CA616306;	-0.051041	0	0.046421
29.5.3	protein.degradation.cysteine protease	ta.1151.1.s1_at	Transcript	weakly similar to ( 195)AT1G29090| Symbols: | peptidase C1A papain family protein | chr1:10163089-10164371 REVERSEweakly similar to ( 190)CYSEP_PHAVU VAR1 COG5048 MopB_Res-Cmplx1_Nad11-M gb|CD875153;	0.64368	0.33282	-0.06304
29.5.3	protein.degradation.cysteine protease	ta.541.1.s1_at	Transcript	weakly similar to ( 105)AT3G12490| Symbols: | cysteine protease inhibitor, putative / cystatin, putative | chr3:3960530-3961784 REVERSEweakly similar to ( 143)CYT2_ORYSA gb|CD863166;	-0.037523	-0.042593	0
29.5.3	protein.degradation.cysteine protease	ta.541.1.s1_x_at	Transcript	weakly similar to ( 105)AT3G12490| Symbols: | cysteine protease inhibitor, putative / cystatin, putative | chr3:3960530-3961784 REVERSEweakly similar to ( 143)CYT2_ORYSA gb|CD863166;	-0.043516	-0.066446	-0.004086
29.5.4	protein.degradation.aspartate protease	ta.664.2.s1_at	Transcript	weakly similar to ( 132)AT1G11910| Symbols: | aspartyl protease family protein | chr1:4017117-4019872 REVERSEweakly similar to ( 187)ASPRX_ORYSA gb|CA699895;	0.074129	0.031409	-0.009789
29.5.4	protein.degradation.aspartate protease	ta.25381.1.s1_s_at	Transcript	weakly similar to ( 193)AT5G10760| Symbols: | aspartyl protease family protein | chr5:3400672-3402166 REVERSE gb|CD454332;	-0.1998	-0.09507	0.05577
29.5.5	protein.degradation.serine protease	taaffx.28669.1.a1_at	Transcript	weakly similar to ( 129)AT5G23210| Symbols: SCPL34 | SCPL34 | chr5:7811628-7814611 FORWARDweakly similar to ( 103)CBP2_WHEAT gb|BG904972;	-1.50342	-1.48799	0
29.5.9	protein.degradation.AAA type	ta.3902.1.s1_at	Transcript	weakly similar to ( 175)AT3G28580| Symbols: | AAA-type ATPase family protein | chr3:10716973-10718475 FORWARD gb|BJ255070;	-0.062646	0	0.100056
29.5.11	protein.degradation.ubiquitin	ta.10900.1.s1_at	Transcript	moderately similar to ( 365)AT2G03890| Symbols: | phosphatidylinositol 3- and 4-kinase family protein | chr2:1186196-1188148 FORWARD gb|BQ166789;	0.059736	0.001476	-0.014276
29.5.11	protein.degradation.ubiquitin	ta.3302.1.s1_at	Transcript	moderately similar to ( 218)AT2G39830| Symbols: | zinc ion binding | chr2:16627028-16630736 REVERSE gb|BJ209906;	0	0	0.020868
29.5.11	protein.degradation.ubiquitin	taaffx.128547.1.s1_at	Transcript	moderately similar to ( 250)AT1G19270| Symbols: | ubiquitin interaction motif-containing protein / LIM domain-containing protein | chr1:6663318-6665836 FORWARD gb|BJ232676;	0.21557	0.1349	-0.02766
29.5.11.1	protein.degradation.ubiquitin.ubiquitin	ta.28553.2.s1_x_at	Transcript	weakly similar to ( 188)AT4G05320| Symbols: UBQ10 | UBQ10 (POLYUBIQUITIN 10) | chr4:2718557-2719951 FORWARDweakly similar to ( 144)UBIQ_WHEATVAR1 COG5048 gb|CK164950;	0	0.011878	0.012998
29.5.11.1	protein.degradation.ubiquitin.ubiquitin	ta.28553.13.s1_x_at	Transcript	highly similar to ( 582)AT4G05320| Symbols: UBQ10 | UBQ10 (POLYUBIQUITIN 10) | chr4:2718557-2719951 FORWARDweakly similar to ( 150)UBIQ_WHEAT gb|BJ300199;	-0.006819	0	0
29.5.11.1	protein.degradation.ubiquitin.ubiquitin	ta.28553.14.a1_x_at	Transcript	moderately similar to ( 289)AT4G05320| Symbols: UBQ10 | UBQ10 (POLYUBIQUITIN 10) | chr4:2718557-2719951 FORWARDweakly similar to ( 150)UBIQ_WHEATVAR1 gb|BJ273013;	0	0	0.013085
29.5.11.1	protein.degradation.ubiquitin.ubiquitin	ta.28553.13.s1_at	Transcript	highly similar to ( 582)AT4G05320| Symbols: UBQ10 | UBQ10 (POLYUBIQUITIN 10) | chr4:2718557-2719951 FORWARDweakly similar to ( 150)UBIQ_WHEAT gb|BJ300199;	-0.006792	0	0
29.5.11.3	protein.degradation.ubiquitin.E2	ta.18704.1.s1_at	Transcript	weakly similar to ( 193)AT4G27960| Symbols: UBC9 | UBC9 (UBIQUITIN CONJUGATING ENZYME 9); ubiquitin-protein ligase | chr4:13916071-13917299 REVERSEweakly similar to ( 101)UBC2_MEDSA gb|BT009605.1;	0.046704	0	-0.055574
29.5.11.4.2	protein.degradation.ubiquitin.E3.RING	ta.7126.2.s1_at	Transcript	moderately similar to ( 253)AT2G22120| Symbols: | protein binding / zinc ion binding | chr2:9401106-9403848 FORWARD gb|BJ278083;	0.052915	0	-0.012455
29.5.11.4.2	protein.degradation.ubiquitin.E3.RING	ta.25524.1.s1_at	Transcript	weakly similar to ( 194)AT5G19080| Symbols: | zinc finger (C3HC4-type RING finger) family protein | chr5:6378402-6380289 FORWARD gb|CD883259;	-0.002238	-0.075338	-0.005668
29.5.11.4.2	protein.degradation.ubiquitin.E3.RING	ta.8855.1.s1_at	Transcript	weakly similar to ( 105)AT1G73760| Symbols: | zinc finger (C3HC4-type RING finger) family protein | chr1:27743027-27744822 REVERSE gb|BQ162518;	0.074435	0	-0.064055
29.5.11.4.2	protein.degradation.ubiquitin.E3.RING	taaffx.12496.1.s1_at	Transcript	weakly similar to ( 120)AT3G27710| Symbols: | zinc finger protein-related | chr3:10270541-10272154 FORWARD gb|BJ264219;	0.055695	-0.042965	-0.158725
29.5.11.4.2	protein.degradation.ubiquitin.E3.RING	taaffx.19463.1.s1_at	Transcript	weakly similar to ( 102)AT2G20650| Symbols: | zinc finger (C3HC4-type RING finger) family protein | chr2:8911035-8914098 REVERSE gb|BJ244864;	0.059044	0.083934	0
29.5.11.4.2	protein.degradation.ubiquitin.E3.RING	ta.16397.1.s1_a_at	Transcript	moderately similar to ( 295)AT5G23110| Symbols: | zinc finger (C3HC4-type RING finger) family protein | chr5:7758310-7775512 FORWARDCOG5048 VAR1 gb|CK159808;	-0.243329	-0.162869	0.035289
29.5.11.4.2	protein.degradation.ubiquitin.E3.RING	ta.10357.1.s1_s_at	Transcript	weakly similar to ( 117)AT2G17730| Symbols: | zinc finger (C3HC4-type RING finger) family protein | chr2:7711224-7712394 FORWARD gb|BQ169730;	-0.19361	-0.21215	0
29.5.11.4.2	protein.degradation.ubiquitin.E3.RING	ta.11780.1.s1_at	Transcript	weakly similar to ( 149)AT3G56590| Symbols: | hydroxyproline-rich glycoprotein family protein | chr3:20976084-20978763 FORWARD gb|BE446364;	-0.061997	-0.081577	0
29.5.11.4.2	protein.degradation.ubiquitin.E3.RING	taaffx.100645.1.s1_at	Transcript	weakly similar to ( 104)AT5G27420| Symbols: | zinc finger (C3HC4-type RING finger) family protein | chr5:9684122-9685228 FORWARD gb|CA689015;	0.062288	0	-0.066318
29.5.11.4.2	protein.degradation.ubiquitin.E3.RING	ta.23258.1.s1_at	Transcript	moderately similar to ( 238)AT3G46510| Symbols: | armadillo/beta-catenin repeat family protein / U-box domain-containing family protein | chr3:17135091-17137524 REVERSEmoderately similar to ( 244)SPL11_ORYSAVAR1 COG5048 MopB_Res-Cmplx1_Nad11-M COG4886 gb|BJ275180;	-0.119927	-0.069497	0.026957
29.5.11.4.2	protein.degradation.ubiquitin.E3.RING	taaffx.288.1.a1_at	Transcript	very weakly similar to (80.9)AT1G20823| Symbols: | zinc finger (C3HC4-type RING finger) family protein | chr1:7238869-7239462 FORWARD gb|BQ169162;	-0.338079	-0.279889	0
29.5.11.4.2	protein.degradation.ubiquitin.E3.RING	ta.20735.1.s1_a_at	Transcript	weakly similar to ( 190)AT3G24800| Symbols: PRT1 | PRT1 (PROTEOLYSIS 1); ubiquitin-protein ligase | chr3:9055660-9057802 FORWARD gb|BU099701;	-0.017871	-0.036571	-0.001421
29.5.11.4.2	protein.degradation.ubiquitin.E3.RING	ta.10304.1.s1_a_at	Transcript	moderately similar to ( 299)AT5G22000| Symbols: RHF2A, CIC7E11 | CIC7E11; protein binding / zinc ion binding | chr5:7277439-7279556 FORWARD gb|BJ276213;	-0.038295	-0.001095	0.011905
29.5.11.4.2	protein.degradation.ubiquitin.E3.RING	ta.388.1.a1_at	Transcript	weakly similar to ( 181)AT1G27910| Symbols: | U-box domain-containing protein | chr1:9720949-9723962 REVERSE gb|BJ208612;	0.193216	-0.029666	-0.313766
29.5.11.4.2	protein.degradation.ubiquitin.E3.RING	ta.7126.1.a1_at	Transcript	moderately similar to ( 212)AT2G22120| Symbols: | protein binding / zinc ion binding | chr2:9401106-9403848 FORWARDVAR1 COG5048 gb|BJ321304;	0.028231	0	-0.000731
29.5.11.4.3.2	protein.degradation.ubiquitin.E3.SCF.FBOX	taaffx.120691.1.s1_at	Transcript	weakly similar to ( 132)AT1G78280| Symbols: | transcription factor jumonji (jmjC) domain-containing protein | chr1:29457716-29462011 FORWARD gb|BJ210213;	0.171602	0.067942	-0.054362
29.5.11.4.3.2	protein.degradation.ubiquitin.E3.SCF.FBOX	ta.2138.1.s1_a_at	Transcript	moderately similar to ( 468)AT2G39940| Symbols: COI1 | COI1 (CORONATINE INSENSITIVE 1); ubiquitin-protein ligase | chr2:16679926-16682564 REVERSE gb|CA642297;	-0.046223	-0.072523	-0.004313
29.5.11.4.3.2	protein.degradation.ubiquitin.E3.SCF.FBOX	ta.7650.1.a1_at	Transcript	weakly similar to ( 191)AT1G76900| Symbols: AtTLP1 | AtTLP1 (TUBBY LIKE PROTEIN 1); phosphoric diester hydrolase/ transcription factor | chr1:28887635-28889271 FORWARD gb|BJ288960;	-0.043875	-0.084615	-0.005815
29.5.11.4.5.2	protein.degradation.ubiquitin.E3.BTB/POZ Cullin3.BTB/POZ	ta.4429.1.s1_at	Transcript	moderately similar to ( 330)AT2G39760| Symbols: ATBPM3 | ATBPM3; protein binding | chr2:16590291-16591893 FORWARD gb|BJ266242;	-0.044824	-0.081684	-0.017674
29.5.11.20	protein.degradation.ubiquitin.proteasom	ta.18932.3.s1_at	Transcript	moderately similar to ( 228)AT5G42790| Symbols: PAF1 | PAF1 (proteasome alpha subunit F1); peptidase | chr5:17176498-17178203 REVERSEmoderately similar to ( 265)PSA1_ORYSAVAR1 COG5048 gb|CK208434;	-0.041983	0.036793	0.094113
29.7	protein.glycosylation	ta.9773.1.s1_at	Transcript	weakly similar to ( 148)AT2G37090| Symbols: IRX9 | IRX9 (IRREGULAR XYLEM 9); transferase, transferring glycosyl groups / xylosyltransferase | chr2:15594750-15596302 REVERSE gb|BQ171003;	0.014268	0	-0.084658
30.2.20	signalling.receptor kinases.wheat LRK10 like	taaffx.12418.1.a1_at	Transcript	weakly similar to ( 129)AT5G39030| Symbols: | protein kinase family protein | chr5:15637296-15639716 FORWARD gb|BJ265615;	-0.326085	-0.264795	0
30.2.99	signalling.receptor kinases.misc	ta.11135.1.s1_at	Transcript	weakly similar to ( 145)AT1G66880| Symbols: | serine/threonine protein kinase family protein | chr1:24950591-24959101 FORWARDvery weakly similar to (97.1)CRI4_MAIZE gb|BQ169457;	-0.137517	-0.101167	0
30.3	signalling.calcium	ta.10232.1.s1_a_at	Transcript	moderately similar to ( 217)AT3G20290| Symbols: | calcium-binding EF hand family protein | chr3:7075063-7078661 REVERSE gb|BQ802669;	0	-0.068866	-0.078676
30.3	signalling.calcium	taaffx.108126.1.s1_at	Transcript	weakly similar to ( 134)AT5G62570| Symbols: | calmodulin-binding protein | chr5:25132214-25134193 FORWARD gb|CK161244;	0.088448	-0.046338	-0.244048
30.3	signalling.calcium	ta.5013.1.s1_s_at	Transcript	moderately similar to ( 373)AT4G37640| Symbols: ACA2 | ACA2 (CALCIUM ATPASE 2); calmodulin binding | chr4:17683219-17686802 REVERSEmoderately similar to ( 374)ACA1_ORYSA gb|CD490627;	0.031768	0.028218	0
30.3	signalling.calcium	ta.6301.2.s1_a_at	Transcript	very weakly similar to (91.7)AT4G35310| Symbols: CPK5 | CPK5 (CALMODULIN-DOMAIN PROTEIN KINASE 5); calmodulin-dependent protein kinase/ kinase | chr4:16802441-16804633 FORWARDvery weakly similar to (88.6)CDPK_SOYBN gb|CA630162;	0.006392	0	-0.018322
30.3	signalling.calcium	ta.13803.1.s1_s_at	Transcript	weakly similar to ( 139)AT1G24620| Symbols: | polcalcin, putative / calcium-binding pollen allergen, putative | chr1:8723879-8724439 REVERSEweakly similar to ( 110)CALM_CHLREVAR1 gb|CA498188;	0.020037	0.216227	0.114977
30.3	signalling.calcium	ta.10232.3.s1_a_at	Transcript	highly similar to ( 611)AT3G20290| Symbols: | calcium-binding EF hand family protein | chr3:7075063-7078661 REVERSE gb|CD862225;	0.001398	-0.055028	-0.078858
30.3	signalling.calcium	ta.6292.2.s1_a_at	Transcript	weakly similar to ( 176)AT3G51850| Symbols: CPK13 | CPK13 (calcium-dependent protein kinase 13); calmodulin-dependent protein kinase/ kinase | chr3:19243644-19246503 FORWARDweakly similar to ( 129)CDPK2_ORYSA gb|CA640231;	0.308793	0	-0.389843
30.3	signalling.calcium	ta.7364.1.a1_at	Transcript	weakly similar to ( 149)AT4G28600| Symbols: NPGR2 | NPGR2 (NO POLLEN GERMINATION RELATED 2); calmodulin binding | chr4:14130052-14132605 FORWARD gb|BJ309219;	-0.116525	-0.186335	-0.019165
30.3	signalling.calcium	ta.21200.1.s1_at	Transcript	moderately similar to ( 211)AT2G41140| Symbols: CRK1 | CRK1 (CDPK-RELATED KINASE 1); calcium ion binding / calcium-dependent protein serine/threonine phosphatase/ kinase | chr2:17157570-17160456 FORWARDmoderately similar to ( 204)CRK_DAUCA gb|BT009309.1;	-0.076498	-0.046448	0
30.3	signalling.calcium	ta.2228.1.s1_a_at	Transcript	moderately similar to ( 295)AT3G43810| Symbols: CAM7 | CAM7 (CALMODULIN 7); calcium ion binding | chr3:15675606-15677342 REVERSEmoderately similar to ( 295)CALM_CAPANVAR1 gb|U48692.1;	-0.004312	-0.026122	-0.009782
30.4	signalling.phosphinositides	ta.10900.1.s1_at	Transcript	moderately similar to ( 365)AT2G03890| Symbols: | phosphatidylinositol 3- and 4-kinase family protein | chr2:1186196-1188148 FORWARD gb|BQ166789;	0.059736	0.001476	-0.014276
30.4.1	signalling.phosphinositides.phosphatidylinositol-4-phosphate 5-kinase	ta.4492.1.s1_at	Transcript	moderately similar to ( 226)AT1G71010| Symbols: | phosphatidylinositol-4-phosphate 5-kinase family protein | chr1:26786501-26792374 FORWARD gb|BJ267134;	-0.151376	-0.141196	0
30.5	signalling.G-proteins	ta.5921.1.s1_at	Transcript	moderately similar to ( 206)AT3G15970| Symbols: | Ran-binding protein 1 domain-containing protein / RanBP1 domain-containing protein | chr3:5408988-5410385 REVERSE gb|CA722051;	-0.11781	-0.11807	0
30.5	signalling.G-proteins	ta.2225.1.s1_at	Transcript	moderately similar to ( 277)AT2G23460| Symbols: XLG1, ATXLG1 | XLG1 (EXTRA-LARGE G-PROTEIN 1); signal transducer | chr2:10002779-10006025 FORWARDweakly similar to ( 144)GPA2_SOYBNVAR1 gb|CK153834;	-0.149448	-0.053468	0.025288
30.5	signalling.G-proteins	ta.5159.1.s1_at	Transcript	moderately similar to ( 208)AT5G58590| Symbols: RANBP1 | RANBP1 (RAN BINDING PROTEIN 1) | chr5:23697545-23698940 REVERSEVAR1 COG5048 gb|BJ249986;	0.068756	0	-0.076046
30.5	signalling.G-proteins	ta.28641.1.s1_x_at	Transcript	weakly similar to ( 144)AT5G05380| Symbols: | prenylated rab acceptor (PRA1) family protein | chr5:1592215-1592868 FORWARD gb|CD454490;	0	0.091758	0.077718
30.5	signalling.G-proteins	taaffx.2506.1.s1_at	Transcript	weakly similar to ( 176)AT4G38200| Symbols: | guanine nucleotide exchange family protein | chr4:17915287-17922496 FORWARD gb|BJ231088;	-0.060924	-0.125544	-0.046634
30.5	signalling.G-proteins	ta.6850.2.s1_x_at	Transcript	weakly similar to ( 162)AT5G52210| Symbols: ATARLB1, ATGB1 | ATARLB1/ATGB1 (ARABIDOPSIS THALIANA GTP-BINDING PROTEIN 1) | chr5:21222793-21224066 FORWARD gb|CA662053;	0.10948	0	-0.11383
30.6	signalling.MAP kinases	ta.6053.1.s1_at	Transcript	moderately similar to ( 379)AT3G18040| Symbols: MPK9 | MPK9 (MAP KINASE 9); MAP kinase | chr3:6175747-6178156 FORWARDmoderately similar to ( 446)MPK12_ORYSA gb|CA687955;	0.055531	0	-0.122241
30.6	signalling.MAP kinases	ta.236.1.s1_at	Transcript	moderately similar to ( 354)AT3G45640| Symbols: MPK3, ATMPK3 | ATMPK3 (MITOGEN-ACTIVATED PROTEIN KINASE 3); MAP kinase/ kinase/ protein kinase | chr3:16767903-16769461 FORWARDmoderately similar to ( 431)MPK5_ORYSAVAR1 gb|AF079318.1;	0	-0.028142	0
31	cell	ta.7665.1.s1_x_at	Transcript	moderately similar to ( 225)AT5G52060| Symbols: ATBAG1 | ATBAG1 (ARABIDOPSIS THALIANA BCL-2-ASSOCIATED ATHANOGENE 1); protein binding | chr5:21169675-21170967 REVERSE VAR1 gb|CD909496;	0.284133	0	-0.216863
31.1	cell.organisation	ta.13966.3.s1_a_at	Transcript	weakly similar to ( 108)AT1G68090| Symbols: ANNAT5, ANN5 | ANN5/ANNAT5 (ANNEXIN ARABIDOPSIS 5); calcium ion binding / calcium-dependent phospholipid binding | chr1:25523105-25524437 REVERSE gb|CA639168;	0.133687	0.135277	0
31.1	cell.organisation	ta.1544.1.s1_at	Transcript	moderately similar to ( 380)AT5G12250| Symbols: TUB6 | TUB6 (BETA-6 TUBULIN) | chr5:3961318-3962972 REVERSEmoderately similar to ( 381)TBB_HORVUVAR1 COG5048 gb|BJ264595;	0.415228	0	-0.366558
31.1	cell.organisation	ta.1577.1.s1_at	Transcript	moderately similar to ( 309)AT5G10230| Symbols: ANNAT7, ANN7 | ANN7/ANNAT7 (ANNEXIN ARABIDOPSIS 7); calcium ion binding / calcium-dependent phospholipid binding | chr5:3209739-3211397 REVERSEmoderately similar to ( 268)ANX4_FRAANVAR1 gb|BM135000;	0.057439	-0.047889	-0.136879
31.1	cell.organisation	taaffx.98058.1.s1_at	Transcript	very weakly similar to (81.3)AT2G28840| Symbols: | ankyrin repeat family protein | chr2:12385749-12387551 FORWARD gb|BG607867;	0	0.257717	0.279737
31.1	cell.organisation	ta.25534.1.a1_at	Transcript	weakly similar to ( 176)AT5G19780| Symbols: TUA5 | TUA5 (tubulin alpha-5) | chr5:6687214-6688928 FORWARDweakly similar to ( 176)TBA6_MAIZE gb|BJ276412;	-0.09884	-0.0548	0.02239
31.1	cell.organisation	ta.7685.2.s1_at	Transcript	moderately similar to ( 241)AT4G16340| Symbols: SPK1 | SPK1 (SPIKE1); GTP binding / GTPase binding / binding / guanyl-nucleotide exchange factor | chr4:9228790-9241077 REVERSE gb|BJ317106;	0.035714	0.004694	0
31.1	cell.organisation	ta.2677.1.a1_at	Transcript	weakly similar to ( 110)AT3G61060| Symbols: ATPP2-A13 | ATPP2-A13 | chr3:22614141-22615311 FORWARD gb|BE425467;	0	0.063909	0.053789
31.1	cell.organisation	ta.7650.1.a1_at	Transcript	weakly similar to ( 191)AT1G76900| Symbols: AtTLP1 | AtTLP1 (TUBBY LIKE PROTEIN 1); phosphoric diester hydrolase/ transcription factor | chr1:28887635-28889271 FORWARD gb|BJ288960;	-0.043875	-0.084615	-0.005815
31.2	cell.division	ta.9190.2.s1_at	Transcript	moderately similar to ( 283)AT2G18290| Symbols: | anaphase-promoting complex, subunit 10 family / APC10 family | chr2:7955604-7957178 REVERSE gb|BJ321280;	0.501616	0.532286	0
31.2	cell.division	ta.9190.2.s1_x_at	Transcript	moderately similar to ( 283)AT2G18290| Symbols: | anaphase-promoting complex, subunit 10 family / APC10 family | chr2:7955604-7957178 REVERSE gb|BJ321280;	0.372991	0.376711	0
31.3	cell.cycle	ta.5602.2.s1_at	Transcript	moderately similar to ( 331)AT1G25682| Symbols: | cell cycle control protein-related | chr1:9002519-9004537 REVERSE gb|CA673690;	-0.020413	0	0.009633
31.4	cell.vesicle transport	ta.2606.1.s1_at	Transcript	highly similar to ( 607)AT5G11490| Symbols: | adaptin family protein | chr5:3671965-3676145 FORWARD gb|CK205962;	-0.017642	-0.081392	-0.036452
31.4	cell.vesicle transport	taaffx.2084.1.s1_at	Transcript	weakly similar to ( 191)AT2G35190| Symbols: ATNPSN11, NSPN11, NPSN11 | NPSN11 (NOVEL PLANT SNARE 11); protein transporter | chr2:14838166-14840058 FORWARD gb|CD890357;	-0.02727	-0.14366	-0.07604
31.4	cell.vesicle transport	taaffx.11684.2.s1_at	Transcript	weakly similar to ( 120)AT4G22540| Symbols: | oxysterol-binding family protein | chr4:11860980-11863897 REVERSE gb|CA671286;	0	0.011806	0
31.4	cell.vesicle transport	taaffx.50700.1.s1_at	Transcript	weakly similar to ( 129)AT1G79990| Symbols: | coatomer protein complex, subunit beta 2 (beta prime), putative | chr1:30090803-30096842 FORWARD gb|CA735573;	-1.53456	-1.51936	0
31.4	cell.vesicle transport	ta.7732.1.s1_at	Transcript	weakly similar to ( 142)AT2G17380| Symbols: AP19 | AP19 (associated protein 19); ATP binding / protein binding / protein kinase | chr2:7560204-7561969 FORWARDvery weakly similar to (81.6)AP2S1_MAIZE gb|CD930151;	0	-0.022691	-0.018811
31.4	cell.vesicle transport	taaffx.119088.1.s1_s_at	Transcript	moderately similar to ( 220)AT2G38410| Symbols: | VHS domain-containing protein / GAT domain-containing protein | chr2:16093990-16097125 REVERSE gb|CA719733;	0.114821	0.005061	-0.058691
31.4	cell.vesicle transport	ta.6548.1.s1_a_at	Transcript	moderately similar to ( 253)AT1G28490| Symbols: ATSYP61, OSM1, SYP61 | SYP61 (SYNTAXIN OF PLANTS 61) | chr1:10016620-10017828 FORWARD gb|BQ166743;	-0.004968	-0.031018	-0.003038
33.1	development.storage proteins	ta.9127.1.s1_at	Transcript	weakly similar to ( 182)AT2G26560| Symbols: PLP2, PLA2A, PLA IIA | PLP2 (PHOSPHOLIPASE A 2A); nutrient reservoir | chr2:11300990-11302786 REVERSEvery weakly similar to (99.0)PAT5_SOLTU gb|BJ278003;	-0.000326	0	0.012406
33.99	development.unspecified	taaffx.122294.1.s1_at	Transcript	weakly similar to ( 152)AT4G17980| Symbols: ANAC071 | ANAC071 (Arabidopsis NAC domain containing protein 71); transcription factor | chr4:9978862-9980050 REVERSEweakly similar to ( 114)NAC74_ORYSA gb|BQ619994;	-0.06192	-0.02209	0
33.99	development.unspecified	ta.13948.1.a1_at	Transcript	very weakly similar to (80.1)AT4G36860| Symbols: | zinc ion binding | chr4:17358577-17361188 REVERSE gb|BQ744540;	0.10956	0.0538	-0.01585
33.99	development.unspecified	taaffx.105894.1.s1_at	Transcript	very weakly similar to (92.4)AT1G63260| Symbols: TET10 | TET10 (TETRASPANIN10) | chr1:23470659-23472610 REVERSE gb|CA728290;	0.023935	0.031335	0
33.99	development.unspecified	ta.20467.1.s1_at	Transcript	moderately similar to ( 312)AT2G45330| Symbols: EMB1067 | EMB1067 (EMBRYO DEFECTIVE 1067); tRNA 2'-phosphotransferase | chr2:18693414-18694948 FORWARD gb|CA656553;	0.054398	0.106888	0
33.99	development.unspecified	ta.3302.1.s1_at	Transcript	moderately similar to ( 218)AT2G39830| Symbols: | zinc ion binding | chr2:16627028-16630736 REVERSE gb|BJ209906;	0	0	0.020868
33.99	development.unspecified	ta.10782.1.s1_at	Transcript	weakly similar to ( 198)AT1G65480| Symbols: FT | FT (FLOWERING LOCUS T) | chr1:24335173-24337352 FORWARDweakly similar to ( 145)CET2_TOBAC gb|CN009365;	0	-0.079435	-0.139035
33.99	development.unspecified	ta.24188.1.a1_a_at	Transcript	very weakly similar to (85.1)AT1G66630| Symbols: | seven in absentia (SINA) family protein | chr1:24859142-24860377 REVERSE gb|CD899978;	-0.103353	-0.100533	0
33.99	development.unspecified	taaffx.128547.1.s1_at	Transcript	moderately similar to ( 250)AT1G19270| Symbols: | ubiquitin interaction motif-containing protein / LIM domain-containing protein | chr1:6663318-6665836 FORWARD gb|BJ232676;	0.21557	0.1349	-0.02766
33.99	development.unspecified	ta.9497.1.s1_at	Transcript	weakly similar to ( 180)AT1G77450| Symbols: ANAC032 | ANAC032 (Arabidopsis NAC domain containing protein 32); transcription factor | chr1:29104923-29105875 FORWARDmoderately similar to ( 275)NAC68_ORYSA gb|AL829472;	-0.098464	0	0.014484
33.99	development.unspecified	ta.20938.2.a1_x_at	Transcript	weakly similar to ( 117)AT1G75500| Symbols: | nodulin MtN21 family protein | chr1:28341943-28343752 REVERSE gb|CA624118;	0.036337	0.115607	0
34.1	transport.p- and v-ATPases	ta.28311.2.s1_x_at	Transcript	weakly similar to ( 105)AT5G55290| Symbols: | ATP synthase subunit H family protein | chr5:22440263-22441312 REVERSE gb|CA630222;	0	-0.023349	-0.015349
34.2	transporter.sugars	ta.2669.2.s1_at	Transcript	moderately similar to ( 304)AT4G35300| Symbols: TMT2 | TMT2 (TONOPLAST MONOSACCHARIDE TRANSPORTER2); carbohydrate transmembrane transporter/ sugar:hydrogen ion symporter | chr4:16796437-16799076 REVERSEVAR1 COG5048 gb|CK153310;	0.229131	0	-0.155161
34.2	transporter.sugars	taaffx.26687.1.s1_at	Transcript	very weakly similar to (84.3)HEX6_RICCO gb|CA686143;	0	-0.023966	-0.010106
34.3	transport.amino acids	ta.5377.3.s1_a_at	Transcript	weakly similar to ( 158)AT3G30390| Symbols: | amino acid transporter family protein | chr3:11979591-11981306 REVERSE gb|CA638031;	0	-0.02303	-0.01355
34.7	transport.phosphate	ta.19715.1.s1_at	Transcript	very weakly similar to (99.4)AT1G68740| Symbols: | EXS family protein / ERD1/XPR1/SYG1 family protein | chr1:25816398-25820237 REVERSE gb|CD881097;	0	-0.446315	-0.339135
34.8	transport.metabolite transporters at the envelope membrane	ta.20707.1.s1_at	Transcript	moderately similar to ( 437)AT2G25520| Symbols: | phosphate translocator-related | chr2:10868028-10869071 FORWARD VAR1 gb|CK207040;	0.021538	-0.052338	-0.111398
34.8	transport.metabolite transporters at the envelope membrane	ta.2462.1.s1_s_at	Transcript	very weakly similar to (87.8)AT1G15500| Symbols: ATNTT2 | ATNTT2; ATP:ADP antiporter | chr1:5326421-5328683 FORWARDvery weakly similar to (92.8)TLC1_SOLTU gb|CA683388;	-0.030347	0	0.109557
34.9	transport.metabolite transporters at the mitochondrial membrane	taaffx.12189.1.s1_at	Transcript	weakly similar to ( 184)AT3G53940| Symbols: | mitochondrial substrate carrier family protein | chr3:19982236-19984542 REVERSEweakly similar to ( 102)BT1_MAIZE gb|BJ282876;	0	0.054053	0.032403
34.9	transport.metabolite transporters at the mitochondrial membrane	ta.26116.1.a1_at	Transcript	weakly similar to ( 133)AT1G25380| Symbols: | mitochondrial substrate carrier family protein | chr1:8903713-8905805 FORWARD gb|CD452766;	-0.14985	-0.25319	-0.04358
34.9	transport.metabolite transporters at the mitochondrial membrane	ta.6824.1.s1_at	Transcript	moderately similar to ( 433)AT5G14040| Symbols: | mitochondrial phosphate transporter | chr5:4531061-4532967 REVERSE gb|CD891260;	-0.111552	-0.062432	0.016752
34.9	transport.metabolite transporters at the mitochondrial membrane	ta.6824.1.s1_x_at	Transcript	moderately similar to ( 433)AT5G14040| Symbols: | mitochondrial phosphate transporter | chr5:4531061-4532967 REVERSE gb|CD891260;	-0.129942	-0.050872	0.055612
34.9	transport.metabolite transporters at the mitochondrial membrane	ta.21153.1.a1_x_at	Transcript	weakly similar to ( 119)AT2G22500| Symbols: | mitochondrial substrate carrier family protein | chr2:9570611-9571552 REVERSE gb|CD937032;	0.183396	0.173286	0
34.9	transport.metabolite transporters at the mitochondrial membrane	ta.10712.2.s1_x_at	Transcript	moderately similar to ( 278)AT5G01340| Symbols: | mitochondrial substrate carrier family protein | chr5:143239-144560 REVERSE gb|CD454809;	0	0.136417	0.070367
34.12	transport.metal	ta.25482.1.a1_s_at	Transcript	weakly similar to ( 101)AT2G30080| Symbols: ZIP6 | ZIP6 (ZINC TRANSPORTER 6 PRECURSOR); cation transmembrane transporter | chr2:12845807-12847189 REVERSE gb|CD373830;	-0.038808	-0.026778	0
34.12	transport.metal	ta.18868.1.s1_at	Transcript	moderately similar to ( 295)AT3G58060| Symbols: | cation efflux family protein / metal tolerance protein, putative (MTPc3) | chr3:21508755-21510653 REVERSE gb|CD939422;	-0.405467	-0.328287	0
34.13	transport.peptides and oligopeptides	ta.25666.1.a1_x_at	Transcript	weakly similar to ( 181)AT1G68570| Symbols: | proton-dependent oligopeptide transport (POT) family protein | chr1:25750474-25753773 FORWARD gb|CK205721;	-0.016335	0.004935	0.064355
34.13	transport.peptides and oligopeptides	taaffx.120233.1.s1_at	Transcript	moderately similar to ( 202)AT4G16370| Symbols: OPT3, ATOPT3 | ATOPT3 (OLIGOPEPTIDE TRANSPORTER); oligopeptide transporter | chr4:9247606-9249863 REVERSE gb|CA679536;	0.066502	0.024622	-0.005252
34.14	transport.unspecified cations	ta.25985.1.a1_at	Transcript	weakly similar to ( 166)AT5G45380| Symbols: | sodium:solute symporter family protein | chr5:18408564-18412923 FORWARD gb|CD454279;	0	-0.165026	-0.105396
34.15	transport.potassium	ta.9064.2.s1_s_at	Transcript	very weakly similar to (98.6)AT4G13420| Symbols: HAK5 | HAK5 (High affinity K+ transporter 5); potassium ion transmembrane transporter | chr4:7797034-7802170 REVERSEweakly similar to ( 146)HAK1_ORYSA gb|BJ274048;	-0.255465	-0.194735	0
34.16	transport.ABC transporters and multidrug resistance systems	taaffx.93957.1.s1_at	Transcript	very weakly similar to (85.5)AT5G13580| Symbols: | ABC transporter family protein | chr5:4370882-4373065 FORWARD gb|CD880716;	-0.234846	-0.098366	0.097956
34.19.2	transport.Major Intrinsic Proteins.TIP	ta.16450.1.s1_a_at	Transcript	moderately similar to ( 205)AT2G25810| Symbols: TIP4;1 | TIP4;1 (tonoplast intrinsic protein 4;1); water channel | chr2:11019736-11020984 FORWARDmoderately similar to ( 285)TIP41_ORYSA gb|CA655789;	-0.522013	-1.5662	-0.840733
34.22	transport.cyclic nucleotide or calcium regulated channels	ta.8023.1.s1_at	Transcript	moderately similar to ( 322)AT4G30360| Symbols: CNGC17, ATCNGC17 | ATCNGC17 (cyclic nucleotide gated channel 17); calmodulin binding / cyclic nucleotide binding / ion channel | chr4:14855066-14857785 REVERSEVAR1 gb|CA640979;	-0.060336	-0.098676	-0.022316
35.2	not assigned.unknown	ta.3761.1.s1_at	Transcript	gb|CD888734;	0	0.014813	0.010183
35.2	not assigned.unknown	ta.4170.2.s1_x_at	Transcript	gb|CA671224;	0	0.023776	0.009406
35.2	not assigned.unknown	ta.13450.1.s1_s_at	Transcript	gb|BJ248508;	0	0.245958	0.166598
35.2	not assigned.unknown	taaffx.37578.1.a1_at	Transcript	gb|BJ272827;	-0.295873	-0.288553	0
35.2	not assigned.unknown	ta.19337.1.a1_at	Transcript	gb|CA650556;	-0.036988	-0.041208	0
35.2	not assigned.unknown	ta.30828.2.s1_a_at	Transcript	weakly similar to ( 121)AT3G53850| Symbols: | Identical to UPF0497 membrane protein At3g53850 [Arabidopsis Thaliana] (GB:Q945M8;GB:Q9M341); similar to integral membrane protein, putative [Arabidopsis thaliana] (TAIR:AT5G02060.1); similar to unnamed protein product [Vitis vinifera] (GB:CAO15702.1); contains InterPro domain Protein of unknown function DUF588 (InterPro:IPR006702) | chr3:19959240-199…	-0.019926	-0.027886	0
35.2	not assigned.unknown	ta.3696.2.s1_x_at	Transcript	gb|CA723776;	0.749226	0.433686	-0.096136
35.2	not assigned.unknown	ta.6544.2.s1_at	Transcript	gb|BQ171582;	-0.329795	-0.334915	0
35.2	not assigned.unknown	ta.8717.1.s1_x_at	Transcript	gb|BG904854;	-0.058156	0	0.054336
35.2	not assigned.unknown	ta.13277.1.a1_at	Transcript	gb|BQ169503;	0.120556	0	0
35.2	not assigned.unknown	ta.28458.1.s1_x_at	Transcript	gb|CA634382;	-0.397458	-0.420888	0
35.2	not assigned.unknown	taaffx.15937.1.s1_at	Transcript	gb|BQ802096;	0	-0.235386	-0.114586
35.2	not assigned.unknown	ta.2138.2.s1_at	Transcript	gb|CA632124;	-0.00894	-0.06904	-0.03959
35.2	not assigned.unknown	ta.13559.1.s1_at	Transcript	gb|BQ165979;	-0.03959	-0.17298	-0.08147
35.2	not assigned.unknown	ta.22304.1.s1_at	Transcript	gb|CA737774;	-0.139882	-0.034692	0.047182
35.2	not assigned.unknown	ta.28569.1.a1_at	Transcript	gb|BQ166427;	-0.166425	-0.170875	0
35.2	not assigned.unknown	ta.6414.1.s1_at	Transcript	gb|BJ304319;	0.145948	0.158228	0
35.2	not assigned.unknown	ta.26359.1.a1_at	Transcript	gb|CK208247;	-0.269925	-0.219555	0
35.2	not assigned.unknown	ta.16608.1.s1_at	Transcript	gb|CA609514;	0.263862	0.251232	0
35.2	not assigned.unknown	taaffx.12581.1.a1_at	Transcript	gb|BJ252717;	0	0	-0.058368
35.2	not assigned.unknown	taaffx.105935.2.s1_s_at	Transcript	gb|CA730452;	0.586685	0.483025	0
35.2	not assigned.unknown	taaffx.85886.1.s1_at	Transcript	gb|CA623043;	0.045403	0.144023	0.064783
35.2	not assigned.unknown	ta.24573.1.a1_at	Transcript	gb|BJ309003;	0.009056	0.049356	0.014666
35.2	not assigned.unknown	ta.23913.1.a1_at	Transcript	gb|BJ218750;	0.566427	0.644327	0
35.2	not assigned.unknown	ta.8214.1.s1_at	Transcript	weakly similar to ( 194)AT5G49930| Symbols: EMB1441 | EMB1441 (EMBRYO DEFECTIVE 1441); nucleic acid binding | chr5:20325486-20329962 REVERSE gb|BQ161606;	0	0	0.0091
35.2	not assigned.unknown	ta.5980.1.s1_at	Transcript	gb|BQ169159;	0.192096	0.214286	0
35.2	not assigned.unknown	taaffx.119557.1.s1_at	Transcript	very weakly similar to ( 100)AT5G35200| Symbols: | epsin N-terminal homology (ENTH) domain-containing protein | chr5:13479693-13482811 REVERSE gb|BJ268308;	0.030113	0.052373	0
35.2	not assigned.unknown	taaffx.65025.1.s1_s_at	Transcript	gb|BJ265995;	0.193716	0.221206	0
35.2	not assigned.unknown	ta.1674.2.s1_s_at	Transcript	gb|CA688814;	-0.516449	-0.546779	0
35.2	not assigned.unknown	ta.16930.1.s1_at	Transcript	gb|CA615365;	-0.00441	-0.0807	-0.05022
35.2	not assigned.unknown	taaffx.43289.1.s1_at	Transcript	gb|BQ801972;	0.066284	0.119554	0
35.2	not assigned.unknown	taaffx.90260.2.s1_at	Transcript	weakly similar to ( 163)AT5G06970| Symbols: | similar to unknown protein [Arabidopsis thaliana] (TAIR:AT2G20010.2); similar to hypothetical protein OsI_012657 [Oryza sativa (indica cultivar-group)] (GB:EAY91424.1); similar to unnamed protein product [Vitis vinifera] (GB:CAO42799.1); similar to unknown protein [Oryza sativa] (GB:AAK14418.1); contains InterPro domain Munc13 homology 2 (InterPro:IPR…	-0.018897	-0.092747	-0.019857
35.2	not assigned.unknown	ta.6241.1.s1_x_at	Transcript	weakly similar to ( 123)AT1G74450| Symbols: | similar to unknown protein [Arabidopsis thaliana] (TAIR:AT1G18740.1); similar to unnamed protein product [Vitis vinifera] (GB:CAO43630.1); contains InterPro domain Protein of unknown function DUF793 (InterPro:IPR008511) | chr1:27986398-27987591 FORWARD gb|CK209952;	0	0.065675	0.044095
35.2	not assigned.unknown	taaffx.121186.1.a1_at	Transcript	gb|BG909072;	-0.088357	-0.062597	0
35.2	not assigned.unknown	taaffx.37975.1.a1_at	Transcript	gb|BJ251157;	0.198486	0.177966	0
35.2	not assigned.unknown	ta.7217.3.s1_s_at	Transcript	gb|CA647733;	0	-0.148983	-0.126693
35.2	not assigned.unknown	taaffx.94716.2.s1_x_at	Transcript	gb|BE497775;	0	-0.055824	-0.056454
35.2	not assigned.unknown	ta.6043.1.s1_at	Transcript	gb|CD935024;	0.151323	0	-0.074403
35.2	not assigned.unknown	ta.19211.1.a1_x_at	Transcript	gb|BJ233137;	0	-0.107898	-0.069338
35.2	not assigned.unknown	ta.7968.1.s1_at	Transcript	gb|BJ252034;	-0.071617	-0.230837	-0.098717
35.2	not assigned.unknown	ta.7865.1.a1_at	Transcript	gb|BQ160820;	-0.064282	0.045972	0.167642
35.2	not assigned.unknown	taaffx.84143.1.s1_at	Transcript	gb|CA714749;	-0.070856	-0.040926	0
35.2	not assigned.unknown	ta.11053.1.a1_at	Transcript	gb|BQ168452;	0	0.026511	0.031451
35.2	not assigned.unknown	taaffx.116864.1.s1_at	Transcript	moderately similar to ( 340)AT1G19360| Symbols: | similar to RRA2 (REDUCED RESIDUAL ARABINOSE 2) [Arabidopsis thaliana] (TAIR:AT1G75110.1); similar to unnamed protein product [Vitis vinifera] (GB:CAO61198.1); contains InterPro domain Reticulon; (InterPro:IPR003388) | chr1:6690663-6692202 REVERSE gb|CA720464;	0.102649	0.026869	-0.024439
35.2	not assigned.unknown	ta.23980.1.a1_at	Transcript	gb|CA722187;	0	0.226988	0.160368
35.2	not assigned.unknown	ta.4054.2.s1_at	Transcript	gb|BJ257828;	-0.294557	-0.313307	0
35.2	not assigned.unknown	ta.7398.1.a1_at	Transcript	gb|BJ319340;	-1.24898	-1.25925	0
35.2	not assigned.unknown	ta.8690.2.s1_at	Transcript	gb|CA697595;	-0.134559	-0.078389	0
35.2	not assigned.unknown	ta.4343.1.s1_at	Transcript	gb|CK212675;	0.111124	0.069014	-0.019764
35.2	not assigned.unknown	ta.12949.2.a1_a_at	Transcript	gb|BQ281458;	-1.90195	-1.84469	0
35.2	not assigned.unknown	ta.8183.1.s1_a_at	Transcript	gb|BJ306232;	-0.167929	-0.180169	0
35.2	not assigned.unknown	ta.25317.2.a1_a_at	Transcript	gb|BJ265394;	-0.02322	-0.13115	-0.05401
35.2	not assigned.unknown	ta.30816.1.s1_at	Transcript	gb|CN008413;	-0.035136	0	0
35.2	not assigned.unknown	ta.9338.3.s1_at	Transcript	gb|CA593592;	0	0.004955	0.032665
35.2	not assigned.unknown	ta.15882.1.s1_at	Transcript	gb|CA499731;	0	0.010003	0.021703
35.2	not assigned.unknown	ta.17848.1.s1_at	Transcript	weakly similar to ( 127)AT1G03620| Symbols: | phagocytosis and cell motility protein ELMO1-related | chr1:904318-906012 REVERSE gb|BQ169830;	0	-0.323371	-0.368901
35.2	not assigned.unknown	ta.29866.1.s1_at	Transcript	gb|CK197367;	0	0.239928	0.237108
35.2	not assigned.unknown	taaffx.91703.1.a1_x_at	Transcript	gb|BJ306043;	0	-0.012945	0
35.2	not assigned.unknown	taaffx.91570.1.s1_s_at	Transcript	weakly similar to ( 123)AT1G17210| Symbols: | zinc ion binding | chr1:5880495-5884650 REVERSE gb|BG262275;	0.019414	0.066864	0
35.2	not assigned.unknown	ta.28879.3.s1_at	Transcript	gb|CA661256;	0	-0.12044	-0.12044
35.2	not assigned.unknown	ta.1699.2.a1_at	Transcript	weakly similar to ( 107)AT1G67850| Symbols: | similar to unknown protein [Arabidopsis thaliana] (TAIR:AT1G13000.2); similar to unknown protein [Arabidopsis thaliana] (TAIR:AT1G13000.1); similar to unnamed protein product [Vitis vinifera] (GB:CAO42517.1); contains InterPro domain Protein of unknown function DUF707 (InterPro:IPR007877) | chr1:25442867-25445567 FORWARD gb|CD453644;	-0.012572	-0.002472	0
35.2	not assigned.unknown	taaffx.42619.1.s1_at	Transcript	gb|AJ612293;	-0.159184	0	0.118814
35.2	not assigned.unknown	ta.18627.1.s1_at	Transcript	gb|CA639836;	0.050254	0	-0.038684
35.2	not assigned.unknown	ta.13642.2.s1_at	Transcript	gb|BQ172062;	-0.838868	-0.830998	0
35.2	not assigned.unknown	ta.16469.1.s1_at	Transcript	gb|BJ321669;	-0.066775	-0.013675	0.020865
35.2	not assigned.unknown	ta.9531.1.a1_at	Transcript	VAR1 gb|CK195622;	-2.57239	-2.55371	0.00593
35.2	not assigned.unknown	ta.21142.1.s1_at	Transcript	weakly similar to ( 147)AT3G15351| Symbols: | similar to hypothetical protein [Vitis vinifera] (GB:CAN72032.1) | chr3:5176733-5177347 FORWARD gb|CA633864;	0	0.103131	0.071661
35.2	not assigned.unknown	taaffx.504.1.s1_at	Transcript	gb|BQ802781;	0.001222	-0.017832	-0.073882
35.2	not assigned.unknown	ta.9145.2.s1_x_at	Transcript	weakly similar to ( 152)AT1G76405| Symbols: | similar to unknown protein [Arabidopsis thaliana] (TAIR:AT1G20816.1); similar to unnamed protein product [Vitis vinifera] (GB:CAO66270.1) | chr1:28666888-28668567 FORWARD gb|BQ169521;	-0.214999	-0.144369	0
35.2	not assigned.unknown	ta.3754.2.a1_at	Transcript	gb|BJ253137;	-0.075063	-0.195903	-0.060903
35.2	not assigned.unknown	ta.9029.1.a1_at	Transcript	gb|BQ162791;	0.176913	0	-0.267063
35.2	not assigned.unknown	taaffx.77977.1.s1_at	Transcript	gb|CA738822;	0	0.113129	0.082909
35.2	not assigned.unknown	ta.10173.1.s1_at	Transcript	gb|BG905567;	0	0.023565	0
35.2	not assigned.unknown	ta.11544.2.s1_x_at	Transcript	gb|CD453878;	-0.214758	-0.239048	0
35.2	not assigned.unknown	ta.10873.1.a1_at	Transcript	gb|BQ166731;	-0.095906	-0.094686	0
35.2	not assigned.unknown	taaffx.121293.1.s1_at	Transcript	weakly similar to ( 200)AT5G57700| Symbols: | BNR/Asp-box repeat family protein | chr5:23392483-23394169 FORWARD gb|BE590779;	0.105143	0	-0.158193
35.2	not assigned.unknown	ta.22488.1.s1_at	Transcript	gb|CA737442;	-0.809902	-0.832612	0
35.2	not assigned.unknown	ta.1505.1.a1_at	Transcript	gb|BQ172183;	0.027109	-0.033689	-0.139769
35.2	not assigned.unknown	taaffx.12648.1.s1_at	Transcript	gb|BJ247464;	-0.071719	0	0.016299
35.2	not assigned.unknown	ta.21227.2.s1_a_at	Transcript	very weakly similar to (99.8)AT2G17120| Symbols: LYM2 | LYM2 (LYSM DOMAIN GPI-ANCHORED PROTEIN 2 PRECURSOR) | chr2:7466238-7467730 FORWARD gb|CA661665;	-0.083013	-0.075043	0
35.2	not assigned.unknown	taaffx.76667.1.s1_at	Transcript	gb|BE492734;	0	0.027762	0
35.2	not assigned.unknown	ta.10346.1.a1_at	Transcript	gb|BJ250715;	-0.063988	0	0.029458
35.2	not assigned.unknown	taaffx.132555.1.s1_at	Transcript	weakly similar to ( 173)AT5G11730| Symbols: | similar to unknown protein [Arabidopsis thaliana] (TAIR:AT5G25970.1); similar to hypothetical protein [Vitis vinifera] (GB:CAN70606.1); contains InterPro domain Protein of unknown function DUF266, plant (InterPro:IPR004949) | chr5:3780964-3782474 FORWARDVAR1 gb|BJ274067;	0.021927	-0.081257	-0.152097
35.2	not assigned.unknown	taaffx.128455.1.s1_at	Transcript	very weakly similar to (84.3)AT3G12740| Symbols: ALIS1 | LEM3 (ligand-effect modulator 3) family protein / CDC50 family protein | chr3:4049746-4051568 FORWARD gb|CK210412;	-1.46991	-0.531751	0.854411
35.2	not assigned.unknown	taaffx.91760.1.s1_at	Transcript	gb|CA658140;	-0.033736	0	0
35.2	not assigned.unknown	taaffx.133762.1.a1_at	Transcript	gb|BJ306104;	-0.040747	-0.130557	-0.030467
35.2	not assigned.unknown	taaffx.12445.1.a1_at	Transcript	gb|BJ263004;	0.448041	0	-0.329471
35.2	not assigned.unknown	ta.22693.1.s1_x_at	Transcript	gb|CA662154;	0	0.134339	0
35.2	not assigned.unknown	ta.14097.1.s1_x_at	Transcript	gb|BQ807228;	0	0.10832	0.03558
35.2	not assigned.unknown	taaffx.101626.1.s1_at	Transcript	gb|CA640212;	-0.04554	-0.07993	0
35.2	not assigned.unknown	ta.13956.1.s1_at	Transcript	gb|BJ287532;	-0.309266	-0.330006	0
35.2	not assigned.unknown	taaffx.114445.1.s1_at	Transcript	gb|CA593061;	0	-0.019884	-0.083494
35.2	not assigned.unknown	taaffx.87644.1.s1_at	Transcript	gb|CA654926;	0	0.096078	0.012438
35.2	not assigned.unknown	taaffx.65798.1.a1_at	Transcript	gb|BJ221032;	-0.478953	-0.366253	0.030473
35.2	not assigned.unknown	ta.25938.1.a1_a_at	Transcript	gb|CD454615;	-0.470243	-0.496423	0
35.2	not assigned.unknown	taaffx.49705.1.s1_at	Transcript	gb|CD865470;	-0.64246	-0.47192	0
35.2	not assigned.unknown	ta.6781.1.a1_at	Transcript	gb|BJ319584;	-0.165663	-0.089683	0.036533
35.2	not assigned.unknown	ta.5694.1.s1_x_at	Transcript	gb|CD492017;	0.042597	0	-0.040617
35.2	not assigned.unknown	ta.10183.1.s1_at	Transcript	gb|CK199039;	0	0.14831	0.14842
35.2	not assigned.unknown	taaffx.98647.1.s1_at	Transcript	moderately similar to ( 346)AT5G19820| Symbols: EMB2734 | EMB2734 (EMBRYO DEFECTIVE 2734); lyase | chr5:6695733-6701249 REVERSE gb|AJ614476;	0.000648	0.039838	0
35.2	not assigned.unknown	ta.29532.1.s1_at	Transcript	gb|CK208996;	0	0.035899	0.018269
35.2	not assigned.unknown	taaffx.114264.1.s1_at	Transcript	weakly similar to ( 127)AT5G23530| Symbols: ATCXE18 | ATCXE18 (ARABIDOPSIS THALIANA CARBOXYESTERASE 18); carboxylesterase | chr5:7933369-7934376 REVERSEvery weakly similar to (89.4)GID1_ORYSA gb|CA595992;	0.033421	0	-0.039361
35.2	not assigned.unknown	ta.28271.1.s1_at	Transcript	gb|CD871364;	-0.269216	-0.305926	0
35.2	not assigned.unknown	ta.8717.1.s1_a_at	Transcript	gb|BG904854;	-0.052976	0	0.051286
35.2	not assigned.unknown	ta.8477.1.s1_at	Transcript	gb|BQ161956;	1.44999	1.46493	0
35.2	not assigned.unknown	ta.10436.1.s1_at	Transcript	gb|BJ245968;	0	-0.077721	-0.118321
35.2	not assigned.unknown	taaffx.122623.1.s1_at	Transcript	moderately similar to ( 238)AT5G24750| Symbols: | similar to UDP-glucose:sterol glucosyltransferase, putative [Arabidopsis thaliana] (TAIR:AT1G43620.2); similar to UDP-glucose:sterol glucosyltransferase, putative [Arabidopsis thaliana] (TAIR:AT1G43620.1); similar to UDP-glucose:sterol glucosyltransferase, putative [Arabidopsis thaliana] (TAIR:AT1G43620.3); similar to unnamed protein product [Viti…	0	0.01866	0.01168
35.2	not assigned.unknown	ta.3720.3.s1_at	Transcript	moderately similar to ( 350)AT5G54440| Symbols: | binding | chr5:22120813-22124921 FORWARD gb|BQ241015;	0.124033	0.070223	0
35.2	not assigned.unknown	ta.21245.2.s1_x_at	Transcript	gb|CA624406;	0	-0.04003	-0.06644
35.2	not assigned.unknown	ta.13973.1.s1_x_at	Transcript	gb|BQ753014;	0.049641	0	-0.044331
35.2	not assigned.unknown	ta.4099.2.s1_x_at	Transcript	gb|CA735735;	0	0.012866	0
35.2	not assigned.unknown	ta.21029.1.s1_at	Transcript	gb|CA647347;	0.16286	0	-0.04065
35.2	not assigned.unknown	ta.11730.1.s1_at	Transcript	gb|CA736324;	-0.090534	-0.144664	-0.017534
35.2	not assigned.unknown	ta.24140.1.a1_x_at	Transcript	gb|BG907485;	-0.12974	-0.09488	0
35.2	not assigned.unknown	taaffx.45624.1.a1_at	Transcript	gb|BJ276766;	-0.194361	-0.162501	0
35.2	not assigned.unknown	ta.1674.1.s1_s_at	Transcript	gb|CA609826;	-0.673544	-0.573694	0
35.2	not assigned.unknown	ta.24586.3.s1_at	Transcript	gb|CA742505;	0.058542	0.020362	0
35.2	not assigned.unknown	ta.6307.2.s1_x_at	Transcript	gb|BJ298876;	-0.022134	0	0.006154
35.2	not assigned.unknown	taaffx.119949.1.a1_at	Transcript	gb|BJ250686;	0	0	-0.017754
35.2	not assigned.unknown	taaffx.91872.1.a1_at	Transcript	gb|BJ297451;	0.18652	0.40559	0.13701
35.2	not assigned.unknown	ta.3949.3.s1_at	Transcript	gb|CA646865;	-0.025422	0	0.002392
35.2	not assigned.unknown	ta.4903.1.a1_at	Transcript	gb|BJ273589;	-1.03079	-0.976377	0
35.2	not assigned.unknown	taaffx.85185.1.s1_at	Transcript	gb|CA624276;	0.043717	0	0
35.2	not assigned.unknown	ta.14782.1.s1_at	Transcript	gb|CA681982;	-0.109955	-0.104845	0
35.2	not assigned.unknown	ta.4783.1.s1_x_at	Transcript	VAR1 gb|CK200871;	0.845641	0	0
35.2	not assigned.unknown	ta.12450.1.a1_at	Transcript	gb|BQ172368;	-0.197402	-0.188962	0
35.2	not assigned.unknown	taaffx.15425.1.a1_at	Transcript	gb|BQ169160;	-0.033817	-0.054107	0
35.2	not assigned.unknown	ta.30673.1.s1_at	Transcript	gb|CN008562;	-1.0829	-1.07233	0
35.2	not assigned.unknown	ta.15958.1.a1_at	Transcript	gb|CK158953;	0.034703	0	-0.012483
35.2	not assigned.unknown	ta.989.1.s1_x_at	Transcript	gb|BE403077;	0.089399	0	-0.123409
35.2	not assigned.unknown	ta.1654.3.a1_a_at	Transcript	gb|BQ804529;	-0.081063	0	0.073593
35.2	not assigned.unknown	ta.16016.1.s1_at	Transcript	gb|CA595092;	-0.075945	-0.156225	-0.043215
35.2	not assigned.unknown	taaffx.88791.1.s1_at	Transcript	moderately similar to ( 204)CIGR1_ORYSA gb|BQ838864;	0.00765	0.02343	0
35.2	not assigned.unknown	taaffx.59821.1.s1_at	Transcript	gb|CA653010;	0	0.097869	0.069729
35.2	not assigned.unknown	taaffx.128418.90.s1_at	Transcript	weakly similar to ( 151)AT1G21680| Symbols: | similar to unknown protein [Arabidopsis thaliana] (TAIR:AT1G21670.1); similar to hypothetical protein [Vitis vinifera] (GB:CAN73514.1); similar to unnamed protein product [Vitis vinifera] (GB:CAO61906.1); similar to hypothetical protein OsJ_012725 [Oryza sativa (japonica cultivar-group)] (GB:EAZ29242.1); contains InterPro domain WD40-like Beta Propell…	-0.124681	-0.026031	0.069501
35.2	not assigned.unknown	ta.11699.1.a1_at	Transcript	gb|BQ170617;	-0.189203	-0.271693	-0.051213
35.2	not assigned.unknown	ta.23225.1.s1_at	Transcript	gb|CA739158;	0	0	0.011301
35.2	not assigned.unknown	ta.28613.1.s1_at	Transcript	gb|U73213.1;	0.033735	0	-0.090305
35.2	not assigned.unknown	taaffx.92191.1.a1_at	Transcript	gb|CA728261;	0	-0.587942	-0.578802
35.2	not assigned.unknown	taaffx.12463.1.s1_at	Transcript	gb|BJ261633;	0	1.09027	1.09767
35.2	not assigned.unknown	ta.8720.3.s1_at	Transcript	gb|CA609851;	0.210599	0	-0.241639
35.2	not assigned.unknown	ta.7273.2.s1_a_at	Transcript	gb|CA742645;	-0.049062	-0.105852	-0.012642
35.2	not assigned.unknown	ta.9867.1.s1_at	Transcript	weakly similar to ( 126)AT2G22640| Symbols: HSPC300, BRK1 | BRK1/HSPC300 (BRICK1) | chr2:9630363-9631018 FORWARDweakly similar to ( 140)BRK1_ORYSA gb|BQ166179;	0	0.012654	0
35.2	not assigned.unknown	ta.4804.2.s1_a_at	Transcript	gb|BJ217595;	-0.001993	0	0.009983
35.2	not assigned.unknown	ta.12211.1.a1_at	Transcript	gb|BQ171826;	0	-0.052186	-0.027136
35.2	not assigned.unknown	ta.12373.2.s1_x_at	Transcript	gb|CA737756;	1.3607	1.45657	0.01762
35.2	not assigned.unknown	ta.7231.1.s1_at	Transcript	weakly similar to ( 132)AT4G33140| Symbols: | similar to unnamed protein product [Vitis vinifera] (GB:CAO65164.1); contains domain SSF56784 (SSF56784); contains domain PD105831 (PD105831) | chr4:15981651-15984138 FORWARD gb|BJ323054;	0.152495	0.071495	-0.049955
35.2	not assigned.unknown	taaffx.112660.1.s1_at	Transcript	gb|CA622119;	0.055918	0.163968	0.081578
35.2	not assigned.unknown	ta.6840.1.a1_at	Transcript	gb|BQ170136;	-0.153549	-0.148679	0
35.2	not assigned.unknown	ta.1720.1.s1_x_at	Transcript	gb|BE444132;	0.052764	0	-0.007304
35.2	not assigned.unknown	ta.6899.1.s1_at	Transcript	moderately similar to ( 230)AT3G48530| Symbols: KING1 | KING1 (SNF1-RELATED PROTEIN KINASE REGULATORY SUBUNIT GAMMA 1) | chr3:17998544-18000577 FORWARDVAR1 COG5048 gb|CK210172;	-0.411287	-0.381267	0
35.2	not assigned.unknown	ta.3830.1.s1_a_at	Transcript	gb|CK169209;	-1.13055	-1.12339	0
35.2	not assigned.unknown	ta.8737.1.a1_at	Transcript	gb|BQ162303;	-1.23152	-0.065699	1.11462
35.2	not assigned.unknown	taaffx.42797.1.a1_at	Transcript	gb|BQ169110;	0.312652	0.112872	-0.146412
35.2	not assigned.unknown	ta.4639.1.s1_at	Transcript	gb|BJ274310;	-0.01926	-0.20647	-0.03679
35.2	not assigned.unknown	ta.14176.2.s1_at	Transcript	gb|CA665041;	-1.17467	-1.16722	0
35.2	not assigned.unknown	ta.6522.1.a1_at	Transcript	gb|BJ307289;	-0.018732	-0.038512	0
35.2	not assigned.unknown	ta.11443.1.s1_at	Transcript	very weakly similar to (87.8)AT1G33800| Symbols: | similar to unknown protein [Arabidopsis thaliana] (TAIR:AT4G09990.1); similar to unknown [Populus trichocarpa] (GB:ABK93991.1); contains InterPro domain Protein of unknown function DUF579, plant (InterPro:IPR006514) | chr1:12261460-12262436 FORWARD gb|CA649194;	-0.26317	-0.24904	0
35.2	not assigned.unknown	ta.23295.2.s1_at	Transcript	gb|CA743046;	-0.040179	0	0
35.2	not assigned.unknown	ta.12298.1.a1_at	Transcript	gb|BQ172039;	-1.39405	-1.37133	0
35.2	not assigned.unknown	ta.22759.1.s1_x_at	Transcript	weakly similar to ( 156)AT2G01770| Symbols: VIT1 | VIT1 (VACUOLAR IRON TRANSPORTER 1); iron ion transmembrane transporter | chr2:334774-336424 REVERSE gb|CK159977;	-0.101365	-0.008455	0
35.2	not assigned.unknown	ta.22551.1.s1_at	Transcript	gb|CA652410;	-0.304885	-0.351725	0
35.2	not assigned.unknown	ta.9462.3.s1_x_at	Transcript	gb|CA610637;	-0.032492	-0.092762	-0.037322
35.2	not assigned.unknown	ta.636.3.s1_x_at	Transcript	gb|CA634739;	0.076939	0.082409	0
35.2	not assigned.unknown	taaffx.112912.1.s1_at	Transcript	gb|CA619860;	-0.053316	0	0
35.2	not assigned.unknown	ta.10475.1.s1_a_at	Transcript	weakly similar to ( 123)AT1G14990| Symbols: | similar to hypothetical protein [Oryza sativa (japonica cultivar-group)] (GB:BAB92466.1) | chr1:5167349-5168146 REVERSE gb|CA613908;	-0.011952	-0.061562	-0.019282
35.2	not assigned.unknown	taaffx.3401.1.s1_at	Transcript	moderately similar to ( 224)AT1G22860| Symbols: | TGF beta receptor associated protein-related | chr1:8083389-8088856 FORWARD gb|CK205279;	-0.195305	-0.230355	-0.009985
35.2	not assigned.unknown	taaffx.2897.1.s1_at	Transcript	gb|CA648463;	0.55538	0.52604	0
35.2	not assigned.unknown	ta.26011.1.a1_at	Transcript	gb|CD454588;	0	-0.055085	-0.010705
35.2	not assigned.unknown	ta.3807.1.a1_at	Transcript	gb|BJ253772;	0.232363	0	-0.198773
35.2	not assigned.unknown	ta.19003.1.s1_s_at	Transcript	gb|CA645687;	0	0.085688	0.036748
35.2	not assigned.unknown	taaffx.84357.1.s1_x_at	Transcript	gb|CA664185;	0	0.0741396	0
35.2	not assigned.unknown	ta.22428.1.s1_at	Transcript	gb|CA745360;	-0.237666	-0.182206	0
35.2	not assigned.unknown	taaffx.122978.1.a1_at	Transcript	gb|BE442733;	0.123037	0	-0.093247
35.2	not assigned.unknown	ta.3834.1.a1_at	Transcript	gb|BJ254393;	-0.169221	-0.275701	-0.056101
35.2	not assigned.unknown	ta.13642.1.s1_a_at	Transcript	gb|CD936064;	-0.791828	-0.776118	0
35.2	not assigned.unknown	ta.4158.1.s1_at	Transcript	gb|CD373913;	0.07977	0.02709	0
35.2	not assigned.unknown	taaffx.116915.1.s1_s_at	Transcript	weakly similar to ( 147)AT1G25420| Symbols: | similar to unknown protein [Arabidopsis thaliana] (TAIR:AT1G34220.2); similar to unnamed protein product [Vitis vinifera] (GB:CAO42146.1); contains InterPro domain Protein of unknown function DUF292, eukaryotic (InterPro:IPR005061) | chr1:8916579-8917967 FORWARD gb|CA612667;	0	0	-0.020289
35.2	not assigned.unknown	ta.27245.1.s1_s_at	Transcript	gb|CA646215;	0	0.027733	0.003363
35.2	not assigned.unknown	ta.15178.1.s1_at	Transcript	gb|CA692399;	0	0.039858	0.040138
35.2	not assigned.unknown	taaffx.123398.1.s1_at	Transcript	gb|CA713304;	0.094888	0.048258	0
35.2	not assigned.unknown	ta.6241.1.s1_s_at	Transcript	weakly similar to ( 123)AT1G74450| Symbols: | similar to unknown protein [Arabidopsis thaliana] (TAIR:AT1G18740.1); similar to unnamed protein product [Vitis vinifera] (GB:CAO43630.1); contains InterPro domain Protein of unknown function DUF793 (InterPro:IPR008511) | chr1:27986398-27987591 FORWARD gb|CK209952;	0	0.043052	0
35.2	not assigned.unknown	ta.23187.1.s1_s_at	Transcript	very weakly similar to ( 100)AT4G27870| Symbols: | integral membrane family protein | chr4:13878989-13882685 FORWARD gb|BJ271379;	-0.460052	-0.383862	0.024862
35.2	not assigned.unknown	ta.8472.2.s1_a_at	Transcript	gb|BJ305179;	0.327305	0.156805	-0.074925
35.2	not assigned.unknown	ta.3894.2.s1_s_at	Transcript	gb|CA694306;	0.056653	0	-0.190563
35.2	not assigned.unknown	ta.21425.3.a1_at	Transcript	gb|CA654677;	0	-0.04472	0
35.2	not assigned.unknown	taaffx.22491.1.s1_s_at	Transcript	gb|CD931949;	-1.52308	-0.068483	1.41551
35.2	not assigned.unknown	taaffx.10772.1.a1_s_at	Transcript	gb|CK213044;	0	0	0.02073
35.2	not assigned.unknown	ta.10552.1.s1_at	Transcript	gb|BQ165975;	0.205596	0.119296	-0.027856
35.2	not assigned.unknown	ta.22585.1.s1_at	Transcript	gb|BJ284298;	0.194874	0.037424	-0.096404
35.2	not assigned.unknown	ta.14176.1.s1_a_at	Transcript	gb|BJ243591;	-0.517905	-0.614935	-0.044495
35.2	not assigned.unknown	ta.6325.1.s1_at	Transcript	gb|BJ302215;	-0.021156	-0.196966	-0.101826
35.2	not assigned.unknown	ta.5722.1.a1_at	Transcript	gb|CK163878;	-0.032521	-0.013221	0
35.2	not assigned.unknown	ta.11608.1.a1_at	Transcript	gb|BQ170448;	-0.009208	0	0.036848
35.2	not assigned.unknown	ta.23805.2.s1_a_at	Transcript	gb|CA638042;	-0.000119	-0.065179	-0.042819
35.2	not assigned.unknown	taaffx.64578.1.s1_at	Transcript	gb|BJ207192;	-0.063908	-0.029878	0
35.2	not assigned.unknown	taaffx.39482.1.s1_at	Transcript	gb|BG903996;	-0.828846	-0.814956	0
35.2	not assigned.unknown	ta.7835.3.s1_x_at	Transcript	gb|CA607990;	-0.019517	-0.008667	0
35.2	not assigned.unknown	ta.30463.1.a1_at	Transcript	gb|CK211400;	0	0.056942	0
35.2	not assigned.unknown	ta.19604.1.s1_at	Transcript	gb|CA653992;	-0.032828	-0.105238	0
35.2	not assigned.unknown	ta.6494.2.s1_a_at	Transcript	gb|CA695766;	0	0.01999	0
35.2	not assigned.unknown	ta.18450.1.s1_at	Transcript	gb|CA734523;	-0.132124	-0.137314	0
35.2	not assigned.unknown	ta.9290.3.s1_x_at	Transcript	gb|CA501890;	-0.166476	-0.040506	0.086676
35.2	not assigned.unknown	ta.28689.3.s1_a_at	Transcript	gb|CA712407;	-0.00213	-0.03959	0
35.2	not assigned.unknown	ta.8751.3.s1_at	Transcript	weakly similar to ( 135)AT2G26460| Symbols: | RED family protein | chr2:11262127-11265991 REVERSE gb|CK201278;	-0.058619	-0.145999	-0.054839
35.2	not assigned.unknown	taaffx.12820.1.a1_at	Transcript	gb|BJ230818;	-0.052242	0	0.025652
35.2	not assigned.unknown	taaffx.63706.1.a1_at	Transcript	gb|AJ615166;	-0.100614	-0.107154	0
35.2	not assigned.unknown	taaffx.40.1.s1_at	Transcript	gb|AJ615341;	-0.049003	-0.000843	0.002113
35.2	not assigned.unknown	ta.8332.1.a1_at	Transcript	gb|BM140337;	-0.14456	-0.16399	0
35.2	not assigned.unknown	ta.3495.1.s1_x_at	Transcript	weakly similar to ( 194)AT1G26300| Symbols: | BSD domain-containing protein | chr1:9098924-9099733 REVERSE gb|BQ166285;	0	-0.089685	-0.075875
35.2	not assigned.unknown	ta.22949.3.s1_x_at	Transcript	gb|CA659124;	-0.042188	-0.092088	-0.038258
35.2	not assigned.unknown	ta.28209.2.s1_x_at	Transcript	gb|AJ614964;	0.095606	0.102906	0
35.2	not assigned.unknown	ta.9132.1.a1_at	Transcript	gb|BQ172025;	-0.255867	-0.256497	0
35.2	not assigned.unknown	ta.20254.1.s1_at	Transcript	gb|CA676927;	-0.4732	-0.45566	0
35.2	not assigned.unknown	ta.3991.1.s1_at	Transcript	gb|BQ242463;	-0.036563	-0.038853	0
35.2	not assigned.unknown	ta.16248.1.s1_at	Transcript	gb|CK214599;	0.46934	0.10993	-0.12518
35.2	not assigned.unknown	ta.25949.2.s1_at	Transcript	gb|BQ605833;	0.076211	0.163381	0.010031
35.2	not assigned.unknown	ta.8283.1.s1_at	Transcript	weakly similar to ( 102)AT3G15560| Symbols: | similar to unnamed protein product [Vitis vinifera] (GB:CAO46019.1) | chr3:5268599-5270102 FORWARD gb|BQ161690;	-0.379985	-0.514745	-0.095645
35.2	not assigned.unknown	ta.21098.1.s1_a_at	Transcript	gb|CA653276;	0.276804	0	-0.227634
35.2	not assigned.unknown	taaffx.128466.2.s1_at	Transcript	gb|BJ254588;	-0.101004	-0.052334	0.021864
35.2	not assigned.unknown	ta.14176.1.s1_at	Transcript	gb|BJ243591;	-1.59925	-1.5215	0
35.2	not assigned.unknown	ta.5532.2.a1_s_at	Transcript	gb|BJ284888;	0	-0.048238	-0.071678
35.2	not assigned.unknown	ta.7525.1.a1_s_at	Transcript	weakly similar to ( 175)AT5G49570| Symbols: ATPNG1 | ATPNG1 (ARABIDOPSIS THALIANA PEPTIDE-N-GLYCANASE 1); catalytic/ peptide-N4-(N-acetyl-beta-glucosaminyl)asparagine amidase | chr5:20129297-20133351 REVERSECOG5048 VAR1 gb|CK155396;	0	-0.044935	-0.042255
35.2	not assigned.unknown	ta.7953.1.a1_s_at	Transcript	gb|BQ161016;	-0.269602	-0.238832	0
35.2	not assigned.unknown	ta.6043.1.s1_x_at	Transcript	gb|CD935024;	0.199575	0.016865	-0.100885
35.2	not assigned.unknown	ta.2827.1.s1_x_at	Transcript	gb|CA647863;	-0.209953	-0.210443	0
35.2	not assigned.unknown	ta.8992.1.a1_at	Transcript	gb|BQ162740;	-0.111909	-0.248269	-0.045629
35.2	not assigned.unknown	ta.6790.3.s1_at	Transcript	gb|CA717597;	0.019779	0.075749	0
35.2	not assigned.unknown	ta.1865.2.s1_x_at	Transcript	gb|CK152141;	0.020194	0.005274	0
35.2	not assigned.unknown	ta.12329.1.a1_at	Transcript	gb|BQ172109;	1.2391	1.26992	0
35.2	not assigned.unknown	ta.25883.1.a1_x_at	Transcript	gb|CD454055;	0	0.071647	0.067697
35.2	not assigned.unknown	ta.10451.2.a1_x_at	Transcript	gb|BJ272822;	0	0.226443	0.242503
35.2	not assigned.unknown	ta.18066.1.s1_at	Transcript	gb|CA605529;	-0.410688	-0.342708	0.014068
35.2	not assigned.unknown	taaffx.16415.2.s1_at	Transcript	gb|BE493053;	-1.70023	-0.084016	1.5756
35.2	not assigned.unknown	ta.23360.1.a1_at	Transcript	gb|CA747207;	-0.422245	-0.302875	0
35.2	not assigned.unknown	taaffx.63502.1.s1_at	Transcript	weakly similar to ( 194)AT2G18250| Symbols: ATCOAD | ATCOAD (4-PHOSPHOPANTETHEINE ADENYLYLTRANSFERASE); nucleotidyltransferase/ pantetheine-phosphate adenylyltransferase | chr2:7947107-7948581 FORWARD gb|CA626511;	0.026817	0	-0.041537
35.2	not assigned.unknown	ta.23678.1.s1_at	Transcript	VAR1 gb|CK210537;	-0.078413	-0.119043	-0.012723
35.2	not assigned.unknown	ta.6655.1.s1_at	Transcript	very weakly similar to (83.2)AT2G26340| Symbols: | similar to unnamed protein product [Vitis vinifera] (GB:CAO43885.1) | chr2:11222332-11223558 FORWARD gb|BQ483177;	-0.077392	-0.135362	-0.030172
35.2	not assigned.unknown	taaffx.101935.1.s1_at	Transcript	gb|BF199561;	-0.037414	-0.090804	0
35.2	not assigned.unknown	ta.30790.1.s1_a_at	Transcript	VAR1 gb|CK195596;	-0.1497	-0.39021	-0.17573
35.2	not assigned.unknown	ta.7543.1.s1_at	Transcript	VAR1 COG5048 COG4886 COG5099 PRK08581 gb|CK215504;	-1.49661	-1.5071	0
35.2	not assigned.unknown	taaffx.101028.1.s1_at	Transcript	gb|CD928870;	-0.150012	-0.095512	0
35.2	not assigned.unknown	ta.30538.2.s1_x_at	Transcript	gb|CA641958;	-0.081566	-0.096316	0
35.2	not assigned.unknown	ta.26205.1.a1_at	Transcript	weakly similar to ( 121)AT3G50120| Symbols: | similar to unknown protein [Arabidopsis thaliana] (TAIR:AT3G50150.1); similar to unknown protein [Arabidopsis thaliana] (TAIR:AT3G50130.1); similar to unknown protein [Arabidopsis thaliana] (TAIR:AT3G50170.1); similar to unnamed protein product [Vitis vinifera] (GB:CAO71911.1); similar to hypothetical protein [Vitis vinifera] (GB:CAN59797.1); contains…	0	-0.02077	0
35.2	not assigned.unknown	ta.12921.1.s1_x_at	Transcript	gb|CA601406;	0.120532	0.183992	0
35.2	not assigned.unknown	ta.21253.1.s1_at	Transcript	gb|CA609166;	0	0.117864	0.145494
35.2	not assigned.unknown	ta.7124.2.s1_s_at	Transcript	gb|CD872882;	0.187567	0	-0.099797
35.2	not assigned.unknown	ta.8393.1.a1_a_at	Transcript	gb|BQ161835;	-0.001844	0	0.028114
35.2	not assigned.unknown	taaffx.63731.1.a1_at	Transcript	gb|BQ237417;	-0.014676	0	0.031186
35.2	not assigned.unknown	ta.2946.2.s1_at	Transcript	gb|CA635259;	-0.049275	-0.044015	0
35.2	not assigned.unknown	taaffx.128418.130.a1_at	Transcript	very weakly similar to (82.4)AT2G39080| Symbols: | binding / catalytic | chr2:16317059-16319553 REVERSE gb|BJ212108;	-0.203083	-0.196933	0
35.2	not assigned.unknown	ta.3696.2.s1_at	Transcript	gb|CA723776;	1.07861	0.667081	-0.169031
35.2	not assigned.unknown	taaffx.43067.1.s1_at	Transcript	gb|CD492037;	-0.02324	-0.02023	0
35.2	not assigned.unknown	ta.14168.1.s1_at	Transcript	VAR1 COG5048 PRK08581 SKN1 gb|BJ263863;	0.039818	0	-0.017898
35.2	not assigned.unknown	taaffx.71647.1.a1_x_at	Transcript	gb|CK215006;	0.117484	0	0
35.2	not assigned.unknown	taaffx.111465.1.s1_at	Transcript	gb|CA640065;	-0.224936	-0.207716	0
35.2	not assigned.unknown	ta.25914.1.a1_at	Transcript	gb|CD454323;	-0.091475	-0.160375	-0.038125
35.2	not assigned.unknown	ta.3585.1.s1_a_at	Transcript	very weakly similar to (84.7)AT5G03460| Symbols: | similar to unknown [Populus trichocarpa] (GB:ABK93498.1) | chr5:864390-865508 FORWARD gb|CA606475;	0	0	-0.004986
35.2	not assigned.unknown	taaffx.65635.1.s1_at	Transcript	gb|CD909051;	-2.12818	-2.12451	0
35.2	not assigned.unknown	taaffx.28783.1.s1_at	Transcript	gb|BJ322553;	-0.177979	-0.155799	0
35.2	not assigned.unknown	ta.18990.1.s1_at	Transcript	gb|CD868480;	0	0.017134	0.084714
35.2	not assigned.unknown	taaffx.51799.1.s1_at	Transcript	gb|CA718865;	0.057336	0	-0.042836
35.2	not assigned.unknown	ta.9005.1.s1_a_at	Transcript	moderately similar to ( 410)AT1G61900| Symbols: | Identical to Uncharacterized GPI-anchored protein At1g61900 precursor [Arabidopsis Thaliana] (GB:Q8GUI4;GB:O80696;GB:Q3ECK6); similar to unknown protein [Arabidopsis thaliana] (TAIR:AT2G30700.1); similar to Os07g0102300 [Oryza sativa (japonica cultivar-group)] (GB:NP_001058682.1); similar to unknown protein [Oryza sativa (japonica cultivar-group)]…	0	-0.134251	-0.073411
35.2	not assigned.unknown	ta.7501.2.s1_x_at	Transcript	gb|BJ271612;	-0.072102	-0.133532	0
35.2	not assigned.unknown	ta.10959.1.s1_x_at	Transcript	gb|BQ166903;	0	-0.072831	-0.035621
35.2	not assigned.unknown	ta.3421.1.s1_at	Transcript	gb|BJ266117;	-0.168346	-0.135876	0
35.2	not assigned.unknown	ta.27748.1.s1_s_at	Transcript	gb|CD887298;	-0.034552	0	0
35.2	not assigned.unknown	ta.5509.2.s1_at	Transcript	gb|CA611291;	-0.026679	0	0.025409
35.2	not assigned.unknown	taaffx.97454.1.a1_at	Transcript	gb|BQ169185;	-1.80817	-1.79922	0
35.2	not assigned.unknown	taaffx.72723.1.s1_s_at	Transcript	gb|BE427906;	-0.072475	-0.068405	0
35.2	not assigned.unknown	ta.8110.2.s1_a_at	Transcript	moderately similar to ( 202)AT2G25280| Symbols: | similar to unknown [Populus trichocarpa] (GB:ABK93585.1); contains InterPro domain Protein of unknown function DUF52 (InterPro:IPR002737) | chr2:10769718-10771710 REVERSE gb|CA603645;	0.0932	0.02832	-0.03068
35.2	not assigned.unknown	ta.5544.1.a1_at	Transcript	gb|BJ285109;	0	0.108582	0.147152
35.2	not assigned.unknown	ta.25866.1.a1_at	Transcript	gb|CD453651;	-0.168209	-0.214579	0
35.2	not assigned.unknown	ta.30013.1.s1_at	Transcript	moderately similar to ( 298)AT3G01690| Symbols: | similar to unknown protein [Arabidopsis thaliana] (TAIR:AT5G14390.1); similar to unnamed protein product [Vitis vinifera] (GB:CAO14651.1); contains InterPro domain Alpha/beta hydrolase fold-1 (InterPro:IPR000073) | chr3:256760-258386 FORWARDVAR1 gb|CK213051;	-0.101887	-0.138487	-0.006217
35.2	not assigned.unknown	ta.1381.1.s1_x_at	Transcript	very weakly similar to (96.7)AT5G14910| Symbols: | heavy-metal-associated domain-containing protein | chr5:4823818-4825199 FORWARD gb|CA624447;	-0.022727	0.004327	0.047817
35.2	not assigned.unknown	taaffx.81570.1.s1_at	Transcript	gb|CA684473;	-0.325345	-0.292905	0
35.2	not assigned.unknown	taaffx.105251.1.s1_at	Transcript	gb|CA737399;	-0.033286	-0.249236	-0.086556
35.2	not assigned.unknown	ta.9637.1.s1_at	Transcript	weakly similar to ( 114)AT3G53490| Symbols: | similar to unknown protein [Arabidopsis thaliana] (TAIR:AT5G02720.1); similar to Os03g0282800 [Oryza sativa (japonica cultivar-group)] (GB:NP_001049748.1); similar to hypothetical protein [Oryza sativa (japonica cultivar-group)] (GB:AAN64501.1); similar to hypothetical protein OsI_010747 [Oryza sativa (indica cultivar-group)] (GB:EAY89514.1); contains…	0	-0.005493	-0.009043
35.2	not assigned.unknown	taaffx.37764.1.a1_at	Transcript	gb|BJ266526;	-0.125824	-0.120064	0
35.2	not assigned.unknown	taaffx.12884.1.s1_at	Transcript	gb|BJ219887;	0.27085	0	-0.2698
35.2	not assigned.unknown	ta.26441.1.a1_x_at	Transcript	gb|BJ286659;	0.045168	0	-0.040928
35.2	not assigned.unknown	ta.2822.2.s1_at	Transcript	gb|CD901708;	0.200246	0.656816	0.288196
35.2	not assigned.unknown	ta.11413.1.a1_at	Transcript	gb|BQ170050;	0.087471	0.031381	-0.019551
35.2	not assigned.unknown	ta.543.2.s1_x_at	Transcript	gb|CA600415;	-0.029472	-0.078272	0
35.2	not assigned.unknown	taaffx.73677.1.s1_at	Transcript	moderately similar to ( 337)AT5G28150| Symbols: | similar to unknown protein [Arabidopsis thaliana] (TAIR:AT3G04860.1); similar to hypothetical protein [Vitis vinifera] (GB:CAN64151.1); contains InterPro domain Protein of unknown function DUF868, plant (InterPro:IPR008586) | chr5:10135830-10136699 FORWARD gb|BJ261865;	-0.324571	-0.080511	0.066741
35.2	not assigned.unknown	taaffx.84549.1.s1_at	Transcript	gb|CA610844;	0.489881	0.425661	0
35.2	not assigned.unknown	taaffx.109328.1.s1_at	Transcript	weakly similar to ( 158)AT3G62360| Symbols: | carbohydrate binding | chr3:23083995-23091430 REVERSE gb|CA728392;	0.105074	0.050204	-0.003624
35.2	not assigned.unknown	ta.14467.2.s1_at	Transcript	gb|CD912406;	0	0.164274	0.080674
35.2	not assigned.unknown	ta.16857.1.s1_at	Transcript	gb|CA613904;	0	0.074523	0
35.2	not assigned.unknown	ta.8052.2.s1_a_at	Transcript	gb|CA605038;	0.115471	0.154021	0
35.2	not assigned.unknown	taaffx.21659.1.a1_at	Transcript	very weakly similar to (83.6)CEMA_WHEAT gb|CD875485;	-0.043471	0	0.026761
35.2	not assigned.unknown	ta.5025.2.s1_at	Transcript	gb|BJ223202;	-0.037355	0	0.073755
35.2	not assigned.unknown	ta.30922.1.s1_at	Transcript	gb|CN013161;	0.120497	0.176147	0
35.2	not assigned.unknown	taaffx.107896.1.s1_at	Transcript	gb|CA693713;	-0.01727	-0.24075	-0.11201
35.2	not assigned.unknown	ta.10962.1.a1_at	Transcript	gb|BQ166910;	-0.045504	-0.141684	-0.041164
35.2	not assigned.unknown	ta.26006.1.a1_x_at	Transcript	gb|CD454558;	-0.04837	-0.09846	-0.02887
35.2	not assigned.unknown	ta.5768.1.s1_at	Transcript	gb|BJ289154;	0	-0.096723	-0.084913
35.2	not assigned.unknown	taaffx.73402.1.s1_at	Transcript	weakly similar to ( 110)AT1G67080| Symbols: ABA4 | ABA4 (ABSCISIC ACID (ABA)-DEFICIENT 4); intramolecular oxidoreductase | chr1:25049068-25050344 REVERSE gb|BQ801332;	0.15782	0	-0.13093
35.2	not assigned.unknown	ta.18233.1.s1_at	Transcript	gb|CA632074;	-0.246304	-0.408284	-0.053914
35.2	not assigned.unknown	ta.24004.1.a1_at	Transcript	gb|CA722421;	0	-0.06508	-0.0036
35.2	not assigned.unknown	ta.4737.1.a1_at	Transcript	gb|CA700359;	-0.100709	-0.142129	-0.001839
35.2	not assigned.unknown	ta.28458.2.s1_at	Transcript	gb|CF133387;	-0.909882	-0.957682	0
35.2	not assigned.unknown	ta.3120.2.a1_a_at	Transcript	gb|BJ227655;	-0.847993	-0.799343	0
35.2	not assigned.unknown	ta.2802.1.s1_at	Transcript	gb|BJ295952;	0.908624	0.868014	0
35.2	not assigned.unknown	ta.5118.3.s1_x_at	Transcript	gb|BJ265380;	-0.133521	-0.303941	-0.088501
35.2	not assigned.unknown	ta.25016.1.a1_s_at	Transcript	gb|CD150752;	-0.051757	-0.006087	0
35.2	not assigned.unknown	ta.9196.1.s1_at	Transcript	moderately similar to ( 271)AT5G08290| Symbols: YLS8 | YLS8 (yellow-leaf-specific gene 8); catalytic | chr5:2666044-2666937 FORWARD gb|CD919411;	0.189731	0.089311	-0.062841
35.2	not assigned.unknown	taaffx.65556.1.s1_at	Transcript	gb|BJ239281;	-0.116965	-0.242795	-0.031845
35.2	not assigned.unknown	ta.7716.1.s1_at	Transcript	gb|BJ322896;	0.071668	0	-0.076878
35.2	not assigned.unknown	taaffx.104865.1.s1_at	Transcript	gb|CA743809;	-1.59133	-1.57671	0
35.2	not assigned.unknown	taaffx.15712.1.a1_at	Transcript	gb|CA722699;	-1.24586	-1.1886	0.000957
35.2	not assigned.unknown	ta.25804.1.a1_at	Transcript	gb|CD374016;	0	0.206022	0.241942
35.2	not assigned.unknown	ta.11030.1.a1_at	Transcript	gb|BQ168409;	-0.042109	-0.131199	-0.048919
35.2	not assigned.unknown	ta.20570.1.a1_at	Transcript	gb|CA741536;	0	0	-0.026503
35.2	not assigned.unknown	ta.6978.2.a1_at	Transcript	gb|BJ273962;	-0.3599	-0.33245	0
35.2	not assigned.unknown	ta.19211.1.a1_at	Transcript	gb|BJ233137;	0	-0.223995	-0.153095
35.2	not assigned.unknown	ta.27688.1.a1_x_at	Transcript	gb|CK159551;	-0.202941	-0.234951	0
35.2	not assigned.unknown	taaffx.128545.2.s1_x_at	Transcript	gb|CA738288;	-0.129369	-0.129729	0
35.2	not assigned.unknown	ta.1677.1.s1_at	Transcript	gb|BQ281548;	0	-0.255785	-0.151025
35.2	not assigned.unknown	ta.25791.1.a1_at	Transcript	gb|CD373963;	0	0.01145	0.08575
35.2	not assigned.unknown	taaffx.25468.1.s1_at	Transcript	gb|CA699549;	-0.175601	-0.091911	0.006431
35.2	not assigned.unknown	ta.6787.1.s1_at	Transcript	gb|BJ311037;	-1.58797	-1.58628	0
35.2	not assigned.unknown	taaffx.55637.1.s1_at	Transcript	gb|CA607422;	0	-0.060421	-0.047271
35.2	not assigned.unknown	taaffx.44620.1.a1_at	Transcript	gb|CK208166;	0.013323	0.033203	0
35.2	not assigned.unknown	taaffx.92252.1.a1_at	Transcript	gb|BJ274098;	0	-0.119488	-0.048378
35.2	not assigned.unknown	taaffx.64340.1.s1_at	Transcript	weakly similar to ( 122)AT3G11560| Symbols: | similar to unknown protein [Arabidopsis thaliana] (TAIR:AT5G06220.1); similar to hypothetical protein OsJ_026592 [Oryza sativa (japonica cultivar-group)] (GB:EAZ43109.1); similar to hypothetical protein OsI_028617 [Oryza sativa (indica cultivar-group)] (GB:EAZ07385.1); similar to unknown protein [Oryza sativa (japonica cultivar-group)] (GB:BAD09288.1)…	0.102743	0.160233	0
35.2	not assigned.unknown	ta.6603.1.s1_a_at	Transcript	gb|CA595922;	0	-0.03916	-0.06167
35.2	not assigned.unknown	ta.16326.2.s1_at	Transcript	gb|CA604981;	0.298456	0.311716	0
35.2	not assigned.unknown	taaffx.25238.1.s1_at	Transcript	gb|BJ294847;	-0.067657	0.174347	0.372037
35.2	not assigned.unknown	ta.1654.2.a1_x_at	Transcript	VAR1 gb|CK198164;	-0.174758	-0.052038	0.075078
35.2	not assigned.unknown	ta.4156.1.a1_s_at	Transcript	gb|BJ265636;	0.028864	0.118304	0.050574
35.2	not assigned.unknown	ta.25038.2.s1_x_at	Transcript	gb|CA684526;	-0.149339	-0.205169	-0.023689
35.2	not assigned.unknown	ta.13864.1.s1_at	Transcript	gb|AL830165;	0	0.038477	0.085787
35.2	not assigned.unknown	ta.28480.1.s1_s_at	Transcript	VAR1 COG5048 gb|CD452788;	-0.185003	-0.377903	-0.036713
35.2	not assigned.unknown	ta.8083.2.s1_a_at	Transcript	gb|CA651596;	-0.134975	-0.144655	0
35.2	not assigned.unknown	ta.6591.3.s1_a_at	Transcript	very weakly similar to (80.1)AT2G33470| Symbols: GLTP1 | GLTP1 (GLYCOLIPID TRANSFER PROTEIN 1); glycolipid binding / glycolipid transporter | chr2:14183675-14185026 REVERSE gb|CA646755;	0.023383	0	-0.022263
35.2	not assigned.unknown	ta.3318.2.a1_x_at	Transcript	gb|BJ223564;	-0.011334	-0.081674	-0.044784
35.2	not assigned.unknown	ta.29578.2.s1_at	Transcript	gb|CD490460;	-0.435447	-0.396367	0
35.2	not assigned.unknown	ta.5452.2.s1_x_at	Transcript	gb|CD491668;	0.073086	-0.033786	-0.178606
35.2	not assigned.unknown	taaffx.28702.1.s1_at	Transcript	gb|BQ789525;	-0.048857	-0.045017	0
35.2	not assigned.unknown	ta.22515.1.s1_a_at	Transcript	moderately similar to ( 202)AT5G24170| Symbols: | similar to unknown protein [Arabidopsis thaliana] (TAIR:AT5G23550.1); similar to unnamed protein product [Vitis vinifera] (GB:CAO48517.1); contains InterPro domain SFT2-like (InterPro:IPR011691) | chr5:8189747-8191358 REVERSE gb|BJ282858;	-0.012105	-0.063495	-0.005115
35.2	not assigned.unknown	taaffx.12311.1.a1_at	Transcript	gb|BJ272873;	-0.131485	-0.114705	0
35.2	not assigned.unknown	taaffx.3535.1.a1_at	Transcript	gb|CD881142;	0	-0.187052	-0.124252
35.2	not assigned.unknown	ta.1381.2.s1_at	Transcript	gb|BQ172233;	-0.035456	0.001716	0.060986
35.2	not assigned.unknown	ta.6899.2.s1_a_at	Transcript	gb|CA608077;	-0.261314	-0.496544	-0.082734
35.2	not assigned.unknown	ta.13232.2.s1_at	Transcript	gb|BQ166297;	0.065014	-0.652544	-0.916744
35.2	not assigned.unknown	taaffx.107340.1.s1_s_at	Transcript	gb|CA701611;	-0.062892	0	0.038502
35.2	not assigned.unknown	ta.13563.1.a1_at	Transcript	gb|BQ166162;	-0.00059	0	0.03471
35.2	not assigned.unknown	ta.986.1.s1_a_at	Transcript	VAR1 COG5048 MopB_Res-Cmplx1_Nad11-M gb|BG905279;	-0.062913	0.004783	0.088483
35.2	not assigned.unknown	ta.26161.1.a1_at	Transcript	gb|CD929931;	-1.61062	-1.58821	0
35.2	not assigned.unknown	ta.1660.1.a1_at	Transcript	gb|BQ282004;	-0.205966	-0.233656	0
35.2	not assigned.unknown	ta.14965.1.s1_at	Transcript	gb|CA660860;	0.035922	0.074542	0.001842
35.2	not assigned.unknown	ta.3585.1.s1_x_at	Transcript	very weakly similar to (84.7)AT5G03460| Symbols: | similar to unknown [Populus trichocarpa] (GB:ABK93498.1) | chr5:864390-865508 FORWARD gb|CA606475;	0	-0.015981	-0.021691
35.2	not assigned.unknown	ta.14476.2.s1_at	Transcript	weakly similar to ( 116)AT2G40960| Symbols: | nucleic acid binding | chr2:17102715-17104446 FORWARDVAR1 COG5048 COG5099 MopB_Res-Cmplx1_Nad11-M gb|CK207746;	-0.031913	-0.045553	0
35.2	not assigned.unknown	ta.1839.1.s1_at	Transcript	moderately similar to ( 312)AT2G35860| Symbols: FLA16 | FLA16 (FASCICLIN-LIKE ARABINOGALACTAN PROTEIN 16 PRECURSOR) | chr2:15066938-15068889 FORWARD gb|CA603626;	0.307281	0.090021	-0.157341
35.2	not assigned.unknown	ta.22203.2.s1_a_at	Transcript	moderately similar to ( 265)AT3G27930| Symbols: | similar to unnamed protein product [Vitis vinifera] (GB:CAO14767.1) | chr3:10370830-10373555 REVERSE gb|BJ288061;	-0.075558	-0.071228	0
35.2	not assigned.unknown	ta.3159.1.s1_at	Transcript	gb|BJ228678;	0.082236	0.079436	0
35.2	not assigned.unknown	ta.22179.1.a1_at	Transcript	gb|CK164811;	-0.245359	-0.266819	0
35.2	not assigned.unknown	ta.14176.1.s1_x_at	Transcript	gb|BJ243591;	-1.30644	-1.31408	0
35.2	not assigned.unknown	ta.5861.2.s1_at	Transcript	gb|BQ804351;	-0.178703	-0.109013	0
35.2	not assigned.unknown	ta.4000.1.s1_at	Transcript	gb|BQ167067;	0.012481	0.031281	0
35.2	not assigned.unknown	ta.23352.1.s1_at	Transcript	gb|CA746831;	0.9309	-0.44564	-1.48025
35.2	not assigned.unknown	taaffx.49827.1.a1_at	Transcript	gb|BJ262362;	0.127029	0	-0.115129
35.2	not assigned.unknown	taaffx.128743.1.s1_at	Transcript	gb|BJ219044;	-0.007902	0.005932	0.047572
35.2	not assigned.unknown	ta.6307.1.s1_a_at	Transcript	moderately similar to ( 287)AT2G44090| Symbols: | similar to unknown protein [Arabidopsis thaliana] (TAIR:AT3G59910.1); similar to hypothetical protein [Vitis vinifera] (GB:CAN70678.1); similar to unnamed protein product [Vitis vinifera] (GB:CAO46384.1); similar to hypothetical protein [Nicotiana tabacum] (GB:CAI84657.1); contains InterPro domain Ankyrin (InterPro:IPR002110) | chr2:18245758-18247…	-0.045174	-0.028594	0
35.2	not assigned.unknown	ta.5413.1.a1_s_at	Transcript	very weakly similar to (88.2)AT1G58520| Symbols: RXW8 | RXW8 | chr1:21737208-21741830 FORWARD gb|BQ161658;	-0.025131	0.042811	0.102961
35.2	not assigned.unknown	ta.15884.1.s1_at	Transcript	gb|CA499862;	0	0.00233	0.03883
35.2	not assigned.unknown	taaffx.97466.1.a1_at	Transcript	gb|BQ169112;	1.81612	1.7956	0
35.2	not assigned.unknown	taaffx.12244.1.s1_at	Transcript	gb|CD878855;	-0.13691	-0.13689	0
35.2	not assigned.unknown	taaffx.84816.1.s1_at	Transcript	gb|CA631715;	0	0.497339	0.518799
35.2	not assigned.unknown	ta.10475.2.a1_a_at	Transcript	weakly similar to ( 128)AT1G14990| Symbols: | similar to hypothetical protein [Oryza sativa (japonica cultivar-group)] (GB:BAB92466.1) | chr1:5167349-5168146 REVERSE gb|BJ221244;	-0.011516	-0.084876	-0.029456
35.2	not assigned.unknown	ta.28853.1.s1_x_at	Transcript	VAR1 gb|CK195774;	-0.174069	-0.134319	0.015069
35.2	not assigned.unknown	taaffx.54099.1.s1_s_at	Transcript	gb|CA687224;	0.421299	0.390799	0
35.2	not assigned.unknown	taaffx.38431.1.s1_at	Transcript	weakly similar to ( 129)AT4G23895| Symbols: | pleckstrin homology (PH) domain-containing protein-related | chr4:12422893-12424156 FORWARD gb|CD919413;	-0.071967	-0.056307	0
35.2	not assigned.unknown	taaffx.107688.1.s1_at	Transcript	gb|CA696759;	-0.104304	0	0.021804
35.2	not assigned.unknown	taaffx.12290.1.a1_at	Transcript	gb|BJ274151;	-0.059614	-0.108464	-0.013224
35.2	not assigned.unknown	ta.28879.2.s1_x_at	Transcript	gb|CA744010;	-0.006816	-0.040106	-0.014286
35.2	not assigned.unknown	ta.28560.1.s1_x_at	Transcript	gb|CA626320;	-0.023583	0	0.032653
35.2	not assigned.unknown	ta.6272.3.s1_at	Transcript	gb|CA637710;	-0.032624	-0.024014	0
35.2	not assigned.unknown	ta.12225.3.s1_a_at	Transcript	gb|CA594170;	0.219274	0.234334	0
35.2	not assigned.unknown	ta.27482.1.s1_x_at	Transcript	very weakly similar to (90.5)NLT2G_WHEAT gb|BJ265183;	0.139348	0.081788	-0.026958
35.2	not assigned.unknown	taaffx.105586.1.s1_at	Transcript	weakly similar to ( 154)AT1G02260| Symbols: | transmembrane protein, putative | chr1:440757-442459 REVERSE gb|BJ317378;	0.317084	-0.103904	-0.532224
35.2	not assigned.unknown	ta.6109.2.a1_a_at	Transcript	gb|CA634259;	0	0.048801	0.019811
35.2	not assigned.unknown	ta.22890.1.s1_at	Transcript	gb|CA712424;	0	0.006431	0.004761
35.2	not assigned.unknown	taaffx.118499.1.a1_at	Transcript	gb|BJ322944;	0.225193	-0.048723	-0.409813
35.2	not assigned.unknown	ta.30916.1.a1_x_at	Transcript	gb|CN012846;	-0.026323	-0.054993	0
35.2	not assigned.unknown	ta.10915.2.s1_x_at	Transcript	gb|CA738034;	-0.073405	-0.054605	0
35.2	not assigned.unknown	ta.3242.1.a1_at	Transcript	gb|BJ208599;	-2.18403	-2.17107	0
35.2	not assigned.unknown	ta.7653.1.a1_at	Transcript	gb|CD913758;	0	-0.008879	0
35.2	not assigned.unknown	ta.5037.2.a1_a_at	Transcript	weakly similar to ( 183)AT1G79260| Symbols: | Identical to Uncharacterized protein At1g79260 [Arabidopsis Thaliana] (GB:O64527); similar to hypothetical protein [Vitis vinifera] (GB:CAN83082.1); contains InterPro domain Region of unknown function DUF1794 (InterPro:IPR014878) | chr1:29818175-29818959 FORWARD gb|CK215359;	-0.024641	0	0
35.2	not assigned.unknown	ta.28531.1.s1_at	Transcript	gb|BJ281652;	-0.069681	-0.101571	-0.005521
35.2	not assigned.unknown	taaffx.47256.1.a1_at	Transcript	gb|CD910171;	-0.35503	-0.27407	0.01153
35.2	not assigned.unknown	taaffx.10772.1.a1_at	Transcript	gb|CK213044;	0	0	0.020394
35.2	not assigned.unknown	ta.8867.1.s1_a_at	Transcript	gb|CD881445;	0.037246	0	-0.018646
35.2	not assigned.unknown	ta.3378.1.s1_at	Transcript	weakly similar to ( 156)AT3G57090| Symbols: BIGYIN | BIGYIN; binding | chr3:21139606-21140960 FORWARD gb|CK212341;	0.035715	0.035915	0
35.2	not assigned.unknown	taaffx.12090.1.s1_at	Transcript	gb|BJ296582;	-0.188996	-0.177966	0
35.2	not assigned.unknown	ta.9502.1.a1_x_at	Transcript	gb|BJ310376;	-0.052672	-0.008972	0.023132
35.2	not assigned.unknown	ta.9262.2.s1_x_at	Transcript	gb|BJ283329;	-0.092867	-0.055097	0.012377
35.2	not assigned.unknown	ta.8528.1.a1_at	Transcript	gb|BQ162018;	1.33125	1.40804	0
35.2	not assigned.unknown	taaffx.133256.1.s1_at	Transcript	gb|CA704588;	-0.07092	0	0.06091
35.2	not assigned.unknown	ta.18636.1.s1_at	Transcript	gb|CA639903;	0	-0.011179	0
35.2	not assigned.unknown	ta.9610.1.s1_a_at	Transcript	very weakly similar to (97.8)AT1G29040| Symbols: | similar to unnamed protein product [Vitis vinifera] (GB:CAO48077.1) | chr1:10134106-10135050 FORWARD gb|CD936037;	-0.01079	-0.00455	0
35.2	not assigned.unknown	ta.4668.2.s1_at	Transcript	gb|CA665610;	-0.031093	0	0.004513
35.2	not assigned.unknown	taaffx.51333.1.s1_at	Transcript	gb|BJ257232;	0.014695	-0.069135	-0.135035
35.2	not assigned.unknown	ta.11725.2.s1_a_at	Transcript	gb|CD453058;	-0.097412	0.100842	0.269292
35.2	not assigned.unknown	ta.16326.2.s1_x_at	Transcript	gb|CA604981;	0.124083	0.099493	0
35.2	not assigned.unknown	ta.5118.1.s1_s_at	Transcript	gb|CD866350;	-0.074337	-0.223527	-0.079927
35.2	not assigned.unknown	ta.17956.1.s1_x_at	Transcript	gb|CA624139;	0	0.116834	0.129664
35.2	not assigned.unknown	ta.1745.1.s1_at	Transcript	gb|BQ160835;	-0.047326	-0.139206	0
35.2	not assigned.unknown	ta.12743.2.s1_x_at	Transcript	gb|CA701601;	-0.257483	-0.537873	-0.176603
35.2	not assigned.unknown	ta.8245.2.s1_at	Transcript	gb|CA680416;	-0.023497	-0.052397	0
35.2	not assigned.unknown	ta.6179.1.s1_at	Transcript	gb|BJ320793;	-1.43226	-0.923788	0.341778
35.2	not assigned.unknown	ta.8745.1.a1_at	Transcript	gb|BQ162317;	-0.033977	-0.004897	0
35.2	not assigned.unknown	ta.5516.3.s1_a_at	Transcript	weakly similar to ( 124)AT1G63830| Symbols: | proline-rich family protein | chr1:23689071-23690761 FORWARD gb|CA652702;	0	-0.009364	-0.005414
35.2	not assigned.unknown	ta.9424.2.s1_at	Transcript	moderately similar to ( 219)AT3G09350| Symbols: | armadillo/beta-catenin repeat family protein | chr3:2871716-2873115 FORWARD gb|CD907147;	0.13331	0.12474	0
35.2	not assigned.unknown	taaffx.122227.1.s1_at	Transcript	gb|CA732500;	0.066045	0.061945	0
35.2	not assigned.unknown	ta.1654.3.a1_x_at	Transcript	gb|BQ804529;	-0.102957	0	0.090537
35.2	not assigned.unknown	taaffx.12730.1.s1_at	Transcript	gb|BJ306111;	-0.052882	-0.081962	0
35.2	not assigned.unknown	ta.23783.1.s1_a_at	Transcript	gb|CD886943;	0	0.062253	0.059273
35.2	not assigned.unknown	ta.4925.2.s1_a_at	Transcript	gb|BJ273999;	0.087042	0.088292	0
35.2	not assigned.unknown	ta.6961.1.s1_at	Transcript	moderately similar to ( 369)AT4G27720| Symbols: | similar to unknown protein [Arabidopsis thaliana] (TAIR:AT1G64650.2); similar to unknown protein [Arabidopsis thaliana] (TAIR:AT1G64650.1); similar to unknown protein [Arabidopsis thaliana] (TAIR:AT3G49310.1); similar to unknown [Populus trichocarpa] (GB:ABK93582.1); similar to unnamed protein product [Vitis vinifera] (GB:CAO48607.1); similar to u…	-0.01985	-0.12604	-0.03949
35.2	not assigned.unknown	ta.13621.2.s1_a_at	Transcript	gb|CA744084;	0	-0.064996	0
35.2	not assigned.unknown	ta.29532.1.s1_x_at	Transcript	gb|CK208996;	0	0.026482	0.005162
35.2	not assigned.unknown	taaffx.3238.1.s1_at	Transcript	gb|BJ274205;	-0.12828	-0.11593	0
35.2	not assigned.unknown	ta.7659.1.s1_at	Transcript	highly similar to ( 543)AT3G21070| Symbols: ATNADK-1, NADK1 | NADK1 (NAD kinase 1); NAD+ kinase/ NADH kinase/ calmodulin binding | chr3:7380440-7383880 REVERSEhighly similar to ( 769)NADK3_ORYSA gb|CD930353;	0.136959	0.172079	0
35.2	not assigned.unknown	ta.5455.2.s1_a_at	Transcript	gb|BJ283620;	0.014474	-0.063874	-0.150424
35.2	not assigned.unknown	ta.18790.1.s1_x_at	Transcript	gb|CA642222;	0.001534	0.013574	0
35.2	not assigned.unknown	taaffx.21381.1.a1_at	Transcript	gb|BE493222;	-0.081884	-0.060564	0
35.2	not assigned.unknown	ta.16795.1.s1_at	Transcript	gb|CA612843;	0.073754	0	-0.093994
35.2	not assigned.unknown	taaffx.128854.1.s1_s_at	Transcript	moderately similar to ( 300)AT3G28670| Symbols: | oxidoreductase/ zinc ion binding | chr3:10745420-10748220 FORWARD gb|CA656856;	-0.028399	-0.258549	-0.209719
35.2	not assigned.unknown	ta.30855.1.a1_at	Transcript	gb|CN009859;	0.699483	0.523113	-0.107893
35.2	not assigned.unknown	ta.3212.1.a1_a_at	Transcript	gb|CD921188;	0.193419	0.165739	0
35.2	not assigned.unknown	taaffx.117321.1.s1_s_at	Transcript	gb|BQ606659;	0.000505	0.005835	0
35.2	not assigned.unknown	ta.3745.3.a1_a_at	Transcript	gb|BJ306260;	0.025237	0.080917	0.033447
35.2	not assigned.unknown	ta.5965.1.s1_at	Transcript	VAR1 gb|BQ170678;	1.60103	1.60489	0
35.2	not assigned.unknown	ta.6899.3.s1_a_at	Transcript	weakly similar to ( 133)AT3G48530| Symbols: KING1 | KING1 (SNF1-RELATED PROTEIN KINASE REGULATORY SUBUNIT GAMMA 1) | chr3:17998544-18000577 FORWARD gb|CA605128;	-0.323242	-0.327532	0
35.2	not assigned.unknown	ta.28853.1.s1_at	Transcript	VAR1 gb|CK195774;	-0.200354	-0.175214	0
35.2	not assigned.unknown	ta.8373.1.s1_at	Transcript	gb|BQ161806;	-0.14806	-0.05999	0.03052
35.2	not assigned.unknown	ta.15872.1.s1_at	Transcript	gb|CA499310;	0	-0.040024	-0.019034
35.2	not assigned.unknown	taaffx.71647.1.a1_at	Transcript	gb|CK215006;	0.230177	0	0
35.2	not assigned.unknown	ta.30204.1.a1_at	Transcript	gb|CK213134;	0.065419	0.062419	0
35.2	not assigned.unknown	ta.6365.1.a1_x_at	Transcript	gb|BJ294899;	-0.028856	0	0.082456
35.2	not assigned.unknown	ta.30608.1.s1_at	Transcript	gb|CA602050;	-0.115597	-0.054817	0
35.2	not assigned.unknown	ta.21836.1.s1_at	Transcript	gb|CA704387;	-0.101103	-0.053693	0.014933
35.2	not assigned.unknown	ta.4717.1.a1_at	Transcript	weakly similar to ( 118)AT1G05060| Symbols: | similar to hypothetical protein [Vitis vinifera] (GB:CAN75913.1) | chr1:1451254-1452857 REVERSE gb|CD454628;	-0.057735	-0.078685	0
35.2	not assigned.unknown	ta.5731.1.s1_at	Transcript	gb|AJ612154;	-0.104272	-0.122762	0
35.2	not assigned.unknown	ta.16531.1.s1_at	Transcript	gb|AJ613297;	-0.043762	-0.143612	-0.054822
35.2	not assigned.unknown	taaffx.111715.1.s1_at	Transcript	gb|CA634802;	0.051305	0.030655	0
35.2	not assigned.unknown	ta.19081.1.a1_at	Transcript	moderately similar to ( 241)AT2G46110| Symbols: PANB1, KPHMT1 | KPHMT1/PANB1 (KETOPANTOATE HYDROXYMETHYLTRANSFERASE 1); 3-methyl-2-oxobutanoate hydroxymethyltransferase | chr2:18961880-18963484 REVERSE gb|CD453796;	0.10608	0.07067	0
35.2	not assigned.unknown	taaffx.100967.1.s1_at	Transcript	gb|CD916782;	-0.027774	-0.081934	-0.014524
35.2	not assigned.unknown	ta.6760.1.s1_at	Transcript	gb|CA639732;	-0.113295	-0.185595	-0.022265
35.2	not assigned.unknown	ta.10203.3.s1_a_at	Transcript	gb|CA659053;	0.109289	0.065219	-0.006989
35.2	not assigned.unknown	taaffx.57631.1.s1_at	Transcript	gb|CA617385;	-0.794546	-0.830496	0
35.2	not assigned.unknown	ta.4903.2.s1_at	Transcript	gb|BJ268645;	-0.247187	-0.230357	0
35.2	not assigned.unknown	ta.4955.1.a1_at	Transcript	gb|BJ274515;	-0.016912	-0.085822	-0.031292
35.2	not assigned.unknown	ta.16026.1.a1_at	Transcript	gb|CA595375;	0.046474	0.021384	0
35.2	not assigned.unknown	ta.9565.3.s1_a_at	Transcript	very weakly similar to (88.6)AT5G64180| Symbols: | similar to unnamed protein product [Vitis vinifera] (GB:CAO49698.1) | chr5:25694389-25695430 FORWARD gb|CA661657;	0.023146	-0.008636	-0.054936
35.2	not assigned.unknown	ta.23295.3.s1_at	Transcript	gb|CA735643;	-0.033521	0	0
35.2	not assigned.unknown	ta.25623.1.a1_at	Transcript	moderately similar to ( 204)AT2G44270| Symbols: | similar to unknown protein [Arabidopsis thaliana] (TAIR:AT1G76170.1); similar to unnamed protein product [Vitis vinifera] (GB:CAO62002.1); contains InterPro domain PP-loop (InterPro:IPR011063); contains InterPro domain Protein of unknown function UPF0021 (InterPro:IPR000541); contains InterPro domain Rossmann-like alpha/beta/alpha sandwich fold (I…	-0.051678	-0.042928	0
35.2	not assigned.unknown	ta.6758.1.a1_at	Transcript	gb|CA648299;	-0.148834	-0.001524	0.099904
35.2	not assigned.unknown	ta.22047.2.s1_at	Transcript	moderately similar to ( 236)AT1G49540| Symbols: | nucleotide binding | chr1:18337435-18341050 REVERSE gb|BJ312638;	0	0.028881	0.016051
35.2	not assigned.unknown	ta.11451.1.a1_a_at	Transcript	COG5048 gb|CK170107;	0.064402	0	-0.111082
35.2	not assigned.unknown	ta.23754.1.a1_at	Transcript	gb|BJ228146;	0.0711779	0.0901979	0
35.2	not assigned.unknown	ta.25941.1.s1_at	Transcript	gb|AJ610364;	0	-0.117125	-0.088235
35.2	not assigned.unknown	taaffx.111553.1.s1_at	Transcript	gb|CA609852;	0.134678	0.209148	0
35.2	not assigned.unknown	taaffx.15782.1.a1_at	Transcript	gb|CA721905;	0.012901	0	-0.001041
35.2	not assigned.unknown	ta.21055.1.s1_at	Transcript	gb|CA611040;	0	-0.00371	-0.08846
35.2	not assigned.unknown	ta.26191.1.a1_at	Transcript	gb|CD452657;	0	0.397081	0.390611
35.2	not assigned.unknown	ta.19309.1.s1_at	Transcript	gb|CA650091;	0.116573	0.077213	-0.006253
35.2	not assigned.unknown	taaffx.31957.2.a1_at	Transcript	gb|BJ274406;	0	-0.053046	-0.159236
35.2	not assigned.unknown	ta.10985.1.s1_at	Transcript	gb|BQ166969;	-0.11755	-0.141	0
35.2	not assigned.unknown	ta.8774.2.s1_x_at	Transcript	gb|CA653016;	-0.062817	-0.166517	-0.066497
35.2	not assigned.unknown	ta.9628.2.s1_a_at	Transcript	highly similar to ( 516)AT4G34260| Symbols: | catalytic | chr4:16398134-16401595 FORWARD gb|CD875755;	-0.016157	-0.114837	-0.025107
35.2	not assigned.unknown	taaffx.108938.1.s1_at	Transcript	gb|BQ789158;	0	0.045875	0.080955
35.2	not assigned.unknown	ta.16138.1.s1_at	Transcript	gb|BQ162745;	-0.090362	-0.202602	-0.049402
35.2	not assigned.unknown	ta.1616.1.s1_at	Transcript	weakly similar to ( 105)AT3G62160| Symbols: | transferase family protein | chr3:23025308-23026783 REVERSE gb|BE443125;	-0.456359	-0.404259	0
35.2	not assigned.unknown	ta.24611.2.s1_s_at	Transcript	gb|AJ615807;	-0.128873	-0.028333	0.053063
35.2	not assigned.unknown	ta.8440.1.s1_at	Transcript	VAR1 COG5048 gb|CK159567;	0.14098	0.23808	0
35.2	not assigned.unknown	taaffx.36930.1.a1_at	Transcript	gb|BJ307917;	-1.35592	-1.34317	0
35.2	not assigned.unknown	taaffx.97931.1.s1_at	Transcript	gb|BQ801647;	-0.19155	-0.11286	0.03478
35.2	not assigned.unknown	ta.2924.1.s1_at	Transcript	gb|CF133597;	-0.261782	-0.203622	0
35.2	not assigned.unknown	taaffx.92379.1.s1_at	Transcript	gb|BJ268669;	0.113905	0.149505	0
35.2	not assigned.unknown	taaffx.37298.1.a1_at	Transcript	gb|BJ287223;	0.05138	-0.03323	-0.10727
35.2	not assigned.unknown	taaffx.110823.1.s1_at	Transcript	gb|CA730833;	0.511889	0	-0.450379
35.2	not assigned.unknown	taaffx.119986.1.s1_at	Transcript	gb|BJ249181;	0.096124	0.088284	0
35.2	not assigned.unknown	ta.10328.1.s1_at	Transcript	gb|CK196410;	-0.08667	-0.22517	-0.06855
35.2	not assigned.unknown	taaffx.92460.1.a1_s_at	Transcript	gb|BJ265034;	-0.163544	-0.189454	0
35.2	not assigned.unknown	ta.6430.1.s1_at	Transcript	gb|BQ607375;	-0.065063	-0.036953	0
35.2	not assigned.unknown	ta.28208.1.a1_x_at	Transcript	gb|BJ299269;	0	-0.048813	-0.045643
35.2	not assigned.unknown	taaffx.43073.1.a1_at	Transcript	gb|CA722886;	0.164147	0.071857	-0.047707
35.2	not assigned.unknown	ta.27482.1.s1_at	Transcript	very weakly similar to (90.5)NLT2G_WHEAT gb|BJ265183;	0.150732	0.119712	0
35.2	not assigned.unknown	ta.12489.1.a1_at	Transcript	gb|BQ172455;	0.927672	0.920892	0
35.2	not assigned.unknown	ta.5341.1.s1_s_at	Transcript	gb|BJ281263;	-0.044777	-0.040077	0
35.2	not assigned.unknown	ta.29493.1.a1_at	Transcript	weakly similar to ( 107)AT5G07910| Symbols: | leucine-rich repeat family protein | chr5:2521938-2523770 REVERSE gb|CA648714;	-0.01378	-0.00354	0
35.2	not assigned.unknown	ta.6756.2.s1_at	Transcript	gb|BE446489;	-0.029601	-0.057251	0
35.2	not assigned.unknown	ta.13968.1.s1_at	Transcript	gb|BQ752957;	-0.247906	-0.270646	0
35.2	not assigned.unknown	taaffx.95158.1.s1_at	Transcript	gb|CA727955;	-0.20025	-0.2379	0
35.2	not assigned.unknown	taaffx.105475.1.s1_at	Transcript	gb|CA643192;	0.051887	0	-0.051007
35.2	not assigned.unknown	ta.12207.1.a1_at	Transcript	COG5048 VAR1 gb|CK207493;	-0.077669	-0.272679	-0.084479
35.2	not assigned.unknown	ta.11629.1.a1_at	Transcript	gb|BQ170486;	-0.02363	-0.27869	-0.15761
35.2	not assigned.unknown	ta.7745.1.s1_at	Transcript	gb|BJ272964;	-0.002319	0.067539	0.105919
35.2	not assigned.unknown	ta.8946.1.a1_at	Transcript	gb|BQ162673;	-0.332526	-0.318236	0
35.2	not assigned.unknown	ta.4967.1.a1_s_at	Transcript	gb|BJ274739;	-0.131913	-0.042043	0.027483
35.2	not assigned.unknown	ta.7349.1.s1_at	Transcript	gb|BJ318854;	0.084063	0.069353	0
35.2	not assigned.unknown	ta.8239.1.s1_a_at	Transcript	moderately similar to ( 250)AT3G04780| Symbols: | Encodes a protein with little sequence identity with any other protein of known structure or function. Part of this protein shows a 42% sequence identity with the C-terminal domain of the 32-kD human thioredoxin-like protein. | chr3:1311453-1313019 REVERSE gb|CN013171;	1.2e-05	0.035752	0.011702
35.2	not assigned.unknown	ta.7015.1.s1_at	Transcript	VAR1 COG5048 gb|BQ482787;	0.798853	0	-0.584993
35.2	not assigned.unknown	ta.8281.1.s1_at	Transcript	gb|BQ161688;	-0.1782	-0.10052	0
35.2	not assigned.unknown	ta.534.1.s1_a_at	Transcript	gb|BE605124;	0	0.004971	0.004001
35.2	not assigned.unknown	ta.776.2.s1_at	Transcript	gb|BG909026;	0	0.119496	0.113656
35.2	not assigned.unknown	taaffx.92428.1.s1_at	Transcript	gb|BJ266907;	0.076948	0.120358	0
35.2	not assigned.unknown	ta.3088.1.s1_at	Transcript	gb|CN011702;	0	0.121104	0.078254
35.2	not assigned.unknown	ta.11372.1.a1_at	Transcript	gb|BQ169958;	-0.01872	0	0.00974
35.2	not assigned.unknown	ta.3881.1.s1_at	Transcript	gb|CK160415;	0.076579	0	-0.071219
35.2	not assigned.unknown	ta.16459.1.s1_x_at	Transcript	gb|CA606695;	0	0.015393	0
35.2	not assigned.unknown	ta.19649.1.a1_at	Transcript	gb|CA655124;	0	-0.150677	-0.144327
35.2	not assigned.unknown	ta.19984.1.s1_at	Transcript	gb|CA663933;	-0.025962	0	0.044422
35.2	not assigned.unknown	taaffx.105586.1.s1_s_at	Transcript	weakly similar to ( 154)AT1G02260| Symbols: | transmembrane protein, putative | chr1:440757-442459 REVERSE gb|BJ317378;	0.14048	0	-0.15217
35.2	not assigned.unknown	ta.25217.2.s1_s_at	Transcript	gb|CA661802;	0	-0.053654	-0.057084
35.2	not assigned.unknown	ta.15099.2.s1_x_at	Transcript	very weakly similar to (89.4)AT1G55265| Symbols: | similar to unknown protein [Arabidopsis thaliana] (TAIR:AT5G19860.1); similar to hypothetical protein [Vitis vinifera] (GB:CAN64354.1); contains InterPro domain Protein of unknown function DUF538 (InterPro:IPR007493) | chr1:20620993-20621520 FORWARD gb|BQ807084;	0.016858	0	-0.038768
35.2	not assigned.unknown	ta.4054.1.a1_at	Transcript	gb|BJ264260;	-0.409153	-0.308873	0.046143
35.2	not assigned.unknown	ta.4486.1.s1_at	Transcript	gb|BJ274720;	-0.090128	-0.100968	0
35.2	not assigned.unknown	ta.27806.1.a1_at	Transcript	gb|CD861833;	-0.467172	-0.160302	0.124742
35.2	not assigned.unknown	ta.13968.2.s1_a_at	Transcript	gb|CA608217;	-0.080892	-0.083562	0
35.2	not assigned.unknown	ta.11287.1.a1_at	Transcript	gb|BJ321512;	-0.250551	-0.025001	0.151261
35.2	not assigned.unknown	ta.660.2.s1_at	Transcript	weakly similar to ( 115)AT2G20760| Symbols: | protein binding / protein transporter/ structural molecule | chr2:8950360-8952189 REVERSEVAR1 gb|BQ166275;	0.200402	0.183982	0
35.2	not assigned.unknown	taaffx.15427.1.a1_at	Transcript	gb|BQ169151;	-0.088092	-0.048982	0.000772
35.2	not assigned.unknown	ta.1626.1.s1_at	Transcript	gb|BE443219;	0	-0.066786	-0.027216
35.2	not assigned.unknown	taaffx.46799.2.s1_at	Transcript	gb|BG904007;	-0.187562	-0.127722	0
35.2	not assigned.unknown	ta.4529.1.s1_at	Transcript	gb|BJ267685;	0.016346	-0.042966	-0.096406
35.2	not assigned.unknown	taaffx.11850.1.a1_at	Transcript	gb|BJ319744;	-0.053428	-0.103308	-0.011498
35.2	not assigned.unknown	ta.9610.1.s1_x_at	Transcript	very weakly similar to (97.8)AT1G29040| Symbols: | similar to unnamed protein product [Vitis vinifera] (GB:CAO48077.1) | chr1:10134106-10135050 FORWARD gb|CD936037;	-0.018351	-0.007201	0
35.2	not assigned.unknown	ta.3242.1.a1_a_at	Transcript	gb|BJ208599;	-1.92708	-1.99046	-0.003695
35.2	not assigned.unknown	ta.19590.1.s1_s_at	Transcript	gb|BJ304903;	-0.040827	-0.100927	0
35.2	not assigned.unknown	ta.14070.1.s1_at	Transcript	gb|CD900296;	-0.128565	-0.103335	0
35.2	not assigned.unknown	ta.24573.1.a1_s_at	Transcript	gb|BJ309003;	0	0.046533	0.052313
35.2	not assigned.unknown	ta.28817.2.s1_at	Transcript	gb|CA662073;	-0.116383	-0.111063	0
35.2	not assigned.unknown	ta.3034.1.a1_at	Transcript	weakly similar to ( 138)AT3G46220| Symbols: | similar to unnamed protein product [Vitis vinifera] (GB:CAO21736.1) | chr3:16991592-16994955 FORWARD gb|BQ168493;	-0.181524	-0.181334	0
35.2	not assigned.unknown	ta.30911.1.s1_at	Transcript	gb|CN012500;	-0.115678	0	0.134188
35.2	not assigned.unknown	taaffx.92798.1.s1_at	Transcript	gb|BJ246989;	0.88663	0.96609	0
35.2	not assigned.unknown	ta.16056.1.s1_at	Transcript	gb|CA596439;	0	-0.007434	-0.072454
35.2	not assigned.unknown	taaffx.254.1.s1_at	Transcript	moderately similar to ( 278)AT2G43120| Symbols: | pirin, putative | chr2:17934416-17935948 FORWARD gb|CK211155;	0	0.153009	0.134859
35.2	not assigned.unknown	ta.6550.1.s1_at	Transcript	gb|CD933616;	0	-0.151558	-0.199678
35.2	not assigned.unknown	ta.6430.2.a1_at	Transcript	gb|BJ312170;	-0.293296	-0.232286	0
35.2	not assigned.unknown	ta.10381.1.s1_x_at	Transcript	gb|BU100664;	-0.407086	-0.170736	0.152686
35.2	not assigned.unknown	taaffx.61.1.s1_at	Transcript	gb|AJ614554;	-0.126326	0	0.148926
35.2	not assigned.unknown	ta.9017.1.a1_at	Transcript	gb|BQ162775;	-0.2182	-0.00887	0.17275
35.2	not assigned.unknown	ta.5841.1.s1_x_at	Transcript	gb|CA642354;	0	0.288816	0
35.2	not assigned.unknown	ta.7269.1.s1_at	Transcript	gb|CD373812;	0.031717	0.057077	0
35.2	not assigned.unknown	taaffx.97466.1.a1_x_at	Transcript	gb|BQ169112;	2.05753	2.03042	0
35.2	not assigned.unknown	ta.16802.1.a1_at	Transcript	gb|BJ285855;	0	0.171676	0.038526
35.2	not assigned.unknown	ta.1879.1.s1_x_at	Transcript	gb|BQ161568;	-0.034871	-0.056491	0
35.2	not assigned.unknown	ta.989.3.s1_x_at	Transcript	gb|AJ614778;	0.06918	0	-0.09483
35.2	not assigned.unknown	taaffx.115983.1.s1_at	Transcript	gb|CA685242;	0	0.063916	0.089816
35.2	not assigned.unknown	taaffx.76969.1.s1_s_at	Transcript	gb|CD868911;	-0.435577	-0.434737	0
35.2	not assigned.unknown	ta.13280.3.s1_at	Transcript	gb|CA683089;	0.311154	0.504594	0.096174
35.2	not assigned.unknown	ta.3787.1.a1_at	Transcript	gb|CD933274;	-0.255474	-0.266874	0
35.2	not assigned.unknown	ta.11045.1.a1_at	Transcript	gb|BQ168436;	-0.756856	0	0.734756
35.2	not assigned.unknown	taaffx.97846.1.s1_at	Transcript	gb|BQ802882;	0	0.285733	0.285103
35.2	not assigned.unknown	ta.16137.2.s1_a_at	Transcript	gb|CA600679;	-0.081653	0.000573	0.121563
35.2	not assigned.unknown	ta.29364.2.s1_a_at	Transcript	gb|CA648608;	0	0.038923	0.005933
35.2	not assigned.unknown	ta.25191.1.s1_at	Transcript	gb|CA651922;	-0.024796	-0.067966	0
35.2	not assigned.unknown	ta.989.1.s1_a_at	Transcript	gb|BE403077;	0.070027	-0.025817	-0.125577
35.2	not assigned.unknown	ta.23214.1.s1_at	Transcript	gb|CA739700;	-1.65827	-1.64165	0
35.2	not assigned.unknown	ta.17447.1.s1_at	Transcript	gb|CA620935;	0	0.040897	0.030477
35.2	not assigned.unknown	ta.8086.1.a1_at	Transcript	gb|BQ161253;	0.079964	0	-0.045514
35.2	not assigned.unknown	ta.27834.1.s1_s_at	Transcript	gb|BQ160730;	0.336983	0	-0.346233
35.2	not assigned.unknown	ta.8867.3.s1_x_at	Transcript	VAR1 COG5048 gb|CK196937;	0.052023	0	0
35.2	not assigned.unknown	taaffx.107713.1.s1_at	Transcript	gb|CA696523;	0.15797	0.17311	0
35.2	not assigned.unknown	ta.4997.2.s1_a_at	Transcript	gb|CA679077;	0.238115	0.209915	0
