# Supplementary material for: Systems Responses to Progressive Water Stress in Durum Wheat
Source: PLoS One. 2014 Sep 29;9(9):e108431. doi: 10.1371/journal.pone.0108431 (PMC4180936; doi:10.1371/journal.pone.0108431)
Supplement: File S3 — MapMan analysis of ANOVA group stress only 2579 probes. Probes showing no differences in expression between the three lines Lahn, Cham1 and RIL2219 but changing in response to the stress. Data were calculated as expression value beyond the relevant LSD (5%) given in File S1 when comparing means for stressed (82, 74, 66, 58 and 50% leaf RWC) to control (90% leaf RWC) conditions for each probe, or otherwise zero when there was no significant difference. Probes are presented by Affymetrix id and MapMan annotation to bin name, pathway and description of gene model. Analysis of results are presented in individual spreadsheets for all MapMan bins and sorted for different leaf %RWC. In addition, probes with the greatest levels of over-expression or under-expression measured at the earliest stress point of 82% are highlighted in spreadsheets ‘early changes over-expression’ and ‘early changes under-expression’, respectively. (XLSX) [file pone.0108431.s004.xlsx]

## Sheet: bin 1 photosynthesis
sorted for 50:90>>>			BinCode	BinName	id	type	description	82:90	74:90	66:90	58:90	50:90			sorted for 82:90>>>			BinCode	BinName	id	type	description	82:90	74:90	66:90	58:90	50:90		sorted for74:90>>>		BinCode	BinName	id	type	description	82:90	74:90	66:90	58:90	50:90		sorted for binname>>		BinCode	BinName	id	type	description	82:90
			1.1.1.1	PS.lightreaction.photosystem II.LHC-II	ta.22984.1.s1_x_at	Transcript	moderately similar to ( 275)AT2G34420| Symbols: LHCB1.5, LHB1B2 | LHB1B2 (Photosystem II light harvesting complex gene 1.5); chlorophyll binding | chr2:14529795-14530592 REVERSEmoderately similar to ( 318)CB21_WHEAT gb|CK211804;	0	0	0	-1.6338	-1.24488						1.1.1.1	PS.lightreaction.photosystem II.LHC-II	ta.3795.1.s1_x_at	Transcript	moderately similar to ( 405)AT2G34420| Symbols: LHCB1.5, LHB1B2 | LHB1B2 (Photosystem II light harvesting complex gene 1.5); chlorophyll binding | chr2:14529795-14530592 REVERSEmoderately similar to ( 449)CB21_WHEATCOG5048 gb|U73218.1;	-0.018888	-0.147968	-0.254378	-0.353438	-0.475428	1			1.1.1.1	PS.lightreaction.photosystem II.LHC-II	ta.3795.1.s1_x_at	Transcript	moderately similar to ( 405)AT2G34420| Symbols: LHCB1.5, LHB1B2 | LHB1B2 (Photosystem II light harvesting complex gene 1.5); chlorophyll binding | chr2:14529795-14530592 REVERSEmoderately similar to ( 449)CB21_WHEATCOG5048 gb|U73218.1;	-0.018888	-0.147968	-0.254378	-0.353438	-0.475428	10			1.3.4	PS.calvin cyle.GAP	ta.511.1.s1_at	Transcript	moderately similar to ( 311)AT2G24270| Symbols: ALDH11A3 | ALDH11A3 (Aldehyde dehydrogenase 11A3); 3-chloroallyl aldehyde dehydrogenase/ glyceraldehyde-3-phosphate dehydrogenase (NADP+) | chr2:10334405-10336681 REVERSEmoderately similar to ( 345)GAPN_MAIZE gb|AF521190.1;	0
			1.1.1.1	PS.lightreaction.photosystem II.LHC-II	ta.1139.1.s1_x_at	Transcript	moderately similar to ( 370)AT4G10340| Symbols: LHCB5 | LHCB5 (LIGHT HARVESTING COMPLEX OF PHOTOSYSTEM II 5); chlorophyll binding | chr4:6408196-6409492 FORWARDweakly similar to ( 191)CB2_PHYPA VAR1 COG5048 gb|BJ263196;	0	0	-0.301162	-0.669992	-1.07885	37					1.1.1.1	PS.lightreaction.photosystem II.LHC-II	ta.22984.1.s1_x_at	Transcript	moderately similar to ( 275)AT2G34420| Symbols: LHCB1.5, LHB1B2 | LHB1B2 (Photosystem II light harvesting complex gene 1.5); chlorophyll binding | chr2:14529795-14530592 REVERSEmoderately similar to ( 318)CB21_WHEAT gb|CK211804;	0	0	0	-1.6338	-1.24488	0.027027			1.1.2.1	PS.lightreaction.photosystem I.LHC-I	ta.2402.1.s1_at	Transcript	very weakly similar to (97.4)AT3G54890| Symbols: LHCA1 | LHCA1 | chr3:20350859-20351900 REVERSE gb|CA722522;	0	-0.112504	-0.373484	-0.627894	-0.850604	0.27027			1.3.4	PS.calvin cyle.GAP	ta.1135.1.s1_at	Transcript	moderately similar to ( 330)AT1G42970| Symbols: GAPB | GAPB (GLYCERALDEHYDE-3-PHOSPHATE DEHYDROGENASE B SUBUNIT); glyceraldehyde-3-phosphate dehydrogenase | chr1:16129992-16132024 FORWARDmoderately similar to ( 326)G3PB_PEAVAR1 gb|CD938586;	0
			1.2.4	PS.photorespiration.glycine cleavage	ta.581.1.s1_at	Transcript	moderately similar to ( 224)AT1G32470| Symbols: | glycine cleavage system H protein, mitochondrial, putative | chr1:11739459-11740226 REVERSEmoderately similar to ( 286)GCSH_ORYSACOG5048 VAR1 gb|AY123417.1;	0	0	-0.202309	-0.551619	-1.04341						1.1.1.1	PS.lightreaction.photosystem II.LHC-II	ta.1139.1.s1_x_at	Transcript	moderately similar to ( 370)AT4G10340| Symbols: LHCB5 | LHCB5 (LIGHT HARVESTING COMPLEX OF PHOTOSYSTEM II 5); chlorophyll binding | chr4:6408196-6409492 FORWARDweakly similar to ( 191)CB2_PHYPA VAR1 COG5048 gb|BJ263196;	0	0	-0.301162	-0.669992	-1.07885				1.1.1.1	PS.lightreaction.photosystem II.LHC-II	taaffx.128506.1.s1_x_at	Transcript	weakly similar to ( 125)AT2G34420| Symbols: LHCB1.5, LHB1B2 | LHB1B2 (Photosystem II light harvesting complex gene 1.5); chlorophyll binding | chr2:14529795-14530592 REVERSEweakly similar to ( 120)CB21_WHEATVAR1 COG5048 gb|CK152678;	0	-0.090297	-0.183767	-0.280387	-0.392377				1.3.1	PS.calvin cyle.rubisco large subunit	taaffx.128414.60.s1_x_at	Transcript	moderately similar to ( 252)ATCG00490| Symbols: RBCL | large subunit of RUBISCO. | chrC:54958-56397 FORWARDmoderately similar to ( 271)RBL_WHEAT gb|CA680385;	0
			1.1.1.1	PS.lightreaction.photosystem II.LHC-II	ta.1139.1.s1_at	Transcript	moderately similar to ( 370)AT4G10340| Symbols: LHCB5 | LHCB5 (LIGHT HARVESTING COMPLEX OF PHOTOSYSTEM II 5); chlorophyll binding | chr4:6408196-6409492 FORWARDweakly similar to ( 191)CB2_PHYPA VAR1 COG5048 gb|BJ263196;	0	0	-0.252146	-0.671316	-1.01884						1.2.4	PS.photorespiration.glycine cleavage	ta.581.1.s1_at	Transcript	moderately similar to ( 224)AT1G32470| Symbols: | glycine cleavage system H protein, mitochondrial, putative | chr1:11739459-11740226 REVERSEmoderately similar to ( 286)GCSH_ORYSACOG5048 VAR1 gb|AY123417.1;	0	0	-0.202309	-0.551619	-1.04341				1.1.1.1	PS.lightreaction.photosystem II.LHC-II	ta.4346.1.a1_x_at	Transcript	moderately similar to ( 447)AT2G34420| Symbols: LHCB1.5, LHB1B2 | LHB1B2 (Photosystem II light harvesting complex gene 1.5); chlorophyll binding | chr2:14529795-14530592 REVERSEhighly similar to ( 501)CB21_WHEAT gb|CK214756;	0	-0.086945	-0.235025	-0.391165	-0.576725				1.3.2	PS.calvin cyle.rubisco small subunit	taaffx.449.1.a1_at	Transcript	very weakly similar to (82.0)RBS2_WHEAT gb|CA722056;	0
			1.1.2.2	PS.lightreaction.photosystem I.PSI polypeptide subunits	ta.27761.3.s1_x_at	Transcript	weakly similar to ( 134)AT1G30380| Symbols: PSAK | PSAK (PHOTOSYSTEM I SUBUNIT K) | chr1:10722307-10722995 FORWARDweakly similar to ( 162)PSAK_HORVU gb|CK213899;	0	0	-0.155968	-0.450568	-0.857758						1.1.1.1	PS.lightreaction.photosystem II.LHC-II	ta.1139.1.s1_at	Transcript	moderately similar to ( 370)AT4G10340| Symbols: LHCB5 | LHCB5 (LIGHT HARVESTING COMPLEX OF PHOTOSYSTEM II 5); chlorophyll binding | chr4:6408196-6409492 FORWARDweakly similar to ( 191)CB2_PHYPA VAR1 COG5048 gb|BJ263196;	0	0	-0.252146	-0.671316	-1.01884				1.1.2.1	PS.lightreaction.photosystem I.LHC-I	ta.2402.1.s1_a_at	Transcript	very weakly similar to (97.4)AT3G54890| Symbols: LHCA1 | LHCA1 | chr3:20350859-20351900 REVERSE gb|CA722522;	0	-0.082685	-0.243295	-0.398145	-0.542955				1.3.2	PS.calvin cyle.rubisco small subunit	ta.27923.2.s1_x_at	Transcript	weakly similar to ( 166)AT1G67090| Symbols: RBCS1A | RBCS1A; ribulose-bisphosphate carboxylase | chr1:25052253-25052912 REVERSEmoderately similar to ( 219)RBS_HORVU gb|CK212552;	0
			1.1.2.1	PS.lightreaction.photosystem I.LHC-I	ta.2402.1.s1_at	Transcript	very weakly similar to (97.4)AT3G54890| Symbols: LHCA1 | LHCA1 | chr3:20350859-20351900 REVERSE gb|CA722522;	0	-0.112504	-0.373484	-0.627894	-0.850604						1.1.2.2	PS.lightreaction.photosystem I.PSI polypeptide subunits	ta.27761.3.s1_x_at	Transcript	weakly similar to ( 134)AT1G30380| Symbols: PSAK | PSAK (PHOTOSYSTEM I SUBUNIT K) | chr1:10722307-10722995 FORWARDweakly similar to ( 162)PSAK_HORVU gb|CK213899;	0	0	-0.155968	-0.450568	-0.857758				1.1.1.1	PS.lightreaction.photosystem II.LHC-II	ta.1130.3.s1_x_at	Transcript	moderately similar to ( 320)AT5G54270| Symbols: LHCB3*1, LHCB3 | LHCB3 (LIGHT-HARVESTING CHLOROPHYLL BINDING PROTEIN 3) | chr5:22055650-22056609 FORWARDmoderately similar to ( 367)CB23_HORVU gb|AJ613398;	0	-0.044466	-0.187706	-0.362816	-0.583206				1.3.2	PS.calvin cyle.rubisco small subunit	ta.2752.1.s1_x_at	Transcript	gb|BE213237;	0
			1.1.1.2	PS.lightreaction.photosystem II.PSII polypeptide subunits	ta.8061.1.s1_at	Transcript	weakly similar to ( 185)AT4G28660| Symbols: PSB28 | PSB28 (PHOTOSYSTEM II REACTION CENTER PSB28 PROTEIN) | chr4:14150014-14150939 FORWARD gb|CA619133;	0	0	-0.138161	-0.413741	-0.811041						1.1.2.1	PS.lightreaction.photosystem I.LHC-I	ta.2402.1.s1_at	Transcript	very weakly similar to (97.4)AT3G54890| Symbols: LHCA1 | LHCA1 | chr3:20350859-20351900 REVERSE gb|CA722522;	0	-0.112504	-0.373484	-0.627894	-0.850604				1.1.2.1	PS.lightreaction.photosystem I.LHC-I	ta.20639.2.a1_x_at	Transcript	weakly similar to ( 142)AT3G47470| Symbols: CAB4, LHCA4 | LHCA4 (Photosystem I light harvesting complex gene 4); chlorophyll binding | chr3:17504607-17505758 REVERSE gb|BQ620062;	0	-0.043098	-0.217628	-0.401348	-0.579658				1.1.4	PS.lightreaction.ATP synthase	taaffx.128473.2.a1_x_at	Transcript	moderately similar to ( 300)ATCG00480| Symbols: ATPB | chloroplast-encoded gene for beta subunit of ATP synthase | chrC:52660-54156 REVERSEmoderately similar to ( 308)ATPB_WHEATVAR1 PRK12678 gb|CA681227;	0
			1.3.2	PS.calvin cyle.rubisco small subunit	taaffx.449.1.a1_at	Transcript	very weakly similar to (82.0)RBS2_WHEAT gb|CA722056;	0	0	-0.257014	-0.609374	-0.787574						1.1.1.2	PS.lightreaction.photosystem II.PSII polypeptide subunits	ta.8061.1.s1_at	Transcript	weakly similar to ( 185)AT4G28660| Symbols: PSB28 | PSB28 (PHOTOSYSTEM II REACTION CENTER PSB28 PROTEIN) | chr4:14150014-14150939 FORWARD gb|CA619133;	0	0	-0.138161	-0.413741	-0.811041				1.1.4	PS.lightreaction.ATP synthase	taaffx.128473.2.a1_x_at	Transcript	moderately similar to ( 300)ATCG00480| Symbols: ATPB | chloroplast-encoded gene for beta subunit of ATP synthase | chrC:52660-54156 REVERSEmoderately similar to ( 308)ATPB_WHEATVAR1 PRK12678 gb|CA681227;	0	-0.023521	-0.086031	-0.113111	-0.135121				1.1.4	PS.lightreaction.ATP synthase	taaffx.128473.2.a1_at	Transcript	moderately similar to ( 300)ATCG00480| Symbols: ATPB | chloroplast-encoded gene for beta subunit of ATP synthase | chrC:52660-54156 REVERSEmoderately similar to ( 308)ATPB_WHEATVAR1 PRK12678 gb|CA681227;	0
			1.1.1.1	PS.lightreaction.photosystem II.LHC-II	ta.881.2.s1_at	Transcript	weakly similar to ( 152)AT1G45474| Symbols: LHCA5 | LHCA5 (Photosystem I light harvesting complex gene 5) | chr1:17181793-17182879 FORWARDvery weakly similar to (86.3)CB2B_PINSY gb|CA672612;	0	0	-0.167031	-0.418391	-0.782771						1.3.2	PS.calvin cyle.rubisco small subunit	taaffx.449.1.a1_at	Transcript	very weakly similar to (82.0)RBS2_WHEAT gb|CA722056;	0	0	-0.257014	-0.609374	-0.787574				1.1.5.2	PS.lightreaction.other electron carrier (ox/red).ferredoxin	ta.12065.1.s1_at	Transcript	weakly similar to ( 174)AT3G16250| Symbols: | ferredoxin-related | chr3:5507097-5508326 REVERSE gb|BQ171511;	0	-0.01239	-0.19878	-0.41542	-0.69802				1.1.40	PS.lightreaction.cyclic electron flow-chlororespiration	taaffx.6988.1.s1_at	Transcript	weakly similar to ( 158)ATCG01110| Symbols: NDHH | Encodes the 49KDa plastid NAD(P)H dehydrogenase subunit H protein. Its transcription is regulated by an ndhF-specific plastid sigma factor, SIG4. | chrC:122011-123192 REVERSEweakly similar to ( 187)NDHH_WHEAT gb|CA670860;	0
			1.3.4	PS.calvin cyle.GAP	ta.511.1.s1_at	Transcript	moderately similar to ( 311)AT2G24270| Symbols: ALDH11A3 | ALDH11A3 (Aldehyde dehydrogenase 11A3); 3-chloroallyl aldehyde dehydrogenase/ glyceraldehyde-3-phosphate dehydrogenase (NADP+) | chr2:10334405-10336681 REVERSEmoderately similar to ( 345)GAPN_MAIZE gb|AF521190.1;	0	0	-0.092823	-0.348293	-0.772393						1.1.1.1	PS.lightreaction.photosystem II.LHC-II	ta.881.2.s1_at	Transcript	weakly similar to ( 152)AT1G45474| Symbols: LHCA5 | LHCA5 (Photosystem I light harvesting complex gene 5) | chr1:17181793-17182879 FORWARDvery weakly similar to (86.3)CB2B_PINSY gb|CA672612;	0	0	-0.167031	-0.418391	-0.782771				1.1.1.2	PS.lightreaction.photosystem II.PSII polypeptide subunits	ta.28015.1.s1_at	Transcript	moderately similar to ( 255)AT5G11450| Symbols: | oxygen-evolving complex-related | chr5:3654476-3656358 FORWARD gb|BE496816;	0	-0.003091	-0.056331	-0.124901	-0.218481				1.1.40	PS.lightreaction.cyclic electron flow-chlororespiration	ta.2383.2.s1_a_at	Transcript	very weakly similar to (87.4)AT2G05620| Symbols: PGR5 | PGR5 (PROTON GRADIENT REGULATION 5) | chr2:2081201-2081684 REVERSE gb|CA620041;	0
			1.2.4	PS.photorespiration.glycine cleavage	ta.581.2.s1_a_at	Transcript	very weakly similar to (93.2)AT2G35370| Symbols: GDCH | GDCH (Glycine decarboxylase complex H) | chr2:14898318-14899129 FORWARDweakly similar to ( 119)GCSH_ORYSA gb|CD862705;	0	0	0	-0.487034	-0.716284						1.3.4	PS.calvin cyle.GAP	ta.511.1.s1_at	Transcript	moderately similar to ( 311)AT2G24270| Symbols: ALDH11A3 | ALDH11A3 (Aldehyde dehydrogenase 11A3); 3-chloroallyl aldehyde dehydrogenase/ glyceraldehyde-3-phosphate dehydrogenase (NADP+) | chr2:10334405-10336681 REVERSEmoderately similar to ( 345)GAPN_MAIZE gb|AF521190.1;	0	0	-0.092823	-0.348293	-0.772393				1.1.1.1	PS.lightreaction.photosystem II.LHC-II	ta.22984.1.s1_x_at	Transcript	moderately similar to ( 275)AT2G34420| Symbols: LHCB1.5, LHB1B2 | LHB1B2 (Photosystem II light harvesting complex gene 1.5); chlorophyll binding | chr2:14529795-14530592 REVERSEmoderately similar to ( 318)CB21_WHEAT gb|CK211804;	0	0	0	-1.6338	-1.24488				1.1.40	PS.lightreaction.cyclic electron flow-chlororespiration	ta.9102.2.s1_x_at	Transcript	weakly similar to ( 157)AT3G15840| Symbols: PIFI | PIFI (POST-ILLUMINATION CHLOROPHYLL FLUORESCENCE INCREASE) | chr3:5356789-5358077 REVERSE gb|CA600902;	0
			1.3.2	PS.calvin cyle.rubisco small subunit	ta.27923.2.s1_x_at	Transcript	weakly similar to ( 166)AT1G67090| Symbols: RBCS1A | RBCS1A; ribulose-bisphosphate carboxylase | chr1:25052253-25052912 REVERSEmoderately similar to ( 219)RBS_HORVU gb|CK212552;	0	0	-0.206445	-0.538055	-0.708185						1.2.4	PS.photorespiration.glycine cleavage	ta.581.2.s1_a_at	Transcript	very weakly similar to (93.2)AT2G35370| Symbols: GDCH | GDCH (Glycine decarboxylase complex H) | chr2:14898318-14899129 FORWARDweakly similar to ( 119)GCSH_ORYSA gb|CD862705;	0	0	0	-0.487034	-0.716284				1.1.1.1	PS.lightreaction.photosystem II.LHC-II	ta.1139.1.s1_x_at	Transcript	moderately similar to ( 370)AT4G10340| Symbols: LHCB5 | LHCB5 (LIGHT HARVESTING COMPLEX OF PHOTOSYSTEM II 5); chlorophyll binding | chr4:6408196-6409492 FORWARDweakly similar to ( 191)CB2_PHYPA VAR1 COG5048 gb|BJ263196;	0	0	-0.301162	-0.669992	-1.07885				1.1.40	PS.lightreaction.cyclic electron flow-chlororespiration	ta.9102.2.s1_a_at	Transcript	weakly similar to ( 157)AT3G15840| Symbols: PIFI | PIFI (POST-ILLUMINATION CHLOROPHYLL FLUORESCENCE INCREASE) | chr3:5356789-5358077 REVERSE gb|CA600902;	0
			1.1.5.2	PS.lightreaction.other electron carrier (ox/red).ferredoxin	ta.12065.1.s1_at	Transcript	weakly similar to ( 174)AT3G16250| Symbols: | ferredoxin-related | chr3:5507097-5508326 REVERSE gb|BQ171511;	0	-0.01239	-0.19878	-0.41542	-0.69802						1.3.2	PS.calvin cyle.rubisco small subunit	ta.27923.2.s1_x_at	Transcript	weakly similar to ( 166)AT1G67090| Symbols: RBCS1A | RBCS1A; ribulose-bisphosphate carboxylase | chr1:25052253-25052912 REVERSEmoderately similar to ( 219)RBS_HORVU gb|CK212552;	0	0	-0.206445	-0.538055	-0.708185				1.2.4	PS.photorespiration.glycine cleavage	ta.581.1.s1_at	Transcript	moderately similar to ( 224)AT1G32470| Symbols: | glycine cleavage system H protein, mitochondrial, putative | chr1:11739459-11740226 REVERSEmoderately similar to ( 286)GCSH_ORYSACOG5048 VAR1 gb|AY123417.1;	0	0	-0.202309	-0.551619	-1.04341				1.1.3	PS.lightreaction.cytochrome b6/f	ta.2392.1.s1_x_at	Transcript	very weakly similar to (83.2)AT2G26500| Symbols: | cytochrome b6f complex subunit (petM), putative | chr2:11277448-11277825 FORWARD gb|CA623973;	0
			1.1.3	PS.lightreaction.cytochrome b6/f	ta.2392.1.s1_x_at	Transcript	very weakly similar to (83.2)AT2G26500| Symbols: | cytochrome b6f complex subunit (petM), putative | chr2:11277448-11277825 FORWARD gb|CA623973;	0	0	-0.17298	-0.53811	-0.68224						1.1.5.2	PS.lightreaction.other electron carrier (ox/red).ferredoxin	ta.12065.1.s1_at	Transcript	weakly similar to ( 174)AT3G16250| Symbols: | ferredoxin-related | chr3:5507097-5508326 REVERSE gb|BQ171511;	0	-0.01239	-0.19878	-0.41542	-0.69802				1.1.1.1	PS.lightreaction.photosystem II.LHC-II	ta.1139.1.s1_at	Transcript	moderately similar to ( 370)AT4G10340| Symbols: LHCB5 | LHCB5 (LIGHT HARVESTING COMPLEX OF PHOTOSYSTEM II 5); chlorophyll binding | chr4:6408196-6409492 FORWARDweakly similar to ( 191)CB2_PHYPA VAR1 COG5048 gb|BJ263196;	0	0	-0.252146	-0.671316	-1.01884				1.1.5	PS.lightreaction.other electron carrier (ox/red)	ta.8322.1.a1_at	Transcript	weakly similar to ( 124)AT5G45040| Symbols: | cytochrome c6 (ATC6) | chr5:18192793-18194078 REVERSE gb|BQ161740;	0
			1.3.2	PS.calvin cyle.rubisco small subunit	ta.2752.1.s1_x_at	Transcript	gb|BE213237;	0	0	-0.157301	-0.398401	-0.642771						1.1.3	PS.lightreaction.cytochrome b6/f	ta.2392.1.s1_x_at	Transcript	very weakly similar to (83.2)AT2G26500| Symbols: | cytochrome b6f complex subunit (petM), putative | chr2:11277448-11277825 FORWARD gb|CA623973;	0	0	-0.17298	-0.53811	-0.68224				1.1.2.2	PS.lightreaction.photosystem I.PSI polypeptide subunits	ta.27761.3.s1_x_at	Transcript	weakly similar to ( 134)AT1G30380| Symbols: PSAK | PSAK (PHOTOSYSTEM I SUBUNIT K) | chr1:10722307-10722995 FORWARDweakly similar to ( 162)PSAK_HORVU gb|CK213899;	0	0	-0.155968	-0.450568	-0.857758				1.1.5.2	PS.lightreaction.other electron carrier (ox/red).ferredoxin	ta.12065.1.s1_at	Transcript	weakly similar to ( 174)AT3G16250| Symbols: | ferredoxin-related | chr3:5507097-5508326 REVERSE gb|BQ171511;	0
			1.1.2.2	PS.lightreaction.photosystem I.PSI polypeptide subunits	ta.27761.2.s1_x_at	Transcript	very weakly similar to (89.7)AT1G30380| Symbols: PSAK | PSAK (PHOTOSYSTEM I SUBUNIT K) | chr1:10722307-10722995 FORWARDweakly similar to ( 146)PSAK_HORVU gb|CK211226;	0	0	-0.159569	-0.372159	-0.624849						1.3.2	PS.calvin cyle.rubisco small subunit	ta.2752.1.s1_x_at	Transcript	gb|BE213237;	0	0	-0.157301	-0.398401	-0.642771				1.1.1.2	PS.lightreaction.photosystem II.PSII polypeptide subunits	ta.8061.1.s1_at	Transcript	weakly similar to ( 185)AT4G28660| Symbols: PSB28 | PSB28 (PHOTOSYSTEM II REACTION CENTER PSB28 PROTEIN) | chr4:14150014-14150939 FORWARD gb|CA619133;	0	0	-0.138161	-0.413741	-0.811041				1.1.5.2	PS.lightreaction.other electron carrier (ox/red).ferredoxin	ta.1742.1.s1_at	Transcript	weakly similar to ( 157)AT2G27510| Symbols: ATFD3 | ATFD3 (FERREDOXIN 3); electron carrier | chr2:11765359-11765826 REVERSEmoderately similar to ( 238)FER3_MAIZE gb|BJ282676;	0
			1.1.1.1	PS.lightreaction.photosystem II.LHC-II	ta.1130.3.s1_x_at	Transcript	moderately similar to ( 320)AT5G54270| Symbols: LHCB3*1, LHCB3 | LHCB3 (LIGHT-HARVESTING CHLOROPHYLL BINDING PROTEIN 3) | chr5:22055650-22056609 FORWARDmoderately similar to ( 367)CB23_HORVU gb|AJ613398;	0	-0.044466	-0.187706	-0.362816	-0.583206						1.1.2.2	PS.lightreaction.photosystem I.PSI polypeptide subunits	ta.27761.2.s1_x_at	Transcript	very weakly similar to (89.7)AT1G30380| Symbols: PSAK | PSAK (PHOTOSYSTEM I SUBUNIT K) | chr1:10722307-10722995 FORWARDweakly similar to ( 146)PSAK_HORVU gb|CK211226;	0	0	-0.159569	-0.372159	-0.624849				1.3.2	PS.calvin cyle.rubisco small subunit	taaffx.449.1.a1_at	Transcript	very weakly similar to (82.0)RBS2_WHEAT gb|CA722056;	0	0	-0.257014	-0.609374	-0.787574				1.1.5.2	PS.lightreaction.other electron carrier (ox/red).ferredoxin	ta.1742.1.s1_x_at	Transcript	weakly similar to ( 157)AT2G27510| Symbols: ATFD3 | ATFD3 (FERREDOXIN 3); electron carrier | chr2:11765359-11765826 REVERSEmoderately similar to ( 238)FER3_MAIZE gb|BJ282676;	0
			1.1.2.2	PS.lightreaction.photosystem I.PSI polypeptide subunits	ta.636.1.s1_s_at	Transcript	weakly similar to ( 109)AT2G46820| Symbols: PTAC8, TMP14, PSAP, PSI-P | PSAP/PSI-P/PTAC8/TMP14 (THYLAKOID MEMBRANE PHOSPHOPROTEIN OF 14 KDA) | chr2:19250798-19251939 FORWARD gb|CK212227;	0	0	-0.103554	-0.297634	-0.582024						1.1.1.1	PS.lightreaction.photosystem II.LHC-II	ta.1130.3.s1_x_at	Transcript	moderately similar to ( 320)AT5G54270| Symbols: LHCB3*1, LHCB3 | LHCB3 (LIGHT-HARVESTING CHLOROPHYLL BINDING PROTEIN 3) | chr5:22055650-22056609 FORWARDmoderately similar to ( 367)CB23_HORVU gb|AJ613398;	0	-0.044466	-0.187706	-0.362816	-0.583206				1.1.1.1	PS.lightreaction.photosystem II.LHC-II	ta.881.2.s1_at	Transcript	weakly similar to ( 152)AT1G45474| Symbols: LHCA5 | LHCA5 (Photosystem I light harvesting complex gene 5) | chr1:17181793-17182879 FORWARDvery weakly similar to (86.3)CB2B_PINSY gb|CA672612;	0	0	-0.167031	-0.418391	-0.782771				1.1.2.1	PS.lightreaction.photosystem I.LHC-I	ta.2402.1.s1_at	Transcript	very weakly similar to (97.4)AT3G54890| Symbols: LHCA1 | LHCA1 | chr3:20350859-20351900 REVERSE gb|CA722522;	0
			1.1.2.1	PS.lightreaction.photosystem I.LHC-I	ta.20639.2.a1_x_at	Transcript	weakly similar to ( 142)AT3G47470| Symbols: CAB4, LHCA4 | LHCA4 (Photosystem I light harvesting complex gene 4); chlorophyll binding | chr3:17504607-17505758 REVERSE gb|BQ620062;	0	-0.043098	-0.217628	-0.401348	-0.579658						1.1.2.2	PS.lightreaction.photosystem I.PSI polypeptide subunits	ta.636.1.s1_s_at	Transcript	weakly similar to ( 109)AT2G46820| Symbols: PTAC8, TMP14, PSAP, PSI-P | PSAP/PSI-P/PTAC8/TMP14 (THYLAKOID MEMBRANE PHOSPHOPROTEIN OF 14 KDA) | chr2:19250798-19251939 FORWARD gb|CK212227;	0	0	-0.103554	-0.297634	-0.582024				1.3.4	PS.calvin cyle.GAP	ta.511.1.s1_at	Transcript	moderately similar to ( 311)AT2G24270| Symbols: ALDH11A3 | ALDH11A3 (Aldehyde dehydrogenase 11A3); 3-chloroallyl aldehyde dehydrogenase/ glyceraldehyde-3-phosphate dehydrogenase (NADP+) | chr2:10334405-10336681 REVERSEmoderately similar to ( 345)GAPN_MAIZE gb|AF521190.1;	0	0	-0.092823	-0.348293	-0.772393				1.1.2.1	PS.lightreaction.photosystem I.LHC-I	ta.2402.1.s1_a_at	Transcript	very weakly similar to (97.4)AT3G54890| Symbols: LHCA1 | LHCA1 | chr3:20350859-20351900 REVERSE gb|CA722522;	0
			1.1.1.1	PS.lightreaction.photosystem II.LHC-II	ta.4346.1.a1_x_at	Transcript	moderately similar to ( 447)AT2G34420| Symbols: LHCB1.5, LHB1B2 | LHB1B2 (Photosystem II light harvesting complex gene 1.5); chlorophyll binding | chr2:14529795-14530592 REVERSEhighly similar to ( 501)CB21_WHEAT gb|CK214756;	0	-0.086945	-0.235025	-0.391165	-0.576725						1.1.2.1	PS.lightreaction.photosystem I.LHC-I	ta.20639.2.a1_x_at	Transcript	weakly similar to ( 142)AT3G47470| Symbols: CAB4, LHCA4 | LHCA4 (Photosystem I light harvesting complex gene 4); chlorophyll binding | chr3:17504607-17505758 REVERSE gb|BQ620062;	0	-0.043098	-0.217628	-0.401348	-0.579658				1.2.4	PS.photorespiration.glycine cleavage	ta.581.2.s1_a_at	Transcript	very weakly similar to (93.2)AT2G35370| Symbols: GDCH | GDCH (Glycine decarboxylase complex H) | chr2:14898318-14899129 FORWARDweakly similar to ( 119)GCSH_ORYSA gb|CD862705;	0	0	0	-0.487034	-0.716284				1.1.2.1	PS.lightreaction.photosystem I.LHC-I	ta.20639.2.a1_x_at	Transcript	weakly similar to ( 142)AT3G47470| Symbols: CAB4, LHCA4 | LHCA4 (Photosystem I light harvesting complex gene 4); chlorophyll binding | chr3:17504607-17505758 REVERSE gb|BQ620062;	0
			1.1.2.1	PS.lightreaction.photosystem I.LHC-I	ta.2402.1.s1_a_at	Transcript	very weakly similar to (97.4)AT3G54890| Symbols: LHCA1 | LHCA1 | chr3:20350859-20351900 REVERSE gb|CA722522;	0	-0.082685	-0.243295	-0.398145	-0.542955						1.1.1.1	PS.lightreaction.photosystem II.LHC-II	ta.4346.1.a1_x_at	Transcript	moderately similar to ( 447)AT2G34420| Symbols: LHCB1.5, LHB1B2 | LHB1B2 (Photosystem II light harvesting complex gene 1.5); chlorophyll binding | chr2:14529795-14530592 REVERSEhighly similar to ( 501)CB21_WHEAT gb|CK214756;	0	-0.086945	-0.235025	-0.391165	-0.576725				1.3.2	PS.calvin cyle.rubisco small subunit	ta.27923.2.s1_x_at	Transcript	weakly similar to ( 166)AT1G67090| Symbols: RBCS1A | RBCS1A; ribulose-bisphosphate carboxylase | chr1:25052253-25052912 REVERSEmoderately similar to ( 219)RBS_HORVU gb|CK212552;	0	0	-0.206445	-0.538055	-0.708185				1.1.2.2	PS.lightreaction.photosystem I.PSI polypeptide subunits	ta.27761.3.s1_x_at	Transcript	weakly similar to ( 134)AT1G30380| Symbols: PSAK | PSAK (PHOTOSYSTEM I SUBUNIT K) | chr1:10722307-10722995 FORWARDweakly similar to ( 162)PSAK_HORVU gb|CK213899;	0
			1.1.1.1	PS.lightreaction.photosystem II.LHC-II	taaffx.53098.1.s1_x_at	Transcript	very weakly similar to (98.2)AT2G05100| Symbols: LHCB2.3, LHCB2, LHCB2.1 | LHCB2.1 (Photosystem II light harvesting complex gene 2.1); chlorophyll binding | chr2:1823446-1824328 REVERSEweakly similar to ( 143)CB23_ORYSA gb|CA696836;	0	0	-0.040038	-0.232718	-0.519428						1.1.2.1	PS.lightreaction.photosystem I.LHC-I	ta.2402.1.s1_a_at	Transcript	very weakly similar to (97.4)AT3G54890| Symbols: LHCA1 | LHCA1 | chr3:20350859-20351900 REVERSE gb|CA722522;	0	-0.082685	-0.243295	-0.398145	-0.542955				1.1.3	PS.lightreaction.cytochrome b6/f	ta.2392.1.s1_x_at	Transcript	very weakly similar to (83.2)AT2G26500| Symbols: | cytochrome b6f complex subunit (petM), putative | chr2:11277448-11277825 FORWARD gb|CA623973;	0	0	-0.17298	-0.53811	-0.68224				1.1.2.2	PS.lightreaction.photosystem I.PSI polypeptide subunits	ta.27761.2.s1_x_at	Transcript	very weakly similar to (89.7)AT1G30380| Symbols: PSAK | PSAK (PHOTOSYSTEM I SUBUNIT K) | chr1:10722307-10722995 FORWARDweakly similar to ( 146)PSAK_HORVU gb|CK211226;	0
			1.1.1.1	PS.lightreaction.photosystem II.LHC-II	ta.3795.1.s1_x_at	Transcript	moderately similar to ( 405)AT2G34420| Symbols: LHCB1.5, LHB1B2 | LHB1B2 (Photosystem II light harvesting complex gene 1.5); chlorophyll binding | chr2:14529795-14530592 REVERSEmoderately similar to ( 449)CB21_WHEATCOG5048 gb|U73218.1;	-0.018888	-0.147968	-0.254378	-0.353438	-0.475428						1.1.1.1	PS.lightreaction.photosystem II.LHC-II	taaffx.53098.1.s1_x_at	Transcript	very weakly similar to (98.2)AT2G05100| Symbols: LHCB2.3, LHCB2, LHCB2.1 | LHCB2.1 (Photosystem II light harvesting complex gene 2.1); chlorophyll binding | chr2:1823446-1824328 REVERSEweakly similar to ( 143)CB23_ORYSA gb|CA696836;	0	0	-0.040038	-0.232718	-0.519428				1.3.2	PS.calvin cyle.rubisco small subunit	ta.2752.1.s1_x_at	Transcript	gb|BE213237;	0	0	-0.157301	-0.398401	-0.642771				1.1.2.2	PS.lightreaction.photosystem I.PSI polypeptide subunits	ta.636.1.s1_s_at	Transcript	weakly similar to ( 109)AT2G46820| Symbols: PTAC8, TMP14, PSAP, PSI-P | PSAP/PSI-P/PTAC8/TMP14 (THYLAKOID MEMBRANE PHOSPHOPROTEIN OF 14 KDA) | chr2:19250798-19251939 FORWARD gb|CK212227;	0
			1.1.5	PS.lightreaction.other electron carrier (ox/red)	ta.8322.1.a1_at	Transcript	weakly similar to ( 124)AT5G45040| Symbols: | cytochrome c6 (ATC6) | chr5:18192793-18194078 REVERSE gb|BQ161740;	0	0	-0.152446	-0.307696	-0.431456						1.1.5	PS.lightreaction.other electron carrier (ox/red)	ta.8322.1.a1_at	Transcript	weakly similar to ( 124)AT5G45040| Symbols: | cytochrome c6 (ATC6) | chr5:18192793-18194078 REVERSE gb|BQ161740;	0	0	-0.152446	-0.307696	-0.431456				1.1.2.2	PS.lightreaction.photosystem I.PSI polypeptide subunits	ta.27761.2.s1_x_at	Transcript	very weakly similar to (89.7)AT1G30380| Symbols: PSAK | PSAK (PHOTOSYSTEM I SUBUNIT K) | chr1:10722307-10722995 FORWARDweakly similar to ( 146)PSAK_HORVU gb|CK211226;	0	0	-0.159569	-0.372159	-0.624849				1.1.1.1	PS.lightreaction.photosystem II.LHC-II	ta.3795.1.s1_x_at	Transcript	moderately similar to ( 405)AT2G34420| Symbols: LHCB1.5, LHB1B2 | LHB1B2 (Photosystem II light harvesting complex gene 1.5); chlorophyll binding | chr2:14529795-14530592 REVERSEmoderately similar to ( 449)CB21_WHEATCOG5048 gb|U73218.1;	-0.018888
			1.1.1.1	PS.lightreaction.photosystem II.LHC-II	taaffx.128506.1.s1_x_at	Transcript	weakly similar to ( 125)AT2G34420| Symbols: LHCB1.5, LHB1B2 | LHB1B2 (Photosystem II light harvesting complex gene 1.5); chlorophyll binding | chr2:14529795-14530592 REVERSEweakly similar to ( 120)CB21_WHEATVAR1 COG5048 gb|CK152678;	0	-0.090297	-0.183767	-0.280387	-0.392377						1.1.1.1	PS.lightreaction.photosystem II.LHC-II	taaffx.128506.1.s1_x_at	Transcript	weakly similar to ( 125)AT2G34420| Symbols: LHCB1.5, LHB1B2 | LHB1B2 (Photosystem II light harvesting complex gene 1.5); chlorophyll binding | chr2:14529795-14530592 REVERSEweakly similar to ( 120)CB21_WHEATVAR1 COG5048 gb|CK152678;	0	-0.090297	-0.183767	-0.280387	-0.392377				1.1.2.2	PS.lightreaction.photosystem I.PSI polypeptide subunits	ta.636.1.s1_s_at	Transcript	weakly similar to ( 109)AT2G46820| Symbols: PTAC8, TMP14, PSAP, PSI-P | PSAP/PSI-P/PTAC8/TMP14 (THYLAKOID MEMBRANE PHOSPHOPROTEIN OF 14 KDA) | chr2:19250798-19251939 FORWARD gb|CK212227;	0	0	-0.103554	-0.297634	-0.582024				1.1.1.1	PS.lightreaction.photosystem II.LHC-II	taaffx.128506.1.s1_x_at	Transcript	weakly similar to ( 125)AT2G34420| Symbols: LHCB1.5, LHB1B2 | LHB1B2 (Photosystem II light harvesting complex gene 1.5); chlorophyll binding | chr2:14529795-14530592 REVERSEweakly similar to ( 120)CB21_WHEATVAR1 COG5048 gb|CK152678;	0
			1.3.4	PS.calvin cyle.GAP	ta.1135.1.s1_at	Transcript	moderately similar to ( 330)AT1G42970| Symbols: GAPB | GAPB (GLYCERALDEHYDE-3-PHOSPHATE DEHYDROGENASE B SUBUNIT); glyceraldehyde-3-phosphate dehydrogenase | chr1:16129992-16132024 FORWARDmoderately similar to ( 326)G3PB_PEAVAR1 gb|CD938586;	0	0	-0.092451	-0.209771	-0.358891						1.3.4	PS.calvin cyle.GAP	ta.1135.1.s1_at	Transcript	moderately similar to ( 330)AT1G42970| Symbols: GAPB | GAPB (GLYCERALDEHYDE-3-PHOSPHATE DEHYDROGENASE B SUBUNIT); glyceraldehyde-3-phosphate dehydrogenase | chr1:16129992-16132024 FORWARDmoderately similar to ( 326)G3PB_PEAVAR1 gb|CD938586;	0	0	-0.092451	-0.209771	-0.358891				1.1.1.1	PS.lightreaction.photosystem II.LHC-II	taaffx.53098.1.s1_x_at	Transcript	very weakly similar to (98.2)AT2G05100| Symbols: LHCB2.3, LHCB2, LHCB2.1 | LHCB2.1 (Photosystem II light harvesting complex gene 2.1); chlorophyll binding | chr2:1823446-1824328 REVERSEweakly similar to ( 143)CB23_ORYSA gb|CA696836;	0	0	-0.040038	-0.232718	-0.519428				1.1.1.1	PS.lightreaction.photosystem II.LHC-II	ta.4346.1.a1_x_at	Transcript	moderately similar to ( 447)AT2G34420| Symbols: LHCB1.5, LHB1B2 | LHB1B2 (Photosystem II light harvesting complex gene 1.5); chlorophyll binding | chr2:14529795-14530592 REVERSEhighly similar to ( 501)CB21_WHEAT gb|CK214756;	0
			1.1.1.2	PS.lightreaction.photosystem II.PSII polypeptide subunits	ta.28015.1.s1_at	Transcript	moderately similar to ( 255)AT5G11450| Symbols: | oxygen-evolving complex-related | chr5:3654476-3656358 FORWARD gb|BE496816;	0	-0.003091	-0.056331	-0.124901	-0.218481						1.1.1.2	PS.lightreaction.photosystem II.PSII polypeptide subunits	ta.28015.1.s1_at	Transcript	moderately similar to ( 255)AT5G11450| Symbols: | oxygen-evolving complex-related | chr5:3654476-3656358 FORWARD gb|BE496816;	0	-0.003091	-0.056331	-0.124901	-0.218481				1.1.5	PS.lightreaction.other electron carrier (ox/red)	ta.8322.1.a1_at	Transcript	weakly similar to ( 124)AT5G45040| Symbols: | cytochrome c6 (ATC6) | chr5:18192793-18194078 REVERSE gb|BQ161740;	0	0	-0.152446	-0.307696	-0.431456				1.1.1.1	PS.lightreaction.photosystem II.LHC-II	ta.1130.3.s1_x_at	Transcript	moderately similar to ( 320)AT5G54270| Symbols: LHCB3*1, LHCB3 | LHCB3 (LIGHT-HARVESTING CHLOROPHYLL BINDING PROTEIN 3) | chr5:22055650-22056609 FORWARDmoderately similar to ( 367)CB23_HORVU gb|AJ613398;	0
			1.1.40	PS.lightreaction.cyclic electron flow-chlororespiration	taaffx.6988.1.s1_at	Transcript	weakly similar to ( 158)ATCG01110| Symbols: NDHH | Encodes the 49KDa plastid NAD(P)H dehydrogenase subunit H protein. Its transcription is regulated by an ndhF-specific plastid sigma factor, SIG4. | chrC:122011-123192 REVERSEweakly similar to ( 187)NDHH_WHEAT gb|CA670860;	0	0	-0.081673	-0.152793	-0.206073						1.1.40	PS.lightreaction.cyclic electron flow-chlororespiration	taaffx.6988.1.s1_at	Transcript	weakly similar to ( 158)ATCG01110| Symbols: NDHH | Encodes the 49KDa plastid NAD(P)H dehydrogenase subunit H protein. Its transcription is regulated by an ndhF-specific plastid sigma factor, SIG4. | chrC:122011-123192 REVERSEweakly similar to ( 187)NDHH_WHEAT gb|CA670860;	0	0	-0.081673	-0.152793	-0.206073				1.3.4	PS.calvin cyle.GAP	ta.1135.1.s1_at	Transcript	moderately similar to ( 330)AT1G42970| Symbols: GAPB | GAPB (GLYCERALDEHYDE-3-PHOSPHATE DEHYDROGENASE B SUBUNIT); glyceraldehyde-3-phosphate dehydrogenase | chr1:16129992-16132024 FORWARDmoderately similar to ( 326)G3PB_PEAVAR1 gb|CD938586;	0	0	-0.092451	-0.209771	-0.358891				1.1.1.1	PS.lightreaction.photosystem II.LHC-II	ta.22984.1.s1_x_at	Transcript	moderately similar to ( 275)AT2G34420| Symbols: LHCB1.5, LHB1B2 | LHB1B2 (Photosystem II light harvesting complex gene 1.5); chlorophyll binding | chr2:14529795-14530592 REVERSEmoderately similar to ( 318)CB21_WHEAT gb|CK211804;	0
			1.3.1	PS.calvin cyle.rubisco large subunit	taaffx.128414.60.s1_x_at	Transcript	moderately similar to ( 252)ATCG00490| Symbols: RBCL | large subunit of RUBISCO. | chrC:54958-56397 FORWARDmoderately similar to ( 271)RBL_WHEAT gb|CA680385;	0	0	-0.056288	-0.116228	-0.177378						1.3.1	PS.calvin cyle.rubisco large subunit	taaffx.128414.60.s1_x_at	Transcript	moderately similar to ( 252)ATCG00490| Symbols: RBCL | large subunit of RUBISCO. | chrC:54958-56397 FORWARDmoderately similar to ( 271)RBL_WHEAT gb|CA680385;	0	0	-0.056288	-0.116228	-0.177378				1.1.40	PS.lightreaction.cyclic electron flow-chlororespiration	taaffx.6988.1.s1_at	Transcript	weakly similar to ( 158)ATCG01110| Symbols: NDHH | Encodes the 49KDa plastid NAD(P)H dehydrogenase subunit H protein. Its transcription is regulated by an ndhF-specific plastid sigma factor, SIG4. | chrC:122011-123192 REVERSEweakly similar to ( 187)NDHH_WHEAT gb|CA670860;	0	0	-0.081673	-0.152793	-0.206073				1.1.1.1	PS.lightreaction.photosystem II.LHC-II	ta.1139.1.s1_x_at	Transcript	moderately similar to ( 370)AT4G10340| Symbols: LHCB5 | LHCB5 (LIGHT HARVESTING COMPLEX OF PHOTOSYSTEM II 5); chlorophyll binding | chr4:6408196-6409492 FORWARDweakly similar to ( 191)CB2_PHYPA VAR1 COG5048 gb|BJ263196;	0
			1.1.4	PS.lightreaction.ATP synthase	taaffx.128473.2.a1_x_at	Transcript	moderately similar to ( 300)ATCG00480| Symbols: ATPB | chloroplast-encoded gene for beta subunit of ATP synthase | chrC:52660-54156 REVERSEmoderately similar to ( 308)ATPB_WHEATVAR1 PRK12678 gb|CA681227;	0	-0.023521	-0.086031	-0.113111	-0.135121						1.1.4	PS.lightreaction.ATP synthase	taaffx.128473.2.a1_x_at	Transcript	moderately similar to ( 300)ATCG00480| Symbols: ATPB | chloroplast-encoded gene for beta subunit of ATP synthase | chrC:52660-54156 REVERSEmoderately similar to ( 308)ATPB_WHEATVAR1 PRK12678 gb|CA681227;	0	-0.023521	-0.086031	-0.113111	-0.135121				1.3.1	PS.calvin cyle.rubisco large subunit	taaffx.128414.60.s1_x_at	Transcript	moderately similar to ( 252)ATCG00490| Symbols: RBCL | large subunit of RUBISCO. | chrC:54958-56397 FORWARDmoderately similar to ( 271)RBL_WHEAT gb|CA680385;	0	0	-0.056288	-0.116228	-0.177378				1.1.1.1	PS.lightreaction.photosystem II.LHC-II	ta.1139.1.s1_at	Transcript	moderately similar to ( 370)AT4G10340| Symbols: LHCB5 | LHCB5 (LIGHT HARVESTING COMPLEX OF PHOTOSYSTEM II 5); chlorophyll binding | chr4:6408196-6409492 FORWARDweakly similar to ( 191)CB2_PHYPA VAR1 COG5048 gb|BJ263196;	0
			1.1.40	PS.lightreaction.cyclic electron flow-chlororespiration	ta.2383.2.s1_a_at	Transcript	very weakly similar to (87.4)AT2G05620| Symbols: PGR5 | PGR5 (PROTON GRADIENT REGULATION 5) | chr2:2081201-2081684 REVERSE gb|CA620041;	0	0	-0.008191	-0.035271	-0.076331						1.1.40	PS.lightreaction.cyclic electron flow-chlororespiration	ta.2383.2.s1_a_at	Transcript	very weakly similar to (87.4)AT2G05620| Symbols: PGR5 | PGR5 (PROTON GRADIENT REGULATION 5) | chr2:2081201-2081684 REVERSE gb|CA620041;	0	0	-0.008191	-0.035271	-0.076331				1.1.40	PS.lightreaction.cyclic electron flow-chlororespiration	ta.2383.2.s1_a_at	Transcript	very weakly similar to (87.4)AT2G05620| Symbols: PGR5 | PGR5 (PROTON GRADIENT REGULATION 5) | chr2:2081201-2081684 REVERSE gb|CA620041;	0	0	-0.008191	-0.035271	-0.076331				1.1.1.1	PS.lightreaction.photosystem II.LHC-II	ta.881.2.s1_at	Transcript	weakly similar to ( 152)AT1G45474| Symbols: LHCA5 | LHCA5 (Photosystem I light harvesting complex gene 5) | chr1:17181793-17182879 FORWARDvery weakly similar to (86.3)CB2B_PINSY gb|CA672612;	0
			1.2.5	PS.photorespiration.serine hydroxymethyltransferase	ta.4930.2.a1_at	Transcript	gb|CA697729;	0	0	-0.004957	-0.032827	-0.070847						1.2.5	PS.photorespiration.serine hydroxymethyltransferase	ta.4930.2.a1_at	Transcript	gb|CA697729;	0	0	-0.004957	-0.032827	-0.070847				1.2.5	PS.photorespiration.serine hydroxymethyltransferase	ta.4930.2.a1_at	Transcript	gb|CA697729;	0	0	-0.004957	-0.032827	-0.070847				1.1.1.1	PS.lightreaction.photosystem II.LHC-II	taaffx.53098.1.s1_x_at	Transcript	very weakly similar to (98.2)AT2G05100| Symbols: LHCB2.3, LHCB2, LHCB2.1 | LHCB2.1 (Photosystem II light harvesting complex gene 2.1); chlorophyll binding | chr2:1823446-1824328 REVERSEweakly similar to ( 143)CB23_ORYSA gb|CA696836;	0
			1.1.5.2	PS.lightreaction.other electron carrier (ox/red).ferredoxin	ta.1742.1.s1_at	Transcript	weakly similar to ( 157)AT2G27510| Symbols: ATFD3 | ATFD3 (FERREDOXIN 3); electron carrier | chr2:11765359-11765826 REVERSEmoderately similar to ( 238)FER3_MAIZE gb|BJ282676;	0	0	0	-0.023211	-0.066711						1.1.5.2	PS.lightreaction.other electron carrier (ox/red).ferredoxin	ta.1742.1.s1_at	Transcript	weakly similar to ( 157)AT2G27510| Symbols: ATFD3 | ATFD3 (FERREDOXIN 3); electron carrier | chr2:11765359-11765826 REVERSEmoderately similar to ( 238)FER3_MAIZE gb|BJ282676;	0	0	0	-0.023211	-0.066711				1.1.5.2	PS.lightreaction.other electron carrier (ox/red).ferredoxin	ta.1742.1.s1_at	Transcript	weakly similar to ( 157)AT2G27510| Symbols: ATFD3 | ATFD3 (FERREDOXIN 3); electron carrier | chr2:11765359-11765826 REVERSEmoderately similar to ( 238)FER3_MAIZE gb|BJ282676;	0	0	0	-0.023211	-0.066711				1.1.1.2	PS.lightreaction.photosystem II.PSII polypeptide subunits	ta.28015.1.s1_at	Transcript	moderately similar to ( 255)AT5G11450| Symbols: | oxygen-evolving complex-related | chr5:3654476-3656358 FORWARD gb|BE496816;	0
			1.1.5.2	PS.lightreaction.other electron carrier (ox/red).ferredoxin	ta.1742.1.s1_x_at	Transcript	weakly similar to ( 157)AT2G27510| Symbols: ATFD3 | ATFD3 (FERREDOXIN 3); electron carrier | chr2:11765359-11765826 REVERSEmoderately similar to ( 238)FER3_MAIZE gb|BJ282676;	0	0	0	-0.021916	-0.039646						1.1.5.2	PS.lightreaction.other electron carrier (ox/red).ferredoxin	ta.1742.1.s1_x_at	Transcript	weakly similar to ( 157)AT2G27510| Symbols: ATFD3 | ATFD3 (FERREDOXIN 3); electron carrier | chr2:11765359-11765826 REVERSEmoderately similar to ( 238)FER3_MAIZE gb|BJ282676;	0	0	0	-0.021916	-0.039646				1.1.5.2	PS.lightreaction.other electron carrier (ox/red).ferredoxin	ta.1742.1.s1_x_at	Transcript	weakly similar to ( 157)AT2G27510| Symbols: ATFD3 | ATFD3 (FERREDOXIN 3); electron carrier | chr2:11765359-11765826 REVERSEmoderately similar to ( 238)FER3_MAIZE gb|BJ282676;	0	0	0	-0.021916	-0.039646				1.1.1.2	PS.lightreaction.photosystem II.PSII polypeptide subunits	ta.8061.1.s1_at	Transcript	weakly similar to ( 185)AT4G28660| Symbols: PSB28 | PSB28 (PHOTOSYSTEM II REACTION CENTER PSB28 PROTEIN) | chr4:14150014-14150939 FORWARD gb|CA619133;	0
			1.1.4	PS.lightreaction.ATP synthase	taaffx.128473.2.a1_at	Transcript	moderately similar to ( 300)ATCG00480| Symbols: ATPB | chloroplast-encoded gene for beta subunit of ATP synthase | chrC:52660-54156 REVERSEmoderately similar to ( 308)ATPB_WHEATVAR1 PRK12678 gb|CA681227;	0	0	0	-0.009073	-0.019163						1.1.4	PS.lightreaction.ATP synthase	taaffx.128473.2.a1_at	Transcript	moderately similar to ( 300)ATCG00480| Symbols: ATPB | chloroplast-encoded gene for beta subunit of ATP synthase | chrC:52660-54156 REVERSEmoderately similar to ( 308)ATPB_WHEATVAR1 PRK12678 gb|CA681227;	0	0	0	-0.009073	-0.019163				1.1.4	PS.lightreaction.ATP synthase	taaffx.128473.2.a1_at	Transcript	moderately similar to ( 300)ATCG00480| Symbols: ATPB | chloroplast-encoded gene for beta subunit of ATP synthase | chrC:52660-54156 REVERSEmoderately similar to ( 308)ATPB_WHEATVAR1 PRK12678 gb|CA681227;	0	0	0	-0.009073	-0.019163				1.2.4	PS.photorespiration.glycine cleavage	ta.581.1.s1_at	Transcript	moderately similar to ( 224)AT1G32470| Symbols: | glycine cleavage system H protein, mitochondrial, putative | chr1:11739459-11740226 REVERSEmoderately similar to ( 286)GCSH_ORYSACOG5048 VAR1 gb|AY123417.1;	0
			1.1.40	PS.lightreaction.cyclic electron flow-chlororespiration	ta.9102.2.s1_x_at	Transcript	weakly similar to ( 157)AT3G15840| Symbols: PIFI | PIFI (POST-ILLUMINATION CHLOROPHYLL FLUORESCENCE INCREASE) | chr3:5356789-5358077 REVERSE gb|CA600902;	0	0	0	0.029995	0.073815						1.1.40	PS.lightreaction.cyclic electron flow-chlororespiration	ta.9102.2.s1_x_at	Transcript	weakly similar to ( 157)AT3G15840| Symbols: PIFI | PIFI (POST-ILLUMINATION CHLOROPHYLL FLUORESCENCE INCREASE) | chr3:5356789-5358077 REVERSE gb|CA600902;	0	0	0	0.029995	0.073815				1.1.40	PS.lightreaction.cyclic electron flow-chlororespiration	ta.9102.2.s1_x_at	Transcript	weakly similar to ( 157)AT3G15840| Symbols: PIFI | PIFI (POST-ILLUMINATION CHLOROPHYLL FLUORESCENCE INCREASE) | chr3:5356789-5358077 REVERSE gb|CA600902;	0	0	0	0.029995	0.073815				1.2.4	PS.photorespiration.glycine cleavage	ta.581.2.s1_a_at	Transcript	very weakly similar to (93.2)AT2G35370| Symbols: GDCH | GDCH (Glycine decarboxylase complex H) | chr2:14898318-14899129 FORWARDweakly similar to ( 119)GCSH_ORYSA gb|CD862705;	0
			1.1.40	PS.lightreaction.cyclic electron flow-chlororespiration	ta.9102.2.s1_a_at	Transcript	weakly similar to ( 157)AT3G15840| Symbols: PIFI | PIFI (POST-ILLUMINATION CHLOROPHYLL FLUORESCENCE INCREASE) | chr3:5356789-5358077 REVERSE gb|CA600902;	0	0	0.050303	0.114293	0.161163						1.1.40	PS.lightreaction.cyclic electron flow-chlororespiration	ta.9102.2.s1_a_at	Transcript	weakly similar to ( 157)AT3G15840| Symbols: PIFI | PIFI (POST-ILLUMINATION CHLOROPHYLL FLUORESCENCE INCREASE) | chr3:5356789-5358077 REVERSE gb|CA600902;	0	0	0.050303	0.114293	0.161163				1.1.40	PS.lightreaction.cyclic electron flow-chlororespiration	ta.9102.2.s1_a_at	Transcript	weakly similar to ( 157)AT3G15840| Symbols: PIFI | PIFI (POST-ILLUMINATION CHLOROPHYLL FLUORESCENCE INCREASE) | chr3:5356789-5358077 REVERSE gb|CA600902;	0	0	0.050303	0.114293	0.161163				1.2.5	PS.photorespiration.serine hydroxymethyltransferase	ta.4930.2.a1_at	Transcript	gb|CA697729;	0
[truncated: 4 more columns]

## Sheet: bin 2  major sugars
sorted for 50:90>>>			BinCode	BinName	id	type	description	82:90	74:90	66:90	58:90	50:90		sorted for 82:90>>>			BinCode	BinName	id	type	description	82:90	74:90	66:90	58:90	50:90		sorted for74:90>>>		BinCode	BinName	id	type	description	82:90	74:90	66:90	58:90	50:90		sorted for binname>>		BinCode	BinName	id	type	description	82:90	74:90
			2.2.2.2	major CHO metabolism.degradation.starch.starch phosphorylase	ta.1197.1.s1_at	Transcript	nearly identical (1213)AT3G46970| Symbols: ATPHS2, PHS2 | ATPHS2/PHS2 (ALPHA-GLUCAN PHOSPHORYLASE 2); phosphorylase/ transferase, transferring glycosyl groups | chr3:17312610-17317096 REVERSEnearly identical (1443)PHSH_WHEAT VAR1 COG5048 MopB_Res-Cmplx1_Nad11-M COG4886 COG5099 SKN1 PRK08581 gb|AF275551.1;	0	-0.122679	-0.586399	-0.938289	-1.01154	21				2.2.1.1	major CHO metabolism.degradation.sucrose.fructokinase	ta.6648.1.s1_at	Transcript	moderately similar to ( 376)AT3G54090| Symbols: | pfkB-type carbohydrate kinase family protein | chr3:20039123-20040813 FORWARDweakly similar to ( 113)SCRK1_MAIZE gb|BG908249;	-0.094005	-0.178925	-0.226515	-0.249545	-0.252825	0.238095			2.2.1.1	major CHO metabolism.degradation.sucrose.fructokinase	ta.6648.1.s1_at	Transcript	moderately similar to ( 376)AT3G54090| Symbols: | pfkB-type carbohydrate kinase family protein | chr3:20039123-20040813 FORWARDweakly similar to ( 113)SCRK1_MAIZE gb|BG908249;	-0.094005	-0.178925	-0.226515	-0.249545	-0.252825	11			2.2.2.4	major CHO metabolism.degradation.starch.D enzyme	ta.7502.1.s1_at	Transcript	moderately similar to ( 312)AT2G04270| Symbols: | glycoside hydrolase starch-binding domain-containing protein | chr2:1475750-1480011 FORWARD gb|BT008946.1;	0	-0.07322
			2.2.2.4	major CHO metabolism.degradation.starch.D enzyme	ta.8827.1.s1_at	Transcript	highly similar to ( 728)AT2G40840| Symbols: DPE2 | DPE2 (DISPROPORTIONATING ENZYME 2); 4-alpha-glucanotransferase/ heteroglycan binding | chr2:17052446-17057857 FORWARDvery weakly similar to (95.5)DPEP_SOLTU gb|BQ162467;	0	-0.003063	-0.192803	-0.428003	-0.737843					2.2.1.1	major CHO metabolism.degradation.sucrose.fructokinase	taaffx.131309.1.s1_x_at	Transcript	weakly similar to ( 163)AT4G10260| Symbols: | pfkB-type carbohydrate kinase family protein | chr4:6371482-6372766 REVERSEweakly similar to ( 199)SCRK2_ORYSA VAR1 gb|CK207459;	-0.002009	-0.056529	-0.069449	-0.061959	-0.040039				2.2.2.2	major CHO metabolism.degradation.starch.starch phosphorylase	ta.1197.1.s1_at	Transcript	nearly identical (1213)AT3G46970| Symbols: ATPHS2, PHS2 | ATPHS2/PHS2 (ALPHA-GLUCAN PHOSPHORYLASE 2); phosphorylase/ transferase, transferring glycosyl groups | chr3:17312610-17317096 REVERSEnearly identical (1443)PHSH_WHEAT VAR1 COG5048 MopB_Res-Cmplx1_Nad11-M COG4886 COG5099 SKN1 PRK08581 gb|AF275551.1;	0	-0.122679	-0.586399	-0.938289	-1.01154	0.761905			2.2.2.4	major CHO metabolism.degradation.starch.D enzyme	ta.8827.1.s1_at	Transcript	highly similar to ( 728)AT2G40840| Symbols: DPE2 | DPE2 (DISPROPORTIONATING ENZYME 2); 4-alpha-glucanotransferase/ heteroglycan binding | chr2:17052446-17057857 FORWARDvery weakly similar to (95.5)DPEP_SOLTU gb|BQ162467;	0	-0.003063
			2.2.1.3.2	major CHO metabolism.degradation.sucrose.invertases.cell wall	ta.26928.1.s1_a_at	Transcript	weakly similar to ( 106)INV4_ORYSA gb|CD454795;	0	0	-0.108102	-0.316392	-0.601982					2.2.2.2	major CHO metabolism.degradation.starch.starch phosphorylase	ta.1197.1.s1_at	Transcript	nearly identical (1213)AT3G46970| Symbols: ATPHS2, PHS2 | ATPHS2/PHS2 (ALPHA-GLUCAN PHOSPHORYLASE 2); phosphorylase/ transferase, transferring glycosyl groups | chr3:17312610-17317096 REVERSEnearly identical (1443)PHSH_WHEAT VAR1 COG5048 MopB_Res-Cmplx1_Nad11-M COG4886 COG5099 SKN1 PRK08581 gb|AF275551.1;	0	-0.122679	-0.586399	-0.938289	-1.01154				2.2.2.4	major CHO metabolism.degradation.starch.D enzyme	ta.7502.1.s1_at	Transcript	moderately similar to ( 312)AT2G04270| Symbols: | glycoside hydrolase starch-binding domain-containing protein | chr2:1475750-1480011 FORWARD gb|BT008946.1;	0	-0.07322	-0.22842	-0.37336	-0.50611				2.2.2.2	major CHO metabolism.degradation.starch.starch phosphorylase	ta.1197.1.s1_at	Transcript	nearly identical (1213)AT3G46970| Symbols: ATPHS2, PHS2 | ATPHS2/PHS2 (ALPHA-GLUCAN PHOSPHORYLASE 2); phosphorylase/ transferase, transferring glycosyl groups | chr3:17312610-17317096 REVERSEnearly identical (1443)PHSH_WHEAT VAR1 COG5048 MopB_Res-Cmplx1_Nad11-M COG4886 COG5099 SKN1 PRK08581 gb|AF275551.1;	0	-0.122679
			2.2.2.4	major CHO metabolism.degradation.starch.D enzyme	ta.7502.1.s1_at	Transcript	moderately similar to ( 312)AT2G04270| Symbols: | glycoside hydrolase starch-binding domain-containing protein | chr2:1475750-1480011 FORWARD gb|BT008946.1;	0	-0.07322	-0.22842	-0.37336	-0.50611					2.2.2.4	major CHO metabolism.degradation.starch.D enzyme	ta.8827.1.s1_at	Transcript	highly similar to ( 728)AT2G40840| Symbols: DPE2 | DPE2 (DISPROPORTIONATING ENZYME 2); 4-alpha-glucanotransferase/ heteroglycan binding | chr2:17052446-17057857 FORWARDvery weakly similar to (95.5)DPEP_SOLTU gb|BQ162467;	0	-0.003063	-0.192803	-0.428003	-0.737843				2.2.2.2	major CHO metabolism.degradation.starch.starch phosphorylase	ta.1279.1.s1_at	Transcript	nearly identical (1331)AT3G29320| Symbols: | glucan phosphorylase, putative | chr3:11254108-11258824 FORWARDnearly identical (1349)PHSL_IPOBAVAR1 gb|AY366475.1;	0	-0.064795	-0.214255	-0.328015	-0.358975				2.2.2.2	major CHO metabolism.degradation.starch.starch phosphorylase	ta.1279.1.s1_at	Transcript	nearly identical (1331)AT3G29320| Symbols: | glucan phosphorylase, putative | chr3:11254108-11258824 FORWARDnearly identical (1349)PHSL_IPOBAVAR1 gb|AY366475.1;	0	-0.064795
			2.1.2.3	major CHO metabolism.synthesis.starch.starch branching	ta.39.1.s1_x_at	Transcript	highly similar to ( 555)AT5G03650| Symbols: SBE2.2 | SBE2.2 (STARCH BRANCHING ENZYME 2.2); 1,4-alpha-glucan branching enzyme | chr5:931923-937469 FORWARDhighly similar to ( 783)GLGB_ORYSA gb|AF076679.1;	0	-0.002785	-0.260425	-0.458885	-0.484215					2.2.1.3.2	major CHO metabolism.degradation.sucrose.invertases.cell wall	ta.26928.1.s1_a_at	Transcript	weakly similar to ( 106)INV4_ORYSA gb|CD454795;	0	0	-0.108102	-0.316392	-0.601982				2.2.1.1	major CHO metabolism.degradation.sucrose.fructokinase	taaffx.131309.1.s1_x_at	Transcript	weakly similar to ( 163)AT4G10260| Symbols: | pfkB-type carbohydrate kinase family protein | chr4:6371482-6372766 REVERSEweakly similar to ( 199)SCRK2_ORYSA VAR1 gb|CK207459;	-0.002009	-0.056529	-0.069449	-0.061959	-0.040039				2.2.1.1	major CHO metabolism.degradation.sucrose.fructokinase	ta.6648.1.s1_at	Transcript	moderately similar to ( 376)AT3G54090| Symbols: | pfkB-type carbohydrate kinase family protein | chr3:20039123-20040813 FORWARDweakly similar to ( 113)SCRK1_MAIZE gb|BG908249;	-0.094005	-0.178925
			2.2.2.2	major CHO metabolism.degradation.starch.starch phosphorylase	ta.1279.1.s1_at	Transcript	nearly identical (1331)AT3G29320| Symbols: | glucan phosphorylase, putative | chr3:11254108-11258824 FORWARDnearly identical (1349)PHSL_IPOBAVAR1 gb|AY366475.1;	0	-0.064795	-0.214255	-0.328015	-0.358975					2.2.2.4	major CHO metabolism.degradation.starch.D enzyme	ta.7502.1.s1_at	Transcript	moderately similar to ( 312)AT2G04270| Symbols: | glycoside hydrolase starch-binding domain-containing protein | chr2:1475750-1480011 FORWARD gb|BT008946.1;	0	-0.07322	-0.22842	-0.37336	-0.50611				2.1.1.1	major CHO metabolism.synthesis.sucrose.SPS	ta.19049.2.s1_a_at	Transcript	weakly similar to ( 149)AT5G11110| Symbols: ATSPS2F, SPS1 | ATSPS2F/SPS1 (SUCROSE PHOSPHATE SYNTHASE 1); sucrose-phosphate synthase | chr5:3536427-3540902 FORWARDweakly similar to ( 155)SPS_BETVU gb|CA642364;	0	-0.019316	-0.047906	-0.067976	-0.067846				2.2.1.1	major CHO metabolism.degradation.sucrose.fructokinase	taaffx.131309.1.s1_x_at	Transcript	weakly similar to ( 163)AT4G10260| Symbols: | pfkB-type carbohydrate kinase family protein | chr4:6371482-6372766 REVERSEweakly similar to ( 199)SCRK2_ORYSA VAR1 gb|CK207459;	-0.002009	-0.056529
			2.1.2.3	major CHO metabolism.synthesis.starch.starch branching	ta.39.1.s1_a_at	Transcript	highly similar to ( 555)AT5G03650| Symbols: SBE2.2 | SBE2.2 (STARCH BRANCHING ENZYME 2.2); 1,4-alpha-glucan branching enzyme | chr5:931923-937469 FORWARDhighly similar to ( 783)GLGB_ORYSA gb|AF076679.1;	0	-0.019133	-0.175703	-0.291843	-0.291553					2.1.2.3	major CHO metabolism.synthesis.starch.starch branching	ta.39.1.s1_x_at	Transcript	highly similar to ( 555)AT5G03650| Symbols: SBE2.2 | SBE2.2 (STARCH BRANCHING ENZYME 2.2); 1,4-alpha-glucan branching enzyme | chr5:931923-937469 FORWARDhighly similar to ( 783)GLGB_ORYSA gb|AF076679.1;	0	-0.002785	-0.260425	-0.458885	-0.484215				2.1.2.3	major CHO metabolism.synthesis.starch.starch branching	ta.39.1.s1_a_at	Transcript	highly similar to ( 555)AT5G03650| Symbols: SBE2.2 | SBE2.2 (STARCH BRANCHING ENZYME 2.2); 1,4-alpha-glucan branching enzyme | chr5:931923-937469 FORWARDhighly similar to ( 783)GLGB_ORYSA gb|AF076679.1;	0	-0.019133	-0.175703	-0.291843	-0.291553				2.2.1.1	major CHO metabolism.degradation.sucrose.fructokinase	taaffx.131309.1.s1_at	Transcript	weakly similar to ( 163)AT4G10260| Symbols: | pfkB-type carbohydrate kinase family protein | chr4:6371482-6372766 REVERSEweakly similar to ( 199)SCRK2_ORYSA VAR1 gb|CK207459;	0	-0.014456
			2.2.1.1	major CHO metabolism.degradation.sucrose.fructokinase	ta.6648.1.s1_at	Transcript	moderately similar to ( 376)AT3G54090| Symbols: | pfkB-type carbohydrate kinase family protein | chr3:20039123-20040813 FORWARDweakly similar to ( 113)SCRK1_MAIZE gb|BG908249;	-0.094005	-0.178925	-0.226515	-0.249545	-0.252825					2.2.2.2	major CHO metabolism.degradation.starch.starch phosphorylase	ta.1279.1.s1_at	Transcript	nearly identical (1331)AT3G29320| Symbols: | glucan phosphorylase, putative | chr3:11254108-11258824 FORWARDnearly identical (1349)PHSL_IPOBAVAR1 gb|AY366475.1;	0	-0.064795	-0.214255	-0.328015	-0.358975				2.2.1.1	major CHO metabolism.degradation.sucrose.fructokinase	taaffx.131309.1.s1_at	Transcript	weakly similar to ( 163)AT4G10260| Symbols: | pfkB-type carbohydrate kinase family protein | chr4:6371482-6372766 REVERSEweakly similar to ( 199)SCRK2_ORYSA VAR1 gb|CK207459;	0	-0.014456	-0.021116	-0.024516	-0.040466				2.2.1.3.2	major CHO metabolism.degradation.sucrose.invertases.cell wall	ta.26928.1.s1_a_at	Transcript	weakly similar to ( 106)INV4_ORYSA gb|CD454795;	0	0
			2.2.1.3.2	major CHO metabolism.degradation.sucrose.invertases.cell wall	ta.26928.2.s1_x_at	Transcript	moderately similar to ( 253)AT1G55120| Symbols: ATCWINV3, ATFRUCT5 | ATFRUCT5 (BETA-FRUCTOFURANOSIDASE 5) | chr1:20570650-20572832 FORWARDmoderately similar to ( 439)INV4_ORYSA gb|AJ611876;	0	0	-0.043025	-0.122125	-0.201115					2.1.2.3	major CHO metabolism.synthesis.starch.starch branching	ta.39.1.s1_a_at	Transcript	highly similar to ( 555)AT5G03650| Symbols: SBE2.2 | SBE2.2 (STARCH BRANCHING ENZYME 2.2); 1,4-alpha-glucan branching enzyme | chr5:931923-937469 FORWARDhighly similar to ( 783)GLGB_ORYSA gb|AF076679.1;	0	-0.019133	-0.175703	-0.291843	-0.291553				2.1.1.2	major CHO metabolism.synthesis.sucrose.SPP	ta.262.1.s1_x_at	Transcript	highly similar to ( 514)AT2G35840| Symbols: | sucrose-phosphatase 1 (SPP1) | chr2:15061031-15062855 FORWARD gb|AF321556.1;	0	-0.007628	-0.042018	-0.073528	-0.104338				2.2.1.3.2	major CHO metabolism.degradation.sucrose.invertases.cell wall	ta.26928.2.s1_x_at	Transcript	moderately similar to ( 253)AT1G55120| Symbols: ATCWINV3, ATFRUCT5 | ATFRUCT5 (BETA-FRUCTOFURANOSIDASE 5) | chr1:20570650-20572832 FORWARDmoderately similar to ( 439)INV4_ORYSA gb|AJ611876;	0	0
			2.1.1.2	major CHO metabolism.synthesis.sucrose.SPP	ta.262.1.s1_x_at	Transcript	highly similar to ( 514)AT2G35840| Symbols: | sucrose-phosphatase 1 (SPP1) | chr2:15061031-15062855 FORWARD gb|AF321556.1;	0	-0.007628	-0.042018	-0.073528	-0.104338					2.2.1.3.2	major CHO metabolism.degradation.sucrose.invertases.cell wall	ta.26928.2.s1_x_at	Transcript	moderately similar to ( 253)AT1G55120| Symbols: ATCWINV3, ATFRUCT5 | ATFRUCT5 (BETA-FRUCTOFURANOSIDASE 5) | chr1:20570650-20572832 FORWARDmoderately similar to ( 439)INV4_ORYSA gb|AJ611876;	0	0	-0.043025	-0.122125	-0.201115				2.2.2.4	major CHO metabolism.degradation.starch.D enzyme	ta.8827.1.s1_at	Transcript	highly similar to ( 728)AT2G40840| Symbols: DPE2 | DPE2 (DISPROPORTIONATING ENZYME 2); 4-alpha-glucanotransferase/ heteroglycan binding | chr2:17052446-17057857 FORWARDvery weakly similar to (95.5)DPEP_SOLTU gb|BQ162467;	0	-0.003063	-0.192803	-0.428003	-0.737843				2.2.1.3.2	major CHO metabolism.degradation.sucrose.invertases.cell wall	ta.5539.3.a1_x_at	Transcript	weakly similar to ( 110)AT1G55120| Symbols: ATCWINV3, ATFRUCT5 | ATFRUCT5 (BETA-FRUCTOFURANOSIDASE 5) | chr1:20570650-20572832 FORWARDweakly similar to ( 170)INV7_ORYSA gb|CN011721;	0.112648	0.298588
			2.1.1.2	major CHO metabolism.synthesis.sucrose.SPP	ta.262.1.s1_at	Transcript	highly similar to ( 514)AT2G35840| Symbols: | sucrose-phosphatase 1 (SPP1) | chr2:15061031-15062855 FORWARD gb|AF321556.1;	0	0	-0.026053	-0.065183	-0.102803					2.1.1.2	major CHO metabolism.synthesis.sucrose.SPP	ta.262.1.s1_x_at	Transcript	highly similar to ( 514)AT2G35840| Symbols: | sucrose-phosphatase 1 (SPP1) | chr2:15061031-15062855 FORWARD gb|AF321556.1;	0	-0.007628	-0.042018	-0.073528	-0.104338				2.1.2.3	major CHO metabolism.synthesis.starch.starch branching	ta.39.1.s1_x_at	Transcript	highly similar to ( 555)AT5G03650| Symbols: SBE2.2 | SBE2.2 (STARCH BRANCHING ENZYME 2.2); 1,4-alpha-glucan branching enzyme | chr5:931923-937469 FORWARDhighly similar to ( 783)GLGB_ORYSA gb|AF076679.1;	0	-0.002785	-0.260425	-0.458885	-0.484215				2.2.1.3.2	major CHO metabolism.degradation.sucrose.invertases.cell wall	ta.5539.1.s1_at	Transcript	moderately similar to ( 235)AT1G55120| Symbols: ATCWINV3, ATFRUCT5 | ATFRUCT5 (BETA-FRUCTOFURANOSIDASE 5) | chr1:20570650-20572832 FORWARDmoderately similar to ( 320)INV7_ORYSA gb|AY162186.1;	0.117932	0.330282
			2.1.1.2	major CHO metabolism.synthesis.sucrose.SPP	ta.274.2.s1_x_at	Transcript	highly similar to ( 507)AT2G35840| Symbols: | sucrose-phosphatase 1 (SPP1) | chr2:15061031-15062855 FORWARDVAR1 gb|AY029159.1;	0	0	-0.011761	-0.044001	-0.085661					2.1.1.2	major CHO metabolism.synthesis.sucrose.SPP	ta.262.1.s1_at	Transcript	highly similar to ( 514)AT2G35840| Symbols: | sucrose-phosphatase 1 (SPP1) | chr2:15061031-15062855 FORWARD gb|AF321556.1;	0	0	-0.026053	-0.065183	-0.102803				2.2.1.3.2	major CHO metabolism.degradation.sucrose.invertases.cell wall	ta.26928.1.s1_a_at	Transcript	weakly similar to ( 106)INV4_ORYSA gb|CD454795;	0	0	-0.108102	-0.316392	-0.601982				2.1.2.1	major CHO metabolism.synthesis.starch.AGPase	ta.23665.1.a1_at	Transcript	moderately similar to ( 482)AT5G19220| Symbols: APL1, ADG2 | ADG2 (ADPG PYROPHOSPHORYLASE 2); glucose-1-phosphate adenylyltransferase | chr5:6463933-6466777 REVERSEhighly similar to ( 601)GLGL1_WHEAT gb|X14348.1;	0	0
			2.1.1.1	major CHO metabolism.synthesis.sucrose.SPS	ta.19049.2.s1_a_at	Transcript	weakly similar to ( 149)AT5G11110| Symbols: ATSPS2F, SPS1 | ATSPS2F/SPS1 (SUCROSE PHOSPHATE SYNTHASE 1); sucrose-phosphate synthase | chr5:3536427-3540902 FORWARDweakly similar to ( 155)SPS_BETVU gb|CA642364;	0	-0.019316	-0.047906	-0.067976	-0.067846					2.1.1.2	major CHO metabolism.synthesis.sucrose.SPP	ta.274.2.s1_x_at	Transcript	highly similar to ( 507)AT2G35840| Symbols: | sucrose-phosphatase 1 (SPP1) | chr2:15061031-15062855 FORWARDVAR1 gb|AY029159.1;	0	0	-0.011761	-0.044001	-0.085661				2.2.1.3.2	major CHO metabolism.degradation.sucrose.invertases.cell wall	ta.26928.2.s1_x_at	Transcript	moderately similar to ( 253)AT1G55120| Symbols: ATCWINV3, ATFRUCT5 | ATFRUCT5 (BETA-FRUCTOFURANOSIDASE 5) | chr1:20570650-20572832 FORWARDmoderately similar to ( 439)INV4_ORYSA gb|AJ611876;	0	0	-0.043025	-0.122125	-0.201115				2.1.2.3	major CHO metabolism.synthesis.starch.starch branching	ta.39.1.s1_a_at	Transcript	highly similar to ( 555)AT5G03650| Symbols: SBE2.2 | SBE2.2 (STARCH BRANCHING ENZYME 2.2); 1,4-alpha-glucan branching enzyme | chr5:931923-937469 FORWARDhighly similar to ( 783)GLGB_ORYSA gb|AF076679.1;	0	-0.019133
			2.1.1.2	major CHO metabolism.synthesis.sucrose.SPP	ta.274.2.s1_at	Transcript	highly similar to ( 507)AT2G35840| Symbols: | sucrose-phosphatase 1 (SPP1) | chr2:15061031-15062855 FORWARDVAR1 gb|AY029159.1;	0	0	-0.003075	-0.030365	-0.064075					2.1.1.1	major CHO metabolism.synthesis.sucrose.SPS	ta.19049.2.s1_a_at	Transcript	weakly similar to ( 149)AT5G11110| Symbols: ATSPS2F, SPS1 | ATSPS2F/SPS1 (SUCROSE PHOSPHATE SYNTHASE 1); sucrose-phosphate synthase | chr5:3536427-3540902 FORWARDweakly similar to ( 155)SPS_BETVU gb|CA642364;	0	-0.019316	-0.047906	-0.067976	-0.067846				2.1.1.2	major CHO metabolism.synthesis.sucrose.SPP	ta.262.1.s1_at	Transcript	highly similar to ( 514)AT2G35840| Symbols: | sucrose-phosphatase 1 (SPP1) | chr2:15061031-15062855 FORWARD gb|AF321556.1;	0	0	-0.026053	-0.065183	-0.102803				2.1.2.3	major CHO metabolism.synthesis.starch.starch branching	ta.39.1.s1_x_at	Transcript	highly similar to ( 555)AT5G03650| Symbols: SBE2.2 | SBE2.2 (STARCH BRANCHING ENZYME 2.2); 1,4-alpha-glucan branching enzyme | chr5:931923-937469 FORWARDhighly similar to ( 783)GLGB_ORYSA gb|AF076679.1;	0	-0.002785
			2.2.1.1	major CHO metabolism.degradation.sucrose.fructokinase	taaffx.131309.1.s1_at	Transcript	weakly similar to ( 163)AT4G10260| Symbols: | pfkB-type carbohydrate kinase family protein | chr4:6371482-6372766 REVERSEweakly similar to ( 199)SCRK2_ORYSA VAR1 gb|CK207459;	0	-0.014456	-0.021116	-0.024516	-0.040466					2.1.1.2	major CHO metabolism.synthesis.sucrose.SPP	ta.274.2.s1_at	Transcript	highly similar to ( 507)AT2G35840| Symbols: | sucrose-phosphatase 1 (SPP1) | chr2:15061031-15062855 FORWARDVAR1 gb|AY029159.1;	0	0	-0.003075	-0.030365	-0.064075				2.1.1.2	major CHO metabolism.synthesis.sucrose.SPP	ta.274.2.s1_x_at	Transcript	highly similar to ( 507)AT2G35840| Symbols: | sucrose-phosphatase 1 (SPP1) | chr2:15061031-15062855 FORWARDVAR1 gb|AY029159.1;	0	0	-0.011761	-0.044001	-0.085661				2.1.1.2	major CHO metabolism.synthesis.sucrose.SPP	ta.262.1.s1_x_at	Transcript	highly similar to ( 514)AT2G35840| Symbols: | sucrose-phosphatase 1 (SPP1) | chr2:15061031-15062855 FORWARD gb|AF321556.1;	0	-0.007628
			2.2.1.1	major CHO metabolism.degradation.sucrose.fructokinase	taaffx.131309.1.s1_x_at	Transcript	weakly similar to ( 163)AT4G10260| Symbols: | pfkB-type carbohydrate kinase family protein | chr4:6371482-6372766 REVERSEweakly similar to ( 199)SCRK2_ORYSA VAR1 gb|CK207459;	-0.002009	-0.056529	-0.069449	-0.061959	-0.040039					2.2.1.1	major CHO metabolism.degradation.sucrose.fructokinase	taaffx.131309.1.s1_at	Transcript	weakly similar to ( 163)AT4G10260| Symbols: | pfkB-type carbohydrate kinase family protein | chr4:6371482-6372766 REVERSEweakly similar to ( 199)SCRK2_ORYSA VAR1 gb|CK207459;	0	-0.014456	-0.021116	-0.024516	-0.040466				2.1.1.2	major CHO metabolism.synthesis.sucrose.SPP	ta.274.2.s1_at	Transcript	highly similar to ( 507)AT2G35840| Symbols: | sucrose-phosphatase 1 (SPP1) | chr2:15061031-15062855 FORWARDVAR1 gb|AY029159.1;	0	0	-0.003075	-0.030365	-0.064075				2.1.1.2	major CHO metabolism.synthesis.sucrose.SPP	ta.262.1.s1_at	Transcript	highly similar to ( 514)AT2G35840| Symbols: | sucrose-phosphatase 1 (SPP1) | chr2:15061031-15062855 FORWARD gb|AF321556.1;	0	0
			2.1.2.1	major CHO metabolism.synthesis.starch.AGPase	ta.23665.1.a1_at	Transcript	moderately similar to ( 482)AT5G19220| Symbols: APL1, ADG2 | ADG2 (ADPG PYROPHOSPHORYLASE 2); glucose-1-phosphate adenylyltransferase | chr5:6463933-6466777 REVERSEhighly similar to ( 601)GLGL1_WHEAT gb|X14348.1;	0	0	0	-0.030636	-0.037786					2.1.2.1	major CHO metabolism.synthesis.starch.AGPase	ta.23665.1.a1_at	Transcript	moderately similar to ( 482)AT5G19220| Symbols: APL1, ADG2 | ADG2 (ADPG PYROPHOSPHORYLASE 2); glucose-1-phosphate adenylyltransferase | chr5:6463933-6466777 REVERSEhighly similar to ( 601)GLGL1_WHEAT gb|X14348.1;	0	0	0	-0.030636	-0.037786				2.1.2.1	major CHO metabolism.synthesis.starch.AGPase	ta.23665.1.a1_at	Transcript	moderately similar to ( 482)AT5G19220| Symbols: APL1, ADG2 | ADG2 (ADPG PYROPHOSPHORYLASE 2); glucose-1-phosphate adenylyltransferase | chr5:6463933-6466777 REVERSEhighly similar to ( 601)GLGL1_WHEAT gb|X14348.1;	0	0	0	-0.030636	-0.037786				2.1.1.2	major CHO metabolism.synthesis.sucrose.SPP	ta.274.2.s1_x_at	Transcript	highly similar to ( 507)AT2G35840| Symbols: | sucrose-phosphatase 1 (SPP1) | chr2:15061031-15062855 FORWARDVAR1 gb|AY029159.1;	0	0
			2.2.1.3.2	major CHO metabolism.degradation.sucrose.invertases.cell wall	ta.5539.3.a1_x_at	Transcript	weakly similar to ( 110)AT1G55120| Symbols: ATCWINV3, ATFRUCT5 | ATFRUCT5 (BETA-FRUCTOFURANOSIDASE 5) | chr1:20570650-20572832 FORWARDweakly similar to ( 170)INV7_ORYSA gb|CN011721;	0.112648	0.298588	0.405788	0.457468	0.446838					2.1.1.1	major CHO metabolism.synthesis.sucrose.SPS	ta.3972.2.s1_at	Transcript	moderately similar to ( 355)AT1G04920| Symbols: ATSPS3F | ATSPS3F (sucrose phosphate synthase 3F); sucrose-phosphate synthase/ transferase, transferring glycosyl groups | chr1:1391673-1395755 REVERSEmoderately similar to ( 409)SPS_MAIZE gb|BJ248938;	0	0.372483	0.807013	1.01574	0.981163				2.2.1.3.2	major CHO metabolism.degradation.sucrose.invertases.cell wall	ta.5539.3.a1_x_at	Transcript	weakly similar to ( 110)AT1G55120| Symbols: ATCWINV3, ATFRUCT5 | ATFRUCT5 (BETA-FRUCTOFURANOSIDASE 5) | chr1:20570650-20572832 FORWARDweakly similar to ( 170)INV7_ORYSA gb|CN011721;	0.112648	0.298588	0.405788	0.457468	0.446838				2.1.1.2	major CHO metabolism.synthesis.sucrose.SPP	ta.274.2.s1_at	Transcript	highly similar to ( 507)AT2G35840| Symbols: | sucrose-phosphatase 1 (SPP1) | chr2:15061031-15062855 FORWARDVAR1 gb|AY029159.1;	0	0
			2.2.1.3.2	major CHO metabolism.degradation.sucrose.invertases.cell wall	ta.5539.1.s1_at	Transcript	moderately similar to ( 235)AT1G55120| Symbols: ATCWINV3, ATFRUCT5 | ATFRUCT5 (BETA-FRUCTOFURANOSIDASE 5) | chr1:20570650-20572832 FORWARDmoderately similar to ( 320)INV7_ORYSA gb|AY162186.1;	0.117932	0.330282	0.457582	0.523862	0.535592					2.1.1.1	major CHO metabolism.synthesis.sucrose.SPS	ta.3972.1.s1_at	Transcript	moderately similar to ( 459)AT1G04920| Symbols: ATSPS3F | ATSPS3F (sucrose phosphate synthase 3F); sucrose-phosphate synthase/ transferase, transferring glycosyl groups | chr1:1391673-1395755 REVERSEhighly similar to ( 624)SPS_ORYSA gb|CD454434;	0.051168	0.824328	1.32948	1.53623	1.4783				2.2.1.3.2	major CHO metabolism.degradation.sucrose.invertases.cell wall	ta.5539.1.s1_at	Transcript	moderately similar to ( 235)AT1G55120| Symbols: ATCWINV3, ATFRUCT5 | ATFRUCT5 (BETA-FRUCTOFURANOSIDASE 5) | chr1:20570650-20572832 FORWARDmoderately similar to ( 320)INV7_ORYSA gb|AY162186.1;	0.117932	0.330282	0.457582	0.523862	0.535592				2.1.1.1	major CHO metabolism.synthesis.sucrose.SPS	ta.19049.2.s1_a_at	Transcript	weakly similar to ( 149)AT5G11110| Symbols: ATSPS2F, SPS1 | ATSPS2F/SPS1 (SUCROSE PHOSPHATE SYNTHASE 1); sucrose-phosphate synthase | chr5:3536427-3540902 FORWARDweakly similar to ( 155)SPS_BETVU gb|CA642364;	0	-0.019316
			2.1.1.1	major CHO metabolism.synthesis.sucrose.SPS	ta.3972.2.s1_at	Transcript	moderately similar to ( 355)AT1G04920| Symbols: ATSPS3F | ATSPS3F (sucrose phosphate synthase 3F); sucrose-phosphate synthase/ transferase, transferring glycosyl groups | chr1:1391673-1395755 REVERSEmoderately similar to ( 409)SPS_MAIZE gb|BJ248938;	0	0.372483	0.807013	1.01574	0.981163					2.2.1.3.2	major CHO metabolism.degradation.sucrose.invertases.cell wall	ta.5539.3.a1_x_at	Transcript	weakly similar to ( 110)AT1G55120| Symbols: ATCWINV3, ATFRUCT5 | ATFRUCT5 (BETA-FRUCTOFURANOSIDASE 5) | chr1:20570650-20572832 FORWARDweakly similar to ( 170)INV7_ORYSA gb|CN011721;	0.112648	0.298588	0.405788	0.457468	0.446838				2.1.1.1	major CHO metabolism.synthesis.sucrose.SPS	ta.3972.2.s1_at	Transcript	moderately similar to ( 355)AT1G04920| Symbols: ATSPS3F | ATSPS3F (sucrose phosphate synthase 3F); sucrose-phosphate synthase/ transferase, transferring glycosyl groups | chr1:1391673-1395755 REVERSEmoderately similar to ( 409)SPS_MAIZE gb|BJ248938;	0	0.372483	0.807013	1.01574	0.981163				2.1.1.1	major CHO metabolism.synthesis.sucrose.SPS	ta.3972.2.s1_at	Transcript	moderately similar to ( 355)AT1G04920| Symbols: ATSPS3F | ATSPS3F (sucrose phosphate synthase 3F); sucrose-phosphate synthase/ transferase, transferring glycosyl groups | chr1:1391673-1395755 REVERSEmoderately similar to ( 409)SPS_MAIZE gb|BJ248938;	0	0.372483
			2.1.1.1	major CHO metabolism.synthesis.sucrose.SPS	ta.3972.1.s1_at	Transcript	moderately similar to ( 459)AT1G04920| Symbols: ATSPS3F | ATSPS3F (sucrose phosphate synthase 3F); sucrose-phosphate synthase/ transferase, transferring glycosyl groups | chr1:1391673-1395755 REVERSEhighly similar to ( 624)SPS_ORYSA gb|CD454434;	0.051168	0.824328	1.32948	1.53623	1.4783					2.2.1.3.2	major CHO metabolism.degradation.sucrose.invertases.cell wall	ta.5539.1.s1_at	Transcript	moderately similar to ( 235)AT1G55120| Symbols: ATCWINV3, ATFRUCT5 | ATFRUCT5 (BETA-FRUCTOFURANOSIDASE 5) | chr1:20570650-20572832 FORWARDmoderately similar to ( 320)INV7_ORYSA gb|AY162186.1;	0.117932	0.330282	0.457582	0.523862	0.535592				2.1.1.1	major CHO metabolism.synthesis.sucrose.SPS	ta.3972.1.s1_at	Transcript	moderately similar to ( 459)AT1G04920| Symbols: ATSPS3F | ATSPS3F (sucrose phosphate synthase 3F); sucrose-phosphate synthase/ transferase, transferring glycosyl groups | chr1:1391673-1395755 REVERSEhighly similar to ( 624)SPS_ORYSA gb|CD454434;	0.051168	0.824328	1.32948	1.53623	1.4783				2.1.1.1	major CHO metabolism.synthesis.sucrose.SPS	ta.3972.1.s1_at	Transcript	moderately similar to ( 459)AT1G04920| Symbols: ATSPS3F | ATSPS3F (sucrose phosphate synthase 3F); sucrose-phosphate synthase/ transferase, transferring glycosyl groups | chr1:1391673-1395755 REVERSEhighly similar to ( 624)SPS_ORYSA gb|CD454434;	0.051168	0.824328
																																								0
[truncated: 3 more columns]

## Sheet: bin 3  minor sugars
sorted for 50:90>>>			BinCode	BinName	id	type	description	82:90	74:90	66:90	58:90	50:90		sorted for 82:90>>>			BinCode	BinName	id	type	description	82:90	74:90	66:90	58:90	50:90		sorted for74:90>>>		BinCode	BinName	id	type	description	82:90	74:90	66:90	58:90	50:90		sorted for binname>>		BinCode	BinName	id	type	description	82:90	74:90
			3.7	minor CHO metabolism.sugar kinases	ta.650.1.a1_at	Transcript	weakly similar to ( 106)AT2G21370| Symbols: | xylulose kinase, putative | chr2:9144662-9146653 REVERSE gb|BG906842;	0	0	-0.173062	-0.454892	-0.742102	11				3.7	minor CHO metabolism.sugar kinases	ta.650.1.a1_at	Transcript	weakly similar to ( 106)AT2G21370| Symbols: | xylulose kinase, putative | chr2:9144662-9146653 REVERSE gb|BG906842;	0	0	-0.173062	-0.454892	-0.742102	0.363636			3.4.3	minor CHO metabolism.myo-inositol.InsP Synthases	ta.28254.1.s1_s_at	Transcript	highly similar to ( 599)AT2G22240| Symbols: | inositol-3-phosphate synthase isozyme 2 / myo-inositol-1-phosphate synthase 2 / MI-1-P synthase 2 / IPS 2 | chr2:9458981-9460455 REVERSEhighly similar to ( 637)INO1_HORVU gb|BJ274136;	0	-0.031187	-0.133587	-0.235477	-0.337137	8			3.4.3	minor CHO metabolism.myo-inositol.InsP Synthases	ta.28254.1.s1_s_at	Transcript	highly similar to ( 599)AT2G22240| Symbols: | inositol-3-phosphate synthase isozyme 2 / myo-inositol-1-phosphate synthase 2 / MI-1-P synthase 2 / IPS 2 | chr2:9458981-9460455 REVERSEhighly similar to ( 637)INO1_HORVU gb|BJ274136;	0	-0.031187
			3.5	minor CHO metabolism.others	ta.11930.1.s1_at	Transcript	moderately similar to ( 219)AT5G53580| Symbols: | aldo/keto reductase family protein | chr5:21782441-21784145 REVERSE gb|BQ171088;	0	0	-0.17304	-0.38916	-0.67759					3.5	minor CHO metabolism.others	ta.11930.1.s1_at	Transcript	moderately similar to ( 219)AT5G53580| Symbols: | aldo/keto reductase family protein | chr5:21782441-21784145 REVERSE gb|BQ171088;	0	0	-0.17304	-0.38916	-0.67759				3.5	minor CHO metabolism.others	ta.7771.1.a1_s_at	Transcript	very weakly similar to (99.8)AT2G27680| Symbols: | aldo/keto reductase family protein | chr2:11811058-11813042 REVERSEVAR1 gb|CD876481;	0	-0.017549	-0.152369	-0.305529	-0.489309	0.727273			3.5	minor CHO metabolism.others	ta.7771.1.a1_s_at	Transcript	very weakly similar to (99.8)AT2G27680| Symbols: | aldo/keto reductase family protein | chr2:11811058-11813042 REVERSEVAR1 gb|CD876481;	0	-0.017549
			3.5	minor CHO metabolism.others	ta.7542.1.s1_at	Transcript	moderately similar to ( 216)AT2G37770| Symbols: | aldo/keto reductase family protein | chr2:15841966-15843737 FORWARDweakly similar to ( 136)ALDR_HORVU gb|BJ242576;	0	-0.011654	-0.168534	-0.360834	-0.619574					3.5	minor CHO metabolism.others	ta.7542.1.s1_at	Transcript	moderately similar to ( 216)AT2G37770| Symbols: | aldo/keto reductase family protein | chr2:15841966-15843737 FORWARDweakly similar to ( 136)ALDR_HORVU gb|BJ242576;	0	-0.011654	-0.168534	-0.360834	-0.619574				3.5	minor CHO metabolism.others	ta.7542.1.s1_at	Transcript	moderately similar to ( 216)AT2G37770| Symbols: | aldo/keto reductase family protein | chr2:15841966-15843737 FORWARDweakly similar to ( 136)ALDR_HORVU gb|BJ242576;	0	-0.011654	-0.168534	-0.360834	-0.619574				3.5	minor CHO metabolism.others	ta.7542.1.s1_at	Transcript	moderately similar to ( 216)AT2G37770| Symbols: | aldo/keto reductase family protein | chr2:15841966-15843737 FORWARDweakly similar to ( 136)ALDR_HORVU gb|BJ242576;	0	-0.011654
			3.5	minor CHO metabolism.others	ta.7771.1.a1_s_at	Transcript	very weakly similar to (99.8)AT2G27680| Symbols: | aldo/keto reductase family protein | chr2:11811058-11813042 REVERSEVAR1 gb|CD876481;	0	-0.017549	-0.152369	-0.305529	-0.489309					3.5	minor CHO metabolism.others	ta.7771.1.a1_s_at	Transcript	very weakly similar to (99.8)AT2G27680| Symbols: | aldo/keto reductase family protein | chr2:11811058-11813042 REVERSEVAR1 gb|CD876481;	0	-0.017549	-0.152369	-0.305529	-0.489309				3.7	minor CHO metabolism.sugar kinases	ta.650.1.a1_at	Transcript	weakly similar to ( 106)AT2G21370| Symbols: | xylulose kinase, putative | chr2:9144662-9146653 REVERSE gb|BG906842;	0	0	-0.173062	-0.454892	-0.742102				3.5	minor CHO metabolism.others	ta.11930.1.s1_at	Transcript	moderately similar to ( 219)AT5G53580| Symbols: | aldo/keto reductase family protein | chr5:21782441-21784145 REVERSE gb|BQ171088;	0	0
			3.4.3	minor CHO metabolism.myo-inositol.InsP Synthases	ta.28254.1.s1_s_at	Transcript	highly similar to ( 599)AT2G22240| Symbols: | inositol-3-phosphate synthase isozyme 2 / myo-inositol-1-phosphate synthase 2 / MI-1-P synthase 2 / IPS 2 | chr2:9458981-9460455 REVERSEhighly similar to ( 637)INO1_HORVU gb|BJ274136;	0	-0.031187	-0.133587	-0.235477	-0.337137					3.4.3	minor CHO metabolism.myo-inositol.InsP Synthases	ta.28254.1.s1_s_at	Transcript	highly similar to ( 599)AT2G22240| Symbols: | inositol-3-phosphate synthase isozyme 2 / myo-inositol-1-phosphate synthase 2 / MI-1-P synthase 2 / IPS 2 | chr2:9458981-9460455 REVERSEhighly similar to ( 637)INO1_HORVU gb|BJ274136;	0	-0.031187	-0.133587	-0.235477	-0.337137				3.5	minor CHO metabolism.others	ta.11930.1.s1_at	Transcript	moderately similar to ( 219)AT5G53580| Symbols: | aldo/keto reductase family protein | chr5:21782441-21784145 REVERSE gb|BQ171088;	0	0	-0.17304	-0.38916	-0.67759				3.5	minor CHO metabolism.others	taaffx.56334.1.s1_at	Transcript	moderately similar to ( 218)AT1G48430| Symbols: | dihydroxyacetone kinase family protein | chr1:17906542-17910357 REVERSE gb|CA717030;	0	0
			3.5	minor CHO metabolism.others	taaffx.56334.1.s1_at	Transcript	moderately similar to ( 218)AT1G48430| Symbols: | dihydroxyacetone kinase family protein | chr1:17906542-17910357 REVERSE gb|CA717030;	0	0	0	0	0.022396					3.5	minor CHO metabolism.others	taaffx.56334.1.s1_at	Transcript	moderately similar to ( 218)AT1G48430| Symbols: | dihydroxyacetone kinase family protein | chr1:17906542-17910357 REVERSE gb|CA717030;	0	0	0	0	0.022396				3.5	minor CHO metabolism.others	taaffx.56334.1.s1_at	Transcript	moderately similar to ( 218)AT1G48430| Symbols: | dihydroxyacetone kinase family protein | chr1:17906542-17910357 REVERSE gb|CA717030;	0	0	0	0	0.022396				3.5	minor CHO metabolism.others	ta.25051.1.s1_at	Transcript	very weakly similar to (81.3)AT1G04420| Symbols: | aldo/keto reductase family protein | chr1:1191633-1193698 FORWARD gb|BE426992;	0	0.065839
			3.5	minor CHO metabolism.others	ta.25051.1.s1_at	Transcript	very weakly similar to (81.3)AT1G04420| Symbols: | aldo/keto reductase family protein | chr1:1191633-1193698 FORWARD gb|BE426992;	0	0.065839	0.128839	0.181639	0.225819					3.5	minor CHO metabolism.others	ta.25051.1.s1_at	Transcript	very weakly similar to (81.3)AT1G04420| Symbols: | aldo/keto reductase family protein | chr1:1191633-1193698 FORWARD gb|BE426992;	0	0.065839	0.128839	0.181639	0.225819				3.5	minor CHO metabolism.others	ta.25051.1.s1_at	Transcript	very weakly similar to (81.3)AT1G04420| Symbols: | aldo/keto reductase family protein | chr1:1191633-1193698 FORWARD gb|BE426992;	0	0.065839	0.128839	0.181639	0.225819				3.1.2.2	minor CHO metabolism.raffinose family.raffinose synthases.putative	ta.6023.1.s1_at	Transcript	moderately similar to ( 388)AT3G57520| Symbols: ATSIP2 | ATSIP2 (ARABIDOPSIS THALIANA SEED IMBIBITION 2); hydrolase, hydrolyzing O-glycosyl compounds | chr3:21300276-21303671 REVERSEweakly similar to ( 186)STSYN_PEA gb|CK215663;	0.045295	0.269595
			3.1.2.2	minor CHO metabolism.raffinose family.raffinose synthases.putative	ta.6023.1.s1_at	Transcript	moderately similar to ( 388)AT3G57520| Symbols: ATSIP2 | ATSIP2 (ARABIDOPSIS THALIANA SEED IMBIBITION 2); hydrolase, hydrolyzing O-glycosyl compounds | chr3:21300276-21303671 REVERSEweakly similar to ( 186)STSYN_PEA gb|CK215663;	0.045295	0.269595	0.431235	0.517215	0.521215					3.1.2.2	minor CHO metabolism.raffinose family.raffinose synthases.putative	ta.6023.1.s1_at	Transcript	moderately similar to ( 388)AT3G57520| Symbols: ATSIP2 | ATSIP2 (ARABIDOPSIS THALIANA SEED IMBIBITION 2); hydrolase, hydrolyzing O-glycosyl compounds | chr3:21300276-21303671 REVERSEweakly similar to ( 186)STSYN_PEA gb|CK215663;	0.045295	0.269595	0.431235	0.517215	0.521215				3.1.2.2	minor CHO metabolism.raffinose family.raffinose synthases.putative	ta.6023.1.s1_at	Transcript	moderately similar to ( 388)AT3G57520| Symbols: ATSIP2 | ATSIP2 (ARABIDOPSIS THALIANA SEED IMBIBITION 2); hydrolase, hydrolyzing O-glycosyl compounds | chr3:21300276-21303671 REVERSEweakly similar to ( 186)STSYN_PEA gb|CK215663;	0.045295	0.269595	0.431235	0.517215	0.521215				3.7	minor CHO metabolism.sugar kinases	ta.650.1.a1_at	Transcript	weakly similar to ( 106)AT2G21370| Symbols: | xylulose kinase, putative | chr2:9144662-9146653 REVERSE gb|BG906842;	0	0
			3.2.3	minor CHO metabolism.trehalose.potential TPS/TPP	ta.20649.1.s1_x_at	Transcript	moderately similar to ( 326)AT1G68020| Symbols: TPS6, ATTPS6 | ATTPS6 (Arabidopsis thaliana trehalose phosphatase/synthase 6); trehalose-phosphatase | chr1:25501156-25503904 FORWARDVAR1 COG5048 MopB_Res-Cmplx1_Nad11-M COG4886 gb|BU100263;	0.099413	0.350093	0.511243	0.595923	0.558913					3.2.3	minor CHO metabolism.trehalose.potential TPS/TPP	ta.20649.1.s1_a_at	Transcript	moderately similar to ( 326)AT1G68020| Symbols: TPS6, ATTPS6 | ATTPS6 (Arabidopsis thaliana trehalose phosphatase/synthase 6); trehalose-phosphatase | chr1:25501156-25503904 FORWARDVAR1 COG5048 MopB_Res-Cmplx1_Nad11-M COG4886 gb|BU100263;	0.088032	0.576962	0.915982	1.09425	0.948572				3.2.3	minor CHO metabolism.trehalose.potential TPS/TPP	ta.20649.1.s1_x_at	Transcript	moderately similar to ( 326)AT1G68020| Symbols: TPS6, ATTPS6 | ATTPS6 (Arabidopsis thaliana trehalose phosphatase/synthase 6); trehalose-phosphatase | chr1:25501156-25503904 FORWARDVAR1 COG5048 MopB_Res-Cmplx1_Nad11-M COG4886 gb|BU100263;	0.099413	0.350093	0.511243	0.595923	0.558913				3.2.3	minor CHO metabolism.trehalose.potential TPS/TPP	ta.20649.1.s1_x_at	Transcript	moderately similar to ( 326)AT1G68020| Symbols: TPS6, ATTPS6 | ATTPS6 (Arabidopsis thaliana trehalose phosphatase/synthase 6); trehalose-phosphatase | chr1:25501156-25503904 FORWARDVAR1 COG5048 MopB_Res-Cmplx1_Nad11-M COG4886 gb|BU100263;	0.099413	0.350093
			3.2.3	minor CHO metabolism.trehalose.potential TPS/TPP	ta.14558.1.s1_at	Transcript	highly similar to ( 853)AT2G18700| Symbols: TPS11, ATTPSB, ATTPS11 | ATTPS11 (Arabidopsis thaliana trehalose phosphatase/synthase 11); transferase, transferring glycosyl groups | chr2:8116125-8118881 FORWARDVAR1 gb|BT009244.1;	0.140861	0.409351	0.586601	0.696181	0.707311					3.2.3	minor CHO metabolism.trehalose.potential TPS/TPP	ta.20649.1.s1_x_at	Transcript	moderately similar to ( 326)AT1G68020| Symbols: TPS6, ATTPS6 | ATTPS6 (Arabidopsis thaliana trehalose phosphatase/synthase 6); trehalose-phosphatase | chr1:25501156-25503904 FORWARDVAR1 COG5048 MopB_Res-Cmplx1_Nad11-M COG4886 gb|BU100263;	0.099413	0.350093	0.511243	0.595923	0.558913				3.2.3	minor CHO metabolism.trehalose.potential TPS/TPP	ta.14558.1.s1_at	Transcript	highly similar to ( 853)AT2G18700| Symbols: TPS11, ATTPSB, ATTPS11 | ATTPS11 (Arabidopsis thaliana trehalose phosphatase/synthase 11); transferase, transferring glycosyl groups | chr2:8116125-8118881 FORWARDVAR1 gb|BT009244.1;	0.140861	0.409351	0.586601	0.696181	0.707311				3.2.3	minor CHO metabolism.trehalose.potential TPS/TPP	ta.14558.1.s1_at	Transcript	highly similar to ( 853)AT2G18700| Symbols: TPS11, ATTPSB, ATTPS11 | ATTPS11 (Arabidopsis thaliana trehalose phosphatase/synthase 11); transferase, transferring glycosyl groups | chr2:8116125-8118881 FORWARDVAR1 gb|BT009244.1;	0.140861	0.409351
			3.2.3	minor CHO metabolism.trehalose.potential TPS/TPP	ta.20649.1.s1_a_at	Transcript	moderately similar to ( 326)AT1G68020| Symbols: TPS6, ATTPS6 | ATTPS6 (Arabidopsis thaliana trehalose phosphatase/synthase 6); trehalose-phosphatase | chr1:25501156-25503904 FORWARDVAR1 COG5048 MopB_Res-Cmplx1_Nad11-M COG4886 gb|BU100263;	0.088032	0.576962	0.915982	1.09425	0.948572					3.2.3	minor CHO metabolism.trehalose.potential TPS/TPP	ta.14558.1.s1_at	Transcript	highly similar to ( 853)AT2G18700| Symbols: TPS11, ATTPSB, ATTPS11 | ATTPS11 (Arabidopsis thaliana trehalose phosphatase/synthase 11); transferase, transferring glycosyl groups | chr2:8116125-8118881 FORWARDVAR1 gb|BT009244.1;	0.140861	0.409351	0.586601	0.696181	0.707311				3.2.3	minor CHO metabolism.trehalose.potential TPS/TPP	ta.20649.1.s1_a_at	Transcript	moderately similar to ( 326)AT1G68020| Symbols: TPS6, ATTPS6 | ATTPS6 (Arabidopsis thaliana trehalose phosphatase/synthase 6); trehalose-phosphatase | chr1:25501156-25503904 FORWARDVAR1 COG5048 MopB_Res-Cmplx1_Nad11-M COG4886 gb|BU100263;	0.088032	0.576962	0.915982	1.09425	0.948572				3.2.3	minor CHO metabolism.trehalose.potential TPS/TPP	ta.20649.1.s1_a_at	Transcript	moderately similar to ( 326)AT1G68020| Symbols: TPS6, ATTPS6 | ATTPS6 (Arabidopsis thaliana trehalose phosphatase/synthase 6); trehalose-phosphatase | chr1:25501156-25503904 FORWARDVAR1 COG5048 MopB_Res-Cmplx1_Nad11-M COG4886 gb|BU100263;	0.088032	0.576962
																																								0
[truncated: 3 more columns]

## Sheet: bin 4 glycolysis
sorted for 50:90>>>			BinCode	BinName	id	type	description	82:90	74:90	66:90	58:90	50:90		sorted for 82:90>>>			BinCode	BinName	id	type	description	82:90	74:90	66:90	58:90	50:90		sorted for74:90>>>		BinCode	BinName	id	type	description	82:90	74:90	66:90	58:90	50:90		sorted for binname>>		BinCode	BinName	id	type	description	82:90	74:90
			4.5	glycolysis.pyrophosphate-fructose-6-P phosphotransferase	ta.10354.1.s1_x_at	Transcript	moderately similar to ( 246)AT1G76550| Symbols: | pyrophosphate--fructose-6-phosphate 1-phosphotransferase alpha subunit, putative / pyrophosphate-dependent 6-phosphofructose-1-kinase, putative | chr1:28727794-28731823 REVERSEmoderately similar to ( 249)PFPA_RICCOVAR1 COG5048 gb|BJ244251;	0	-0.186813	-0.492003	-0.788013	-0.992373	6				4.5	glycolysis.pyrophosphate-fructose-6-P phosphotransferase	ta.10354.1.s1_x_at	Transcript	moderately similar to ( 246)AT1G76550| Symbols: | pyrophosphate--fructose-6-phosphate 1-phosphotransferase alpha subunit, putative / pyrophosphate-dependent 6-phosphofructose-1-kinase, putative | chr1:28727794-28731823 REVERSEmoderately similar to ( 249)PFPA_RICCOVAR1 COG5048 gb|BJ244251;	0	-0.186813	-0.492003	-0.788013	-0.992373	0			4.5	glycolysis.pyrophosphate-fructose-6-P phosphotransferase	ta.10354.1.s1_x_at	Transcript	moderately similar to ( 246)AT1G76550| Symbols: | pyrophosphate--fructose-6-phosphate 1-phosphotransferase alpha subunit, putative / pyrophosphate-dependent 6-phosphofructose-1-kinase, putative | chr1:28727794-28731823 REVERSEmoderately similar to ( 249)PFPA_RICCOVAR1 COG5048 gb|BJ244251;	0	-0.186813	-0.492003	-0.788013	-0.992373	0.666667			4.12	glycolysis.enolase	taaffx.32271.2.s1_at	Transcript	weakly similar to ( 103)AT2G36530| Symbols: LOS2 | LOS2 (Low expression of osmotically responsive genes 1); phosphopyruvate hydratase | chr2:15328160-15330865 REVERSEweakly similar to ( 104)ENO_CHLRE gb|BQ801630;	0	0.042483
			4.6	glycolysis.Fruc2,6BisPase	ta.1158.1.s1_a_at	Transcript	moderately similar to ( 439)AT1G07110| Symbols: ATF2KP, FKFBP, F2KP | F2KP (FRUCTOSE-2,6-BISPHOSPHATASE); fructose-2,6-bisphosphate 2-phosphatase | chr1:2178362-2183979 REVERSE gb|CA671831;	0	-0.016453	-0.183413	-0.379503	-0.633843					4.6	glycolysis.Fruc2,6BisPase	ta.1158.1.s1_a_at	Transcript	moderately similar to ( 439)AT1G07110| Symbols: ATF2KP, FKFBP, F2KP | F2KP (FRUCTOSE-2,6-BISPHOSPHATASE); fructose-2,6-bisphosphate 2-phosphatase | chr1:2178362-2183979 REVERSE gb|CA671831;	0	-0.016453	-0.183413	-0.379503	-0.633843				4.6	glycolysis.Fruc2,6BisPase	ta.1158.1.s1_a_at	Transcript	moderately similar to ( 439)AT1G07110| Symbols: ATF2KP, FKFBP, F2KP | F2KP (FRUCTOSE-2,6-BISPHOSPHATASE); fructose-2,6-bisphosphate 2-phosphatase | chr1:2178362-2183979 REVERSE gb|CA671831;	0	-0.016453	-0.183413	-0.379503	-0.633843				4.6	glycolysis.Fruc2,6BisPase	ta.1158.1.s1_a_at	Transcript	moderately similar to ( 439)AT1G07110| Symbols: ATF2KP, FKFBP, F2KP | F2KP (FRUCTOSE-2,6-BISPHOSPHATASE); fructose-2,6-bisphosphate 2-phosphatase | chr1:2178362-2183979 REVERSE gb|CA671831;	0	-0.016453
			4.8	glycolysis.TPI	ta.4315.1.s1_at	Transcript	moderately similar to ( 229)AT2G21170| Symbols: TIM | TIM (TRIOSEPHOSPHATE ISOMERASE) | chr2:9078128-9080187 REVERSEmoderately similar to ( 233)TPIC_SPIOL gb|CD879285;	0	0	-0.124505	-0.267365	-0.387385					4.8	glycolysis.TPI	ta.4315.1.s1_at	Transcript	moderately similar to ( 229)AT2G21170| Symbols: TIM | TIM (TRIOSEPHOSPHATE ISOMERASE) | chr2:9078128-9080187 REVERSEmoderately similar to ( 233)TPIC_SPIOL gb|CD879285;	0	0	-0.124505	-0.267365	-0.387385				4.8	glycolysis.TPI	ta.4315.1.s1_at	Transcript	moderately similar to ( 229)AT2G21170| Symbols: TIM | TIM (TRIOSEPHOSPHATE ISOMERASE) | chr2:9078128-9080187 REVERSEmoderately similar to ( 233)TPIC_SPIOL gb|CD879285;	0	0	-0.124505	-0.267365	-0.387385				4.9	glycolysis.glyceraldehyde 3-phosphate dehydrogenase	ta.1135.1.s1_at	Transcript	moderately similar to ( 330)AT1G42970| Symbols: GAPB | GAPB (GLYCERALDEHYDE-3-PHOSPHATE DEHYDROGENASE B SUBUNIT); glyceraldehyde-3-phosphate dehydrogenase | chr1:16129992-16132024 FORWARDmoderately similar to ( 326)G3PB_PEAVAR1 gb|CD938586;	0	0
			4.9	glycolysis.glyceraldehyde 3-phosphate dehydrogenase	ta.1135.1.s1_at	Transcript	moderately similar to ( 330)AT1G42970| Symbols: GAPB | GAPB (GLYCERALDEHYDE-3-PHOSPHATE DEHYDROGENASE B SUBUNIT); glyceraldehyde-3-phosphate dehydrogenase | chr1:16129992-16132024 FORWARDmoderately similar to ( 326)G3PB_PEAVAR1 gb|CD938586;	0	0	-0.092451	-0.209771	-0.358891					4.9	glycolysis.glyceraldehyde 3-phosphate dehydrogenase	ta.1135.1.s1_at	Transcript	moderately similar to ( 330)AT1G42970| Symbols: GAPB | GAPB (GLYCERALDEHYDE-3-PHOSPHATE DEHYDROGENASE B SUBUNIT); glyceraldehyde-3-phosphate dehydrogenase | chr1:16129992-16132024 FORWARDmoderately similar to ( 326)G3PB_PEAVAR1 gb|CD938586;	0	0	-0.092451	-0.209771	-0.358891				4.9	glycolysis.glyceraldehyde 3-phosphate dehydrogenase	ta.1135.1.s1_at	Transcript	moderately similar to ( 330)AT1G42970| Symbols: GAPB | GAPB (GLYCERALDEHYDE-3-PHOSPHATE DEHYDROGENASE B SUBUNIT); glyceraldehyde-3-phosphate dehydrogenase | chr1:16129992-16132024 FORWARDmoderately similar to ( 326)G3PB_PEAVAR1 gb|CD938586;	0	0	-0.092451	-0.209771	-0.358891				4.13	glycolysis.PK	ta.5451.3.s1_a_at	Transcript	weakly similar to ( 154)AT5G56350| Symbols: | pyruvate kinase, putative | chr5:22837480-22839755 REVERSEweakly similar to ( 158)KPYC_TOBAC gb|CA648973;	0	0.010815
			4.13	glycolysis.PK	ta.5451.3.s1_a_at	Transcript	weakly similar to ( 154)AT5G56350| Symbols: | pyruvate kinase, putative | chr5:22837480-22839755 REVERSEweakly similar to ( 158)KPYC_TOBAC gb|CA648973;	0	0.010815	0.049565	0.082895	0.107175					4.13	glycolysis.PK	ta.5451.3.s1_a_at	Transcript	weakly similar to ( 154)AT5G56350| Symbols: | pyruvate kinase, putative | chr5:22837480-22839755 REVERSEweakly similar to ( 158)KPYC_TOBAC gb|CA648973;	0	0.010815	0.049565	0.082895	0.107175				4.13	glycolysis.PK	ta.5451.3.s1_a_at	Transcript	weakly similar to ( 154)AT5G56350| Symbols: | pyruvate kinase, putative | chr5:22837480-22839755 REVERSEweakly similar to ( 158)KPYC_TOBAC gb|CA648973;	0	0.010815	0.049565	0.082895	0.107175				4.5	glycolysis.pyrophosphate-fructose-6-P phosphotransferase	ta.10354.1.s1_x_at	Transcript	moderately similar to ( 246)AT1G76550| Symbols: | pyrophosphate--fructose-6-phosphate 1-phosphotransferase alpha subunit, putative / pyrophosphate-dependent 6-phosphofructose-1-kinase, putative | chr1:28727794-28731823 REVERSEmoderately similar to ( 249)PFPA_RICCOVAR1 COG5048 gb|BJ244251;	0	-0.186813
			4.12	glycolysis.enolase	taaffx.32271.2.s1_at	Transcript	weakly similar to ( 103)AT2G36530| Symbols: LOS2 | LOS2 (Low expression of osmotically responsive genes 1); phosphopyruvate hydratase | chr2:15328160-15330865 REVERSEweakly similar to ( 104)ENO_CHLRE gb|BQ801630;	0	0.042483	0.102993	0.140973	0.152213					4.12	glycolysis.enolase	taaffx.32271.2.s1_at	Transcript	weakly similar to ( 103)AT2G36530| Symbols: LOS2 | LOS2 (Low expression of osmotically responsive genes 1); phosphopyruvate hydratase | chr2:15328160-15330865 REVERSEweakly similar to ( 104)ENO_CHLRE gb|BQ801630;	0	0.042483	0.102993	0.140973	0.152213				4.12	glycolysis.enolase	taaffx.32271.2.s1_at	Transcript	weakly similar to ( 103)AT2G36530| Symbols: LOS2 | LOS2 (Low expression of osmotically responsive genes 1); phosphopyruvate hydratase | chr2:15328160-15330865 REVERSEweakly similar to ( 104)ENO_CHLRE gb|BQ801630;	0	0.042483	0.102993	0.140973	0.152213				4.8	glycolysis.TPI	ta.4315.1.s1_at	Transcript	moderately similar to ( 229)AT2G21170| Symbols: TIM | TIM (TRIOSEPHOSPHATE ISOMERASE) | chr2:9078128-9080187 REVERSEmoderately similar to ( 233)TPIC_SPIOL gb|CD879285;	0	0
[truncated: 3 more columns]

## Sheet: bin 5 fermentation
sorted for 50:90>>>			BinCode	BinName	id	type	description	82:90	74:90	66:90	58:90	50:90																	sorted for74:90>>>		BinCode	BinName	id	type	description	82:90	74:90	66:90	58:90	50:90
			5.2	fermentation.PDC	ta.19423.2.s1_x_at	Transcript	moderately similar to ( 251)AT5G54960| Symbols: PDC2 | PDC2 (PYRUVATE DECARBOXYLASE-2); pyruvate decarboxylase | chr5:22328084-22329907 REVERSEmoderately similar to ( 270)PDC2_ORYSA gb|BE470571;	0	0	-0.054716	-0.115486	-0.127586	2																												0.733333
			5.2	fermentation.PDC	ta.19423.2.s1_a_at	Transcript	moderately similar to ( 251)AT5G54960| Symbols: PDC2 | PDC2 (PYRUVATE DECARBOXYLASE-2); pyruvate decarboxylase | chr5:22328084-22329907 REVERSEmoderately similar to ( 270)PDC2_ORYSA gb|BE470571;	0	0	-0.02825	-0.06685	-0.05862

## Sheet: bin 6  gluconeogenesis
BinCode	BinName	id	type	description	82:90	74:90	66:90	58:90	50:90
6.1	gluconeogenese/ glyoxylate cycle.citrate synthase	taaffx.111046.1.s1_at	Transcript	weakly similar to ( 122)AT3G58750| Symbols: CSY2 | CSY2 (CITRATE SYNTHASE 2); citrate (SI)-synthase | chr3:21735541-21738435 REVERSEweakly similar to ( 116)CYSZ_CUCMA gb|CA649109;	0	0.054282	0.189592	0.296362	0.356022

## Sheet: bin 7  OPP
sorted for 50:90>>>			BinCode	BinName	id	type	description	82:90	74:90	66:90	58:90	50:90			sorted for 82:90>>>		BinCode	BinName	id	type	description	82:90	74:90	66:90	58:90	50:90		sorted for74:90>>>		BinCode	BinName	id	type	description	82:90	74:90	66:90	58:90	50:90
			7.2.4	OPP.non-reductive PP.ribose 5-phosphate isomerase	ta.10715.1.s1_at	Transcript	moderately similar to ( 226)AT5G44520| Symbols: | ribose 5-phosphate isomerase-related | chr5:17951837-17953668 REVERSE VAR1 gb|AJ611594;	0	0	-0.047119	-0.432289	-0.632129					7.2.4	OPP.non-reductive PP.ribose 5-phosphate isomerase	ta.10715.1.s1_at	Transcript	moderately similar to ( 226)AT5G44520| Symbols: | ribose 5-phosphate isomerase-related | chr5:17951837-17953668 REVERSE VAR1 gb|AJ611594;	0	0	-0.047119	-0.432289	-0.632129				7.2.4	OPP.non-reductive PP.ribose 5-phosphate isomerase	ta.27795.1.s1_at	Transcript	weakly similar to ( 145)AT3G04790| Symbols: | ribose 5-phosphate isomerase-related | chr3:1313371-1314201 FORWARD gb|CA736709;	0	-0.016051	-0.082631	-0.161021	-0.256911
			7.2.4	OPP.non-reductive PP.ribose 5-phosphate isomerase	ta.27795.1.s1_at	Transcript	weakly similar to ( 145)AT3G04790| Symbols: | ribose 5-phosphate isomerase-related | chr3:1313371-1314201 FORWARD gb|CA736709;	0	-0.016051	-0.082631	-0.161021	-0.256911					7.2.4	OPP.non-reductive PP.ribose 5-phosphate isomerase	ta.27795.1.s1_at	Transcript	weakly similar to ( 145)AT3G04790| Symbols: | ribose 5-phosphate isomerase-related | chr3:1313371-1314201 FORWARD gb|CA736709;	0	-0.016051	-0.082631	-0.161021	-0.256911				7.2.4	OPP.non-reductive PP.ribose 5-phosphate isomerase	ta.10715.1.s1_at	Transcript	moderately similar to ( 226)AT5G44520| Symbols: | ribose 5-phosphate isomerase-related | chr5:17951837-17953668 REVERSE VAR1 gb|AJ611594;	0	0	-0.047119	-0.432289	-0.632129
			7.1.1	OPP.oxidative PP.G6PD	ta.706.1.s1_s_at	Transcript	highly similar to ( 795)AT5G40760| Symbols: G6PD6 | G6PD6 (GLUCOSE-6-PHOSPHATE DEHYDROGENASE 6); glucose-6-phosphate dehydrogenase | chr5:16328512-16331784 FORWARDhighly similar to ( 806)G6PD_SOLTUVAR1 COG5048 gb|AB029454.1;	0	0	0	-0.002609	-0.008699					7.1.1	OPP.oxidative PP.G6PD	ta.706.1.s1_s_at	Transcript	highly similar to ( 795)AT5G40760| Symbols: G6PD6 | G6PD6 (GLUCOSE-6-PHOSPHATE DEHYDROGENASE 6); glucose-6-phosphate dehydrogenase | chr5:16328512-16331784 FORWARDhighly similar to ( 806)G6PD_SOLTUVAR1 COG5048 gb|AB029454.1;	0	0	0	-0.002609	-0.008699				7.1.1	OPP.oxidative PP.G6PD	ta.706.1.s1_s_at	Transcript	highly similar to ( 795)AT5G40760| Symbols: G6PD6 | G6PD6 (GLUCOSE-6-PHOSPHATE DEHYDROGENASE 6); glucose-6-phosphate dehydrogenase | chr5:16328512-16331784 FORWARDhighly similar to ( 806)G6PD_SOLTUVAR1 COG5048 gb|AB029454.1;	0	0	0	-0.002609	-0.008699
			7.1.1	OPP.oxidative PP.G6PD	taaffx.38560.1.a1_at	Transcript	weakly similar to ( 134)AT1G09420| Symbols: G6PD4 | G6PD4 (GLUCOSE-6-PHOSPHATE DEHYDROGENASE 4); glucose-6-phosphate dehydrogenase | chr1:3038642-3041717 REVERSEweakly similar to ( 117)G6PDC_SPIOL gb|BJ218911;	0	0.023795	0.118325	0.201765	0.275385					7.1.1	OPP.oxidative PP.G6PD	taaffx.38560.1.a1_at	Transcript	weakly similar to ( 134)AT1G09420| Symbols: G6PD4 | G6PD4 (GLUCOSE-6-PHOSPHATE DEHYDROGENASE 4); glucose-6-phosphate dehydrogenase | chr1:3038642-3041717 REVERSEweakly similar to ( 117)G6PDC_SPIOL gb|BJ218911;	0	0.023795	0.118325	0.201765	0.275385				7.1.1	OPP.oxidative PP.G6PD	taaffx.38560.1.a1_at	Transcript	weakly similar to ( 134)AT1G09420| Symbols: G6PD4 | G6PD4 (GLUCOSE-6-PHOSPHATE DEHYDROGENASE 4); glucose-6-phosphate dehydrogenase | chr1:3038642-3041717 REVERSEweakly similar to ( 117)G6PDC_SPIOL gb|BJ218911;	0	0.023795	0.118325	0.201765	0.275385
			7.2.2	OPP.non-reductive PP.transaldolase	ta.9372.1.s1_x_at	Transcript	moderately similar to ( 452)AT5G13420| Symbols: | transaldolase, putative | chr5:4302083-4304215 REVERSEVAR1 COG5048 gb|BJ286526;	0	0.051797	0.242047	0.393057	0.488827					7.2.2	OPP.non-reductive PP.transaldolase	ta.9372.1.s1_x_at	Transcript	moderately similar to ( 452)AT5G13420| Symbols: | transaldolase, putative | chr5:4302083-4304215 REVERSEVAR1 COG5048 gb|BJ286526;	0	0.051797	0.242047	0.393057	0.488827				7.2.2	OPP.non-reductive PP.transaldolase	ta.9372.1.s1_x_at	Transcript	moderately similar to ( 452)AT5G13420| Symbols: | transaldolase, putative | chr5:4302083-4304215 REVERSEVAR1 COG5048 gb|BJ286526;	0	0.051797	0.242047	0.393057	0.488827

## Sheet: bin 8  TCA
sorted for 50:90>>>			BinCode	BinName	id	type	description	82:90	74:90	66:90	58:90	50:90		sorted for 82:90>>>			BinCode	BinName	id	type	description	82:90	74:90	66:90	58:90	50:90			sorted for74:90>>>			BinCode	BinName	id	type	description	82:90	74:90	66:90	58:90	50:90				sorted for binname			BinCode	BinName
			8.1.1.2	TCA / org. transformation.TCA.pyruvate DH.E2	ta.3072.1.s1_at	Transcript	moderately similar to ( 277)AT3G25860| Symbols: PLE2, LTA2 | LTA2 (PLASTID E2 SUBUNIT OF PYRUVATE DECARBOXYLASE); dihydrolipoyllysine-residue acetyltransferase | chr3:9461869-9463822 FORWARD gb|CK214648;	0	-0.021827	-0.190717	-0.358947	-0.535927	6				8.1.1.2	TCA / org. transformation.TCA.pyruvate DH.E2	ta.3072.1.s1_at	Transcript	moderately similar to ( 277)AT3G25860| Symbols: PLE2, LTA2 | LTA2 (PLASTID E2 SUBUNIT OF PYRUVATE DECARBOXYLASE); dihydrolipoyllysine-residue acetyltransferase | chr3:9461869-9463822 FORWARD gb|CK214648;	0	-0.021827	-0.190717	-0.358947	-0.535927	0					8.3	TCA / org. transformation.carbonic anhydrases	ta.5345.1.s1_a_at	Transcript	weakly similar to ( 187)AT1G70410| Symbols: | carbonic anhydrase, putative / carbonate dehydratase, putative | chr1:26537830-26541120 REVERSEmoderately similar to ( 314)CAHC_HORVU gb|CK215214;	0	-0.065328	-0.243668	-0.384368	-0.454518	0.833333						8.3	TCA / org. transformation.carbonic anhydrases
			8.2.9	TCA / org. transformation.other organic acid transformaitons.cyt MDH	ta.25949.1.s1_at	Transcript	weakly similar to ( 101)AT5G58330| Symbols: | malate dehydrogenase (NADP), chloroplast, putative | chr5:23597236-23599513 REVERSEweakly similar to ( 110)MDHP1_SORBI gb|CD454725;	0	-0.044621	-0.187821	-0.345541	-0.527351					8.2.9	TCA / org. transformation.other organic acid transformaitons.cyt MDH	ta.25949.1.s1_at	Transcript	weakly similar to ( 101)AT5G58330| Symbols: | malate dehydrogenase (NADP), chloroplast, putative | chr5:23597236-23599513 REVERSEweakly similar to ( 110)MDHP1_SORBI gb|CD454725;	0	-0.044621	-0.187821	-0.345541	-0.527351						8.2.9	TCA / org. transformation.other organic acid transformaitons.cyt MDH	ta.25949.1.s1_at	Transcript	weakly similar to ( 101)AT5G58330| Symbols: | malate dehydrogenase (NADP), chloroplast, putative | chr5:23597236-23599513 REVERSEweakly similar to ( 110)MDHP1_SORBI gb|CD454725;	0	-0.044621	-0.187821	-0.345541	-0.527351							8.2.9	TCA / org. transformation.other organic acid transformaitons.cyt MDH
			8.3	TCA / org. transformation.carbonic anhydrases	ta.5345.1.s1_a_at	Transcript	weakly similar to ( 187)AT1G70410| Symbols: | carbonic anhydrase, putative / carbonate dehydratase, putative | chr1:26537830-26541120 REVERSEmoderately similar to ( 314)CAHC_HORVU gb|CK215214;	0	-0.065328	-0.243668	-0.384368	-0.454518					8.3	TCA / org. transformation.carbonic anhydrases	ta.5345.1.s1_a_at	Transcript	weakly similar to ( 187)AT1G70410| Symbols: | carbonic anhydrase, putative / carbonate dehydratase, putative | chr1:26537830-26541120 REVERSEmoderately similar to ( 314)CAHC_HORVU gb|CK215214;	0	-0.065328	-0.243668	-0.384368	-0.454518						8.1.1.2	TCA / org. transformation.TCA.pyruvate DH.E2	ta.3072.1.s1_at	Transcript	moderately similar to ( 277)AT3G25860| Symbols: PLE2, LTA2 | LTA2 (PLASTID E2 SUBUNIT OF PYRUVATE DECARBOXYLASE); dihydrolipoyllysine-residue acetyltransferase | chr3:9461869-9463822 FORWARD gb|CK214648;	0	-0.021827	-0.190717	-0.358947	-0.535927							8.1.1.2	TCA / org. transformation.TCA.pyruvate DH.E2
			8.1.1.2	TCA / org. transformation.TCA.pyruvate DH.E2	ta.29714.2.s1_at	Transcript	weakly similar to ( 196)AT3G52200| Symbols: LTA3 | LTA3 (Dihydrolipoamide S-acetyltransferase 3); dihydrolipoyllysine-residue acetyltransferase | chr3:19371295-19377069 FORWARD gb|CA608421;	0	0	0.052419	0.097309	0.128029					8.1.1.2	TCA / org. transformation.TCA.pyruvate DH.E2	ta.29714.2.s1_at	Transcript	weakly similar to ( 196)AT3G52200| Symbols: LTA3 | LTA3 (Dihydrolipoamide S-acetyltransferase 3); dihydrolipoyllysine-residue acetyltransferase | chr3:19371295-19377069 FORWARD gb|CA608421;	0	0	0.052419	0.097309	0.128029						8.1.1.2	TCA / org. transformation.TCA.pyruvate DH.E2	ta.29714.2.s1_at	Transcript	weakly similar to ( 196)AT3G52200| Symbols: LTA3 | LTA3 (Dihydrolipoamide S-acetyltransferase 3); dihydrolipoyllysine-residue acetyltransferase | chr3:19371295-19377069 FORWARD gb|CA608421;	0	0	0.052419	0.097309	0.128029							8.1.1.2	TCA / org. transformation.TCA.pyruvate DH.E2
			8.1.7	TCA / org. transformation.TCA.succinate dehydrogenase	ta.7291.2.s1_at	Transcript	weakly similar to ( 161)AT5G66760| Symbols: SDH1-1 | SDH1-1 (Succinate dehydrogenase 1-1) | chr5:26671002-26674450 FORWARDweakly similar to ( 173)DHSA_ORYSA gb|BJ318314;	0	0.010788	0.063678	0.112078	0.150868					8.1.7	TCA / org. transformation.TCA.succinate dehydrogenase	ta.7291.2.s1_at	Transcript	weakly similar to ( 161)AT5G66760| Symbols: SDH1-1 | SDH1-1 (Succinate dehydrogenase 1-1) | chr5:26671002-26674450 FORWARDweakly similar to ( 173)DHSA_ORYSA gb|BJ318314;	0	0.010788	0.063678	0.112078	0.150868						8.1.7	TCA / org. transformation.TCA.succinate dehydrogenase	ta.7291.2.s1_at	Transcript	weakly similar to ( 161)AT5G66760| Symbols: SDH1-1 | SDH1-1 (Succinate dehydrogenase 1-1) | chr5:26671002-26674450 FORWARDweakly similar to ( 173)DHSA_ORYSA gb|BJ318314;	0	0.010788	0.063678	0.112078	0.150868							8.1.7	TCA / org. transformation.TCA.succinate dehydrogenase
			8.1.7	TCA / org. transformation.TCA.succinate dehydrogenase	ta.3416.2.s1_a_at	Transcript	weakly similar to ( 119)AT5G66760| Symbols: SDH1-1 | SDH1-1 (Succinate dehydrogenase 1-1) | chr5:26671002-26674450 FORWARDweakly similar to ( 121)DHSA_ORYSA gb|CA648291;	0	0.023692	0.099942	0.168962	0.227042					8.1.7	TCA / org. transformation.TCA.succinate dehydrogenase	ta.3416.2.s1_a_at	Transcript	weakly similar to ( 119)AT5G66760| Symbols: SDH1-1 | SDH1-1 (Succinate dehydrogenase 1-1) | chr5:26671002-26674450 FORWARDweakly similar to ( 121)DHSA_ORYSA gb|CA648291;	0	0.023692	0.099942	0.168962	0.227042						8.1.7	TCA / org. transformation.TCA.succinate dehydrogenase	ta.3416.2.s1_a_at	Transcript	weakly similar to ( 119)AT5G66760| Symbols: SDH1-1 | SDH1-1 (Succinate dehydrogenase 1-1) | chr5:26671002-26674450 FORWARDweakly similar to ( 121)DHSA_ORYSA gb|CA648291;	0	0.023692	0.099942	0.168962	0.227042							8.1.7	TCA / org. transformation.TCA.succinate dehydrogenase
																																										0
[truncated: 8 more columns]

## Sheet: Bin 9  mit ET
sorted for 50:90>>>			BinCode	BinName	id	type	description	82:90	74:90	66:90	58:90	50:90			sorted for 82:90>>>			BinCode	BinName	id	type	description	82:90	74:90	66:90	58:90	50:90			sorted for74:90>>>			BinCode	BinName	id	type	description	82:90	74:90	66:90	58:90	50:90		sorted for binname		BinCode	BinName	id	type
			9.7	mitochondrial electron transport / ATP synthesis.cytochrome c oxidase	ta.7913.1.s1_x_at	Transcript	weakly similar to ( 167)AT3G08950| Symbols: | electron transport SCO1/SenC family protein | chr3:2727290-2729294 FORWARD gb|CA718184;	0	0	-0.086382	-0.160302	-0.165962	5					9.7	mitochondrial electron transport / ATP synthesis.cytochrome c oxidase	ta.7913.1.s1_x_at	Transcript	weakly similar to ( 167)AT3G08950| Symbols: | electron transport SCO1/SenC family protein | chr3:2727290-2729294 FORWARD gb|CA718184;	0	0	-0.086382	-0.160302	-0.165962	0					9.7	mitochondrial electron transport / ATP synthesis.cytochrome c oxidase	ta.7913.1.s1_x_at	Transcript	weakly similar to ( 167)AT3G08950| Symbols: | electron transport SCO1/SenC family protein | chr3:2727290-2729294 FORWARD gb|CA718184;	0	0	-0.086382	-0.160302	-0.165962				9.7	mitochondrial electron transport / ATP synthesis.cytochrome c oxidase	ta.7913.1.s1_x_at	Transcript
			9.1.2	mitochondrial electron transport / ATP synthesis.NADH-DH.localisation not clear	ta.2016.1.s1_at	Transcript	weakly similar to ( 194)AT4G29330| Symbols: DER1 | DER1 (DERLIN-1) | chr4:14444943-14446958 FORWARDmoderately similar to ( 216)DER12_MAIZE gb|CD895737;	0	0	0	-0.000303	-0.029283						9.1.2	mitochondrial electron transport / ATP synthesis.NADH-DH.localisation not clear	ta.2016.1.s1_at	Transcript	weakly similar to ( 194)AT4G29330| Symbols: DER1 | DER1 (DERLIN-1) | chr4:14444943-14446958 FORWARDmoderately similar to ( 216)DER12_MAIZE gb|CD895737;	0	0	0	-0.000303	-0.029283						9.1.2	mitochondrial electron transport / ATP synthesis.NADH-DH.localisation not clear	ta.2016.1.s1_at	Transcript	weakly similar to ( 194)AT4G29330| Symbols: DER1 | DER1 (DERLIN-1) | chr4:14444943-14446958 FORWARDmoderately similar to ( 216)DER12_MAIZE gb|CD895737;	0	0	0	-0.000303	-0.029283	0.6			9.1.1.5	mitochondrial electron transport / ATP synthesis.NADH-DH.complex I.carbonic anhydrase	ta.9569.1.s1_x_at	Transcript
			9.1.2	mitochondrial electron transport / ATP synthesis.NADH-DH.localisation not clear	ta.1031.1.a1_at	Transcript	weakly similar to ( 164)AT5G11770| Symbols: | NADH-ubiquinone oxidoreductase 20 kDa subunit, mitochondrial | chr5:3791149-3792930 REVERSEweakly similar to ( 164)NDUS7_BRAOLVAR1 gb|CK198320;	0	0.018452	0.041122	0.054912	0.055042						9.1.2	mitochondrial electron transport / ATP synthesis.NADH-DH.localisation not clear	ta.1031.1.a1_at	Transcript	weakly similar to ( 164)AT5G11770| Symbols: | NADH-ubiquinone oxidoreductase 20 kDa subunit, mitochondrial | chr5:3791149-3792930 REVERSEweakly similar to ( 164)NDUS7_BRAOLVAR1 gb|CK198320;	0	0.018452	0.041122	0.054912	0.055042						9.1.1.5	mitochondrial electron transport / ATP synthesis.NADH-DH.complex I.carbonic anhydrase	ta.9569.1.s1_s_at	Transcript	moderately similar to ( 224)AT3G48680| Symbols: GAMMA CAL2 | GAMMA CAL2 (GAMMA CARBONIC ANHYDRASE-LIKE 2); acyltransferase/ transferase | chr3:18046092-18047758 FORWARDVAR1 gb|CK213736;	0	0.001381	0.058361	0.118501	0.183101				9.1.1.5	mitochondrial electron transport / ATP synthesis.NADH-DH.complex I.carbonic anhydrase	ta.9569.1.s1_s_at	Transcript
			9.1.1.5	mitochondrial electron transport / ATP synthesis.NADH-DH.complex I.carbonic anhydrase	ta.9569.1.s1_x_at	Transcript	moderately similar to ( 224)AT3G48680| Symbols: GAMMA CAL2 | GAMMA CAL2 (GAMMA CARBONIC ANHYDRASE-LIKE 2); acyltransferase/ transferase | chr3:18046092-18047758 FORWARDVAR1 gb|CK213736;	0	0.016716	0.080706	0.125266	0.140916						9.1.1.5	mitochondrial electron transport / ATP synthesis.NADH-DH.complex I.carbonic anhydrase	ta.9569.1.s1_x_at	Transcript	moderately similar to ( 224)AT3G48680| Symbols: GAMMA CAL2 | GAMMA CAL2 (GAMMA CARBONIC ANHYDRASE-LIKE 2); acyltransferase/ transferase | chr3:18046092-18047758 FORWARDVAR1 gb|CK213736;	0	0.016716	0.080706	0.125266	0.140916						9.1.1.5	mitochondrial electron transport / ATP synthesis.NADH-DH.complex I.carbonic anhydrase	ta.9569.1.s1_x_at	Transcript	moderately similar to ( 224)AT3G48680| Symbols: GAMMA CAL2 | GAMMA CAL2 (GAMMA CARBONIC ANHYDRASE-LIKE 2); acyltransferase/ transferase | chr3:18046092-18047758 FORWARDVAR1 gb|CK213736;	0	0.016716	0.080706	0.125266	0.140916				9.1.2	mitochondrial electron transport / ATP synthesis.NADH-DH.localisation not clear	ta.2016.1.s1_at	Transcript
			9.1.1.5	mitochondrial electron transport / ATP synthesis.NADH-DH.complex I.carbonic anhydrase	ta.9569.1.s1_s_at	Transcript	moderately similar to ( 224)AT3G48680| Symbols: GAMMA CAL2 | GAMMA CAL2 (GAMMA CARBONIC ANHYDRASE-LIKE 2); acyltransferase/ transferase | chr3:18046092-18047758 FORWARDVAR1 gb|CK213736;	0	0.001381	0.058361	0.118501	0.183101						9.1.1.5	mitochondrial electron transport / ATP synthesis.NADH-DH.complex I.carbonic anhydrase	ta.9569.1.s1_s_at	Transcript	moderately similar to ( 224)AT3G48680| Symbols: GAMMA CAL2 | GAMMA CAL2 (GAMMA CARBONIC ANHYDRASE-LIKE 2); acyltransferase/ transferase | chr3:18046092-18047758 FORWARDVAR1 gb|CK213736;	0	0.001381	0.058361	0.118501	0.183101						9.1.2	mitochondrial electron transport / ATP synthesis.NADH-DH.localisation not clear	ta.1031.1.a1_at	Transcript	weakly similar to ( 164)AT5G11770| Symbols: | NADH-ubiquinone oxidoreductase 20 kDa subunit, mitochondrial | chr5:3791149-3792930 REVERSEweakly similar to ( 164)NDUS7_BRAOLVAR1 gb|CK198320;	0	0.018452	0.041122	0.054912	0.055042				9.1.2	mitochondrial electron transport / ATP synthesis.NADH-DH.localisation not clear	ta.1031.1.a1_at	Transcript
																																											0
																												0
[truncated: 6 more columns]

## Sheet: bin 10   cell wall
sorted for 50:90>>>			BinCode	BinName	id	type	description	82:90	74:90	66:90	58:90	50:90		sorted for 82:90>>>		BinCode	BinName	id	type	description	82:90	74:90	66:90	58:90	50:90		sorted for74:90>>>		BinCode	BinName	id	type	description	82:90	74:90	66:90	58:90	50:90		sorted for binname>>		BinCode	BinName	id	type	description	82:90	74:90	66:90
			10.7	cell wall.modification	ta.30763.1.s1_x_at	Transcript	weakly similar to ( 122)AT2G45110| Symbols: EXPB4, ATHEXP BETA 1.1, ATEXPB4 | ATEXPB4 (ARABIDOPSIS THALIANA EXPANSIN B4) | chr2:18606650-18608312 FORWARDweakly similar to ( 178)EXB11_ORYSA gb|AY543543.1;	0	-0.26565	-0.58969	-0.79423	-0.63343	13			10.7	cell wall.modification	ta.30763.1.s1_x_at	Transcript	weakly similar to ( 122)AT2G45110| Symbols: EXPB4, ATHEXP BETA 1.1, ATEXPB4 | ATEXPB4 (ARABIDOPSIS THALIANA EXPANSIN B4) | chr2:18606650-18608312 FORWARDweakly similar to ( 178)EXB11_ORYSA gb|AY543543.1;	0	-0.26565	-0.58969	-0.79423	-0.63343	0.153846			10.7	cell wall.modification	ta.30763.1.s1_x_at	Transcript	weakly similar to ( 122)AT2G45110| Symbols: EXPB4, ATHEXP BETA 1.1, ATEXPB4 | ATEXPB4 (ARABIDOPSIS THALIANA EXPANSIN B4) | chr2:18606650-18608312 FORWARDweakly similar to ( 178)EXB11_ORYSA gb|AY543543.1;	0	-0.26565	-0.58969	-0.79423	-0.63343	13			10.5.1	cell wall.cell wall proteins.AGPs	ta.18179.1.s1_at	Transcript	moderately similar to ( 264)AT5G55730| Symbols: FLA1 | FLA1 | chr5:22575601-22577618 REVERSE gb|CK207745;	0	0	0
			10.6.2	cell wall.degradation.mannan-xylose-arabinose-fucose	ta.22872.1.a1_a_at	Transcript	moderately similar to ( 243)AT1G78060| Symbols: | glycosyl hydrolase family 3 protein | chr1:29354690-29357762 REVERSEweakly similar to ( 199)XYNB_PRUPEVAR1 COG5048 gb|CD454334;	0	-0.206384	-0.476124	-0.649454	-0.630344				10.6.2	cell wall.degradation.mannan-xylose-arabinose-fucose	ta.22872.1.a1_a_at	Transcript	moderately similar to ( 243)AT1G78060| Symbols: | glycosyl hydrolase family 3 protein | chr1:29354690-29357762 REVERSEweakly similar to ( 199)XYNB_PRUPEVAR1 COG5048 gb|CD454334;	0	-0.206384	-0.476124	-0.649454	-0.630344				10.6.2	cell wall.degradation.mannan-xylose-arabinose-fucose	ta.22872.1.a1_a_at	Transcript	moderately similar to ( 243)AT1G78060| Symbols: | glycosyl hydrolase family 3 protein | chr1:29354690-29357762 REVERSEweakly similar to ( 199)XYNB_PRUPEVAR1 COG5048 gb|CD454334;	0	-0.206384	-0.476124	-0.649454	-0.630344	0.615385			10.2.1	cell wall.cellulose synthesis.cellulose synthase	ta.6466.1.s1_at	Transcript	nearly identical (1449)AT4G39350| Symbols: ATH-A, CESA2 | CESA2 (CELLULOSE SYNTHASE 2); cellulose synthase/ transferase, transferring glycosyl groups | chr4:18297072-18301884 FORWARD gb|BE431148;	0	0	-0.026183
			10.3	cell wall.hemicellulose synthesis	taaffx.113511.1.s1_at	Transcript	weakly similar to ( 157)AT5G16890| Symbols: | exostosin family protein | chr5:5551667-5554744 FORWARD gb|CA610533;	0	-0.017935	-0.068095	-0.116405	-0.166415				10.3	cell wall.hemicellulose synthesis	taaffx.113511.1.s1_at	Transcript	weakly similar to ( 157)AT5G16890| Symbols: | exostosin family protein | chr5:5551667-5554744 FORWARD gb|CA610533;	0	-0.017935	-0.068095	-0.116405	-0.166415				10.3	cell wall.hemicellulose synthesis	taaffx.113511.1.s1_at	Transcript	weakly similar to ( 157)AT5G16890| Symbols: | exostosin family protein | chr5:5551667-5554744 FORWARD gb|CA610533;	0	-0.017935	-0.068095	-0.116405	-0.166415				10.6.1	cell wall.degradation.cellulases and beta -1,4-glucanases	taaffx.38238.1.s1_at	Transcript	moderately similar to ( 277)AT5G20950| Symbols: | glycosyl hydrolase family 3 protein | chr5:7107611-7110777 REVERSE gb|BJ243878;	0	0	0
			10.2.1	cell wall.cellulose synthesis.cellulose synthase	ta.6466.1.s1_at	Transcript	nearly identical (1449)AT4G39350| Symbols: ATH-A, CESA2 | CESA2 (CELLULOSE SYNTHASE 2); cellulose synthase/ transferase, transferring glycosyl groups | chr4:18297072-18301884 FORWARD gb|BE431148;	0	0	-0.026183	-0.090773	-0.165983				10.2.1	cell wall.cellulose synthesis.cellulose synthase	ta.6466.1.s1_at	Transcript	nearly identical (1449)AT4G39350| Symbols: ATH-A, CESA2 | CESA2 (CELLULOSE SYNTHASE 2); cellulose synthase/ transferase, transferring glycosyl groups | chr4:18297072-18301884 FORWARD gb|BE431148;	0	0	-0.026183	-0.090773	-0.165983				10.7	cell wall.modification	ta.24423.1.s1_s_at	Transcript	weakly similar to ( 102)EXPB7_ORYSA gb|CA638337;	0	-0.013029	-0.013049	-0.001799	0				10.6.2	cell wall.degradation.mannan-xylose-arabinose-fucose	ta.22872.1.a1_a_at	Transcript	moderately similar to ( 243)AT1G78060| Symbols: | glycosyl hydrolase family 3 protein | chr1:29354690-29357762 REVERSEweakly similar to ( 199)XYNB_PRUPEVAR1 COG5048 gb|CD454334;	0	-0.206384	-0.476124
			10.5.1	cell wall.cell wall proteins.AGPs	ta.18179.1.s1_at	Transcript	moderately similar to ( 264)AT5G55730| Symbols: FLA1 | FLA1 | chr5:22575601-22577618 REVERSE gb|CK207745;	0	0	0	-0.028707	-0.065267				10.5.1	cell wall.cell wall proteins.AGPs	ta.18179.1.s1_at	Transcript	moderately similar to ( 264)AT5G55730| Symbols: FLA1 | FLA1 | chr5:22575601-22577618 REVERSE gb|CK207745;	0	0	0	-0.028707	-0.065267				10.2.1	cell wall.cellulose synthesis.cellulose synthase	ta.6466.1.s1_at	Transcript	nearly identical (1449)AT4G39350| Symbols: ATH-A, CESA2 | CESA2 (CELLULOSE SYNTHASE 2); cellulose synthase/ transferase, transferring glycosyl groups | chr4:18297072-18301884 FORWARD gb|BE431148;	0	0	-0.026183	-0.090773	-0.165983				10.3	cell wall.hemicellulose synthesis	taaffx.113511.1.s1_at	Transcript	weakly similar to ( 157)AT5G16890| Symbols: | exostosin family protein | chr5:5551667-5554744 FORWARD gb|CA610533;	0	-0.017935	-0.068095
			10.7	cell wall.modification	ta.24423.1.s1_s_at	Transcript	weakly similar to ( 102)EXPB7_ORYSA gb|CA638337;	0	-0.013029	-0.013049	-0.001799	0				10.7	cell wall.modification	ta.24423.1.s1_s_at	Transcript	weakly similar to ( 102)EXPB7_ORYSA gb|CA638337;	0	-0.013029	-0.013049	-0.001799	0				10.5.1	cell wall.cell wall proteins.AGPs	ta.18179.1.s1_at	Transcript	moderately similar to ( 264)AT5G55730| Symbols: FLA1 | FLA1 | chr5:22575601-22577618 REVERSE gb|CK207745;	0	0	0	-0.028707	-0.065267				10.3	cell wall.hemicellulose synthesis	taaffx.6317.1.a1_at	Transcript	very weakly similar to (90.9)AT2G20370| Symbols: KAM1, MUR3 | KAM1/MUR3 (MURUS 3); catalytic/ transferase, transferring glycosyl groups | chr2:8799436-8801295 FORWARDweakly similar to ( 117)KATAM_ORYSA gb|CA688207;	0	0	0
			10.3	cell wall.hemicellulose synthesis	taaffx.6317.1.a1_at	Transcript	very weakly similar to (90.9)AT2G20370| Symbols: KAM1, MUR3 | KAM1/MUR3 (MURUS 3); catalytic/ transferase, transferring glycosyl groups | chr2:8799436-8801295 FORWARDweakly similar to ( 117)KATAM_ORYSA gb|CA688207;	0	0	0	0.008071	0.062341				10.3	cell wall.hemicellulose synthesis	taaffx.6317.1.a1_at	Transcript	very weakly similar to (90.9)AT2G20370| Symbols: KAM1, MUR3 | KAM1/MUR3 (MURUS 3); catalytic/ transferase, transferring glycosyl groups | chr2:8799436-8801295 FORWARDweakly similar to ( 117)KATAM_ORYSA gb|CA688207;	0	0	0	0.008071	0.062341				10.3	cell wall.hemicellulose synthesis	taaffx.6317.1.a1_at	Transcript	very weakly similar to (90.9)AT2G20370| Symbols: KAM1, MUR3 | KAM1/MUR3 (MURUS 3); catalytic/ transferase, transferring glycosyl groups | chr2:8799436-8801295 FORWARDweakly similar to ( 117)KATAM_ORYSA gb|CA688207;	0	0	0	0.008071	0.062341				10.3	cell wall.hemicellulose synthesis	ta.22524.1.s1_at	Transcript	moderately similar to ( 328)AT2G03220| Symbols: MUR2, ATFUT1, ATFT1, FT1 | FT1 (FUCOSYLTRANSFERASE 1); fucosyltransferase/ transferase, transferring glycosyl groups | chr2:970398-972350 REVERSEmoderately similar to ( 320)FUT1_PEA VAR1 gb|CK199494;	0	0.076291	0.190931
			10.7	cell wall.modification	ta.1361.1.s1_s_at	Transcript	weakly similar to ( 178)AT5G57540| Symbols: | xyloglucan:xyloglucosyl transferase, putative / xyloglucan endotransglycosylase, putative / endo-xyloglucan transferase, putative | chr5:23320222-23321275 REVERSEmoderately similar to ( 347)XTH8_ORYSACOG5048 VAR1 COG4886 COG5099 PRK08581 gb|CK193247;	0	0	0.023897	0.054577	0.068457				10.7	cell wall.modification	ta.1361.1.s1_s_at	Transcript	weakly similar to ( 178)AT5G57540| Symbols: | xyloglucan:xyloglucosyl transferase, putative / xyloglucan endotransglycosylase, putative / endo-xyloglucan transferase, putative | chr5:23320222-23321275 REVERSEmoderately similar to ( 347)XTH8_ORYSACOG5048 VAR1 COG4886 COG5099 PRK08581 gb|CK193247;	0	0	0.023897	0.054577	0.068457				10.7	cell wall.modification	ta.1361.1.s1_s_at	Transcript	weakly similar to ( 178)AT5G57540| Symbols: | xyloglucan:xyloglucosyl transferase, putative / xyloglucan endotransglycosylase, putative / endo-xyloglucan transferase, putative | chr5:23320222-23321275 REVERSEmoderately similar to ( 347)XTH8_ORYSACOG5048 VAR1 COG4886 COG5099 PRK08581 gb|CK193247;	0	0	0.023897	0.054577	0.068457				10.7	cell wall.modification	ta.30763.1.s1_x_at	Transcript	weakly similar to ( 122)AT2G45110| Symbols: EXPB4, ATHEXP BETA 1.1, ATEXPB4 | ATEXPB4 (ARABIDOPSIS THALIANA EXPANSIN B4) | chr2:18606650-18608312 FORWARDweakly similar to ( 178)EXB11_ORYSA gb|AY543543.1;	0	-0.26565	-0.58969
			10.6.1	cell wall.degradation.cellulases and beta -1,4-glucanases	taaffx.38238.1.s1_at	Transcript	moderately similar to ( 277)AT5G20950| Symbols: | glycosyl hydrolase family 3 protein | chr5:7107611-7110777 REVERSE gb|BJ243878;	0	0	0	0.0219	0.07607				10.6.1	cell wall.degradation.cellulases and beta -1,4-glucanases	taaffx.38238.1.s1_at	Transcript	moderately similar to ( 277)AT5G20950| Symbols: | glycosyl hydrolase family 3 protein | chr5:7107611-7110777 REVERSE gb|BJ243878;	0	0	0	0.0219	0.07607				10.6.1	cell wall.degradation.cellulases and beta -1,4-glucanases	taaffx.38238.1.s1_at	Transcript	moderately similar to ( 277)AT5G20950| Symbols: | glycosyl hydrolase family 3 protein | chr5:7107611-7110777 REVERSE gb|BJ243878;	0	0	0	0.0219	0.07607				10.7	cell wall.modification	ta.24423.1.s1_s_at	Transcript	weakly similar to ( 102)EXPB7_ORYSA gb|CA638337;	0	-0.013029	-0.013049
			10.1.2	cell wall.precursor synthesis.UGE	ta.1450.1.s1_x_at	Transcript	moderately similar to ( 253)AT4G23920| Symbols: UGE2 | UGE2 (UDP-D-GLUCOSE/UDP-D-GALACTOSE 4-EPIMERASE 2); UDP-glucose 4-epimerase/ protein dimerization | chr4:12431426-12433676 FORWARDmoderately similar to ( 212)GALE1_PEA gb|CK163680;	0.031001	0.142141	0.218531	0.261141	0.255261				10.3	cell wall.hemicellulose synthesis	ta.22524.1.s1_at	Transcript	moderately similar to ( 328)AT2G03220| Symbols: MUR2, ATFUT1, ATFT1, FT1 | FT1 (FUCOSYLTRANSFERASE 1); fucosyltransferase/ transferase, transferring glycosyl groups | chr2:970398-972350 REVERSEmoderately similar to ( 320)FUT1_PEA VAR1 gb|CK199494;	0	0.076291	0.190931	0.291151	0.377451				10.3	cell wall.hemicellulose synthesis	ta.22524.1.s1_at	Transcript	moderately similar to ( 328)AT2G03220| Symbols: MUR2, ATFUT1, ATFT1, FT1 | FT1 (FUCOSYLTRANSFERASE 1); fucosyltransferase/ transferase, transferring glycosyl groups | chr2:970398-972350 REVERSEmoderately similar to ( 320)FUT1_PEA VAR1 gb|CK199494;	0	0.076291	0.190931	0.291151	0.377451				10.7	cell wall.modification	ta.1361.1.s1_s_at	Transcript	weakly similar to ( 178)AT5G57540| Symbols: | xyloglucan:xyloglucosyl transferase, putative / xyloglucan endotransglycosylase, putative / endo-xyloglucan transferase, putative | chr5:23320222-23321275 REVERSEmoderately similar to ( 347)XTH8_ORYSACOG5048 VAR1 COG4886 COG5099 PRK08581 gb|CK193247;	0	0	0.023897
			10.1.2	cell wall.precursor synthesis.UGE	ta.1450.1.s1_at	Transcript	moderately similar to ( 253)AT4G23920| Symbols: UGE2 | UGE2 (UDP-D-GLUCOSE/UDP-D-GALACTOSE 4-EPIMERASE 2); UDP-glucose 4-epimerase/ protein dimerization | chr4:12431426-12433676 FORWARDmoderately similar to ( 212)GALE1_PEA gb|CK163680;	0.043601	0.163141	0.242431	0.285001	0.268131				10.1.9	cell wall.precursor synthesis.MUR4	ta.7657.3.s1_a_at	Transcript	weakly similar to ( 137)AT4G20460| Symbols: | NAD-dependent epimerase/dehydratase family protein | chr4:11029778-11031583 REVERSEweakly similar to ( 147)ARAE3_ORYSA gb|CA654194;	0	0.228021	0.415851	0.558181	0.658281				10.1.2	cell wall.precursor synthesis.UGE	ta.1450.1.s1_x_at	Transcript	moderately similar to ( 253)AT4G23920| Symbols: UGE2 | UGE2 (UDP-D-GLUCOSE/UDP-D-GALACTOSE 4-EPIMERASE 2); UDP-glucose 4-epimerase/ protein dimerization | chr4:12431426-12433676 FORWARDmoderately similar to ( 212)GALE1_PEA gb|CK163680;	0.031001	0.142141	0.218531	0.261141	0.255261				10.1.9	cell wall.precursor synthesis.MUR4	ta.7657.3.s1_a_at	Transcript	weakly similar to ( 137)AT4G20460| Symbols: | NAD-dependent epimerase/dehydratase family protein | chr4:11029778-11031583 REVERSEweakly similar to ( 147)ARAE3_ORYSA gb|CA654194;	0	0.228021	0.415851
			10.3	cell wall.hemicellulose synthesis	ta.22524.1.s1_at	Transcript	moderately similar to ( 328)AT2G03220| Symbols: MUR2, ATFUT1, ATFT1, FT1 | FT1 (FUCOSYLTRANSFERASE 1); fucosyltransferase/ transferase, transferring glycosyl groups | chr2:970398-972350 REVERSEmoderately similar to ( 320)FUT1_PEA VAR1 gb|CK199494;	0	0.076291	0.190931	0.291151	0.377451				10.1.2	cell wall.precursor synthesis.UGE	ta.1450.1.s1_x_at	Transcript	moderately similar to ( 253)AT4G23920| Symbols: UGE2 | UGE2 (UDP-D-GLUCOSE/UDP-D-GALACTOSE 4-EPIMERASE 2); UDP-glucose 4-epimerase/ protein dimerization | chr4:12431426-12433676 FORWARDmoderately similar to ( 212)GALE1_PEA gb|CK163680;	0.031001	0.142141	0.218531	0.261141	0.255261				10.1.2	cell wall.precursor synthesis.UGE	ta.1450.1.s1_at	Transcript	moderately similar to ( 253)AT4G23920| Symbols: UGE2 | UGE2 (UDP-D-GLUCOSE/UDP-D-GALACTOSE 4-EPIMERASE 2); UDP-glucose 4-epimerase/ protein dimerization | chr4:12431426-12433676 FORWARDmoderately similar to ( 212)GALE1_PEA gb|CK163680;	0.043601	0.163141	0.242431	0.285001	0.268131				10.1.2	cell wall.precursor synthesis.UGE	ta.1450.1.s1_x_at	Transcript	moderately similar to ( 253)AT4G23920| Symbols: UGE2 | UGE2 (UDP-D-GLUCOSE/UDP-D-GALACTOSE 4-EPIMERASE 2); UDP-glucose 4-epimerase/ protein dimerization | chr4:12431426-12433676 FORWARDmoderately similar to ( 212)GALE1_PEA gb|CK163680;	0.031001	0.142141	0.218531
			10.1.9	cell wall.precursor synthesis.MUR4	ta.7657.3.s1_a_at	Transcript	weakly similar to ( 137)AT4G20460| Symbols: | NAD-dependent epimerase/dehydratase family protein | chr4:11029778-11031583 REVERSEweakly similar to ( 147)ARAE3_ORYSA gb|CA654194;	0	0.228021	0.415851	0.558181	0.658281				10.1.2	cell wall.precursor synthesis.UGE	ta.1450.1.s1_at	Transcript	moderately similar to ( 253)AT4G23920| Symbols: UGE2 | UGE2 (UDP-D-GLUCOSE/UDP-D-GALACTOSE 4-EPIMERASE 2); UDP-glucose 4-epimerase/ protein dimerization | chr4:12431426-12433676 FORWARDmoderately similar to ( 212)GALE1_PEA gb|CK163680;	0.043601	0.163141	0.242431	0.285001	0.268131				10.1.9	cell wall.precursor synthesis.MUR4	ta.7657.3.s1_a_at	Transcript	weakly similar to ( 137)AT4G20460| Symbols: | NAD-dependent epimerase/dehydratase family protein | chr4:11029778-11031583 REVERSEweakly similar to ( 147)ARAE3_ORYSA gb|CA654194;	0	0.228021	0.415851	0.558181	0.658281				10.1.2	cell wall.precursor synthesis.UGE	ta.1450.1.s1_at	Transcript	moderately similar to ( 253)AT4G23920| Symbols: UGE2 | UGE2 (UDP-D-GLUCOSE/UDP-D-GALACTOSE 4-EPIMERASE 2); UDP-glucose 4-epimerase/ protein dimerization | chr4:12431426-12433676 FORWARDmoderately similar to ( 212)GALE1_PEA gb|CK163680;	0.043601	0.163141	0.242431
																																							0
																										0
[truncated: 2 more columns]

[truncated: 26 more sheets: bin 11  lipid met, Bin 12  N metabolism, Bin 13   aa metabolism, bin 14  S ass, bin 15 metal handling, bin 16 secondary met, bin 17  hormones , bin 18  cofactors and vit, bin 19   tetrapyrrole, Bin 20  Stress , bin 21  redox, bin 22 polamine synth, Bin 23 nucleotide synthesis, bin 24 degradation of xenobioti, bin 25  C1 metabolism, bin 26  misc enzyme families, bin 27  RNA regulation, bin 28 DNA, bin  29 protein , bin 30 signalling …]
