# Supplementary material for: Systems Responses to Progressive Water Stress in Durum Wheat
Source: PLoS One. 2014 Sep 29;9(9):e108431. doi: 10.1371/journal.pone.0108431 (PMC4180936; doi:10.1371/journal.pone.0108431)
Supplement: File S4 — MapMan analysis of ANOVA group line+stress 7644 probes. Probes showing consistent differences in expression between the three lines Lahn, Cham1 and RIL2219 in response to the stress transient –i.e. they show a parallel profile of change in transcript response across the stress transient. Data were calculated as expression value beyond the relevant LSD (5%) of data in File S1 when comparing means for stressed (82, 74, 66, 58 and 50% leaf RWC) to control (90% leaf RWC) conditions for each probe, or otherwise zero when there was no significant difference. Data were also calculated as the differences in expression between the three lines. Probes are presented by Affymetrix id and MapMan annotation to bin name, pathway and description of gene model. Analysis of results are presented in individual spreadsheets for all MapMan bins and sorted for different leaf %RWC. In addition, probes with the greatest levels of over-expression or under-expression measured at the earliest stress point of 82% are highlighted in spreadsheets ‘early changes over-expression’ and ‘early changes under-expression’, respectively. Percentage changes in probes at 82∶90 and 74∶90% leaf RWC stress points are also included in spreadsheet ‘summary of early changes’ and calculated as a percentage of probes changed at 82∶90 or 74∶90 as a proportion of all probes showing changes in each specific bin across the whole transient. (XLSX) [file pone.0108431.s005.xlsx]

## Sheet: bin 1 photosynthesis
sorted for 50:90>>>			BinCode	BinName	id	type	description	Lahn:Cham1	Lahn:RIL2219	Cham1:RIL2219		82:90	74:90	66:90	58:90	50:90			sorted for 82:90>>>			BinCode	BinName	id	type	description	82:90	74:90	66:90	58:90	50:90		sorted for 74:90>>>		BinCode	BinName	id	type	description	82:90	74:90	66:90	58:90	50:90		sorted for binname>>		BinCode	BinName
			1.1.1.1	PS.lightreaction.photosystem II.LHC-II	ta.22984.2.s1_x_at	Transcript	moderately similar to ( 254)AT2G34420| Symbols: LHCB1.5, LHB1B2 | LHB1B2 (Photosystem II light harvesting complex gene 1.5); chlorophyll binding | chr2:14529795-14530592 REVERSEmoderately similar to ( 288)CB21_WHEATCOG5048 gb|CK164231;	0	0.182528	0.127738		-0.044621	-0.402681	-0.752951	-1.05849	-1.27772	54					1.1.1.1	PS.lightreaction.photosystem II.LHC-II	ta.28496.1.a1_at	Transcript	moderately similar to ( 306)AT2G34420| Symbols: LHCB1.5, LHB1B2 | LHB1B2 (Photosystem II light harvesting complex gene 1.5); chlorophyll binding | chr2:14529795-14530592 REVERSEmoderately similar to ( 329)CB2A_SPIOL gb|BQ172277;	-0.117853	-0.387683	-0.602053	-0.753283	-0.839593	7			1.1.1.1	PS.lightreaction.photosystem II.LHC-II	ta.30702.1.s1_x_at	Transcript	moderately similar to ( 421)AT2G34420| Symbols: LHCB1.5, LHB1B2 | LHB1B2 (Photosystem II light harvesting complex gene 1.5); chlorophyll binding | chr2:14529795-14530592 REVERSEmoderately similar to ( 442)CB2A_SPIOL gb|CK212505;	-0.092739	-0.439149	-0.759019	-1.026	-1.23112	35			1.3.5	PS.calvin cycle.TPI
			1.1.1.1	PS.lightreaction.photosystem II.LHC-II	ta.30702.1.s1_x_at	Transcript	moderately similar to ( 421)AT2G34420| Symbols: LHCB1.5, LHB1B2 | LHB1B2 (Photosystem II light harvesting complex gene 1.5); chlorophyll binding | chr2:14529795-14530592 REVERSEmoderately similar to ( 442)CB2A_SPIOL gb|CK212505;	0	0.125171	0.102221		-0.092739	-0.439149	-0.759019	-1.026	-1.23112	46					1.1.1.1	PS.lightreaction.photosystem II.LHC-II	ta.30702.1.s1_x_at	Transcript	moderately similar to ( 421)AT2G34420| Symbols: LHCB1.5, LHB1B2 | LHB1B2 (Photosystem II light harvesting complex gene 1.5); chlorophyll binding | chr2:14529795-14530592 REVERSEmoderately similar to ( 442)CB2A_SPIOL gb|CK212505;	-0.092739	-0.439149	-0.759019	-1.026	-1.23112	0.148148			1.1.1.1	PS.lightreaction.photosystem II.LHC-II	ta.22984.2.s1_x_at	Transcript	moderately similar to ( 254)AT2G34420| Symbols: LHCB1.5, LHB1B2 | LHB1B2 (Photosystem II light harvesting complex gene 1.5); chlorophyll binding | chr2:14529795-14530592 REVERSEmoderately similar to ( 288)CB21_WHEATCOG5048 gb|CK164231;	-0.044621	-0.402681	-0.752951	-1.05849	-1.27772	39			1.3.5	PS.calvin cycle.TPI
			1.1.1.2	PS.lightreaction.photosystem II.PSII polypeptide subunits	ta.1426.3.s1_s_at	Transcript	very weakly similar to (83.6)AT1G14150| Symbols: | oxygen evolving enhancer 3 (PsbQ) family protein | chr1:4839882-4840629 FORWARD gb|CA619397;	0.150463	0	0		0	-0.045846	-0.378716	-0.715396	-0.981286						1.1.1.1	PS.lightreaction.photosystem II.LHC-II	ta.28496.1.a1_x_at	Transcript	moderately similar to ( 306)AT2G34420| Symbols: LHCB1.5, LHB1B2 | LHB1B2 (Photosystem II light harvesting complex gene 1.5); chlorophyll binding | chr2:14529795-14530592 REVERSEmoderately similar to ( 329)CB2A_SPIOL gb|BQ172277;	-0.083939	-0.392179	-0.649159	-0.813759	-0.880059				1.1.1.1	PS.lightreaction.photosystem II.LHC-II	ta.28496.1.a1_x_at	Transcript	moderately similar to ( 306)AT2G34420| Symbols: LHCB1.5, LHB1B2 | LHB1B2 (Photosystem II light harvesting complex gene 1.5); chlorophyll binding | chr2:14529795-14530592 REVERSEmoderately similar to ( 329)CB2A_SPIOL gb|BQ172277;	-0.083939	-0.392179	-0.649159	-0.813759	-0.880059	0.722222			1.3.5	PS.calvin cycle.TPI
			1.1.1.1	PS.lightreaction.photosystem II.LHC-II	ta.28496.1.a1_x_at	Transcript	moderately similar to ( 306)AT2G34420| Symbols: LHCB1.5, LHB1B2 | LHB1B2 (Photosystem II light harvesting complex gene 1.5); chlorophyll binding | chr2:14529795-14530592 REVERSEmoderately similar to ( 329)CB2A_SPIOL gb|BQ172277;	0.017266	0.044596	0		-0.083939	-0.392179	-0.649159	-0.813759	-0.880059						1.1.1.1	PS.lightreaction.photosystem II.LHC-II	ta.3249.2.s1_x_at	Transcript	moderately similar to ( 443)AT2G34420| Symbols: LHCB1.5, LHB1B2 | LHB1B2 (Photosystem II light harvesting complex gene 1.5); chlorophyll binding | chr2:14529795-14530592 REVERSEmoderately similar to ( 477)CB21_WHEAT gb|CK215785;	-0.066407	-0.306417	-0.501217	-0.626487	-0.676597				1.1.1.1	PS.lightreaction.photosystem II.LHC-II	ta.28496.1.a1_at	Transcript	moderately similar to ( 306)AT2G34420| Symbols: LHCB1.5, LHB1B2 | LHB1B2 (Photosystem II light harvesting complex gene 1.5); chlorophyll binding | chr2:14529795-14530592 REVERSEmoderately similar to ( 329)CB2A_SPIOL gb|BQ172277;	-0.117853	-0.387683	-0.602053	-0.753283	-0.839593				1.3.5	PS.calvin cycle.TPI
			1.1.1.1	PS.lightreaction.photosystem II.LHC-II	ta.28496.1.a1_at	Transcript	moderately similar to ( 306)AT2G34420| Symbols: LHCB1.5, LHB1B2 | LHB1B2 (Photosystem II light harvesting complex gene 1.5); chlorophyll binding | chr2:14529795-14530592 REVERSEmoderately similar to ( 329)CB2A_SPIOL gb|BQ172277;	0	0.07434	0.08165		-0.117853	-0.387683	-0.602053	-0.753283	-0.839593						1.1.1.1	PS.lightreaction.photosystem II.LHC-II	ta.22984.2.s1_x_at	Transcript	moderately similar to ( 254)AT2G34420| Symbols: LHCB1.5, LHB1B2 | LHB1B2 (Photosystem II light harvesting complex gene 1.5); chlorophyll binding | chr2:14529795-14530592 REVERSEmoderately similar to ( 288)CB21_WHEATCOG5048 gb|CK164231;	-0.044621	-0.402681	-0.752951	-1.05849	-1.27772				1.1.1.1	PS.lightreaction.photosystem II.LHC-II	ta.3249.2.s1_x_at	Transcript	moderately similar to ( 443)AT2G34420| Symbols: LHCB1.5, LHB1B2 | LHB1B2 (Photosystem II light harvesting complex gene 1.5); chlorophyll binding | chr2:14529795-14530592 REVERSEmoderately similar to ( 477)CB21_WHEAT gb|CK215785;	-0.066407	-0.306417	-0.501217	-0.626487	-0.676597				1.3.3	PS.calvin cyle.phosphoglycerate kinase
			1.3.2	PS.calvin cyle.rubisco small subunit	taaffx.108219.1.s1_at	Transcript	gb|CA690622;	0.12052	0	-0.04224		0	-0.067381	-0.294691	-0.512801	-0.699751						1.1.1.1	PS.lightreaction.photosystem II.LHC-II	ta.30494.1.a1_at	Transcript	moderately similar to ( 296)AT2G34420| Symbols: LHCB1.5, LHB1B2 | LHB1B2 (Photosystem II light harvesting complex gene 1.5); chlorophyll binding | chr2:14529795-14530592 REVERSEmoderately similar to ( 315)CB24_TOBAC gb|CK211654;	-0.031548	-0.033968	-0.032158	-0.026818	-0.017818				1.1.2.2	PS.lightreaction.photosystem I.PSI polypeptide subunits	taaffx.71586.1.a1_at	Transcript	weakly similar to ( 166)AT1G08380| Symbols: PSAO | PSAO (photosystem I subunit O) | chr1:2641001-2641736 REVERSE gb|CK216400;	-0.014944	-0.157874	-0.310734	-0.460404	-0.610154				1.3.3	PS.calvin cyle.phosphoglycerate kinase
			1.1.1.1	PS.lightreaction.photosystem II.LHC-II	ta.3249.2.s1_x_at	Transcript	moderately similar to ( 443)AT2G34420| Symbols: LHCB1.5, LHB1B2 | LHB1B2 (Photosystem II light harvesting complex gene 1.5); chlorophyll binding | chr2:14529795-14530592 REVERSEmoderately similar to ( 477)CB21_WHEAT gb|CK215785;	0	0.155145	0.058635		-0.066407	-0.306417	-0.501217	-0.626487	-0.676597						1.1.2.2	PS.lightreaction.photosystem I.PSI polypeptide subunits	taaffx.71586.1.a1_at	Transcript	weakly similar to ( 166)AT1G08380| Symbols: PSAO | PSAO (photosystem I subunit O) | chr1:2641001-2641736 REVERSE gb|CK216400;	-0.014944	-0.157874	-0.310734	-0.460404	-0.610154				1.1.1.1	PS.lightreaction.photosystem II.LHC-II	ta.1130.2.s1_x_at	Transcript	moderately similar to ( 234)AT5G54270| Symbols: LHCB3*1, LHCB3 | LHCB3 (LIGHT-HARVESTING CHLOROPHYLL BINDING PROTEIN 3) | chr5:22055650-22056609 FORWARDmoderately similar to ( 240)CB23_HORVU gb|CK212780;	0	-0.118177	-0.264387	-0.432217	-0.633677				1.3.3	PS.calvin cyle.phosphoglycerate kinase
			1.1.6	PS.lightreaction.NADH DH	ta.24783.1.s1_at	Transcript	weakly similar to ( 186)AT5G58260| Symbols: | Encodes subunit NDH-N of NAD(P)H:plastoquinone dehydrogenase complex (Ndh complex) present in the thylakoid membrane of chloroplasts. This subunit is thought to be required for Ndh complex assembly. | chr5:23578582-23579155 REVERSE gb|BG908171;	0	-0.013428	-0.050518		0	0	-0.157402	-0.375542	-0.658552						1.1.1.2	PS.lightreaction.photosystem II.PSII polypeptide subunits	ta.1426.3.s1_s_at	Transcript	very weakly similar to (83.6)AT1G14150| Symbols: | oxygen evolving enhancer 3 (PsbQ) family protein | chr1:4839882-4840629 FORWARD gb|CA619397;	0	-0.045846	-0.378716	-0.715396	-0.981286				1.3.5	PS.calvin cycle.TPI	ta.4315.3.s1_x_at	Transcript	very weakly similar to (88.6)TPIC_SECCE gb|CA630171;	0	-0.093854	-0.204754	-0.298434	-0.376834				1.3.12	PS.calvin cyle.PRK
			1.3.3	PS.calvin cyle.phosphoglycerate kinase	ta.2307.1.s1_at	Transcript	moderately similar to ( 485)AT3G12780| Symbols: PGK1 | PGK1 (PHOSPHOGLYCERATE KINASE 1); phosphoglycerate kinase | chr3:4061134-4063147 REVERSEhighly similar to ( 532)PGKH_WHEATVAR1 COG5048 gb|X15233.1;	0	-0.007158	-0.025358		0	0	-0.167695	-0.400145	-0.641835						1.3.2	PS.calvin cyle.rubisco small subunit	taaffx.108219.1.s1_at	Transcript	gb|CA690622;	0	-0.067381	-0.294691	-0.512801	-0.699751				1.3.5	PS.calvin cycle.TPI	ta.4315.2.s1_x_at	Transcript	weakly similar to ( 122)AT2G21170| Symbols: TIM | TIM (TRIOSEPHOSPHATE ISOMERASE) | chr2:9078128-9080187 REVERSEweakly similar to ( 135)TPIC_SECCE gb|CA622382;	0	-0.092745	-0.225605	-0.360035	-0.503585				1.3.1	PS.calvin cyle.rubisco large subunit
			1.3.1	PS.calvin cyle.rubisco large subunit	taaffx.128414.130.s1_at	Transcript	weakly similar to ( 174)ATCG00490| Symbols: RBCL | large subunit of RUBISCO. | chrC:54958-56397 FORWARDweakly similar to ( 184)RBL_WHEAT gb|CA677567;	0.130739	0	-0.119689		0	-0.054651	-0.268581	-0.458291	-0.634831						1.1.6	PS.lightreaction.NADH DH	ta.24783.1.s1_at	Transcript	weakly similar to ( 186)AT5G58260| Symbols: | Encodes subunit NDH-N of NAD(P)H:plastoquinone dehydrogenase complex (Ndh complex) present in the thylakoid membrane of chloroplasts. This subunit is thought to be required for Ndh complex assembly. | chr5:23578582-23579155 REVERSE gb|BG908171;	0	0	-0.157402	-0.375542	-0.658552				1.3.5	PS.calvin cycle.TPI	ta.4315.3.s1_a_at	Transcript	very weakly similar to (88.6)TPIC_SECCE gb|CA630171;	0	-0.09233	-0.21193	-0.32353	-0.43264				1.3.1	PS.calvin cyle.rubisco large subunit
			1.1.2.2	PS.lightreaction.photosystem I.PSI polypeptide subunits	ta.3581.1.s1_x_at	Transcript	weakly similar to ( 171)AT1G31330| Symbols: PSAF | PSAF (photosystem I subunit F) | chr1:11214992-11215920 REVERSEweakly similar to ( 191)PSAF_HORVU gb|CA667505;	0	-0.030091	-0.004431		0	-0.000423	-0.148143	-0.343313	-0.634633						1.3.3	PS.calvin cyle.phosphoglycerate kinase	ta.2307.1.s1_at	Transcript	moderately similar to ( 485)AT3G12780| Symbols: PGK1 | PGK1 (PHOSPHOGLYCERATE KINASE 1); phosphoglycerate kinase | chr3:4061134-4063147 REVERSEhighly similar to ( 532)PGKH_WHEATVAR1 COG5048 gb|X15233.1;	0	0	-0.167695	-0.400145	-0.641835				1.1.1.1	PS.lightreaction.photosystem II.LHC-II	ta.1130.1.s1_a_at	Transcript	moderately similar to ( 297)AT5G54270| Symbols: LHCB3*1, LHCB3 | LHCB3 (LIGHT-HARVESTING CHLOROPHYLL BINDING PROTEIN 3) | chr5:22055650-22056609 FORWARDmoderately similar to ( 308)CB23_HORVU gb|BG907492;	0	-0.089549	-0.224439	-0.380489	-0.561659				1.3.1	PS.calvin cyle.rubisco large subunit
			1.1.1.1	PS.lightreaction.photosystem II.LHC-II	ta.1130.2.s1_x_at	Transcript	moderately similar to ( 234)AT5G54270| Symbols: LHCB3*1, LHCB3 | LHCB3 (LIGHT-HARVESTING CHLOROPHYLL BINDING PROTEIN 3) | chr5:22055650-22056609 FORWARDmoderately similar to ( 240)CB23_HORVU gb|CK212780;	-0.013847	-0.006297	0		0	-0.118177	-0.264387	-0.432217	-0.633677						1.3.1	PS.calvin cyle.rubisco large subunit	taaffx.128414.130.s1_at	Transcript	weakly similar to ( 174)ATCG00490| Symbols: RBCL | large subunit of RUBISCO. | chrC:54958-56397 FORWARDweakly similar to ( 184)RBL_WHEAT gb|CA677567;	0	-0.054651	-0.268581	-0.458291	-0.634831				1.1.1.2	PS.lightreaction.photosystem II.PSII polypeptide subunits	ta.28750.2.a1_x_at	Transcript	gb|BG905748;	0	-0.076057	-0.132297	-0.170387	-0.201547				1.3.1	PS.calvin cyle.rubisco large subunit
			1.1.2.2	PS.lightreaction.photosystem I.PSI polypeptide subunits	taaffx.71586.1.a1_at	Transcript	weakly similar to ( 166)AT1G08380| Symbols: PSAO | PSAO (photosystem I subunit O) | chr1:2641001-2641736 REVERSE gb|CK216400;	0	0.020076	0.041196		-0.014944	-0.157874	-0.310734	-0.460404	-0.610154						1.1.2.2	PS.lightreaction.photosystem I.PSI polypeptide subunits	ta.3581.1.s1_x_at	Transcript	weakly similar to ( 171)AT1G31330| Symbols: PSAF | PSAF (photosystem I subunit F) | chr1:11214992-11215920 REVERSEweakly similar to ( 191)PSAF_HORVU gb|CA667505;	0	-0.000423	-0.148143	-0.343313	-0.634633				1.1.1.2	PS.lightreaction.photosystem II.PSII polypeptide subunits	ta.28750.1.s1_x_at	Transcript	very weakly similar to (82.4)AT1G79040| Symbols: PSBR | PSBR (photosystem II subunit R) | chr1:29740978-29741674 FORWARDweakly similar to ( 140)PSBR_HORVU gb|CD884700;	0	-0.074282	-0.136702	-0.189082	-0.241042				1.3.1	PS.calvin cyle.rubisco large subunit
			1.1.2.2	PS.lightreaction.photosystem I.PSI polypeptide subunits	ta.4255.2.s1_x_at	Transcript	gb|CA627750;	0	0	-0.03225		0	0	-0.121831	-0.312921	-0.581531						1.1.1.1	PS.lightreaction.photosystem II.LHC-II	ta.1130.2.s1_x_at	Transcript	moderately similar to ( 234)AT5G54270| Symbols: LHCB3*1, LHCB3 | LHCB3 (LIGHT-HARVESTING CHLOROPHYLL BINDING PROTEIN 3) | chr5:22055650-22056609 FORWARDmoderately similar to ( 240)CB23_HORVU gb|CK212780;	0	-0.118177	-0.264387	-0.432217	-0.633677				1.1.1.2	PS.lightreaction.photosystem II.PSII polypeptide subunits	ta.28750.1.s1_at	Transcript	very weakly similar to (82.4)AT1G79040| Symbols: PSBR | PSBR (photosystem II subunit R) | chr1:29740978-29741674 FORWARDweakly similar to ( 140)PSBR_HORVU gb|CD884700;	0	-0.067516	-0.126766	-0.178726	-0.233536				1.3.1	PS.calvin cyle.rubisco large subunit
			1.1.1.1	PS.lightreaction.photosystem II.LHC-II	ta.1130.1.s1_a_at	Transcript	moderately similar to ( 297)AT5G54270| Symbols: LHCB3*1, LHCB3 | LHCB3 (LIGHT-HARVESTING CHLOROPHYLL BINDING PROTEIN 3) | chr5:22055650-22056609 FORWARDmoderately similar to ( 308)CB23_HORVU gb|BG907492;	0	-0.015951	0		0	-0.089549	-0.224439	-0.380489	-0.561659						1.1.2.2	PS.lightreaction.photosystem I.PSI polypeptide subunits	ta.4255.2.s1_x_at	Transcript	gb|CA627750;	0	0	-0.121831	-0.312921	-0.581531				1.3.2	PS.calvin cyle.rubisco small subunit	taaffx.108219.1.s1_at	Transcript	gb|CA690622;	0	-0.067381	-0.294691	-0.512801	-0.699751				1.3.1	PS.calvin cyle.rubisco large subunit
			1.1.2.2	PS.lightreaction.photosystem I.PSI polypeptide subunits	ta.4255.2.s1_at	Transcript	gb|CA627750;	0	0	-0.040802		0	0	-0.14329	-0.33238	-0.55754						1.1.1.1	PS.lightreaction.photosystem II.LHC-II	ta.1130.1.s1_a_at	Transcript	moderately similar to ( 297)AT5G54270| Symbols: LHCB3*1, LHCB3 | LHCB3 (LIGHT-HARVESTING CHLOROPHYLL BINDING PROTEIN 3) | chr5:22055650-22056609 FORWARDmoderately similar to ( 308)CB23_HORVU gb|BG907492;	0	-0.089549	-0.224439	-0.380489	-0.561659				1.3.5	PS.calvin cycle.TPI	ta.4315.2.s1_a_at	Transcript	weakly similar to ( 122)AT2G21170| Symbols: TIM | TIM (TRIOSEPHOSPHATE ISOMERASE) | chr2:9078128-9080187 REVERSEweakly similar to ( 135)TPIC_SECCE gb|CA622382;	0	-0.062891	-0.206871	-0.337811	-0.427401				1.3.2	PS.calvin cyle.rubisco small subunit
			1.1.1.1	PS.lightreaction.photosystem II.LHC-II	ta.30727.1.s1_at	Transcript	moderately similar to ( 405)AT5G01530| Symbols: | chlorophyll A-B binding protein CP29 (LHCB4) | chr5:209083-210242 FORWARDmoderately similar to ( 233)CB29_CHLREVAR1 gb|CD873777;	0.051247	0	0		0	-0.05694	-0.20144	-0.36325	-0.55364						1.1.2.2	PS.lightreaction.photosystem I.PSI polypeptide subunits	ta.4255.2.s1_at	Transcript	gb|CA627750;	0	0	-0.14329	-0.33238	-0.55754				1.1.1.1	PS.lightreaction.photosystem II.LHC-II	ta.30727.1.s1_at	Transcript	moderately similar to ( 405)AT5G01530| Symbols: | chlorophyll A-B binding protein CP29 (LHCB4) | chr5:209083-210242 FORWARDmoderately similar to ( 233)CB29_CHLREVAR1 gb|CD873777;	0	-0.05694	-0.20144	-0.36325	-0.55364				1.1.4	PS.lightreaction.ATP synthase
			1.1.1.2	PS.lightreaction.photosystem II.PSII polypeptide subunits	taaffx.128566.1.a1_at	Transcript	weakly similar to ( 105)AT4G28660| Symbols: PSB28 | PSB28 (PHOTOSYSTEM II REACTION CENTER PSB28 PROTEIN) | chr4:14150014-14150939 FORWARD gb|CK214162;	0.047659	0	-0.011579		0	0	-0.100967	-0.275157	-0.544457						1.1.1.1	PS.lightreaction.photosystem II.LHC-II	ta.30727.1.s1_at	Transcript	moderately similar to ( 405)AT5G01530| Symbols: | chlorophyll A-B binding protein CP29 (LHCB4) | chr5:209083-210242 FORWARDmoderately similar to ( 233)CB29_CHLREVAR1 gb|CD873777;	0	-0.05694	-0.20144	-0.36325	-0.55364				1.3.1	PS.calvin cyle.rubisco large subunit	taaffx.128414.181.s1_at	Transcript	moderately similar to ( 246)ATCG00490| Symbols: RBCL | large subunit of RUBISCO. | chrC:54958-56397 FORWARDmoderately similar to ( 251)RBL_WHEAT gb|CA600949;	0	-0.056269	-0.128409	-0.189969	-0.236599				1.1.4	PS.lightreaction.ATP synthase
			1.3.1	PS.calvin cyle.rubisco large subunit	taaffx.128414.16.s1_at	Transcript	moderately similar to ( 408)ATCG00490| Symbols: RBCL | large subunit of RUBISCO. | chrC:54958-56397 FORWARDmoderately similar to ( 425)RBL_WHEAT gb|BE213297;	0.060672	0	0		0	0	-0.152381	-0.331001	-0.527611						1.1.1.2	PS.lightreaction.photosystem II.PSII polypeptide subunits	taaffx.128566.1.a1_at	Transcript	weakly similar to ( 105)AT4G28660| Symbols: PSB28 | PSB28 (PHOTOSYSTEM II REACTION CENTER PSB28 PROTEIN) | chr4:14150014-14150939 FORWARD gb|CK214162;	0	0	-0.100967	-0.275157	-0.544457				1.2.7	PS.photorespiration.glycerate kinase	ta.10015.3.s1_at	Transcript	moderately similar to ( 251)AT1G80380| Symbols: | phosphoribulokinase/uridine kinase-related | chr1:30222787-30224676 FORWARDCOG5048 gb|CA600988;	0	-0.055846	-0.176686	-0.308266	-0.457326				1.1.4	PS.lightreaction.ATP synthase
			1.3.5	PS.calvin cycle.TPI	ta.4315.2.s1_x_at	Transcript	weakly similar to ( 122)AT2G21170| Symbols: TIM | TIM (TRIOSEPHOSPHATE ISOMERASE) | chr2:9078128-9080187 REVERSEweakly similar to ( 135)TPIC_SECCE gb|CA622382;	0.030302	0.009842	0		0	-0.092745	-0.225605	-0.360035	-0.503585						1.3.1	PS.calvin cyle.rubisco large subunit	taaffx.128414.16.s1_at	Transcript	moderately similar to ( 408)ATCG00490| Symbols: RBCL | large subunit of RUBISCO. | chrC:54958-56397 FORWARDmoderately similar to ( 425)RBL_WHEAT gb|BE213297;	0	0	-0.152381	-0.331001	-0.527611				1.1.4	PS.lightreaction.ATP synthase	ta.3152.1.s1_at	Transcript	highly similar to ( 712)AT5G08680| Symbols: | ATP synthase beta chain, mitochondrial, putative | chr5:2821993-2824684 FORWARDhighly similar to ( 791)ATPBM_MAIZEVAR1 gb|BJ253666;	0	-0.055678	-0.120258	-0.180088	-0.234588				1.1.4	PS.lightreaction.ATP synthase
			1.1.1.1	PS.lightreaction.photosystem II.LHC-II	ta.27751.6.s1_at	Transcript	weakly similar to ( 146)AT2G05070| Symbols: LHCB2, LHCB2.2 | LHCB2.2 (Photosystem II light harvesting complex gene 2.2); chlorophyll binding | chr2:1799433-1800326 REVERSEweakly similar to ( 155)CB23_ORYSA gb|BJ286005;	0	0	-0.038957		0	-0.018767	-0.198857	-0.375857	-0.500727						1.3.5	PS.calvin cycle.TPI	ta.4315.2.s1_x_at	Transcript	weakly similar to ( 122)AT2G21170| Symbols: TIM | TIM (TRIOSEPHOSPHATE ISOMERASE) | chr2:9078128-9080187 REVERSEweakly similar to ( 135)TPIC_SECCE gb|CA622382;	0	-0.092745	-0.225605	-0.360035	-0.503585				1.3.1	PS.calvin cyle.rubisco large subunit	taaffx.128414.130.s1_at	Transcript	weakly similar to ( 174)ATCG00490| Symbols: RBCL | large subunit of RUBISCO. | chrC:54958-56397 FORWARDweakly similar to ( 184)RBL_WHEAT gb|CA677567;	0	-0.054651	-0.268581	-0.458291	-0.634831				1.1.4	PS.lightreaction.ATP synthase
			1.2.7	PS.photorespiration.glycerate kinase	ta.10015.3.s1_at	Transcript	moderately similar to ( 251)AT1G80380| Symbols: | phosphoribulokinase/uridine kinase-related | chr1:30222787-30224676 FORWARDCOG5048 gb|CA600988;	0.035561	0	0		0	-0.055846	-0.176686	-0.308266	-0.457326						1.1.1.1	PS.lightreaction.photosystem II.LHC-II	ta.27751.6.s1_at	Transcript	weakly similar to ( 146)AT2G05070| Symbols: LHCB2, LHCB2.2 | LHCB2.2 (Photosystem II light harvesting complex gene 2.2); chlorophyll binding | chr2:1799433-1800326 REVERSEweakly similar to ( 155)CB23_ORYSA gb|BJ286005;	0	-0.018767	-0.198857	-0.375857	-0.500727				1.1.1.2	PS.lightreaction.photosystem II.PSII polypeptide subunits	ta.1426.3.s1_s_at	Transcript	very weakly similar to (83.6)AT1G14150| Symbols: | oxygen evolving enhancer 3 (PsbQ) family protein | chr1:4839882-4840629 FORWARD gb|CA619397;	0	-0.045846	-0.378716	-0.715396	-0.981286				1.1.40	PS.lightreaction.cyclic electron flow-chlororespiration
			1.3.1	PS.calvin cyle.rubisco large subunit	taaffx.128414.137.s1_at	Transcript	weakly similar to ( 187)ATCG00490| Symbols: RBCL | large subunit of RUBISCO. | chrC:54958-56397 FORWARDweakly similar to ( 197)RBL_WHEAT gb|CA680323;	0.107186	0.001406	-0.003386		0	0	-0.068333	-0.224303	-0.442833						1.2.7	PS.photorespiration.glycerate kinase	ta.10015.3.s1_at	Transcript	moderately similar to ( 251)AT1G80380| Symbols: | phosphoribulokinase/uridine kinase-related | chr1:30222787-30224676 FORWARDCOG5048 gb|CA600988;	0	-0.055846	-0.176686	-0.308266	-0.457326				1.3.1	PS.calvin cyle.rubisco large subunit	ta.25287.2.s1_at	Transcript	weakly similar to ( 145)ATCG00490| Symbols: RBCL | large subunit of RUBISCO. | chrC:54958-56397 FORWARDweakly similar to ( 150)RBL_WHEAT gb|CA739159;	0	-0.040821	-0.124701	-0.221461	-0.345571				1.1.40	PS.lightreaction.cyclic electron flow-chlororespiration
			1.3.5	PS.calvin cycle.TPI	ta.4315.3.s1_a_at	Transcript	very weakly similar to (88.6)TPIC_SECCE gb|CA630171;	0.031775	0.039615	0		0	-0.09233	-0.21193	-0.32353	-0.43264						1.3.1	PS.calvin cyle.rubisco large subunit	taaffx.128414.137.s1_at	Transcript	weakly similar to ( 187)ATCG00490| Symbols: RBCL | large subunit of RUBISCO. | chrC:54958-56397 FORWARDweakly similar to ( 197)RBL_WHEAT gb|CA680323;	0	0	-0.068333	-0.224303	-0.442833				1.1.5.2	PS.lightreaction.other electron carrier (ox/red).ferredoxin	taaffx.134008.1.s1_at	Transcript	very weakly similar to (95.1)AT5G07950| Symbols: | similar to unnamed protein product [Vitis vinifera] (GB:CAO64456.1) | chr5:2540531-2542048 REVERSE gb|CA650724;	0	-0.040118	-0.086838	-0.131728	-0.177108				1.1.40	PS.lightreaction.cyclic electron flow-chlororespiration
			1.3.5	PS.calvin cycle.TPI	ta.4315.2.s1_a_at	Transcript	weakly similar to ( 122)AT2G21170| Symbols: TIM | TIM (TRIOSEPHOSPHATE ISOMERASE) | chr2:9078128-9080187 REVERSEweakly similar to ( 135)TPIC_SECCE gb|CA622382;	0.079906	0.040346	0		0	-0.062891	-0.206871	-0.337811	-0.427401						1.3.5	PS.calvin cycle.TPI	ta.4315.3.s1_a_at	Transcript	very weakly similar to (88.6)TPIC_SECCE gb|CA630171;	0	-0.09233	-0.21193	-0.32353	-0.43264				1.1.1.1	PS.lightreaction.photosystem II.LHC-II	ta.30494.1.a1_at	Transcript	moderately similar to ( 296)AT2G34420| Symbols: LHCB1.5, LHB1B2 | LHB1B2 (Photosystem II light harvesting complex gene 1.5); chlorophyll binding | chr2:14529795-14530592 REVERSEmoderately similar to ( 315)CB24_TOBAC gb|CK211654;	-0.031548	-0.033968	-0.032158	-0.026818	-0.017818				1.1.6	PS.lightreaction.NADH DH
			1.3.5	PS.calvin cycle.TPI	ta.4315.3.s1_x_at	Transcript	very weakly similar to (88.6)TPIC_SECCE gb|CA630171;	0.087187	0.122037	0		0	-0.093854	-0.204754	-0.298434	-0.376834						1.3.5	PS.calvin cycle.TPI	ta.4315.2.s1_a_at	Transcript	weakly similar to ( 122)AT2G21170| Symbols: TIM | TIM (TRIOSEPHOSPHATE ISOMERASE) | chr2:9078128-9080187 REVERSEweakly similar to ( 135)TPIC_SECCE gb|CA622382;	0	-0.062891	-0.206871	-0.337811	-0.427401				1.1.5.2	PS.lightreaction.other electron carrier (ox/red).ferredoxin	ta.1742.2.s1_at	Transcript	weakly similar to ( 152)AT2G27510| Symbols: ATFD3 | ATFD3 (FERREDOXIN 3); electron carrier | chr2:11765359-11765826 REVERSEmoderately similar to ( 236)FER3_MAIZE gb|BJ249248;	0	-0.025609	-0.078009	-0.121849	-0.141189				1.1.5.2	PS.lightreaction.other electron carrier (ox/red).ferredoxin
			1.3.1	PS.calvin cyle.rubisco large subunit	ta.25287.2.s1_at	Transcript	weakly similar to ( 145)ATCG00490| Symbols: RBCL | large subunit of RUBISCO. | chrC:54958-56397 FORWARDweakly similar to ( 150)RBL_WHEAT gb|CA739159;	0.045396	0	-0.021236		0	-0.040821	-0.124701	-0.221461	-0.345571						1.3.5	PS.calvin cycle.TPI	ta.4315.3.s1_x_at	Transcript	very weakly similar to (88.6)TPIC_SECCE gb|CA630171;	0	-0.093854	-0.204754	-0.298434	-0.376834				1.2.5	PS.photorespiration.serine hydroxymethyltransferase	ta.4930.1.s1_at	Transcript	moderately similar to ( 444)AT4G13930| Symbols: SHM4 | SHM4 (SERINE HYDROXYMETHYLTRANSFERASE 4); glycine hydroxymethyltransferase | chr4:8048008-8050016 REVERSEmoderately similar to ( 312)GLYM_SOLTU gb|CK163197;	0	-0.021731	-0.047951	-0.074581	-0.103311				1.1.5.2	PS.lightreaction.other electron carrier (ox/red).ferredoxin
			1.3.1	PS.calvin cyle.rubisco large subunit	taaffx.128414.176.s1_x_at	Transcript	moderately similar to ( 229)ATCG00490| Symbols: RBCL | large subunit of RUBISCO. | chrC:54958-56397 FORWARDmoderately similar to ( 248)RBL_WHEAT gb|CA656046;	0.067867	0	-0.027937		0	-0.007959	-0.088649	-0.192609	-0.331809						1.3.1	PS.calvin cyle.rubisco large subunit	ta.25287.2.s1_at	Transcript	weakly similar to ( 145)ATCG00490| Symbols: RBCL | large subunit of RUBISCO. | chrC:54958-56397 FORWARDweakly similar to ( 150)RBL_WHEAT gb|CA739159;	0	-0.040821	-0.124701	-0.221461	-0.345571				1.1.4	PS.lightreaction.ATP synthase	ta.5.1.s1_at	Transcript	highly similar to ( 509)AT5G08680| Symbols: | ATP synthase beta chain, mitochondrial, putative | chr5:2821993-2824684 FORWARDhighly similar to ( 599)ATPBM_MAIZE VAR1 COG5048 COG4886 PRK08581 Merozoite_SPAM gb|CK203655;	0	-0.02071	-0.05174	-0.08074	-0.1076				1.1.5.2	PS.lightreaction.other electron carrier (ox/red).ferredoxin
			1.1.1.2	PS.lightreaction.photosystem II.PSII polypeptide subunits	taaffx.6196.1.s1_at	Transcript	very weakly similar to (86.3)ATCG00580| Symbols: PSBE | PSII cytochrome b559. There have been many speculations about the function of Cyt b559, but the most favored at present is that it plays a protective role by acting as an electron acceptor or electron donor under conditions when electron flow through PSII is not optimized. | chrC:64071-64322 REVERSEvery weakly similar to (84.3)PSBE_WHEAT gb|…	0	-0.009573	-0.003133		0	-0.003236	-0.073286	-0.161546	-0.270336						1.3.1	PS.calvin cyle.rubisco large subunit	taaffx.128414.176.s1_x_at	Transcript	moderately similar to ( 229)ATCG00490| Symbols: RBCL | large subunit of RUBISCO. | chrC:54958-56397 FORWARDmoderately similar to ( 248)RBL_WHEAT gb|CA656046;	0	-0.007959	-0.088649	-0.192609	-0.331809				1.3.3	PS.calvin cyle.phosphoglycerate kinase	ta.24945.1.s1_at	Transcript	moderately similar to ( 281)AT1G79550| Symbols: PGK | PGK (PHOSPHOGLYCERATE KINASE) | chr1:29929240-29931188 REVERSEmoderately similar to ( 307)PGKY_WHEATCOG5048 VAR1 PRK08581 COG5099 gb|BJ317763;	0	-0.019598	-0.039748	-0.058268	-0.075378				1.1.2.2	PS.lightreaction.photosystem I.PSI polypeptide subunits
			1.3.12	PS.calvin cyle.PRK	ta.26642.1.a1_at	Transcript	moderately similar to ( 434)AT1G32060| Symbols: PRK | PRK (PHOSPHORIBULOKINASE); ATP binding / phosphoribulokinase/ protein binding | chr1:11532648-11534386 FORWARDmoderately similar to ( 457)KPPR_WHEAT gb|CD491457;	0.119746	0.067586	0		0	0	-0.0579	-0.14807	-0.24131						1.1.1.2	PS.lightreaction.photosystem II.PSII polypeptide subunits	taaffx.6196.1.s1_at	Transcript	very weakly similar to (86.3)ATCG00580| Symbols: PSBE | PSII cytochrome b559. There have been many speculations about the function of Cyt b559, but the most favored at present is that it plays a protective role by acting as an electron acceptor or electron donor under conditions when electron flow through PSII is not optimized. | chrC:64071-64322 REVERSEvery weakly similar to (84.3)PSBE_WHEAT gb|…	0	-0.003236	-0.073286	-0.161546	-0.270336				1.1.1.1	PS.lightreaction.photosystem II.LHC-II	ta.27751.6.s1_at	Transcript	weakly similar to ( 146)AT2G05070| Symbols: LHCB2, LHCB2.2 | LHCB2.2 (Photosystem II light harvesting complex gene 2.2); chlorophyll binding | chr2:1799433-1800326 REVERSEweakly similar to ( 155)CB23_ORYSA gb|BJ286005;	0	-0.018767	-0.198857	-0.375857	-0.500727				1.1.2.2	PS.lightreaction.photosystem I.PSI polypeptide subunits
			1.1.1.2	PS.lightreaction.photosystem II.PSII polypeptide subunits	ta.28750.1.s1_x_at	Transcript	very weakly similar to (82.4)AT1G79040| Symbols: PSBR | PSBR (photosystem II subunit R) | chr1:29740978-29741674 FORWARDweakly similar to ( 140)PSBR_HORVU gb|CD884700;	-0.236584	-0.041054	0.140214		0	-0.074282	-0.136702	-0.189082	-0.241042						1.3.12	PS.calvin cyle.PRK	ta.26642.1.a1_at	Transcript	moderately similar to ( 434)AT1G32060| Symbols: PRK | PRK (PHOSPHORIBULOKINASE); ATP binding / phosphoribulokinase/ protein binding | chr1:11532648-11534386 FORWARDmoderately similar to ( 457)KPPR_WHEAT gb|CD491457;	0	0	-0.0579	-0.14807	-0.24131				1.1.1.1	PS.lightreaction.photosystem II.LHC-II	ta.27751.8.s1_at	Transcript	weakly similar to ( 137)AT3G27690| Symbols: LHCB2.3, LHCB2, LHCB2:4 | LHCB2:4 (Photosystem II light harvesting complex gene 2.3); chlorophyll binding | chr3:10257239-10258158 FORWARDweakly similar to ( 146)CB23_ORYSA gb|BG905296;	0	-0.008959	-0.062519	-0.126079	-0.204859				1.1.2.2	PS.lightreaction.photosystem I.PSI polypeptide subunits
			1.3.1	PS.calvin cyle.rubisco large subunit	taaffx.128414.181.s1_at	Transcript	moderately similar to ( 246)ATCG00490| Symbols: RBCL | large subunit of RUBISCO. | chrC:54958-56397 FORWARDmoderately similar to ( 251)RBL_WHEAT gb|CA600949;	0.118845	0.073325	-0.009655		0	-0.056269	-0.128409	-0.189969	-0.236599						1.1.1.2	PS.lightreaction.photosystem II.PSII polypeptide subunits	ta.28750.1.s1_x_at	Transcript	very weakly similar to (82.4)AT1G79040| Symbols: PSBR | PSBR (photosystem II subunit R) | chr1:29740978-29741674 FORWARDweakly similar to ( 140)PSBR_HORVU gb|CD884700;	0	-0.074282	-0.136702	-0.189082	-0.241042				1.3.1	PS.calvin cyle.rubisco large subunit	taaffx.128414.176.s1_x_at	Transcript	moderately similar to ( 229)ATCG00490| Symbols: RBCL | large subunit of RUBISCO. | chrC:54958-56397 FORWARDmoderately similar to ( 248)RBL_WHEAT gb|CA656046;	0	-0.007959	-0.088649	-0.192609	-0.331809				1.1.2.2	PS.lightreaction.photosystem I.PSI polypeptide subunits
			1.1.4	PS.lightreaction.ATP synthase	ta.3152.1.s1_at	Transcript	highly similar to ( 712)AT5G08680| Symbols: | ATP synthase beta chain, mitochondrial, putative | chr5:2821993-2824684 FORWARDhighly similar to ( 791)ATPBM_MAIZEVAR1 gb|BJ253666;	0.023043	0	-0.033213		0	-0.055678	-0.120258	-0.180088	-0.234588						1.3.1	PS.calvin cyle.rubisco large subunit	taaffx.128414.181.s1_at	Transcript	moderately similar to ( 246)ATCG00490| Symbols: RBCL | large subunit of RUBISCO. | chrC:54958-56397 FORWARDmoderately similar to ( 251)RBL_WHEAT gb|CA600949;	0	-0.056269	-0.128409	-0.189969	-0.236599				1.1.5.2	PS.lightreaction.other electron carrier (ox/red).ferredoxin	ta.1742.2.s1_x_at	Transcript	weakly similar to ( 152)AT2G27510| Symbols: ATFD3 | ATFD3 (FERREDOXIN 3); electron carrier | chr2:11765359-11765826 REVERSEmoderately similar to ( 236)FER3_MAIZE gb|BJ249248;	0	-0.007592	-0.068782	-0.123242	-0.161262				1.1.1.1	PS.lightreaction.photosystem II.LHC-II
			1.1.1.2	PS.lightreaction.photosystem II.PSII polypeptide subunits	ta.28750.1.s1_at	Transcript	very weakly similar to (82.4)AT1G79040| Symbols: PSBR | PSBR (photosystem II subunit R) | chr1:29740978-29741674 FORWARDweakly similar to ( 140)PSBR_HORVU gb|CD884700;	-0.220433	-0.044763	0.120703		0	-0.067516	-0.126766	-0.178726	-0.233536						1.1.4	PS.lightreaction.ATP synthase	ta.3152.1.s1_at	Transcript	highly similar to ( 712)AT5G08680| Symbols: | ATP synthase beta chain, mitochondrial, putative | chr5:2821993-2824684 FORWARDhighly similar to ( 791)ATPBM_MAIZEVAR1 gb|BJ253666;	0	-0.055678	-0.120258	-0.180088	-0.234588				1.1.1.2	PS.lightreaction.photosystem II.PSII polypeptide subunits	taaffx.6196.1.s1_at	Transcript	very weakly similar to (86.3)ATCG00580| Symbols: PSBE | PSII cytochrome b559. There have been many speculations about the function of Cyt b559, but the most favored at present is that it plays a protective role by acting as an electron acceptor or electron donor under conditions when electron flow through PSII is not optimized. | chrC:64071-64322 REVERSEvery weakly similar to (84.3)PSBE_WHEAT gb|…	0	-0.003236	-0.073286	-0.161546	-0.270336				1.1.1.1	PS.lightreaction.photosystem II.LHC-II
			1.1.1.2	PS.lightreaction.photosystem II.PSII polypeptide subunits	ta.22587.1.s1_x_at	Transcript	weakly similar to ( 160)AT1G03600| Symbols: | photosystem II family protein | chr1:898915-899439 FORWARD gb|CA705375;	0	0	-0.014644		0	0	-0.032521	-0.102991	-0.212941						1.1.1.2	PS.lightreaction.photosystem II.PSII polypeptide subunits	ta.28750.1.s1_at	Transcript	very weakly similar to (82.4)AT1G79040| Symbols: PSBR | PSBR (photosystem II subunit R) | chr1:29740978-29741674 FORWARDweakly similar to ( 140)PSBR_HORVU gb|CD884700;	0	-0.067516	-0.126766	-0.178726	-0.233536				1.1.2.2	PS.lightreaction.photosystem I.PSI polypeptide subunits	ta.3581.1.s1_x_at	Transcript	weakly similar to ( 171)AT1G31330| Symbols: PSAF | PSAF (photosystem I subunit F) | chr1:11214992-11215920 REVERSEweakly similar to ( 191)PSAF_HORVU gb|CA667505;	0	-0.000423	-0.148143	-0.343313	-0.634633				1.1.1.1	PS.lightreaction.photosystem II.LHC-II
			1.1.1.1	PS.lightreaction.photosystem II.LHC-II	ta.27751.8.s1_at	Transcript	weakly similar to ( 137)AT3G27690| Symbols: LHCB2.3, LHCB2, LHCB2:4 | LHCB2:4 (Photosystem II light harvesting complex gene 2.3); chlorophyll binding | chr3:10257239-10258158 FORWARDweakly similar to ( 146)CB23_ORYSA gb|BG905296;	0.040608	0	-0.050568		0	-0.008959	-0.062519	-0.126079	-0.204859						1.1.1.2	PS.lightreaction.photosystem II.PSII polypeptide subunits	ta.22587.1.s1_x_at	Transcript	weakly similar to ( 160)AT1G03600| Symbols: | photosystem II family protein | chr1:898915-899439 FORWARD gb|CA705375;	0	0	-0.032521	-0.102991	-0.212941				1.1.6	PS.lightreaction.NADH DH	ta.24783.1.s1_at	Transcript	weakly similar to ( 186)AT5G58260| Symbols: | Encodes subunit NDH-N of NAD(P)H:plastoquinone dehydrogenase complex (Ndh complex) present in the thylakoid membrane of chloroplasts. This subunit is thought to be required for Ndh complex assembly. | chr5:23578582-23579155 REVERSE gb|BG908171;	0	0	-0.157402	-0.375542	-0.658552				1.1.1.1	PS.lightreaction.photosystem II.LHC-II
			1.1.1.2	PS.lightreaction.photosystem II.PSII polypeptide subunits	ta.28750.2.a1_x_at	Transcript	gb|BG905748;	-0.237583	-0.011523	0.155163		0	-0.076057	-0.132297	-0.170387	-0.201547						1.1.1.1	PS.lightreaction.photosystem II.LHC-II	ta.27751.8.s1_at	Transcript	weakly similar to ( 137)AT3G27690| Symbols: LHCB2.3, LHCB2, LHCB2:4 | LHCB2:4 (Photosystem II light harvesting complex gene 2.3); chlorophyll binding | chr3:10257239-10258158 FORWARDweakly similar to ( 146)CB23_ORYSA gb|BG905296;	0	-0.008959	-0.062519	-0.126079	-0.204859				1.3.3	PS.calvin cyle.phosphoglycerate kinase	ta.2307.1.s1_at	Transcript	moderately similar to ( 485)AT3G12780| Symbols: PGK1 | PGK1 (PHOSPHOGLYCERATE KINASE 1); phosphoglycerate kinase | chr3:4061134-4063147 REVERSEhighly similar to ( 532)PGKH_WHEATVAR1 COG5048 gb|X15233.1;	0	0	-0.167695	-0.400145	-0.641835				1.1.1.1	PS.lightreaction.photosystem II.LHC-II
			1.1.5.2	PS.lightreaction.other electron carrier (ox/red).ferredoxin	taaffx.134008.1.s1_at	Transcript	very weakly similar to (95.1)AT5G07950| Symbols: | similar to unnamed protein product [Vitis vinifera] (GB:CAO64456.1) | chr5:2540531-2542048 REVERSE gb|CA650724;	-0.031539	0	0.055789		0	-0.040118	-0.086838	-0.131728	-0.177108						1.1.1.2	PS.lightreaction.photosystem II.PSII polypeptide subunits	ta.28750.2.a1_x_at	Transcript	gb|BG905748;	0	-0.076057	-0.132297	-0.170387	-0.201547				1.1.2.2	PS.lightreaction.photosystem I.PSI polypeptide subunits	ta.4255.2.s1_x_at	Transcript	gb|CA627750;	0	0	-0.121831	-0.312921	-0.581531				1.1.1.1	PS.lightreaction.photosystem II.LHC-II
			1.1.5.2	PS.lightreaction.other electron carrier (ox/red).ferredoxin	ta.1742.2.s1_x_at	Transcript	weakly similar to ( 152)AT2G27510| Symbols: ATFD3 | ATFD3 (FERREDOXIN 3); electron carrier | chr2:11765359-11765826 REVERSEmoderately similar to ( 236)FER3_MAIZE gb|BJ249248;	0.082132	0	-0.001262		0	-0.007592	-0.068782	-0.123242	-0.161262						1.1.5.2	PS.lightreaction.other electron carrier (ox/red).ferredoxin	taaffx.134008.1.s1_at	Transcript	very weakly similar to (95.1)AT5G07950| Symbols: | similar to unnamed protein product [Vitis vinifera] (GB:CAO64456.1) | chr5:2540531-2542048 REVERSE gb|CA650724;	0	-0.040118	-0.086838	-0.131728	-0.177108				1.1.2.2	PS.lightreaction.photosystem I.PSI polypeptide subunits	ta.4255.2.s1_at	Transcript	gb|CA627750;	0	0	-0.14329	-0.33238	-0.55754				1.1.1.1	PS.lightreaction.photosystem II.LHC-II
			1.1.1.2	PS.lightreaction.photosystem II.PSII polypeptide subunits	taaffx.71746.1.a1_at	Transcript	weakly similar to ( 107)AT1G79040| Symbols: PSBR | PSBR (photosystem II subunit R) | chr1:29740978-29741674 FORWARDweakly similar to ( 127)PSBR_SPIOL gb|CK212401;	0.03134	0	0		0	0	0	-0.052818	-0.154038						1.1.5.2	PS.lightreaction.other electron carrier (ox/red).ferredoxin	ta.1742.2.s1_x_at	Transcript	weakly similar to ( 152)AT2G27510| Symbols: ATFD3 | ATFD3 (FERREDOXIN 3); electron carrier | chr2:11765359-11765826 REVERSEmoderately similar to ( 236)FER3_MAIZE gb|BJ249248;	0	-0.007592	-0.068782	-0.123242	-0.161262				1.1.1.2	PS.lightreaction.photosystem II.PSII polypeptide subunits	taaffx.128566.1.a1_at	Transcript	weakly similar to ( 105)AT4G28660| Symbols: PSB28 | PSB28 (PHOTOSYSTEM II REACTION CENTER PSB28 PROTEIN) | chr4:14150014-14150939 FORWARD gb|CK214162;	0	0	-0.100967	-0.275157	-0.544457				1.1.1.1	PS.lightreaction.photosystem II.LHC-II
			1.1.5.2	PS.lightreaction.other electron carrier (ox/red).ferredoxin	ta.1742.2.s1_at	Transcript	weakly similar to ( 152)AT2G27510| Symbols: ATFD3 | ATFD3 (FERREDOXIN 3); electron carrier | chr2:11765359-11765826 REVERSEmoderately similar to ( 236)FER3_MAIZE gb|BJ249248;	0.082839	0.029899	0		0	-0.025609	-0.078009	-0.121849	-0.141189						1.1.1.2	PS.lightreaction.photosystem II.PSII polypeptide subunits	taaffx.71746.1.a1_at	Transcript	weakly similar to ( 107)AT1G79040| Symbols: PSBR | PSBR (photosystem II subunit R) | chr1:29740978-29741674 FORWARDweakly similar to ( 127)PSBR_SPIOL gb|CK212401;	0	0	0	-0.052818	-0.154038				1.3.1	PS.calvin cyle.rubisco large subunit	taaffx.128414.16.s1_at	Transcript	moderately similar to ( 408)ATCG00490| Symbols: RBCL | large subunit of RUBISCO. | chrC:54958-56397 FORWARDmoderately similar to ( 425)RBL_WHEAT gb|BE213297;	0	0	-0.152381	-0.331001	-0.527611				1.1.1.1	PS.lightreaction.photosystem II.LHC-II
			1.1.4	PS.lightreaction.ATP synthase	ta.5.1.s1_at	Transcript	highly similar to ( 509)AT5G08680| Symbols: | ATP synthase beta chain, mitochondrial, putative | chr5:2821993-2824684 FORWARDhighly similar to ( 599)ATPBM_MAIZE VAR1 COG5048 COG4886 PRK08581 Merozoite_SPAM gb|CK203655;	0.02063	0	-0.02181		0	-0.02071	-0.05174	-0.08074	-0.1076						1.1.5.2	PS.lightreaction.other electron carrier (ox/red).ferredoxin	ta.1742.2.s1_at	Transcript	weakly similar to ( 152)AT2G27510| Symbols: ATFD3 | ATFD3 (FERREDOXIN 3); electron carrier | chr2:11765359-11765826 REVERSEmoderately similar to ( 236)FER3_MAIZE gb|BJ249248;	0	-0.025609	-0.078009	-0.121849	-0.141189				1.3.1	PS.calvin cyle.rubisco large subunit	taaffx.128414.137.s1_at	Transcript	weakly similar to ( 187)ATCG00490| Symbols: RBCL | large subunit of RUBISCO. | chrC:54958-56397 FORWARDweakly similar to ( 197)RBL_WHEAT gb|CA680323;	0	0	-0.068333	-0.224303	-0.442833				1.1.1.1	PS.lightreaction.photosystem II.LHC-II
			1.2.5	PS.photorespiration.serine hydroxymethyltransferase	ta.4930.1.s1_at	Transcript	moderately similar to ( 444)AT4G13930| Symbols: SHM4 | SHM4 (SERINE HYDROXYMETHYLTRANSFERASE 4); glycine hydroxymethyltransferase | chr4:8048008-8050016 REVERSEmoderately similar to ( 312)GLYM_SOLTU gb|CK163197;	0.056331	0.032771	0		0	-0.021731	-0.047951	-0.074581	-0.103311						1.1.4	PS.lightreaction.ATP synthase	ta.5.1.s1_at	Transcript	highly similar to ( 509)AT5G08680| Symbols: | ATP synthase beta chain, mitochondrial, putative | chr5:2821993-2824684 FORWARDhighly similar to ( 599)ATPBM_MAIZE VAR1 COG5048 COG4886 PRK08581 Merozoite_SPAM gb|CK203655;	0	-0.02071	-0.05174	-0.08074	-0.1076				1.3.12	PS.calvin cyle.PRK	ta.26642.1.a1_at	Transcript	moderately similar to ( 434)AT1G32060| Symbols: PRK | PRK (PHOSPHORIBULOKINASE); ATP binding / phosphoribulokinase/ protein binding | chr1:11532648-11534386 FORWARDmoderately similar to ( 457)KPPR_WHEAT gb|CD491457;	0	0	-0.0579	-0.14807	-0.24131				1.1.1.1	PS.lightreaction.photosystem II.LHC-II
			1.3.3	PS.calvin cyle.phosphoglycerate kinase	ta.24945.1.s1_at	Transcript	moderately similar to ( 281)AT1G79550| Symbols: PGK | PGK (PHOSPHOGLYCERATE KINASE) | chr1:29929240-29931188 REVERSEmoderately similar to ( 307)PGKY_WHEATCOG5048 VAR1 PRK08581 COG5099 gb|BJ317763;	0.017109	0	-0.010409		0	-0.019598	-0.039748	-0.058268	-0.075378						1.2.5	PS.photorespiration.serine hydroxymethyltransferase	ta.4930.1.s1_at	Transcript	moderately similar to ( 444)AT4G13930| Symbols: SHM4 | SHM4 (SERINE HYDROXYMETHYLTRANSFERASE 4); glycine hydroxymethyltransferase | chr4:8048008-8050016 REVERSEmoderately similar to ( 312)GLYM_SOLTU gb|CK163197;	0	-0.021731	-0.047951	-0.074581	-0.103311				1.1.1.2	PS.lightreaction.photosystem II.PSII polypeptide subunits	ta.22587.1.s1_x_at	Transcript	weakly similar to ( 160)AT1G03600| Symbols: | photosystem II family protein | chr1:898915-899439 FORWARD gb|CA705375;	0	0	-0.032521	-0.102991	-0.212941				1.1.1.2	PS.lightreaction.photosystem II.PSII polypeptide subunits
			1.1.40	PS.lightreaction.cyclic electron flow-chlororespiration	taaffx.128617.3.s1_x_at	Transcript	very weakly similar to (88.2)ATCG01110| Symbols: NDHH | Encodes the 49KDa plastid NAD(P)H dehydrogenase subunit H protein. Its transcription is regulated by an ndhF-specific plastid sigma factor, SIG4. | chrC:122011-123192 REVERSEvery weakly similar to (98.2)NDHH_WHEAT gb|CA631092;	0.00546	0.09798	0.05333		0	0	0	-0.019827	-0.046617						1.3.3	PS.calvin cyle.phosphoglycerate kinase	ta.24945.1.s1_at	Transcript	moderately similar to ( 281)AT1G79550| Symbols: PGK | PGK (PHOSPHOGLYCERATE KINASE) | chr1:29929240-29931188 REVERSEmoderately similar to ( 307)PGKY_WHEATCOG5048 VAR1 PRK08581 COG5099 gb|BJ317763;	0	-0.019598	-0.039748	-0.058268	-0.075378				1.1.1.2	PS.lightreaction.photosystem II.PSII polypeptide subunits	taaffx.71746.1.a1_at	Transcript	weakly similar to ( 107)AT1G79040| Symbols: PSBR | PSBR (photosystem II subunit R) | chr1:29740978-29741674 FORWARDweakly similar to ( 127)PSBR_SPIOL gb|CK212401;	0	0	0	-0.052818	-0.154038				1.1.1.2	PS.lightreaction.photosystem II.PSII polypeptide subunits
			1.1.1.1	PS.lightreaction.photosystem II.LHC-II	ta.30494.1.a1_at	Transcript	moderately similar to ( 296)AT2G34420| Symbols: LHCB1.5, LHB1B2 | LHB1B2 (Photosystem II light harvesting complex gene 1.5); chlorophyll binding | chr2:14529795-14530592 REVERSEmoderately similar to ( 315)CB24_TOBAC gb|CK211654;	-0.029121	0	0.054401		-0.031548	-0.033968	-0.032158	-0.026818	-0.017818						1.1.40	PS.lightreaction.cyclic electron flow-chlororespiration	taaffx.128617.3.s1_x_at	Transcript	very weakly similar to (88.2)ATCG01110| Symbols: NDHH | Encodes the 49KDa plastid NAD(P)H dehydrogenase subunit H protein. Its transcription is regulated by an ndhF-specific plastid sigma factor, SIG4. | chrC:122011-123192 REVERSEvery weakly similar to (98.2)NDHH_WHEAT gb|CA631092;	0	0	0	-0.019827	-0.046617				1.1.40	PS.lightreaction.cyclic electron flow-chlororespiration	taaffx.128617.3.s1_x_at	Transcript	very weakly similar to (88.2)ATCG01110| Symbols: NDHH | Encodes the 49KDa plastid NAD(P)H dehydrogenase subunit H protein. Its transcription is regulated by an ndhF-specific plastid sigma factor, SIG4. | chrC:122011-123192 REVERSEvery weakly similar to (98.2)NDHH_WHEAT gb|CA631092;	0	0	0	-0.019827	-0.046617				1.1.1.2	PS.lightreaction.photosystem II.PSII polypeptide subunits
			1.1.4	PS.lightreaction.ATP synthase	taaffx.4530.1.s1_at	Transcript	moderately similar to ( 237)ATCG00120| Symbols: ATPA | Encodes the ATPase alpha subunit, which is a subunit of ATP synthase and part of the CF1 portion which catalyzes the conversion of ADP to ATP using the proton motive force. This complex is located in the thylakoid membrane of the chloroplast. | chrC:9938-11461 REVERSEmoderately similar to ( 285)ATPA_WHEAT gb|CA742275;	-0.045456	0	0.080626		0	0	0	0	0						1.1.4	PS.lightreaction.ATP synthase	taaffx.4530.1.s1_at	Transcript	moderately similar to ( 237)ATCG00120| Symbols: ATPA | Encodes the ATPase alpha subunit, which is a subunit of ATP synthase and part of the CF1 portion which catalyzes the conversion of ADP to ATP using the proton motive force. This complex is located in the thylakoid membrane of the chloroplast. | chrC:9938-11461 REVERSEmoderately similar to ( 285)ATPA_WHEAT gb|CA742275;	0	0	0	0	0				1.1.4	PS.lightreaction.ATP synthase	taaffx.4530.1.s1_at	Transcript	moderately similar to ( 237)ATCG00120| Symbols: ATPA | Encodes the ATPase alpha subunit, which is a subunit of ATP synthase and part of the CF1 portion which catalyzes the conversion of ADP to ATP using the proton motive force. This complex is located in the thylakoid membrane of the chloroplast. | chrC:9938-11461 REVERSEmoderately similar to ( 285)ATPA_WHEAT gb|CA742275;	0	0	0	0	0				1.1.1.2	PS.lightreaction.photosystem II.PSII polypeptide subunits
			1.1.4	PS.lightreaction.ATP synthase	ta.2650.1.s1_x_at	Transcript	nearly identical (1084)AT1G78900| Symbols: VHA-A | VHA-A; ATP binding / hydrogen ion transporting ATP synthase, rotational mechanism | chr1:29665356-29669468 FORWARDnearly identical (1112)VATA_HORVU VAR1 COG5048 COG5099 COG4886 gb|CK156172;	-0.02395	-0.04728	-0.0111		0.005284	0.021184	0.032604	0.036874	0.031664						1.3.3	PS.calvin cyle.phosphoglycerate kinase	taaffx.3058.1.s1_at	Transcript	moderately similar to ( 404)AT1G79550| Symbols: PGK | PGK (PHOSPHOGLYCERATE KINASE) | chr1:29929240-29931188 REVERSEmoderately similar to ( 416)PGKY_WHEAT gb|AJ612431;	0	0	0	0.024087	0.054677				1.3.3	PS.calvin cyle.phosphoglycerate kinase	taaffx.3058.1.s1_at	Transcript	moderately similar to ( 404)AT1G79550| Symbols: PGK | PGK (PHOSPHOGLYCERATE KINASE) | chr1:29929240-29931188 REVERSEmoderately similar to ( 416)PGKY_WHEAT gb|AJ612431;	0	0	0	0.024087	0.054677				1.1.1.2	PS.lightreaction.photosystem II.PSII polypeptide subunits
			1.3.3	PS.calvin cyle.phosphoglycerate kinase	taaffx.3058.1.s1_at	Transcript	moderately similar to ( 404)AT1G79550| Symbols: PGK | PGK (PHOSPHOGLYCERATE KINASE) | chr1:29929240-29931188 REVERSEmoderately similar to ( 416)PGKY_WHEAT gb|AJ612431;	0.084995	0.092745	0		0	0	0	0.024087	0.054677						1.1.40	PS.lightreaction.cyclic electron flow-chlororespiration	ta.9102.1.s1_at	Transcript	weakly similar to ( 122)AT3G15840| Symbols: PIFI | PIFI (POST-ILLUMINATION CHLOROPHYLL FLUORESCENCE INCREASE) | chr3:5356789-5358077 REVERSE gb|CA738151;	0	0	0.006523	0.037963	0.067913				1.1.40	PS.lightreaction.cyclic electron flow-chlororespiration	ta.9102.1.s1_at	Transcript	weakly similar to ( 122)AT3G15840| Symbols: PIFI | PIFI (POST-ILLUMINATION CHLOROPHYLL FLUORESCENCE INCREASE) | chr3:5356789-5358077 REVERSE gb|CA738151;	0	0	0.006523	0.037963	0.067913				1.1.1.2	PS.lightreaction.photosystem II.PSII polypeptide subunits
			1.1.40	PS.lightreaction.cyclic electron flow-chlororespiration	ta.9102.1.s1_at	Transcript	weakly similar to ( 122)AT3G15840| Symbols: PIFI | PIFI (POST-ILLUMINATION CHLOROPHYLL FLUORESCENCE INCREASE) | chr3:5356789-5358077 REVERSE gb|CA738151;	-0.013196	0	0		0	0	0.006523	0.037963	0.067913						1.1.40	PS.lightreaction.cyclic electron flow-chlororespiration	ta.28812.1.s1_at	Transcript	highly similar to ( 805)ATMG01320| Symbols: NAD2.2, NAD2, NAD2B | encodes subunit of mitochondrial NAD(P)H dehydrogenase that is trans-spliced from two precursors, NAD2A and NAD2B. | chrM:327890-333105 REVERSEhighly similar to ( 879)NU2M_OENBE gb|Y14435.1;	0	0	0	0.0492179	0.226928				1.1.40	PS.lightreaction.cyclic electron flow-chlororespiration	ta.28812.1.s1_at	Transcript	highly similar to ( 805)ATMG01320| Symbols: NAD2.2, NAD2, NAD2B | encodes subunit of mitochondrial NAD(P)H dehydrogenase that is trans-spliced from two precursors, NAD2A and NAD2B. | chrM:327890-333105 REVERSEhighly similar to ( 879)NU2M_OENBE gb|Y14435.1;	0	0	0	0.0492179	0.226928				1.1.1.2	PS.lightreaction.photosystem II.PSII polypeptide subunits
			1.1.40	PS.lightreaction.cyclic electron flow-chlororespiration	ta.28812.1.s1_at	Transcript	highly similar to ( 805)ATMG01320| Symbols: NAD2.2, NAD2, NAD2B | encodes subunit of mitochondrial NAD(P)H dehydrogenase that is trans-spliced from two precursors, NAD2A and NAD2B. | chrM:327890-333105 REVERSEhighly similar to ( 879)NU2M_OENBE gb|Y14435.1;	0	0.150231	0.0023561		0	0	0	0.0492179	0.226928						1.1.4	PS.lightreaction.ATP synthase	taaffx.4530.2.s1_at	Transcript	moderately similar to ( 229)ATCG00120| Symbols: ATPA | Encodes the ATPase alpha subunit, which is a subunit of ATP synthase and part of the CF1 portion which catalyzes the conversion of ADP to ATP using the proton motive force. This complex is located in the thylakoid membrane of the chloroplast. | chrC:9938-11461 REVERSEmoderately similar to ( 245)ATPA_WHEAT gb|CA685580;	0	0.013381	0.074991	0.157781	0.271671				1.1.4	PS.lightreaction.ATP synthase	taaffx.4530.2.s1_at	Transcript	moderately similar to ( 229)ATCG00120| Symbols: ATPA | Encodes the ATPase alpha subunit, which is a subunit of ATP synthase and part of the CF1 portion which catalyzes the conversion of ADP to ATP using the proton motive force. This complex is located in the thylakoid membrane of the chloroplast. | chrC:9938-11461 REVERSEmoderately similar to ( 245)ATPA_WHEAT gb|CA685580;	0	0.013381	0.074991	0.157781	0.271671				1.1.1.2	PS.lightreaction.photosystem II.PSII polypeptide subunits
			1.1.4	PS.lightreaction.ATP synthase	taaffx.4530.2.s1_at	Transcript	moderately similar to ( 229)ATCG00120| Symbols: ATPA | Encodes the ATPase alpha subunit, which is a subunit of ATP synthase and part of the CF1 portion which catalyzes the conversion of ADP to ATP using the proton motive force. This complex is located in the thylakoid membrane of the chloroplast. | chrC:9938-11461 REVERSEmoderately similar to ( 245)ATPA_WHEAT gb|CA685580;	0	0.066487	0.112617		0	0.013381	0.074991	0.157781	0.271671						1.3.1	PS.calvin cyle.rubisco large subunit	taaffx.128414.24.a1_s_at	Transcript	weakly similar to ( 116)ATCG00490| Symbols: RBCL | large subunit of RUBISCO. | chrC:54958-56397 FORWARDweakly similar to ( 115)RBL_SPIOL gb|CA722241;	0	0.020103	0.212303	0.320413	0.333353				1.3.1	PS.calvin cyle.rubisco large subunit	taaffx.128414.24.a1_s_at	Transcript	weakly similar to ( 116)ATCG00490| Symbols: RBCL | large subunit of RUBISCO. | chrC:54958-56397 FORWARDweakly similar to ( 115)RBL_SPIOL gb|CA722241;	0	0.020103	0.212303	0.320413	0.333353				1.1.1.2	PS.lightreaction.photosystem II.PSII polypeptide subunits
			1.3.1	PS.calvin cyle.rubisco large subunit	taaffx.128414.24.a1_s_at	Transcript	weakly similar to ( 116)ATCG00490| Symbols: RBCL | large subunit of RUBISCO. | chrC:54958-56397 FORWARDweakly similar to ( 115)RBL_SPIOL gb|CA722241;	-0.308332	0	0.299602		0	0.020103	0.212303	0.320413	0.333353						1.1.1.2	PS.lightreaction.photosystem II.PSII polypeptide subunits	ta.3252.1.s1_at	Transcript	gb|BJ209220;	0	0.469903	0.884183	1.17422	1.34425				1.1.4	PS.lightreaction.ATP synthase	ta.2650.1.s1_x_at	Transcript	nearly identical (1084)AT1G78900| Symbols: VHA-A | VHA-A; ATP binding / hydrogen ion transporting ATP synthase, rotational mechanism | chr1:29665356-29669468 FORWARDnearly identical (1112)VATA_HORVU VAR1 COG5048 COG5099 COG4886 gb|CK156172;	0.005284	0.021184	0.032604	0.036874	0.031664				1.2.7	PS.photorespiration.glycerate kinase
			1.1.1.2	PS.lightreaction.photosystem II.PSII polypeptide subunits	ta.3252.1.s1_at	Transcript	gb|BJ209220;	-0.103451	-0.182041	0		0	0.469903	0.884183	1.17422	1.34425						1.1.4	PS.lightreaction.ATP synthase	ta.2650.1.s1_x_at	Transcript	nearly identical (1084)AT1G78900| Symbols: VHA-A | VHA-A; ATP binding / hydrogen ion transporting ATP synthase, rotational mechanism | chr1:29665356-29669468 FORWARDnearly identical (1112)VATA_HORVU VAR1 COG5048 COG5099 COG4886 gb|CK156172;	0.005284	0.021184	0.032604	0.036874	0.031664				1.1.1.2	PS.lightreaction.photosystem II.PSII polypeptide subunits	ta.3252.1.s1_at	Transcript	gb|BJ209220;	0	0.469903	0.884183	1.17422	1.34425				1.2.5	PS.photorespiration.serine hydroxymethyltransferase
								differences between lines				the same profile for all three lines
								maintained				during the stress transient
								across the whole transient
[truncated: 8 more columns]

## Sheet: bin 2  major sugars
sorted for 50:90>>>			BinCode	BinName	id	type	description	Lahn:Cham1	Lahn:RIL2219	Cham1:RIL2219		82:90	74:90	66:90	58:90	50:90		sorted for 82:90>>>			BinCode	BinName	id	type	description	82:90	74:90	66:90	58:90	50:90		sorted for 74:90>>>		BinCode	BinName	id	type	description	82:90	74:90	66:90	58:90	50:90		sorted for binname>>		BinCode	BinName	id
			2.2.2.2	major CHO metabolism.degradation.starch.starch phosphorylase	ta.1197.1.s1_x_at	Transcript	nearly identical (1213)AT3G46970| Symbols: ATPHS2, PHS2 | ATPHS2/PHS2 (ALPHA-GLUCAN PHOSPHORYLASE 2); phosphorylase/ transferase, transferring glycosyl groups | chr3:17312610-17317096 REVERSEnearly identical (1443)PHSH_WHEAT VAR1 COG5048 MopB_Res-Cmplx1_Nad11-M COG4886 COG5099 SKN1 PRK08581 gb|AF275551.1;	0.01716	0.08604	0		0	-0.29916	-0.69485	-0.98021	-1.03917	39				2.2.1.3.3	major CHO metabolism.synthesis.starch.starch synthase	ta.250.1.s1_at	Transcript	moderately similar to ( 410)AT1G11720| Symbols: ATSS3 | ATSS3 (STARCH SYNTHASE 3); starch synthase/ transferase, transferring glycosyl groups | chr1:3952511-3956840 FORWARDmoderately similar to ( 428)SSY3_SOLTU gb|AF258608.1;	-0.029252	-0.128652	-0.256662	-0.362392	-0.381152	0.282051			2.2.2.2	major CHO metabolism.degradation.starch.starch phosphorylase	ta.1197.1.s1_x_at	Transcript	nearly identical (1213)AT3G46970| Symbols: ATPHS2, PHS2 | ATPHS2/PHS2 (ALPHA-GLUCAN PHOSPHORYLASE 2); phosphorylase/ transferase, transferring glycosyl groups | chr3:17312610-17317096 REVERSEnearly identical (1443)PHSH_WHEAT VAR1 COG5048 MopB_Res-Cmplx1_Nad11-M COG4886 COG5099 SKN1 PRK08581 gb|AF275551.1;	0	-0.29916	-0.69485	-0.98021	-1.03917	10			2.1.2.2	major CHO metabolism.degradation.starch.starch cleavage	taaffx.42783.1.a1_at
			2.2.1.3.2	major CHO metabolism.degradation.sucrose.invertases.cell wall	ta.7151.1.s1_x_at	Transcript	moderately similar to ( 473)AT1G55120| Symbols: ATCWINV3, ATFRUCT5 | ATFRUCT5 (BETA-FRUCTOFURANOSIDASE 5) | chr1:20570650-20572832 FORWARDhighly similar to ( 775)INV4_ORYSA gb|BJ321663;	0.517692	0.176932	-0.179602		0	-0.079398	-0.414118	-0.693418	-0.752708					2.2.2.2	major CHO metabolism.degradation.starch.starch phosphorylase	ta.1197.1.s1_x_at	Transcript	nearly identical (1213)AT3G46970| Symbols: ATPHS2, PHS2 | ATPHS2/PHS2 (ALPHA-GLUCAN PHOSPHORYLASE 2); phosphorylase/ transferase, transferring glycosyl groups | chr3:17312610-17317096 REVERSEnearly identical (1443)PHSH_WHEAT VAR1 COG5048 MopB_Res-Cmplx1_Nad11-M COG4886 COG5099 SKN1 PRK08581 gb|AF275551.1;	0	-0.29916	-0.69485	-0.98021	-1.03917				2.2.1.3.2	major CHO metabolism.degradation.sucrose.invertases.cell wall	ta.2789.2.s1_at	Transcript	moderately similar to ( 382)AT1G62660| Symbols: | beta-fructosidase (BFRUCT3) / beta-fructofuranosidase / invertase, vacuolar | chr1:23203614-23207180 FORWARDmoderately similar to ( 417)INVA_PHAAU VAR1 COG5048 gb|CK170981;	0	-0.244039	-0.479019	-0.622629	-0.601179	0.717949			2.2.1.3.1	major CHO metabolism.degradation.starch.starch cleavage	ta.16135.1.a1_at
			2.2.1.3.2	major CHO metabolism.degradation.sucrose.invertases.cell wall	ta.2789.2.s1_at	Transcript	moderately similar to ( 382)AT1G62660| Symbols: | beta-fructosidase (BFRUCT3) / beta-fructofuranosidase / invertase, vacuolar | chr1:23203614-23207180 FORWARDmoderately similar to ( 417)INVA_PHAAU VAR1 COG5048 gb|CK170981;	0.130585	0	-0.129485		0	-0.244039	-0.479019	-0.622629	-0.601179					2.2.1.3.2	major CHO metabolism.degradation.sucrose.invertases.cell wall	ta.7151.1.s1_x_at	Transcript	moderately similar to ( 473)AT1G55120| Symbols: ATCWINV3, ATFRUCT5 | ATFRUCT5 (BETA-FRUCTOFURANOSIDASE 5) | chr1:20570650-20572832 FORWARDhighly similar to ( 775)INV4_ORYSA gb|BJ321663;	0	-0.079398	-0.414118	-0.693418	-0.752708				2.2.1.3.2	major CHO metabolism.degradation.sucrose.invertases.cell wall	ta.2789.1.s1_at	Transcript	highly similar to ( 560)AT1G62660| Symbols: | beta-fructosidase (BFRUCT3) / beta-fructofuranosidase / invertase, vacuolar | chr1:23203614-23207180 FORWARDhighly similar to ( 621)INV1_MAIZE VAR1 COG5048 COG4886 MopB_Res-Cmplx1_Nad11-M COG5099 Merozoite_SPAM gb|AB029887.1;	0	-0.185334	-0.402024	-0.498394	-0.411554				2.2.1.4	major CHO metabolism.degradation.starch.starch cleavage	taaffx.68872.1.s1_at
			2.2.1.3.2	major CHO metabolism.degradation.sucrose.invertases.cell wall	ta.2789.1.s1_at	Transcript	highly similar to ( 560)AT1G62660| Symbols: | beta-fructosidase (BFRUCT3) / beta-fructofuranosidase / invertase, vacuolar | chr1:23203614-23207180 FORWARDhighly similar to ( 621)INV1_MAIZE VAR1 COG5048 COG4886 MopB_Res-Cmplx1_Nad11-M COG5099 Merozoite_SPAM gb|AB029887.1;	0.088929	0	-0.066059		0	-0.185334	-0.402024	-0.498394	-0.411554					2.2.1.3.2	major CHO metabolism.degradation.sucrose.invertases.cell wall	ta.2789.2.s1_at	Transcript	moderately similar to ( 382)AT1G62660| Symbols: | beta-fructosidase (BFRUCT3) / beta-fructofuranosidase / invertase, vacuolar | chr1:23203614-23207180 FORWARDmoderately similar to ( 417)INVA_PHAAU VAR1 COG5048 gb|CK170981;	0	-0.244039	-0.479019	-0.622629	-0.601179				2.2.1.3.3	major CHO metabolism.synthesis.starch.starch synthase	ta.250.1.s1_at	Transcript	moderately similar to ( 410)AT1G11720| Symbols: ATSS3 | ATSS3 (STARCH SYNTHASE 3); starch synthase/ transferase, transferring glycosyl groups | chr1:3952511-3956840 FORWARDmoderately similar to ( 428)SSY3_SOLTU gb|AF258608.1;	-0.029252	-0.128652	-0.256662	-0.362392	-0.381152				2.2.2.1	major CHO metabolism.degradation.starch.starch cleavage	ta.10281.1.s1_a_at
			2.2.1.3.3	major CHO metabolism.synthesis.starch.starch synthase	ta.250.1.s1_at	Transcript	moderately similar to ( 410)AT1G11720| Symbols: ATSS3 | ATSS3 (STARCH SYNTHASE 3); starch synthase/ transferase, transferring glycosyl groups | chr1:3952511-3956840 FORWARDmoderately similar to ( 428)SSY3_SOLTU gb|AF258608.1;	0.187574	0.001014	-0.100054		-0.029252	-0.128652	-0.256662	-0.362392	-0.381152					2.2.1.3.2	major CHO metabolism.degradation.sucrose.invertases.cell wall	ta.2789.1.s1_at	Transcript	highly similar to ( 560)AT1G62660| Symbols: | beta-fructosidase (BFRUCT3) / beta-fructofuranosidase / invertase, vacuolar | chr1:23203614-23207180 FORWARDhighly similar to ( 621)INV1_MAIZE VAR1 COG5048 COG4886 MopB_Res-Cmplx1_Nad11-M COG5099 Merozoite_SPAM gb|AB029887.1;	0	-0.185334	-0.402024	-0.498394	-0.411554				2.2.1.3.2	major CHO metabolism.degradation.sucrose.invertases.cell wall	ta.7151.1.s1_x_at	Transcript	moderately similar to ( 473)AT1G55120| Symbols: ATCWINV3, ATFRUCT5 | ATFRUCT5 (BETA-FRUCTOFURANOSIDASE 5) | chr1:20570650-20572832 FORWARDhighly similar to ( 775)INV4_ORYSA gb|BJ321663;	0	-0.079398	-0.414118	-0.693418	-0.752708				2.2.2.2	major CHO metabolism.degradation.starch.starch phosphorylase	ta.1197.1.s1_x_at
			2.1.2.2	major CHO metabolism.synthesis.sucrose.FBPase	ta.1166.2.s1_at	Transcript	moderately similar to ( 244)AT1G43670| Symbols: | fructose-1,6-bisphosphatase, putative / D-fructose-1,6-bisphosphate 1-phosphohydrolase, putative / FBPase, putative | chr1:16470624-16472787 FORWARDmoderately similar to ( 260)F16P2_SACHY gb|CD894372;	-0.001146	-0.011986	0		0	-0.039725	-0.117515	-0.209015	-0.323145					2.1.2.2	major CHO metabolism.synthesis.sucrose.FBPase	ta.1166.2.s1_at	Transcript	moderately similar to ( 244)AT1G43670| Symbols: | fructose-1,6-bisphosphatase, putative / D-fructose-1,6-bisphosphate 1-phosphohydrolase, putative / FBPase, putative | chr1:16470624-16472787 FORWARDmoderately similar to ( 260)F16P2_SACHY gb|CD894372;	0	-0.039725	-0.117515	-0.209015	-0.323145				2.1.2.2	major CHO metabolism.synthesis.sucrose.FBPase	ta.1166.2.s1_at	Transcript	moderately similar to ( 244)AT1G43670| Symbols: | fructose-1,6-bisphosphatase, putative / D-fructose-1,6-bisphosphate 1-phosphohydrolase, putative / FBPase, putative | chr1:16470624-16472787 FORWARDmoderately similar to ( 260)F16P2_SACHY gb|CD894372;	0	-0.039725	-0.117515	-0.209015	-0.323145				2.1.2.4	major CHO metabolism.degradation.sucrose.fructokinase	ta.6825.1.s1_at
			2.1.1.3	major CHO metabolism.synthesis.starch.starch synthase	ta.25528.1.s1_at	Transcript	moderately similar to ( 251)AT1G11720| Symbols: ATSS3 | ATSS3 (STARCH SYNTHASE 3); starch synthase/ transferase, transferring glycosyl groups | chr1:3952511-3956840 FORWARDmoderately similar to ( 265)SSY3_SOLTUVAR1 gb|CD374000;	0.042851	0	-0.048461		0	-0.006417	-0.074237	-0.160427	-0.278117					2.1.1.3	major CHO metabolism.synthesis.starch.starch synthase	ta.25528.1.s1_at	Transcript	moderately similar to ( 251)AT1G11720| Symbols: ATSS3 | ATSS3 (STARCH SYNTHASE 3); starch synthase/ transferase, transferring glycosyl groups | chr1:3952511-3956840 FORWARDmoderately similar to ( 265)SSY3_SOLTUVAR1 gb|CD374000;	0	-0.006417	-0.074237	-0.160427	-0.278117				2.1.2.3	major CHO metabolism.synthesis.starch.starch branching	ta.39.2.s1_at	Transcript	highly similar to ( 553)AT5G03650| Symbols: SBE2.2 | SBE2.2 (STARCH BRANCHING ENZYME 2.2); 1,4-alpha-glucan branching enzyme | chr5:931923-937469 FORWARDhighly similar to ( 885)GLGB_ORYSAVAR1 COG5048 COG4886 gb|AF286317.1;	0	-0.033933	-0.110033	-0.165513	-0.198353				2.1.2.1	major CHO metabolism.degradation.sucrose.fructokinase	ta.10107.2.s1_a_at
			2.1.2.2	major CHO metabolism.degradation.starch.starch cleavage	taaffx.42783.1.a1_at	Transcript	moderately similar to ( 227)AT4G00490| Symbols: BMY9, BAM2 | BAM2/BMY9 (BETA-AMYLASE 2); beta-amylase | chr4:222422-224862 FORWARDweakly similar to ( 133)AMYB_WHEAT gb|BQ169241;	0	-0.089401	-0.059141		0	0	-0.071283	-0.161573	-0.263783					2.1.2.2	major CHO metabolism.degradation.starch.starch cleavage	taaffx.42783.1.a1_at	Transcript	moderately similar to ( 227)AT4G00490| Symbols: BMY9, BAM2 | BAM2/BMY9 (BETA-AMYLASE 2); beta-amylase | chr4:222422-224862 FORWARDweakly similar to ( 133)AMYB_WHEAT gb|BQ169241;	0	0	-0.071283	-0.161573	-0.263783				2.2.2.1	major CHO metabolism.degradation.sucrose.invertases.cell wall	ta.26928.1.s1_x_at	Transcript	weakly similar to ( 106)INV4_ORYSA gb|CD454795;	0	-0.026816	-0.100126	-0.169126	-0.252956				2.2.1.3.1	major CHO metabolism.degradation.sucrose.fructokinase	ta.10107.2.s1_x_at
			2.2.2.1	major CHO metabolism.degradation.sucrose.invertases.cell wall	ta.26928.1.s1_x_at	Transcript	weakly similar to ( 106)INV4_ORYSA gb|CD454795;	0	0	-0.027256		0	-0.026816	-0.100126	-0.169126	-0.252956					2.2.2.1	major CHO metabolism.degradation.sucrose.invertases.cell wall	ta.26928.1.s1_x_at	Transcript	weakly similar to ( 106)INV4_ORYSA gb|CD454795;	0	-0.026816	-0.100126	-0.169126	-0.252956				2.1.2.3	major CHO metabolism.synthesis.starch.transporter	ta.1052.2.s1_at	Transcript	weakly similar to ( 130)AT3G08580| Symbols: AAC1 | AAC1 (ADP/ATP CARRIER 1); binding | chr3:2605712-2607036 REVERSEweakly similar to ( 127)ADT1_GOSHI gb|BJ229936;	0	-0.024511	-0.068881	-0.098741	-0.107881				2.2.1.99	major CHO metabolism.degradation.sucrose.hexokinase	ta.3748.1.a1_at
			2.2.1.3.2	major CHO metabolism.synthesis.starch.starch branching	ta.28697.2.s1_a_at	Transcript	nearly identical (1255)AT5G03650| Symbols: SBE2.2 | SBE2.2 (STARCH BRANCHING ENZYME 2.2); 1,4-alpha-glucan branching enzyme | chr5:931923-937469 FORWARDnearly identical (1286)GLGB_MAIZE gb|AF338432.1;	0.07782	0	-0.069		0	0	-0.06842	-0.15056	-0.24916					2.2.1.3.2	major CHO metabolism.synthesis.starch.starch branching	ta.28697.2.s1_a_at	Transcript	nearly identical (1255)AT5G03650| Symbols: SBE2.2 | SBE2.2 (STARCH BRANCHING ENZYME 2.2); 1,4-alpha-glucan branching enzyme | chr5:931923-937469 FORWARDnearly identical (1286)GLGB_MAIZE gb|AF338432.1;	0	0	-0.06842	-0.15056	-0.24916				2.1.1.3	major CHO metabolism.synthesis.starch.starch synthase	ta.25528.1.s1_at	Transcript	moderately similar to ( 251)AT1G11720| Symbols: ATSS3 | ATSS3 (STARCH SYNTHASE 3); starch synthase/ transferase, transferring glycosyl groups | chr1:3952511-3956840 FORWARDmoderately similar to ( 265)SSY3_SOLTUVAR1 gb|CD374000;	0	-0.006417	-0.074237	-0.160427	-0.278117				2.2.1.3.2	major CHO metabolism.degradation.sucrose.invertases.cell wall	ta.7151.1.s1_x_at
			2.1.2.3	major CHO metabolism.synthesis.starch.starch branching	ta.39.2.s1_at	Transcript	highly similar to ( 553)AT5G03650| Symbols: SBE2.2 | SBE2.2 (STARCH BRANCHING ENZYME 2.2); 1,4-alpha-glucan branching enzyme | chr5:931923-937469 FORWARDhighly similar to ( 885)GLGB_ORYSAVAR1 COG5048 COG4886 gb|AF286317.1;	0	0.029092	0.043912		0	-0.033933	-0.110033	-0.165513	-0.198353					2.1.2.3	major CHO metabolism.synthesis.starch.starch branching	ta.39.2.s1_at	Transcript	highly similar to ( 553)AT5G03650| Symbols: SBE2.2 | SBE2.2 (STARCH BRANCHING ENZYME 2.2); 1,4-alpha-glucan branching enzyme | chr5:931923-937469 FORWARDhighly similar to ( 885)GLGB_ORYSAVAR1 COG5048 COG4886 gb|AF286317.1;	0	-0.033933	-0.110033	-0.165513	-0.198353				2.1.2.2	major CHO metabolism.degradation.starch.starch cleavage	taaffx.42783.1.a1_at	Transcript	moderately similar to ( 227)AT4G00490| Symbols: BMY9, BAM2 | BAM2/BMY9 (BETA-AMYLASE 2); beta-amylase | chr4:222422-224862 FORWARDweakly similar to ( 133)AMYB_WHEAT gb|BQ169241;	0	0	-0.071283	-0.161573	-0.263783				2.2.1.3.2	major CHO metabolism.degradation.sucrose.invertases.cell wall	ta.2789.2.s1_at
			2.1.2.3	major CHO metabolism.synthesis.starch.transporter	ta.1052.2.s1_at	Transcript	weakly similar to ( 130)AT3G08580| Symbols: AAC1 | AAC1 (ADP/ATP CARRIER 1); binding | chr3:2605712-2607036 REVERSEweakly similar to ( 127)ADT1_GOSHI gb|BJ229936;	0	-0.037679	-0.038149		0	-0.024511	-0.068881	-0.098741	-0.107881					2.1.2.3	major CHO metabolism.synthesis.starch.transporter	ta.1052.2.s1_at	Transcript	weakly similar to ( 130)AT3G08580| Symbols: AAC1 | AAC1 (ADP/ATP CARRIER 1); binding | chr3:2605712-2607036 REVERSEweakly similar to ( 127)ADT1_GOSHI gb|BJ229936;	0	-0.024511	-0.068881	-0.098741	-0.107881				2.2.1.3.2	major CHO metabolism.synthesis.starch.starch branching	ta.28697.2.s1_a_at	Transcript	nearly identical (1255)AT5G03650| Symbols: SBE2.2 | SBE2.2 (STARCH BRANCHING ENZYME 2.2); 1,4-alpha-glucan branching enzyme | chr5:931923-937469 FORWARDnearly identical (1286)GLGB_MAIZE gb|AF338432.1;	0	0	-0.06842	-0.15056	-0.24916				2.2.1.3.2	major CHO metabolism.degradation.sucrose.invertases.cell wall	ta.2789.1.s1_at
			2.1.2.5	major CHO metabolism.degradation.sucrose.invertases.cell wall	ta.3475.2.s1_at	Transcript	moderately similar to ( 224)AT1G62660| Symbols: | beta-fructosidase (BFRUCT3) / beta-fructofuranosidase / invertase, vacuolar | chr1:23203614-23207180 FORWARDmoderately similar to ( 234)INV1_MAIZE gb|BJ222138;	0.615929	0.109689	-0.431419		0.020927	0	0	0	-0.080817					2.2.1.3.2	major CHO metabolism.synthesis.starch.debranching	ta.2773.1.s1_at	Transcript	nearly identical (1073)AT2G39930| Symbols: ATISA1, ISA1 | ATISA1/ISA1 (ISOAMYLASE 1); alpha-amylase/ isoamylase | chr2:16673156-16679261 FORWARD VAR1 COG5048 COG4886 COG5099 PRK08581 MopB_Res-Cmplx1_Nad11-M gb|AF548380.1;	0	0	0	0	-0.05395				2.1.2.5	major CHO metabolism.degradation.sucrose.invertases.cell wall	ta.3475.2.s1_at	Transcript	moderately similar to ( 224)AT1G62660| Symbols: | beta-fructosidase (BFRUCT3) / beta-fructofuranosidase / invertase, vacuolar | chr1:23203614-23207180 FORWARDmoderately similar to ( 234)INV1_MAIZE gb|BJ222138;	0.020927	0	0	0	-0.080817				2.2.2.1	major CHO metabolism.degradation.sucrose.invertases.cell wall	ta.26928.1.s1_x_at
			2.2.1.3.2	major CHO metabolism.synthesis.starch.debranching	ta.2773.1.s1_at	Transcript	nearly identical (1073)AT2G39930| Symbols: ATISA1, ISA1 | ATISA1/ISA1 (ISOAMYLASE 1); alpha-amylase/ isoamylase | chr2:16673156-16679261 FORWARD VAR1 COG5048 COG4886 COG5099 PRK08581 MopB_Res-Cmplx1_Nad11-M gb|AF548380.1;	0	0	-0.016592		0	0	0	0	-0.05395					2.1.2.4	major CHO metabolism.degradation.sucrose.fructokinase	ta.6825.1.s1_at	Transcript	moderately similar to ( 445)AT2G31390| Symbols: | pfkB-type carbohydrate kinase family protein | chr2:13390712-13393193 REVERSEhighly similar to ( 556)SCRK1_ORYSAVAR1 gb|BJ230319;	0	0	0	0	0.013209				2.2.1.3.2	major CHO metabolism.synthesis.starch.debranching	ta.2773.1.s1_at	Transcript	nearly identical (1073)AT2G39930| Symbols: ATISA1, ISA1 | ATISA1/ISA1 (ISOAMYLASE 1); alpha-amylase/ isoamylase | chr2:16673156-16679261 FORWARD VAR1 COG5048 COG4886 COG5099 PRK08581 MopB_Res-Cmplx1_Nad11-M gb|AF548380.1;	0	0	0	0	-0.05395				2.1.2.5	major CHO metabolism.degradation.sucrose.invertases.cell wall	ta.3475.2.s1_at
			2.1.2.4	major CHO metabolism.degradation.sucrose.fructokinase	ta.6825.1.s1_at	Transcript	moderately similar to ( 445)AT2G31390| Symbols: | pfkB-type carbohydrate kinase family protein | chr2:13390712-13393193 REVERSEhighly similar to ( 556)SCRK1_ORYSAVAR1 gb|BJ230319;	-0.022368	0	0.037758		0	0	0	0	0.013209					2.2.1.1	major CHO metabolism.degradation.sucrose.invertases.cell wall	ta.9641.1.a1_a_at	Transcript	very weakly similar to (81.6)AT1G55120| Symbols: ATCWINV3, ATFRUCT5 | ATFRUCT5 (BETA-FRUCTOFURANOSIDASE 5) | chr1:20570650-20572832 FORWARDweakly similar to ( 105)INV7_ORYSA gb|BJ247599;	0	0.093027	0.202047	0.203697	0.022927				2.1.2.4	major CHO metabolism.degradation.sucrose.fructokinase	ta.6825.1.s1_at	Transcript	moderately similar to ( 445)AT2G31390| Symbols: | pfkB-type carbohydrate kinase family protein | chr2:13390712-13393193 REVERSEhighly similar to ( 556)SCRK1_ORYSAVAR1 gb|BJ230319;	0	0	0	0	0.013209				2.2.1.1	major CHO metabolism.degradation.sucrose.invertases.cell wall	ta.9641.1.a1_a_at
			2.2.1.1	major CHO metabolism.degradation.sucrose.invertases.cell wall	ta.9641.1.a1_a_at	Transcript	very weakly similar to (81.6)AT1G55120| Symbols: ATCWINV3, ATFRUCT5 | ATFRUCT5 (BETA-FRUCTOFURANOSIDASE 5) | chr1:20570650-20572832 FORWARDweakly similar to ( 105)INV7_ORYSA gb|BJ247599;	0.980314	0.738694	-0.088374		0	0.093027	0.202047	0.203697	0.022927					2.2.1.3.2	major CHO metabolism.degradation.sucrose.invertases.cell wall	ta.9765.1.s1_x_at	Transcript	moderately similar to ( 237)AT3G52600| Symbols: ATCWINV2 | ATCWINV2 (ARABIDOPSIS THALIANA CELL WALL INVERTASE 2); hydrolase, hydrolyzing O-glycosyl compounds | chr3:19518058-19519811 REVERSEmoderately similar to ( 321)INV1_ORYSA gb|BQ743321;	0	0	0.018031	0.042941	0.029111				2.2.1.3.2	major CHO metabolism.degradation.sucrose.invertases.cell wall	ta.9765.1.s1_x_at	Transcript	moderately similar to ( 237)AT3G52600| Symbols: ATCWINV2 | ATCWINV2 (ARABIDOPSIS THALIANA CELL WALL INVERTASE 2); hydrolase, hydrolyzing O-glycosyl compounds | chr3:19518058-19519811 REVERSEmoderately similar to ( 321)INV1_ORYSA gb|BQ743321;	0	0	0.018031	0.042941	0.029111				2.2.1.3.2	major CHO metabolism.degradation.sucrose.invertases.cell wall	ta.9765.1.s1_x_at
			2.2.1.3.2	major CHO metabolism.degradation.sucrose.invertases.cell wall	ta.9765.1.s1_x_at	Transcript	moderately similar to ( 237)AT3G52600| Symbols: ATCWINV2 | ATCWINV2 (ARABIDOPSIS THALIANA CELL WALL INVERTASE 2); hydrolase, hydrolyzing O-glycosyl compounds | chr3:19518058-19519811 REVERSEmoderately similar to ( 321)INV1_ORYSA gb|BQ743321;	-0.018458	0	0.050008		0	0	0.018031	0.042941	0.029111					2.2.1.3.2	major CHO metabolism.synthesis.sucrose.FBPase	ta.28890.1.a1_s_at	Transcript	moderately similar to ( 215)AT1G43670| Symbols: | fructose-1,6-bisphosphatase, putative / D-fructose-1,6-bisphosphate 1-phosphohydrolase, putative / FBPase, putative | chr1:16470624-16472787 FORWARDmoderately similar to ( 219)F16P2_ORYSA gb|CA686703;	0	0.009345	0.036825	0.055455	0.031855				2.2.1.3.2	major CHO metabolism.synthesis.starch.AGPase	ta.6869.1.s1_at	Transcript	highly similar to ( 784)AT5G48300| Symbols: APS1, ADG1 | ADG1 (ADP GLUCOSE PYROPHOSPHORYLASE SMALL SUBUNIT 1); glucose-1-phosphate adenylyltransferase | chr5:19587552-19589783 FORWARDhighly similar to ( 800)GLGS_HORVU gb|CD885283;	0	0	0.010371	0.036231	0.071141				2.1.1.1	major CHO metabolism.degradation.sucrose.invertases.cell wall	ta.30950.1.a1_x_at
			2.2.1.3.2	major CHO metabolism.synthesis.sucrose.FBPase	ta.28890.1.a1_s_at	Transcript	moderately similar to ( 215)AT1G43670| Symbols: | fructose-1,6-bisphosphatase, putative / D-fructose-1,6-bisphosphate 1-phosphohydrolase, putative / FBPase, putative | chr1:16470624-16472787 FORWARDmoderately similar to ( 219)F16P2_ORYSA gb|CA686703;	-0.000559	-0.052289	-0.022219		0	0.009345	0.036825	0.055455	0.031855					2.1.1.3	major CHO metabolism.synthesis.sucrose.SPS	ta.20568.1.s1_at	Transcript	moderately similar to ( 236)AT4G10120| Symbols: ATSPS4F | ATSPS4F | chr4:6315029-6319781 FORWARDmoderately similar to ( 223)SPS_SOLTUVAR1 gb|BT009472.1;	0	0.032085	0.058785	0.065805	0.046625				2.2.2.1	major CHO metabolism.degradation.starch.starch cleavage	ta.10281.1.s1_a_at	Transcript	weakly similar to ( 150)AT4G25000| Symbols: ATAMY1, AMY1 | AMY1/ATAMY1 (ALPHA-AMYLASE-LIKE); alpha-amylase | chr4:12852119-12853835 REVERSEmoderately similar to ( 260)AMY1_HORVU gb|BQ169398;	0	0	0.141426	0.250486	0.264176				2.2.1.1	major CHO metabolism.degradation.sucrose.invertases.neutral	ta.5622.2.s1_at
			2.1.1.3	major CHO metabolism.synthesis.sucrose.SPS	ta.20568.1.s1_at	Transcript	moderately similar to ( 236)AT4G10120| Symbols: ATSPS4F | ATSPS4F | chr4:6315029-6319781 FORWARDmoderately similar to ( 223)SPS_SOLTUVAR1 gb|BT009472.1;	-0.047418	-0.054258	0		0	0.032085	0.058785	0.065805	0.046625					2.2.1.3.2	major CHO metabolism.synthesis.starch.AGPase	ta.6869.1.s1_at	Transcript	highly similar to ( 784)AT5G48300| Symbols: APS1, ADG1 | ADG1 (ADP GLUCOSE PYROPHOSPHORYLASE SMALL SUBUNIT 1); glucose-1-phosphate adenylyltransferase | chr5:19587552-19589783 FORWARDhighly similar to ( 800)GLGS_HORVU gb|CD885283;	0	0	0.010371	0.036231	0.071141				2.2.1.3.3	major CHO metabolism.degradation.sucrose.invertases.neutral	ta.21092.1.s1_at	Transcript	highly similar to ( 765)AT1G22650| Symbols: | beta-fructofuranosidase, putative / invertase, putative / saccharase, putative / beta-fructosidase, putative | chr1:8013518-8015636 REVERSEVAR1 COG5048 gb|CA650885;	0	0	0.06861	0.17689	0.30619				2.2.1.1	major CHO metabolism.degradation.sucrose.invertases.neutral	taaffx.22869.1.s1_at
			2.1.1.1	major CHO metabolism.degradation.sucrose.invertases.cell wall	ta.30950.1.a1_x_at	Transcript	weakly similar to ( 112)AT1G55120| Symbols: ATCWINV3, ATFRUCT5 | ATFRUCT5 (BETA-FRUCTOFURANOSIDASE 5) | chr1:20570650-20572832 FORWARDweakly similar to ( 167)INV7_ORYSA gb|BJ219294;	0.383618	0.266968	-0.051488		0.047467	0.082397	0.120677	0.123017	0.057177					2.1.2.1	major CHO metabolism.degradation.sucrose.fructokinase	ta.10107.2.s1_a_at	Transcript	moderately similar to ( 205)AT2G31390| Symbols: | pfkB-type carbohydrate kinase family protein | chr2:13390712-13393193 REVERSEmoderately similar to ( 250)SCRK1_ORYSAVAR1 gb|CA638683;	0	0.02118	0.06554	0.09233	0.09267				2.2.1.3.1	major CHO metabolism.degradation.sucrose.invertases.neutral	taaffx.123812.1.s1_s_at	Transcript	weakly similar to ( 170)AT1G72000| Symbols: | beta-fructofuranosidase, putative / invertase, putative / saccharase, putative / beta-fructosidase, putative | chr1:27106939-27109325 FORWARD gb|CA658075;	0	0	0.083141	0.236431	0.425101				2.2.1.3.3	major CHO metabolism.degradation.sucrose.invertases.neutral	ta.21092.1.s1_at
			2.2.1.3.2	major CHO metabolism.synthesis.starch.AGPase	ta.6869.1.s1_at	Transcript	highly similar to ( 784)AT5G48300| Symbols: APS1, ADG1 | ADG1 (ADP GLUCOSE PYROPHOSPHORYLASE SMALL SUBUNIT 1); glucose-1-phosphate adenylyltransferase | chr5:19587552-19589783 FORWARDhighly similar to ( 800)GLGS_HORVU gb|CD885283;	0	0.083325	0.062555		0	0	0.010371	0.036231	0.071141					2.2.1.1	major CHO metabolism.degradation.sucrose.invertases.neutral	ta.5622.2.s1_at	Transcript	moderately similar to ( 409)AT5G22510| Symbols: | beta-fructofuranosidase, putative / invertase, putative / saccharase, putative / beta-fructosidase, putative | chr5:7474977-7477482 REVERSE gb|BJ245815;	0	0.025085	0.078765	0.122415	0.123615				2.2.1.5	major CHO metabolism.degradation.sucrose.invertases.vacuolar	ta.11114.1.a1_at	Transcript	very weakly similar to ( 100)AT1G12240| Symbols: ATBETAFRUCT4, VAC-INV | ATBETAFRUCT4/VAC-INV (VACUOLAR INVERTASE); beta-fructofuranosidase/ hydrolase, hydrolyzing O-glycosyl compounds | chr1:4153697-4157455 FORWARDweakly similar to ( 128)INV1_MAIZE gb|BQ169408;	0	0	0.24921	0.56324	0.9282				2.2.1.3.1	major CHO metabolism.degradation.sucrose.invertases.neutral	taaffx.123812.1.s1_s_at
			2.1.2.1	major CHO metabolism.degradation.sucrose.fructokinase	ta.10107.2.s1_a_at	Transcript	moderately similar to ( 205)AT2G31390| Symbols: | pfkB-type carbohydrate kinase family protein | chr2:13390712-13393193 REVERSEmoderately similar to ( 250)SCRK1_ORYSAVAR1 gb|CA638683;	0.033302	0.027542	0		0	0.02118	0.06554	0.09233	0.09267					2.2.1.3.1	major CHO metabolism.degradation.sucrose.fructokinase	ta.10107.2.s1_x_at	Transcript	moderately similar to ( 205)AT2G31390| Symbols: | pfkB-type carbohydrate kinase family protein | chr2:13390712-13393193 REVERSEmoderately similar to ( 250)SCRK1_ORYSAVAR1 gb|CA638683;	0	0.032266	0.088886	0.124946	0.131686				2.2.1.3.2	major CHO metabolism.synthesis.sucrose.FBPase	ta.28890.1.a1_s_at	Transcript	moderately similar to ( 215)AT1G43670| Symbols: | fructose-1,6-bisphosphatase, putative / D-fructose-1,6-bisphosphate 1-phosphohydrolase, putative / FBPase, putative | chr1:16470624-16472787 FORWARDmoderately similar to ( 219)F16P2_ORYSA gb|CA686703;	0	0.009345	0.036825	0.055455	0.031855	18			2.2.2.1	major CHO metabolism.degradation.sucrose.invertases.vacuolar	taaffx.111578.1.s1_at
			2.2.1.1	major CHO metabolism.degradation.sucrose.invertases.neutral	ta.5622.2.s1_at	Transcript	moderately similar to ( 409)AT5G22510| Symbols: | beta-fructofuranosidase, putative / invertase, putative / saccharase, putative / beta-fructosidase, putative | chr5:7474977-7477482 REVERSE gb|BJ245815;	0	0.036232	0.003062		0	0.025085	0.078765	0.122415	0.123615					2.2.2.1	major CHO metabolism.degradation.sucrose.misc	taaffx.121602.1.s1_x_at	Transcript	weakly similar to ( 168)AT4G26620| Symbols: | sucrase-related | chr4:13427605-13429883 REVERSE gb|BQ605749;	0	0.041643	0.120653	0.185643	0.184853				2.2.1.99	major CHO metabolism.degradation.sucrose.hexokinase	ta.3748.1.a1_at	Transcript	weakly similar to ( 149)AT4G29130| Symbols: GIN2, HXK1, ATHXK1 | ATHXK1 (GLUCOSE INSENSITIVE 2); ATP binding / hexokinase | chr4:14352344-14354871 REVERSEmoderately similar to ( 201)HXK8_ORYSA gb|BJ253305;	0	0.021039	0.101529	0.161609	0.194049				2.2.1.5	major CHO metabolism.degradation.sucrose.invertases.vacuolar	ta.26257.1.a1_at
			2.2.1.3.1	major CHO metabolism.degradation.sucrose.fructokinase	ta.10107.2.s1_x_at	Transcript	moderately similar to ( 205)AT2G31390| Symbols: | pfkB-type carbohydrate kinase family protein | chr2:13390712-13393193 REVERSEmoderately similar to ( 250)SCRK1_ORYSAVAR1 gb|CA638683;	0.038554	0.039714	0		0	0.032266	0.088886	0.124946	0.131686					2.2.1.99	major CHO metabolism.degradation.sucrose.hexokinase	ta.3748.1.a1_at	Transcript	weakly similar to ( 149)AT4G29130| Symbols: GIN2, HXK1, ATHXK1 | ATHXK1 (GLUCOSE INSENSITIVE 2); ATP binding / hexokinase | chr4:14352344-14354871 REVERSEmoderately similar to ( 201)HXK8_ORYSA gb|BJ253305;	0	0.021039	0.101529	0.161609	0.194049				2.1.2.1	major CHO metabolism.degradation.sucrose.fructokinase	ta.10107.2.s1_a_at	Transcript	moderately similar to ( 205)AT2G31390| Symbols: | pfkB-type carbohydrate kinase family protein | chr2:13390712-13393193 REVERSEmoderately similar to ( 250)SCRK1_ORYSAVAR1 gb|CA638683;	0	0.02118	0.06554	0.09233	0.09267				2.2.1.5	major CHO metabolism.degradation.sucrose.invertases.vacuolar	ta.11114.1.a1_at
			2.2.1.1	major CHO metabolism.degradation.sucrose.invertases.neutral	taaffx.22869.1.s1_at	Transcript	moderately similar to ( 429)AT1G56560| Symbols: | beta-fructofuranosidase, putative / invertase, putative / saccharase, putative / beta-fructosidase, putative | chr1:21196258-21198613 FORWARD gb|CA693026;	0	0.003982	0.022232		0.009865	0.068085	0.118955	0.152555	0.143855					2.2.2.1	major CHO metabolism.degradation.starch.starch cleavage	ta.10281.1.s1_a_at	Transcript	weakly similar to ( 150)AT4G25000| Symbols: ATAMY1, AMY1 | AMY1/ATAMY1 (ALPHA-AMYLASE-LIKE); alpha-amylase | chr4:12852119-12853835 REVERSEmoderately similar to ( 260)AMY1_HORVU gb|BQ169398;	0	0	0.141426	0.250486	0.264176				2.2.1.1	major CHO metabolism.degradation.sucrose.invertases.neutral	ta.5622.2.s1_at	Transcript	moderately similar to ( 409)AT5G22510| Symbols: | beta-fructofuranosidase, putative / invertase, putative / saccharase, putative / beta-fructosidase, putative | chr5:7474977-7477482 REVERSE gb|BJ245815;	0	0.025085	0.078765	0.122415	0.123615				2.2.2.1	major CHO metabolism.degradation.sucrose.misc	taaffx.121602.1.s1_x_at
			2.2.1.3.1	major CHO metabolism.degradation.starch.starch cleavage	ta.16135.1.a1_at	Transcript	very weakly similar to (87.4)AT4G17090| Symbols: BMY8, BAM3, CT-BMY | CT-BMY (BETA-AMYLASE 3, BETA-AMYLASE 8); beta-amylase | chr4:9605282-9607266 REVERSE gb|CK212539;	0.113629	-0.056359	-0.228059		0.091004	0.166924	0.205234	0.210914	0.181894					2.2.2.1	major CHO metabolism.degradation.sucrose.invertases.vacuolar	taaffx.111578.1.s1_at	Transcript	moderately similar to ( 223)AT1G62660| Symbols: | beta-fructosidase (BFRUCT3) / beta-fructofuranosidase / invertase, vacuolar | chr1:23203614-23207180 FORWARDmoderately similar to ( 287)INV1_MAIZE gb|CA646526;	0	0.02992	0.21597	0.31881	0.30229				2.2.2.1	major CHO metabolism.degradation.sucrose.invertases.vacuolar	taaffx.111578.1.s1_at	Transcript	moderately similar to ( 223)AT1G62660| Symbols: | beta-fructosidase (BFRUCT3) / beta-fructofuranosidase / invertase, vacuolar | chr1:23203614-23207180 FORWARDmoderately similar to ( 287)INV1_MAIZE gb|CA646526;	0	0.02992	0.21597	0.31881	0.30229				2.2.1.3.1	major CHO metabolism.degradation.sucrose.Susy	ta.11152.2.a1_a_at
			2.2.2.1	major CHO metabolism.degradation.sucrose.misc	taaffx.121602.1.s1_x_at	Transcript	weakly similar to ( 168)AT4G26620| Symbols: | sucrase-related | chr4:13427605-13429883 REVERSE gb|BQ605749;	0.01975	0.0819	0.01298		0	0.041643	0.120653	0.185643	0.184853					2.2.1.3.3	major CHO metabolism.degradation.sucrose.invertases.neutral	ta.21092.1.s1_at	Transcript	highly similar to ( 765)AT1G22650| Symbols: | beta-fructofuranosidase, putative / invertase, putative / saccharase, putative / beta-fructosidase, putative | chr1:8013518-8015636 REVERSEVAR1 COG5048 gb|CA650885;	0	0	0.06861	0.17689	0.30619				2.1.1.3	major CHO metabolism.synthesis.sucrose.SPS	ta.20568.1.s1_at	Transcript	moderately similar to ( 236)AT4G10120| Symbols: ATSPS4F | ATSPS4F | chr4:6315029-6319781 FORWARDmoderately similar to ( 223)SPS_SOLTUVAR1 gb|BT009472.1;	0	0.032085	0.058785	0.065805	0.046625				2.2.1.5	major CHO metabolism.degradation.sucrose.Susy	ta.11152.3.s1_at
			2.2.1.99	major CHO metabolism.degradation.sucrose.hexokinase	ta.3748.1.a1_at	Transcript	weakly similar to ( 149)AT4G29130| Symbols: GIN2, HXK1, ATHXK1 | ATHXK1 (GLUCOSE INSENSITIVE 2); ATP binding / hexokinase | chr4:14352344-14354871 REVERSEmoderately similar to ( 201)HXK8_ORYSA gb|BJ253305;	0.072354	0	-0.046984		0	0.021039	0.101529	0.161609	0.194049					2.2.1.3.1	major CHO metabolism.degradation.sucrose.invertases.neutral	taaffx.123812.1.s1_s_at	Transcript	weakly similar to ( 170)AT1G72000| Symbols: | beta-fructofuranosidase, putative / invertase, putative / saccharase, putative / beta-fructosidase, putative | chr1:27106939-27109325 FORWARD gb|CA658075;	0	0	0.083141	0.236431	0.425101				2.2.1.3.1	major CHO metabolism.degradation.sucrose.fructokinase	ta.10107.2.s1_x_at	Transcript	moderately similar to ( 205)AT2G31390| Symbols: | pfkB-type carbohydrate kinase family protein | chr2:13390712-13393193 REVERSEmoderately similar to ( 250)SCRK1_ORYSAVAR1 gb|CA638683;	0	0.032266	0.088886	0.124946	0.131686				2.2.1.5	major CHO metabolism.degradation.sucrose.Susy	ta.92.1.s1_s_at
			2.2.1.4	major CHO metabolism.degradation.starch.starch cleavage	taaffx.68872.1.s1_at	Transcript	highly similar to ( 546)AT4G17090| Symbols: BMY8, BAM3, CT-BMY | CT-BMY (BETA-AMYLASE 3, BETA-AMYLASE 8); beta-amylase | chr4:9605282-9607266 REVERSEmoderately similar to ( 348)AMYB_MEDSA gb|CK212554;	0.207571	-0.028671	-0.319111		0.120676	0.220266	0.261356	0.262836	0.231616					2.2.1.5	major CHO metabolism.degradation.sucrose.invertases.vacuolar	ta.11114.1.a1_at	Transcript	very weakly similar to ( 100)AT1G12240| Symbols: ATBETAFRUCT4, VAC-INV | ATBETAFRUCT4/VAC-INV (VACUOLAR INVERTASE); beta-fructofuranosidase/ hydrolase, hydrolyzing O-glycosyl compounds | chr1:4153697-4157455 FORWARDweakly similar to ( 128)INV1_MAIZE gb|BQ169408;	0	0	0.24921	0.56324	0.9282				2.2.2.1	major CHO metabolism.degradation.sucrose.misc	taaffx.121602.1.s1_x_at	Transcript	weakly similar to ( 168)AT4G26620| Symbols: | sucrase-related | chr4:13427605-13429883 REVERSE gb|BQ605749;	0	0.041643	0.120653	0.185643	0.184853				2.2.1.3.3	major CHO metabolism.degradation.sucrose.Susy	taaffx.51190.1.s1_at
			2.2.2.1	major CHO metabolism.degradation.starch.starch cleavage	ta.10281.1.s1_a_at	Transcript	weakly similar to ( 150)AT4G25000| Symbols: ATAMY1, AMY1 | AMY1/ATAMY1 (ALPHA-AMYLASE-LIKE); alpha-amylase | chr4:12852119-12853835 REVERSEmoderately similar to ( 260)AMY1_HORVU gb|BQ169398;	-0.193991	-0.083481	0		0	0	0.141426	0.250486	0.264176					2.2.1.5	major CHO metabolism.degradation.sucrose.Susy	ta.92.1.s1_s_at	Transcript	highly similar to ( 831)AT3G43190| Symbols: SUS4 | SUS4; UDP-glycosyltransferase/ sucrose synthase/ transferase, transferring glycosyl groups | chr3:15190192-15193565 REVERSEnearly identical (1100)SUS1_HORVU VAR1 COG5048 COG4886 PRK08581 COG5099 MopB_Res-Cmplx1_Nad11-M gb|CD869165;	0.006429	0.180049	0.321779	0.431059	0.509519	10			2.2.1.1	major CHO metabolism.degradation.sucrose.invertases.neutral	taaffx.22869.1.s1_at	Transcript	moderately similar to ( 429)AT1G56560| Symbols: | beta-fructofuranosidase, putative / invertase, putative / saccharase, putative / beta-fructosidase, putative | chr1:21196258-21198613 FORWARD gb|CA693026;	0.009865	0.068085	0.118955	0.152555	0.143855				2.2.1.3.2	major CHO metabolism.synthesis.starch.AGPase	ta.6869.1.s1_at
			2.2.2.1	major CHO metabolism.degradation.sucrose.invertases.vacuolar	taaffx.111578.1.s1_at	Transcript	moderately similar to ( 223)AT1G62660| Symbols: | beta-fructosidase (BFRUCT3) / beta-fructofuranosidase / invertase, vacuolar | chr1:23203614-23207180 FORWARDmoderately similar to ( 287)INV1_MAIZE gb|CA646526;	0	-0.232234	-0.262514		0	0.02992	0.21597	0.31881	0.30229					2.2.1.1	major CHO metabolism.degradation.sucrose.invertases.neutral	taaffx.22869.1.s1_at	Transcript	moderately similar to ( 429)AT1G56560| Symbols: | beta-fructofuranosidase, putative / invertase, putative / saccharase, putative / beta-fructosidase, putative | chr1:21196258-21198613 FORWARD gb|CA693026;	0.009865	0.068085	0.118955	0.152555	0.143855				2.1.1.1	major CHO metabolism.degradation.sucrose.invertases.cell wall	ta.30950.1.a1_x_at	Transcript	weakly similar to ( 112)AT1G55120| Symbols: ATCWINV3, ATFRUCT5 | ATFRUCT5 (BETA-FRUCTOFURANOSIDASE 5) | chr1:20570650-20572832 FORWARDweakly similar to ( 167)INV7_ORYSA gb|BJ219294;	0.047467	0.082397	0.120677	0.123017	0.057177				2.2.1.3.2	major CHO metabolism.synthesis.starch.debranching	ta.2773.1.s1_at
			2.2.1.3.3	major CHO metabolism.degradation.sucrose.invertases.neutral	ta.21092.1.s1_at	Transcript	highly similar to ( 765)AT1G22650| Symbols: | beta-fructofuranosidase, putative / invertase, putative / saccharase, putative / beta-fructosidase, putative | chr1:8013518-8015636 REVERSEVAR1 COG5048 gb|CA650885;	0	-0.009557	-0.029617		0	0	0.06861	0.17689	0.30619					2.1.2.5	major CHO metabolism.degradation.sucrose.invertases.cell wall	ta.3475.2.s1_at	Transcript	moderately similar to ( 224)AT1G62660| Symbols: | beta-fructosidase (BFRUCT3) / beta-fructofuranosidase / invertase, vacuolar | chr1:23203614-23207180 FORWARDmoderately similar to ( 234)INV1_MAIZE gb|BJ222138;	0.020927	0	0	0	-0.080817				2.2.1.1	major CHO metabolism.degradation.sucrose.invertases.cell wall	ta.9641.1.a1_a_at	Transcript	very weakly similar to (81.6)AT1G55120| Symbols: ATCWINV3, ATFRUCT5 | ATFRUCT5 (BETA-FRUCTOFURANOSIDASE 5) | chr1:20570650-20572832 FORWARDweakly similar to ( 105)INV7_ORYSA gb|BJ247599;	0	0.093027	0.202047	0.203697	0.022927				2.2.1.3.2	major CHO metabolism.synthesis.starch.starch branching	ta.28697.2.s1_a_at
			2.2.1.3.1	major CHO metabolism.degradation.sucrose.invertases.neutral	taaffx.123812.1.s1_s_at	Transcript	weakly similar to ( 170)AT1G72000| Symbols: | beta-fructofuranosidase, putative / invertase, putative / saccharase, putative / beta-fructosidase, putative | chr1:27106939-27109325 FORWARD gb|CA658075;	0	0.076146	0.029976		0	0	0.083141	0.236431	0.425101					2.2.1.3.3	major CHO metabolism.degradation.sucrose.Susy	taaffx.51190.1.s1_at	Transcript	weakly similar to ( 197)AT4G02280| Symbols: SUS3 | SUS3; UDP-glycosyltransferase/ sucrose synthase/ transferase, transferring glycosyl groups | chr4:995166-998719 FORWARDweakly similar to ( 186)SUS2_PEA gb|BJ259821;	0.039755	0.343185	0.586995	0.720665	0.714705				2.2.1.3.1	major CHO metabolism.degradation.starch.starch cleavage	ta.16135.1.a1_at	Transcript	very weakly similar to (87.4)AT4G17090| Symbols: BMY8, BAM3, CT-BMY | CT-BMY (BETA-AMYLASE 3, BETA-AMYLASE 8); beta-amylase | chr4:9605282-9607266 REVERSE gb|CK212539;	0.091004	0.166924	0.205234	0.210914	0.181894				2.1.2.3	major CHO metabolism.synthesis.starch.starch branching	ta.39.2.s1_at
			2.2.1.3.1	major CHO metabolism.degradation.sucrose.Susy	ta.11152.2.a1_a_at	Transcript	moderately similar to ( 275)AT4G02280| Symbols: SUS3 | SUS3; UDP-glycosyltransferase/ sucrose synthase/ transferase, transferring glycosyl groups | chr4:995166-998719 FORWARDmoderately similar to ( 271)SUS2_PEA gb|BJ277098;	0	-0.070364	-0.098414		0.062076	0.247746	0.392726	0.462686	0.430896					2.1.1.1	major CHO metabolism.degradation.sucrose.invertases.cell wall	ta.30950.1.a1_x_at	Transcript	weakly similar to ( 112)AT1G55120| Symbols: ATCWINV3, ATFRUCT5 | ATFRUCT5 (BETA-FRUCTOFURANOSIDASE 5) | chr1:20570650-20572832 FORWARDweakly similar to ( 167)INV7_ORYSA gb|BJ219294;	0.047467	0.082397	0.120677	0.123017	0.057177				2.2.1.5	major CHO metabolism.degradation.sucrose.Susy	ta.92.1.s1_s_at	Transcript	highly similar to ( 831)AT3G43190| Symbols: SUS4 | SUS4; UDP-glycosyltransferase/ sucrose synthase/ transferase, transferring glycosyl groups | chr3:15190192-15193565 REVERSEnearly identical (1100)SUS1_HORVU VAR1 COG5048 COG4886 PRK08581 COG5099 MopB_Res-Cmplx1_Nad11-M gb|CD869165;	0.006429	0.180049	0.321779	0.431059	0.509519				2.2.1.3.3	major CHO metabolism.synthesis.starch.starch synthase	ta.250.1.s1_at
			2.2.1.5	major CHO metabolism.degradation.sucrose.Susy	ta.11152.3.s1_at	Transcript	moderately similar to ( 258)AT4G02280| Symbols: SUS3 | SUS3; UDP-glycosyltransferase/ sucrose synthase/ transferase, transferring glycosyl groups | chr4:995166-998719 FORWARDmoderately similar to ( 264)SUS2_PEA gb|BJ271866;	0	-0.010792	-0.079412		0.066296	0.256966	0.399576	0.468856	0.439126					2.2.1.3.1	major CHO metabolism.degradation.sucrose.Susy	ta.11152.2.a1_a_at	Transcript	moderately similar to ( 275)AT4G02280| Symbols: SUS3 | SUS3; UDP-glycosyltransferase/ sucrose synthase/ transferase, transferring glycosyl groups | chr4:995166-998719 FORWARDmoderately similar to ( 271)SUS2_PEA gb|BJ277098;	0.062076	0.247746	0.392726	0.462686	0.430896				2.2.1.4	major CHO metabolism.degradation.starch.starch cleavage	taaffx.68872.1.s1_at	Transcript	highly similar to ( 546)AT4G17090| Symbols: BMY8, BAM3, CT-BMY | CT-BMY (BETA-AMYLASE 3, BETA-AMYLASE 8); beta-amylase | chr4:9605282-9607266 REVERSEmoderately similar to ( 348)AMYB_MEDSA gb|CK212554;	0.120676	0.220266	0.261356	0.262836	0.231616				2.1.1.3	major CHO metabolism.synthesis.starch.starch synthase	ta.25528.1.s1_at
			2.2.1.5	major CHO metabolism.degradation.sucrose.Susy	ta.92.1.s1_s_at	Transcript	highly similar to ( 831)AT3G43190| Symbols: SUS4 | SUS4; UDP-glycosyltransferase/ sucrose synthase/ transferase, transferring glycosyl groups | chr3:15190192-15193565 REVERSEnearly identical (1100)SUS1_HORVU VAR1 COG5048 COG4886 PRK08581 COG5099 MopB_Res-Cmplx1_Nad11-M gb|CD869165;	-0.042143	-0.107013	-0.007233		0.006429	0.180049	0.321779	0.431059	0.509519					2.2.1.5	major CHO metabolism.degradation.sucrose.Susy	ta.11152.3.s1_at	Transcript	moderately similar to ( 258)AT4G02280| Symbols: SUS3 | SUS3; UDP-glycosyltransferase/ sucrose synthase/ transferase, transferring glycosyl groups | chr4:995166-998719 FORWARDmoderately similar to ( 264)SUS2_PEA gb|BJ271866;	0.066296	0.256966	0.399576	0.468856	0.439126				2.2.1.3.1	major CHO metabolism.degradation.sucrose.Susy	ta.11152.2.a1_a_at	Transcript	moderately similar to ( 275)AT4G02280| Symbols: SUS3 | SUS3; UDP-glycosyltransferase/ sucrose synthase/ transferase, transferring glycosyl groups | chr4:995166-998719 FORWARDmoderately similar to ( 271)SUS2_PEA gb|BJ277098;	0.062076	0.247746	0.392726	0.462686	0.430896				2.1.2.3	major CHO metabolism.synthesis.starch.transporter	ta.1052.2.s1_at
			2.2.1.5	major CHO metabolism.degradation.sucrose.invertases.vacuolar	ta.26257.1.a1_at	Transcript	weakly similar to ( 149)AT1G62660| Symbols: | beta-fructosidase (BFRUCT3) / beta-fructofuranosidase / invertase, vacuolar | chr1:23203614-23207180 FORWARDweakly similar to ( 174)INV1_MAIZE gb|CD491672;	0.309869	-0.180579	-0.667689		0.078963	0.384523	0.639433	0.803953	0.702213					2.2.1.5	major CHO metabolism.degradation.sucrose.invertases.vacuolar	ta.26257.1.a1_at	Transcript	weakly similar to ( 149)AT1G62660| Symbols: | beta-fructosidase (BFRUCT3) / beta-fructofuranosidase / invertase, vacuolar | chr1:23203614-23207180 FORWARDweakly similar to ( 174)INV1_MAIZE gb|CD491672;	0.078963	0.384523	0.639433	0.803953	0.702213				2.2.1.5	major CHO metabolism.degradation.sucrose.Susy	ta.11152.3.s1_at	Transcript	moderately similar to ( 258)AT4G02280| Symbols: SUS3 | SUS3; UDP-glycosyltransferase/ sucrose synthase/ transferase, transferring glycosyl groups | chr4:995166-998719 FORWARDmoderately similar to ( 264)SUS2_PEA gb|BJ271866;	0.066296	0.256966	0.399576	0.468856	0.439126				2.1.2.2	major CHO metabolism.synthesis.sucrose.FBPase	ta.1166.2.s1_at
			2.2.1.3.3	major CHO metabolism.degradation.sucrose.Susy	taaffx.51190.1.s1_at	Transcript	weakly similar to ( 197)AT4G02280| Symbols: SUS3 | SUS3; UDP-glycosyltransferase/ sucrose synthase/ transferase, transferring glycosyl groups | chr4:995166-998719 FORWARDweakly similar to ( 186)SUS2_PEA gb|BJ259821;	0.055737	0	-0.034737		0.039755	0.343185	0.586995	0.720665	0.714705					2.2.1.3.1	major CHO metabolism.degradation.starch.starch cleavage	ta.16135.1.a1_at	Transcript	very weakly similar to (87.4)AT4G17090| Symbols: BMY8, BAM3, CT-BMY | CT-BMY (BETA-AMYLASE 3, BETA-AMYLASE 8); beta-amylase | chr4:9605282-9607266 REVERSE gb|CK212539;	0.091004	0.166924	0.205234	0.210914	0.181894				2.2.1.3.3	major CHO metabolism.degradation.sucrose.Susy	taaffx.51190.1.s1_at	Transcript	weakly similar to ( 197)AT4G02280| Symbols: SUS3 | SUS3; UDP-glycosyltransferase/ sucrose synthase/ transferase, transferring glycosyl groups | chr4:995166-998719 FORWARDweakly similar to ( 186)SUS2_PEA gb|BJ259821;	0.039755	0.343185	0.586995	0.720665	0.714705				2.2.1.3.2	major CHO metabolism.synthesis.sucrose.FBPase	ta.28890.1.a1_s_at
			2.2.1.5	major CHO metabolism.degradation.sucrose.invertases.vacuolar	ta.11114.1.a1_at	Transcript	very weakly similar to ( 100)AT1G12240| Symbols: ATBETAFRUCT4, VAC-INV | ATBETAFRUCT4/VAC-INV (VACUOLAR INVERTASE); beta-fructofuranosidase/ hydrolase, hydrolyzing O-glycosyl compounds | chr1:4153697-4157455 FORWARDweakly similar to ( 128)INV1_MAIZE gb|BQ169408;	0	0.384774	0.348204		0	0	0.24921	0.56324	0.9282					2.2.1.4	major CHO metabolism.degradation.starch.starch cleavage	taaffx.68872.1.s1_at	Transcript	highly similar to ( 546)AT4G17090| Symbols: BMY8, BAM3, CT-BMY | CT-BMY (BETA-AMYLASE 3, BETA-AMYLASE 8); beta-amylase | chr4:9605282-9607266 REVERSEmoderately similar to ( 348)AMYB_MEDSA gb|CK212554;	0.120676	0.220266	0.261356	0.262836	0.231616				2.2.1.5	major CHO metabolism.degradation.sucrose.invertases.vacuolar	ta.26257.1.a1_at	Transcript	weakly similar to ( 149)AT1G62660| Symbols: | beta-fructosidase (BFRUCT3) / beta-fructofuranosidase / invertase, vacuolar | chr1:23203614-23207180 FORWARDweakly similar to ( 174)INV1_MAIZE gb|CD491672;	0.078963	0.384523	0.639433	0.803953	0.702213				2.1.1.3	major CHO metabolism.synthesis.sucrose.SPS	ta.20568.1.s1_at
			2.2.1.3.3																		2.2.1.3.3													2.2.1.3.3													2.2.1.3.3
								differences between lines				the same profile for all three lines
								maintained				during the stress transient
								across the whole transient
[truncated: 7 more columns]

## Sheet: bin 3  minor sugars
sorted for 50:90>>>			BinCode	BinName	id	type	description	Lahn:Cham1	Lahn:RIL2219	Cham1:RIL2219		82:90	74:90	66:90	58:90	50:90		sorted for 82:90>>>			BinCode	BinName	id	type	description	82:90	74:90	66:90	58:90	50:90		sorted for 74:90>>>		BinCode	BinName	id	type	description	82:90	74:90	66:90	58:90	50:90		sorted for binname>>		BinCode	BinName	id
			3.5	minor CHO metabolism.others	ta.12952.2.s1_at	Transcript	weakly similar to ( 144)AT4G28706| Symbols: | pfkB-type carbohydrate kinase family protein | chr4:14167811-14170625 FORWARD gb|BJ301975;	0.051272	0	0		0	-0.139853	-0.347513	-0.518133	-0.648223	32				3.2.1	minor CHO metabolism.trehalose.TPS	ta.6534.2.s1_at	Transcript	highly similar to ( 513)AT1G78580| Symbols: TPS1, ATTPS1 | ATTPS1 (TREHALOSE-6-PHOSPHATE SYNTHASE); transferase, transferring glycosyl groups | chr1:29557388-29562375 REVERSE gb|BM136521;	-0.02271	-0.23367	-0.41296	-0.54547	-0.60676	0.15625			3.2.1	minor CHO metabolism.trehalose.TPS	ta.6534.2.s1_at	Transcript	highly similar to ( 513)AT1G78580| Symbols: TPS1, ATTPS1 | ATTPS1 (TREHALOSE-6-PHOSPHATE SYNTHASE); transferase, transferring glycosyl groups | chr1:29557388-29562375 REVERSE gb|BM136521;	-0.02271	-0.23367	-0.41296	-0.54547	-0.60676	12			3.6	minor CHO metabolism.callose	ta.21296.1.s1_at
			3.2.1	minor CHO metabolism.trehalose.TPS	ta.6534.2.s1_at	Transcript	highly similar to ( 513)AT1G78580| Symbols: TPS1, ATTPS1 | ATTPS1 (TREHALOSE-6-PHOSPHATE SYNTHASE); transferase, transferring glycosyl groups | chr1:29557388-29562375 REVERSE gb|BM136521;	0.089786	0.147076	0		-0.02271	-0.23367	-0.41296	-0.54547	-0.60676					3.5	minor CHO metabolism.others	ta.28499.1.s1_at	Transcript	weakly similar to ( 114)AT3G17770| Symbols: | dihydroxyacetone kinase family protein | chr3:6081979-6085963 REVERSE gb|BJ213721;	-0.02127	-0.05581	-0.07018	-0.06912	-0.04637				3.5	minor CHO metabolism.others	ta.12952.2.s1_at	Transcript	weakly similar to ( 144)AT4G28706| Symbols: | pfkB-type carbohydrate kinase family protein | chr4:14167811-14170625 FORWARD gb|BJ301975;	0	-0.139853	-0.347513	-0.518133	-0.648223	0.65625			3.6	minor CHO metabolism.callose	ta.4609.1.s1_at
			3.5	minor CHO metabolism.others	ta.4361.1.a1_at	Transcript	moderately similar to ( 404)AT1G04420| Symbols: | aldo/keto reductase family protein | chr1:1191633-1193698 FORWARDCOG5048 gb|BG904131;	0.112963	0.017843	0		0	-0.068684	-0.280424	-0.462164	-0.549244					3.5	minor CHO metabolism.others	ta.12952.2.s1_at	Transcript	weakly similar to ( 144)AT4G28706| Symbols: | pfkB-type carbohydrate kinase family protein | chr4:14167811-14170625 FORWARD gb|BJ301975;	0	-0.139853	-0.347513	-0.518133	-0.648223				3.5	minor CHO metabolism.others	ta.4361.1.a1_at	Transcript	moderately similar to ( 404)AT1G04420| Symbols: | aldo/keto reductase family protein | chr1:1191633-1193698 FORWARDCOG5048 gb|BG904131;	0	-0.068684	-0.280424	-0.462164	-0.549244				3.8.2	minor CHO metabolism.galactose.alpha-galactosidases	ta.21309.1.s1_at
			3.2.1	minor CHO metabolism.trehalose.TPS	ta.6534.1.s1_s_at	Transcript	moderately similar to ( 374)AT1G78580| Symbols: TPS1, ATTPS1 | ATTPS1 (TREHALOSE-6-PHOSPHATE SYNTHASE); transferase, transferring glycosyl groups | chr1:29557388-29562375 REVERSE gb|BJ238361;	0.099436	0.043846	0		0	-0.046353	-0.257853	-0.438943	-0.519503					3.5	minor CHO metabolism.others	ta.4361.1.a1_at	Transcript	moderately similar to ( 404)AT1G04420| Symbols: | aldo/keto reductase family protein | chr1:1191633-1193698 FORWARDCOG5048 gb|BG904131;	0	-0.068684	-0.280424	-0.462164	-0.549244				3.5	minor CHO metabolism.others	taaffx.128425.1.s1_at	Transcript	moderately similar to ( 393)AT1G06690| Symbols: | aldo/keto reductase family protein | chr1:2049741-2052038 REVERSEVAR1 COG5048 gb|CK169217;	0	-0.065156	-0.147866	-0.227176	-0.302726				3.8.1	minor CHO metabolism.galactose.galactokinases	ta.1938.2.s1_x_at
			3.5	minor CHO metabolism.others	ta.5090.1.s1_x_at	Transcript	highly similar to ( 621)AT5G11980| Symbols: | conserved oligomeric Golgi complex component-related / COG complex component-related | chr5:3868810-3872147 REVERSECOG5048 VAR1 PRK08581 COG5099 gb|CK168310;	0.065545	0	-0.108105		0	-0.047461	-0.203461	-0.363911	-0.506371					3.2.1	minor CHO metabolism.trehalose.TPS	ta.6534.1.s1_s_at	Transcript	moderately similar to ( 374)AT1G78580| Symbols: TPS1, ATTPS1 | ATTPS1 (TREHALOSE-6-PHOSPHATE SYNTHASE); transferase, transferring glycosyl groups | chr1:29557388-29562375 REVERSE gb|BJ238361;	0	-0.046353	-0.257853	-0.438943	-0.519503				3.5	minor CHO metabolism.others	taaffx.121140.1.s1_at	Transcript	weakly similar to ( 134)AT1G06730| Symbols: | pfkB-type carbohydrate kinase family protein | chr1:2067632-2070048 FORWARD gb|CA604068;	0	-0.061666	-0.104576	-0.132076	-0.146806				3.8.1	minor CHO metabolism.galactose.galactokinases	ta.1938.1.s1_at
			3.5	minor CHO metabolism.others	ta.12015.1.s1_at	Transcript	moderately similar to ( 257)AT2G27680| Symbols: | aldo/keto reductase family protein | chr2:11811058-11813042 REVERSE gb|BQ171272;	0.02321	0	0		0	-0.036381	-0.169551	-0.318291	-0.477621					3.5	minor CHO metabolism.others	ta.5090.1.s1_x_at	Transcript	highly similar to ( 621)AT5G11980| Symbols: | conserved oligomeric Golgi complex component-related / COG complex component-related | chr5:3868810-3872147 REVERSECOG5048 VAR1 PRK08581 COG5099 gb|CK168310;	0	-0.047461	-0.203461	-0.363911	-0.506371				3.5	minor CHO metabolism.others	ta.510.3.s1_a_at	Transcript	weakly similar to ( 152)AT5G66530| Symbols: | aldose 1-epimerase family protein | chr5:26571047-26572801 REVERSE gb|AJ612741;	0	-0.061448	-0.140628	-0.213368	-0.277808				3.4.5	minor CHO metabolism.myo-inositol.inositol phosphatase	ta.10282.1.a1_at
			3.5	minor CHO metabolism.others	ta.25751.1.a1_at	Transcript	moderately similar to ( 390)AT3G17940| Symbols: | aldose 1-epimerase family protein | chr3:6143713-6145250 REVERSEVAR1 gb|CA499644;	0	-0.17221	-0.12929		0	0	-0.090478	-0.218578	-0.411438					3.5	minor CHO metabolism.others	ta.12015.1.s1_at	Transcript	moderately similar to ( 257)AT2G27680| Symbols: | aldo/keto reductase family protein | chr2:11811058-11813042 REVERSE gb|BQ171272;	0	-0.036381	-0.169551	-0.318291	-0.477621				3.5	minor CHO metabolism.others	ta.28499.1.s1_at	Transcript	weakly similar to ( 114)AT3G17770| Symbols: | dihydroxyacetone kinase family protein | chr3:6081979-6085963 REVERSE gb|BJ213721;	-0.02127	-0.05581	-0.07018	-0.06912	-0.04637				3.4.5	minor CHO metabolism.myo-inositol.inositol phosphatase	ta.21179.1.s1_at
			3.2.1	minor CHO metabolism.trehalose.TPS	ta.6534.1.s1_at	Transcript	moderately similar to ( 374)AT1G78580| Symbols: TPS1, ATTPS1 | ATTPS1 (TREHALOSE-6-PHOSPHATE SYNTHASE); transferase, transferring glycosyl groups | chr1:29557388-29562375 REVERSE gb|BJ238361;	0.053016	0	-0.005506		0	0	-0.088967	-0.233307	-0.393427					3.5	minor CHO metabolism.others	ta.25751.1.a1_at	Transcript	moderately similar to ( 390)AT3G17940| Symbols: | aldose 1-epimerase family protein | chr3:6143713-6145250 REVERSEVAR1 gb|CA499644;	0	0	-0.090478	-0.218578	-0.411438				3.4.5	minor CHO metabolism.myo-inositol.inositol phosphatase	ta.10282.1.a1_at	Transcript	moderately similar to ( 436)AT5G54390| Symbols: ATAHL, AHL | AHL (HAL2-LIKE); 3'(2'),5'-bisphosphate nucleotidase/ inositol or phosphatidylinositol phosphatase | chr5:22103359-22104812 FORWARDmoderately similar to ( 230)DPNP_ORYSA gb|BQ171829;	0	-0.052714	-0.163644	-0.253864	-0.311114				3.4.4	minor CHO metabolism.myo-inositol.myo inositol oxygenases	ta.2631.2.s1_x_at
			3.4.5	minor CHO metabolism.myo-inositol.inositol phosphatase	ta.10282.1.a1_at	Transcript	moderately similar to ( 436)AT5G54390| Symbols: ATAHL, AHL | AHL (HAL2-LIKE); 3'(2'),5'-bisphosphate nucleotidase/ inositol or phosphatidylinositol phosphatase | chr5:22103359-22104812 FORWARDmoderately similar to ( 230)DPNP_ORYSA gb|BQ171829;	0	-0.036718	-0.002548		0	-0.052714	-0.163644	-0.253864	-0.311114					3.2.1	minor CHO metabolism.trehalose.TPS	ta.6534.1.s1_at	Transcript	moderately similar to ( 374)AT1G78580| Symbols: TPS1, ATTPS1 | ATTPS1 (TREHALOSE-6-PHOSPHATE SYNTHASE); transferase, transferring glycosyl groups | chr1:29557388-29562375 REVERSE gb|BJ238361;	0	0	-0.088967	-0.233307	-0.393427				3.5	minor CHO metabolism.others	ta.5090.1.s1_x_at	Transcript	highly similar to ( 621)AT5G11980| Symbols: | conserved oligomeric Golgi complex component-related / COG complex component-related | chr5:3868810-3872147 REVERSECOG5048 VAR1 PRK08581 COG5099 gb|CK168310;	0	-0.047461	-0.203461	-0.363911	-0.506371				3.5	minor CHO metabolism.others	ta.12952.2.s1_at
			3.5	minor CHO metabolism.others	taaffx.128425.1.s1_at	Transcript	moderately similar to ( 393)AT1G06690| Symbols: | aldo/keto reductase family protein | chr1:2049741-2052038 REVERSEVAR1 COG5048 gb|CK169217;	0.105475	0.109865	0		0	-0.065156	-0.147866	-0.227176	-0.302726					3.4.5	minor CHO metabolism.myo-inositol.inositol phosphatase	ta.10282.1.a1_at	Transcript	moderately similar to ( 436)AT5G54390| Symbols: ATAHL, AHL | AHL (HAL2-LIKE); 3'(2'),5'-bisphosphate nucleotidase/ inositol or phosphatidylinositol phosphatase | chr5:22103359-22104812 FORWARDmoderately similar to ( 230)DPNP_ORYSA gb|BQ171829;	0	-0.052714	-0.163644	-0.253864	-0.311114				3.5	minor CHO metabolism.others	ta.510.1.s1_x_at	Transcript	weakly similar to ( 174)AT5G66530| Symbols: | aldose 1-epimerase family protein | chr5:26571047-26572801 REVERSE gb|CD864063;	0	-0.046509	-0.152549	-0.240969	-0.290219				3.5	minor CHO metabolism.others	ta.4361.1.a1_at
			3.5	minor CHO metabolism.others	ta.510.1.s1_x_at	Transcript	weakly similar to ( 174)AT5G66530| Symbols: | aldose 1-epimerase family protein | chr5:26571047-26572801 REVERSE gb|CD864063;	0.196312	0.175202	0		0	-0.046509	-0.152549	-0.240969	-0.290219					3.5	minor CHO metabolism.others	taaffx.128425.1.s1_at	Transcript	moderately similar to ( 393)AT1G06690| Symbols: | aldo/keto reductase family protein | chr1:2049741-2052038 REVERSEVAR1 COG5048 gb|CK169217;	0	-0.065156	-0.147866	-0.227176	-0.302726				3.2.1	minor CHO metabolism.trehalose.TPS	ta.6534.1.s1_s_at	Transcript	moderately similar to ( 374)AT1G78580| Symbols: TPS1, ATTPS1 | ATTPS1 (TREHALOSE-6-PHOSPHATE SYNTHASE); transferase, transferring glycosyl groups | chr1:29557388-29562375 REVERSE gb|BJ238361;	0	-0.046353	-0.257853	-0.438943	-0.519503				3.5	minor CHO metabolism.others	ta.5090.1.s1_x_at
			3.5	minor CHO metabolism.others	ta.510.3.s1_a_at	Transcript	weakly similar to ( 152)AT5G66530| Symbols: | aldose 1-epimerase family protein | chr5:26571047-26572801 REVERSE gb|AJ612741;	0.185922	0.177542	0		0	-0.061448	-0.140628	-0.213368	-0.277808					3.5	minor CHO metabolism.others	ta.510.1.s1_x_at	Transcript	weakly similar to ( 174)AT5G66530| Symbols: | aldose 1-epimerase family protein | chr5:26571047-26572801 REVERSE gb|CD864063;	0	-0.046509	-0.152549	-0.240969	-0.290219				3.5	minor CHO metabolism.others	ta.12015.1.s1_at	Transcript	moderately similar to ( 257)AT2G27680| Symbols: | aldo/keto reductase family protein | chr2:11811058-11813042 REVERSE gb|BQ171272;	0	-0.036381	-0.169551	-0.318291	-0.477621				3.5	minor CHO metabolism.others	ta.12015.1.s1_at
			3.8.2	minor CHO metabolism.galactose.alpha-galactosidases	ta.21309.1.s1_at	Transcript	highly similar to ( 553)AT5G08380| Symbols: ATAGAL1 | ATAGAL1 (ARABIDOPSIS THALIANA ALPHA-GALACTOSIDASE 1); alpha-galactosidase | chr5:2694852-2697617 REVERSEmoderately similar to ( 491)AGAL_ORYSA gb|CA646455;	0.014843	-0.107713	-0.162653		0	0	0	-0.053194	-0.151464					3.5	minor CHO metabolism.others	ta.510.3.s1_a_at	Transcript	weakly similar to ( 152)AT5G66530| Symbols: | aldose 1-epimerase family protein | chr5:26571047-26572801 REVERSE gb|AJ612741;	0	-0.061448	-0.140628	-0.213368	-0.277808				3.5	minor CHO metabolism.others	ta.25751.1.a1_at	Transcript	moderately similar to ( 390)AT3G17940| Symbols: | aldose 1-epimerase family protein | chr3:6143713-6145250 REVERSEVAR1 gb|CA499644;	0	0	-0.090478	-0.218578	-0.411438				3.5	minor CHO metabolism.others	ta.25751.1.a1_at
			3.5	minor CHO metabolism.others	taaffx.121140.1.s1_at	Transcript	weakly similar to ( 134)AT1G06730| Symbols: | pfkB-type carbohydrate kinase family protein | chr1:2067632-2070048 FORWARD gb|CA604068;	0.173747	0.109207	0		0	-0.061666	-0.104576	-0.132076	-0.146806					3.8.2	minor CHO metabolism.galactose.alpha-galactosidases	ta.21309.1.s1_at	Transcript	highly similar to ( 553)AT5G08380| Symbols: ATAGAL1 | ATAGAL1 (ARABIDOPSIS THALIANA ALPHA-GALACTOSIDASE 1); alpha-galactosidase | chr5:2694852-2697617 REVERSEmoderately similar to ( 491)AGAL_ORYSA gb|CA646455;	0	0	0	-0.053194	-0.151464				3.2.1	minor CHO metabolism.trehalose.TPS	ta.6534.1.s1_at	Transcript	moderately similar to ( 374)AT1G78580| Symbols: TPS1, ATTPS1 | ATTPS1 (TREHALOSE-6-PHOSPHATE SYNTHASE); transferase, transferring glycosyl groups | chr1:29557388-29562375 REVERSE gb|BJ238361;	0	0	-0.088967	-0.233307	-0.393427				3.5	minor CHO metabolism.others	taaffx.128425.1.s1_at
			3.4.5	minor CHO metabolism.myo-inositol.inositol phosphatase	ta.21179.1.s1_at	Transcript	moderately similar to ( 205)AT4G39120| Symbols: | inositol monophosphatase family protein | chr4:18225572-18227895 REVERSEtolA COG3883 TolA gb|BT009285.1;	-0.053411	-0.108611	-0.026551		0	0	-0.018265	-0.044765	-0.080225					3.5	minor CHO metabolism.others	taaffx.121140.1.s1_at	Transcript	weakly similar to ( 134)AT1G06730| Symbols: | pfkB-type carbohydrate kinase family protein | chr1:2067632-2070048 FORWARD gb|CA604068;	0	-0.061666	-0.104576	-0.132076	-0.146806				3.8.2	minor CHO metabolism.galactose.alpha-galactosidases	ta.21309.1.s1_at	Transcript	highly similar to ( 553)AT5G08380| Symbols: ATAGAL1 | ATAGAL1 (ARABIDOPSIS THALIANA ALPHA-GALACTOSIDASE 1); alpha-galactosidase | chr5:2694852-2697617 REVERSEmoderately similar to ( 491)AGAL_ORYSA gb|CA646455;	0	0	0	-0.053194	-0.151464				3.5	minor CHO metabolism.others	ta.510.1.s1_x_at
			3.5	minor CHO metabolism.others	ta.28499.1.s1_at	Transcript	weakly similar to ( 114)AT3G17770| Symbols: | dihydroxyacetone kinase family protein | chr3:6081979-6085963 REVERSE gb|BJ213721;	-0.069175	0	0.045205		-0.02127	-0.05581	-0.07018	-0.06912	-0.04637					3.4.5	minor CHO metabolism.myo-inositol.inositol phosphatase	ta.21179.1.s1_at	Transcript	moderately similar to ( 205)AT4G39120| Symbols: | inositol monophosphatase family protein | chr4:18225572-18227895 REVERSEtolA COG3883 TolA gb|BT009285.1;	0	0	-0.018265	-0.044765	-0.080225				3.4.5	minor CHO metabolism.myo-inositol.inositol phosphatase	ta.21179.1.s1_at	Transcript	moderately similar to ( 205)AT4G39120| Symbols: | inositol monophosphatase family protein | chr4:18225572-18227895 REVERSEtolA COG3883 TolA gb|BT009285.1;	0	0	-0.018265	-0.044765	-0.080225				3.5	minor CHO metabolism.others	ta.510.3.s1_a_at
			3.6	minor CHO metabolism.callose	ta.21296.1.s1_at	Transcript	weakly similar to ( 148)AT3G07160| Symbols: GSL10, ATGSL10 | ATGSL10 (GLUCAN SYNTHASE-LIKE 10); 1,3-beta-glucan synthase | chr3:2265148-2279389 REVERSE gb|CA670118;	0.011908	-0.064868	-0.118608		0	0	0	-0.009571	-0.034311					3.6	minor CHO metabolism.callose	ta.21296.1.s1_at	Transcript	weakly similar to ( 148)AT3G07160| Symbols: GSL10, ATGSL10 | ATGSL10 (GLUCAN SYNTHASE-LIKE 10); 1,3-beta-glucan synthase | chr3:2265148-2279389 REVERSE gb|CA670118;	0	0	0	-0.009571	-0.034311				3.6	minor CHO metabolism.callose	ta.21296.1.s1_at	Transcript	weakly similar to ( 148)AT3G07160| Symbols: GSL10, ATGSL10 | ATGSL10 (GLUCAN SYNTHASE-LIKE 10); 1,3-beta-glucan synthase | chr3:2265148-2279389 REVERSE gb|CA670118;	0	0	0	-0.009571	-0.034311				3.5	minor CHO metabolism.others	taaffx.121140.1.s1_at
			3.5	minor CHO metabolism.others	ta.9914.1.s1_at	Transcript	moderately similar to ( 481)AT3G17940| Symbols: | aldose 1-epimerase family protein | chr3:6143713-6145250 REVERSE gb|CD373534;	0	-0.098926	-0.120846		0	0.008604	0.041894	0.045934	0.009084					3.5	minor CHO metabolism.others	ta.9914.1.s1_at	Transcript	moderately similar to ( 481)AT3G17940| Symbols: | aldose 1-epimerase family protein | chr3:6143713-6145250 REVERSE gb|CD373534;	0	0.008604	0.041894	0.045934	0.009084				3.5	minor CHO metabolism.others	ta.13459.1.s1_at	Transcript	moderately similar to ( 241)AT5G19150| Symbols: | carbohydrate kinase family | chr5:6426282-6428404 REVERSE gb|CA641348;	0	0	0.019337	0.028707	0.010587				3.5	minor CHO metabolism.others	ta.28499.1.s1_at
			3.5	minor CHO metabolism.others	ta.13459.1.s1_at	Transcript	moderately similar to ( 241)AT5G19150| Symbols: | carbohydrate kinase family | chr5:6426282-6428404 REVERSE gb|CA641348;	-0.05936	-0.05199	0		0	0	0.019337	0.028707	0.010587					3.5	minor CHO metabolism.others	ta.13459.1.s1_at	Transcript	moderately similar to ( 241)AT5G19150| Symbols: | carbohydrate kinase family | chr5:6426282-6428404 REVERSE gb|CA641348;	0	0	0.019337	0.028707	0.010587				3.5	minor CHO metabolism.others	ta.3713.1.s1_at	Transcript	moderately similar to ( 454)AT2G21250| Symbols: | mannose 6-phosphate reductase (NADPH-dependent), putative | chr2:9110489-9112197 REVERSEmoderately similar to ( 382)S6PD_MALDO gb|CD932813;	0	0	0.012722	0.021282	0.015182				3.5	minor CHO metabolism.others	ta.9914.1.s1_at
			3.5	minor CHO metabolism.others	ta.3713.1.s1_at	Transcript	moderately similar to ( 454)AT2G21250| Symbols: | mannose 6-phosphate reductase (NADPH-dependent), putative | chr2:9110489-9112197 REVERSEmoderately similar to ( 382)S6PD_MALDO gb|CD932813;	-0.05822	-0.05978	0		0	0	0.012722	0.021282	0.015182					3.5	minor CHO metabolism.others	ta.3713.1.s1_at	Transcript	moderately similar to ( 454)AT2G21250| Symbols: | mannose 6-phosphate reductase (NADPH-dependent), putative | chr2:9110489-9112197 REVERSEmoderately similar to ( 382)S6PD_MALDO gb|CD932813;	0	0	0.012722	0.021282	0.015182				3.5	minor CHO metabolism.others	ta.3631.1.a1_at	Transcript	moderately similar to ( 212)AT3G17770| Symbols: | dihydroxyacetone kinase family protein | chr3:6081979-6085963 REVERSEvery weakly similar to (97.8)DHBK_SOYBN gb|BJ264404;	0	0	0	0	0.033946				3.5	minor CHO metabolism.others	ta.13459.1.s1_at
			3.5	minor CHO metabolism.others	ta.3631.1.a1_at	Transcript	moderately similar to ( 212)AT3G17770| Symbols: | dihydroxyacetone kinase family protein | chr3:6081979-6085963 REVERSEvery weakly similar to (97.8)DHBK_SOYBN gb|BJ264404;	-0.013457	0.010007	0.051687		0	0	0	0	0.033946					3.5	minor CHO metabolism.others	ta.3631.1.a1_at	Transcript	moderately similar to ( 212)AT3G17770| Symbols: | dihydroxyacetone kinase family protein | chr3:6081979-6085963 REVERSEvery weakly similar to (97.8)DHBK_SOYBN gb|BJ264404;	0	0	0	0	0.033946				3.5	minor CHO metabolism.others	taaffx.117951.1.s1_at	Transcript	weakly similar to ( 186)AT5G57330| Symbols: | aldose 1-epimerase family protein | chr5:23235618-23237890 FORWARD gb|CD933994;	0	0	0.03453	0.1111	0.14718				3.5	minor CHO metabolism.others	ta.3713.1.s1_at
			3.2.2	minor CHO metabolism.trehalose.TPP	ta.5372.1.s1_at	Transcript	weakly similar to ( 200)AT4G12430| Symbols: | trehalose-6-phosphate phosphatase, putative | chr4:7365477-7367343 REVERSE gb|BJ322678;	0.393087	0	-0.425537		0.019608	0.091038	0.126518	0.124808	0.078178					3.6	minor CHO metabolism.callose	ta.4609.1.s1_at	Transcript	very weakly similar to (99.8)AT1G05570| Symbols: GSL06, ATGSL6, ATGSL06, GSL6, CALS1 | CALS1 (CALLOSE SYNTHASE 1); transferase, transferring glycosyl groups | chr1:1647879-1658676 REVERSE gb|BJ268643;	0	0.031711	0.096121	0.131051	0.110801				3.5	minor CHO metabolism.others	ta.9399.1.s1_at	Transcript	weakly similar to ( 129)AT1G59960| Symbols: | aldo/keto reductase, putative | chr1:22075075-22076732 REVERSEweakly similar to ( 132)NADO1_ORYSA gb|CK206237;	0	0	0	0.121688	0.277708				3.5	minor CHO metabolism.others	ta.3631.1.a1_at
			3.6	minor CHO metabolism.callose	ta.4609.1.s1_at	Transcript	very weakly similar to (99.8)AT1G05570| Symbols: GSL06, ATGSL6, ATGSL06, GSL6, CALS1 | CALS1 (CALLOSE SYNTHASE 1); transferase, transferring glycosyl groups | chr1:1647879-1658676 REVERSE gb|BJ268643;	-0.228167	-0.157537	0.028247		0	0.031711	0.096121	0.131051	0.110801					3.8.1	minor CHO metabolism.galactose.galactokinases	ta.1938.2.s1_x_at	Transcript	very weakly similar to ( 100)AT3G06580| Symbols: GALK, GAL1 | GAL1 (GALACTOSE KINASE 1); ATP binding / galactokinase | chr3:2049147-2051873 REVERSE gb|CA696310;	0	0.020212	0.051382	0.082392	0.115252				3.4.4	minor CHO metabolism.myo-inositol.myo inositol oxygenases	ta.2631.2.s1_x_at	Transcript	weakly similar to ( 173)AT1G14520| Symbols: MIOX1 | MIOX1 (MYO-INISITOL OXYGENASE); oxidoreductase | chr1:4968371-4969949 REVERSEmoderately similar to ( 216)MIOX_ORYSAVAR1 COG5048 gb|CA648879;	0	0	0.070776	0.227096	0.413106				3.5	minor CHO metabolism.others	taaffx.117951.1.s1_at
			3.8.1	minor CHO metabolism.galactose.galactokinases	ta.1938.2.s1_x_at	Transcript	very weakly similar to ( 100)AT3G06580| Symbols: GALK, GAL1 | GAL1 (GALACTOSE KINASE 1); ATP binding / galactokinase | chr3:2049147-2051873 REVERSE gb|CA696310;	0	-0.018084	0		0	0.020212	0.051382	0.082392	0.115252					3.2.2	minor CHO metabolism.trehalose.TPP	ta.6144.1.s1_a_at	Transcript	moderately similar to ( 257)AT4G39770| Symbols: | trehalose-6-phosphate phosphatase, putative | chr4:18449132-18451212 REVERSEVAR1 gb|CA722147;	0	0.055664	0.106004	0.137364	0.138394				3.5	minor CHO metabolism.others	ta.9914.1.s1_at	Transcript	moderately similar to ( 481)AT3G17940| Symbols: | aldose 1-epimerase family protein | chr3:6143713-6145250 REVERSE gb|CD373534;	0	0.008604	0.041894	0.045934	0.009084	9			3.5	minor CHO metabolism.others	ta.9399.1.s1_at
			3.2.2	minor CHO metabolism.trehalose.TPP	ta.6144.1.s1_a_at	Transcript	moderately similar to ( 257)AT4G39770| Symbols: | trehalose-6-phosphate phosphatase, putative | chr4:18449132-18451212 REVERSEVAR1 gb|CA722147;	0.195394	0.025764	-0.091894		0	0.055664	0.106004	0.137364	0.138394					3.5	minor CHO metabolism.others	taaffx.117951.1.s1_at	Transcript	weakly similar to ( 186)AT5G57330| Symbols: | aldose 1-epimerase family protein | chr5:23235618-23237890 FORWARD gb|CD933994;	0	0	0.03453	0.1111	0.14718				3.8.1	minor CHO metabolism.galactose.galactokinases	ta.1938.2.s1_x_at	Transcript	very weakly similar to ( 100)AT3G06580| Symbols: GALK, GAL1 | GAL1 (GALACTOSE KINASE 1); ATP binding / galactokinase | chr3:2049147-2051873 REVERSE gb|CA696310;	0	0.020212	0.051382	0.082392	0.115252				3.2.3	minor CHO metabolism.trehalose.potential TPS/TPP	ta.25334.1.a1_at
			3.5	minor CHO metabolism.others	taaffx.117951.1.s1_at	Transcript	weakly similar to ( 186)AT5G57330| Symbols: | aldose 1-epimerase family protein | chr5:23235618-23237890 FORWARD gb|CD933994;	0	0.022123	0.065563		0	0	0.03453	0.1111	0.14718					3.2.3	minor CHO metabolism.trehalose.potential TPS/TPP	taaffx.128418.75.s1_at	Transcript	very weakly similar to (97.1)AT1G06410| Symbols: TPS7, ATTPSA, ATTPS7 | ATTPS7 (Arabidopsis thaliana trehalose-phosphatase/synthase 7); transferase, transferring glycosyl groups / trehalose-phosphatase | chr1:1955412-1958152 FORWARD gb|BJ260471;	0	0.072523	0.179083	0.242913	0.236343				3.6	minor CHO metabolism.callose	ta.4609.1.s1_at	Transcript	very weakly similar to (99.8)AT1G05570| Symbols: GSL06, ATGSL6, ATGSL06, GSL6, CALS1 | CALS1 (CALLOSE SYNTHASE 1); transferase, transferring glycosyl groups | chr1:1647879-1658676 REVERSE gb|BJ268643;	0	0.031711	0.096121	0.131051	0.110801				3.2.3	minor CHO metabolism.trehalose.potential TPS/TPP	taaffx.128418.75.s1_at
			3.2.3	minor CHO metabolism.trehalose.potential TPS/TPP	ta.25334.1.a1_at	Transcript	very weakly similar to ( 100)AT1G06410| Symbols: TPS7, ATTPSA, ATTPS7 | ATTPS7 (Arabidopsis thaliana trehalose-phosphatase/synthase 7); transferase, transferring glycosyl groups / trehalose-phosphatase | chr1:1955412-1958152 FORWARD gb|CD934949;	0	-0.062561	-0.097111		0.050458	0.149898	0.194658	0.204258	0.186978					3.8.1	minor CHO metabolism.galactose.galactokinases	ta.1938.1.s1_at	Transcript	moderately similar to ( 202)AT3G06580| Symbols: GALK, GAL1 | GAL1 (GALACTOSE KINASE 1); ATP binding / galactokinase | chr3:2049147-2051873 REVERSEVAR1 COG5048 gb|CK152440;	0	0.11395	0.21375	0.26597	0.24484				3.2.2	minor CHO metabolism.trehalose.TPP	ta.6144.1.s1_a_at	Transcript	moderately similar to ( 257)AT4G39770| Symbols: | trehalose-6-phosphate phosphatase, putative | chr4:18449132-18451212 REVERSEVAR1 gb|CA722147;	0	0.055664	0.106004	0.137364	0.138394				3.2.3	minor CHO metabolism.trehalose.potential TPS/TPP	ta.20649.2.s1_a_at
			3.2.3	minor CHO metabolism.trehalose.potential TPS/TPP	taaffx.128418.75.s1_at	Transcript	very weakly similar to (97.1)AT1G06410| Symbols: TPS7, ATTPSA, ATTPS7 | ATTPS7 (Arabidopsis thaliana trehalose-phosphatase/synthase 7); transferase, transferring glycosyl groups / trehalose-phosphatase | chr1:1955412-1958152 FORWARD gb|BJ260471;	0	0	-0.038067		0	0.072523	0.179083	0.242913	0.236343					3.5	minor CHO metabolism.others	ta.9399.1.s1_at	Transcript	weakly similar to ( 129)AT1G59960| Symbols: | aldo/keto reductase, putative | chr1:22075075-22076732 REVERSEweakly similar to ( 132)NADO1_ORYSA gb|CK206237;	0	0	0	0.121688	0.277708				3.2.3	minor CHO metabolism.trehalose.potential TPS/TPP	taaffx.128418.75.s1_at	Transcript	very weakly similar to (97.1)AT1G06410| Symbols: TPS7, ATTPSA, ATTPS7 | ATTPS7 (Arabidopsis thaliana trehalose-phosphatase/synthase 7); transferase, transferring glycosyl groups / trehalose-phosphatase | chr1:1955412-1958152 FORWARD gb|BJ260471;	0	0.072523	0.179083	0.242913	0.236343				3.2.2	minor CHO metabolism.trehalose.TPP	ta.5372.1.s1_at
			3.8.1	minor CHO metabolism.galactose.galactokinases	ta.1938.1.s1_at	Transcript	moderately similar to ( 202)AT3G06580| Symbols: GALK, GAL1 | GAL1 (GALACTOSE KINASE 1); ATP binding / galactokinase | chr3:2049147-2051873 REVERSEVAR1 COG5048 gb|CK152440;	-0.033697	-0.006817	0		0	0.11395	0.21375	0.26597	0.24484					3.4.4	minor CHO metabolism.myo-inositol.myo inositol oxygenases	ta.2631.2.s1_x_at	Transcript	weakly similar to ( 173)AT1G14520| Symbols: MIOX1 | MIOX1 (MYO-INISITOL OXYGENASE); oxidoreductase | chr1:4968371-4969949 REVERSEmoderately similar to ( 216)MIOX_ORYSAVAR1 COG5048 gb|CA648879;	0	0	0.070776	0.227096	0.413106				3.2.2	minor CHO metabolism.trehalose.TPP	ta.5372.1.s1_at	Transcript	weakly similar to ( 200)AT4G12430| Symbols: | trehalose-6-phosphate phosphatase, putative | chr4:7365477-7367343 REVERSE gb|BJ322678;	0.019608	0.091038	0.126518	0.124808	0.078178				3.2.2	minor CHO metabolism.trehalose.TPP	ta.6144.1.s1_a_at
			3.5	minor CHO metabolism.others	ta.9399.1.s1_at	Transcript	weakly similar to ( 129)AT1G59960| Symbols: | aldo/keto reductase, putative | chr1:22075075-22076732 REVERSEweakly similar to ( 132)NADO1_ORYSA gb|CK206237;	-0.072715	-0.010355	0		0	0	0	0.121688	0.277708					3.2.2	minor CHO metabolism.trehalose.TPP	ta.5372.1.s1_at	Transcript	weakly similar to ( 200)AT4G12430| Symbols: | trehalose-6-phosphate phosphatase, putative | chr4:7365477-7367343 REVERSE gb|BJ322678;	0.019608	0.091038	0.126518	0.124808	0.078178				3.8.1	minor CHO metabolism.galactose.galactokinases	ta.1938.1.s1_at	Transcript	moderately similar to ( 202)AT3G06580| Symbols: GALK, GAL1 | GAL1 (GALACTOSE KINASE 1); ATP binding / galactokinase | chr3:2049147-2051873 REVERSEVAR1 COG5048 gb|CK152440;	0	0.11395	0.21375	0.26597	0.24484				3.2.1	minor CHO metabolism.trehalose.TPS	ta.6534.2.s1_at
			3.4.4	minor CHO metabolism.myo-inositol.myo inositol oxygenases	ta.2631.2.s1_x_at	Transcript	weakly similar to ( 173)AT1G14520| Symbols: MIOX1 | MIOX1 (MYO-INISITOL OXYGENASE); oxidoreductase | chr1:4968371-4969949 REVERSEmoderately similar to ( 216)MIOX_ORYSAVAR1 COG5048 gb|CA648879;	0.082665	0	0		0	0	0.070776	0.227096	0.413106					3.2.3	minor CHO metabolism.trehalose.potential TPS/TPP	ta.25334.1.a1_at	Transcript	very weakly similar to ( 100)AT1G06410| Symbols: TPS7, ATTPSA, ATTPS7 | ATTPS7 (Arabidopsis thaliana trehalose-phosphatase/synthase 7); transferase, transferring glycosyl groups / trehalose-phosphatase | chr1:1955412-1958152 FORWARD gb|CD934949;	0.050458	0.149898	0.194658	0.204258	0.186978				3.2.3	minor CHO metabolism.trehalose.potential TPS/TPP	ta.25334.1.a1_at	Transcript	very weakly similar to ( 100)AT1G06410| Symbols: TPS7, ATTPSA, ATTPS7 | ATTPS7 (Arabidopsis thaliana trehalose-phosphatase/synthase 7); transferase, transferring glycosyl groups / trehalose-phosphatase | chr1:1955412-1958152 FORWARD gb|CD934949;	0.050458	0.149898	0.194658	0.204258	0.186978				3.2.1	minor CHO metabolism.trehalose.TPS	ta.6534.1.s1_s_at
			3.2.3	minor CHO metabolism.trehalose.potential TPS/TPP	ta.20649.2.s1_a_at	Transcript	moderately similar to ( 307)AT1G68020| Symbols: TPS6, ATTPS6 | ATTPS6 (Arabidopsis thaliana trehalose phosphatase/synthase 6); trehalose-phosphatase | chr1:25501156-25503904 FORWARD gb|BJ232442;	0	-0.044087	0		0.114034	0.458224	0.719294	0.889024	0.831154					3.2.3	minor CHO metabolism.trehalose.potential TPS/TPP	ta.20649.2.s1_a_at	Transcript	moderately similar to ( 307)AT1G68020| Symbols: TPS6, ATTPS6 | ATTPS6 (Arabidopsis thaliana trehalose phosphatase/synthase 6); trehalose-phosphatase | chr1:25501156-25503904 FORWARD gb|BJ232442;	0.114034	0.458224	0.719294	0.889024	0.831154				3.2.3	minor CHO metabolism.trehalose.potential TPS/TPP	ta.20649.2.s1_a_at	Transcript	moderately similar to ( 307)AT1G68020| Symbols: TPS6, ATTPS6 | ATTPS6 (Arabidopsis thaliana trehalose phosphatase/synthase 6); trehalose-phosphatase | chr1:25501156-25503904 FORWARD gb|BJ232442;	0.114034	0.458224	0.719294	0.889024	0.831154				3.2.1	minor CHO metabolism.trehalose.TPS	ta.6534.1.s1_at
								differences between lines				the same profile for all three lines
								maintained				during the stress transient
								across the whole transient
[truncated: 7 more columns]

## Sheet: bin 4 glycolysis
sorted for 50:90>>>			BinCode	BinName	id	type	description	Lahn:Cham1	Lahn:RIL2219	Cham1:RIL2219		82:90	74:90	66:90	58:90	50:90		sorted for 82:90>>>			BinCode	BinName	id	type	description	82:90	74:90	66:90	58:90	50:90		sorted for 74:90>>>		BinCode	BinName	id	type	description	82:90	74:90	66:90	58:90	50:90		sorted for binname>>		BinCode	BinName	id
			4.14	glycolysis.PEPCase	ta.9096.2.s1_x_at	Transcript	weakly similar to ( 123)AT1G53310| Symbols: ATPPC1 | ATPPC1 (PHOSPHOENOLPYRUVATE CARBOXYLASE 1); phosphoenolpyruvate carboxylase | chr1:19887929-19891738 REVERSEweakly similar to ( 139)CAPP1_MAIZE gb|CA611772;	-0.152944	-0.133954	0		0	-0.032047	-0.096357	-0.166947	-0.248867	21				4.8	glycolysis.TPI	ta.27753.1.s1_at	Transcript	weakly similar to ( 190)AT3G55440| Symbols: TPI, ATCTIMC | ATCTIMC (CYTOSOLIC TRIOSE PHOSPHATE ISOMERASE); triose-phosphate isomerase | chr3:20564771-20567055 FORWARDmoderately similar to ( 226)TPIS_HORVUCOG5048 gb|CK205459;	-0.00292	-0.02785	-0.0503	-0.07053	-0.0891	0.190476			4.14	glycolysis.PEPCase	ta.9096.2.s1_x_at	Transcript	weakly similar to ( 123)AT1G53310| Symbols: ATPPC1 | ATPPC1 (PHOSPHOENOLPYRUVATE CARBOXYLASE 1); phosphoenolpyruvate carboxylase | chr1:19887929-19891738 REVERSEweakly similar to ( 139)CAPP1_MAIZE gb|CA611772;	0	-0.032047	-0.096357	-0.166947	-0.248867	0.52381			4.7	glycolysis.aldolase	ta.304.1.s1_at
			4.14	glycolysis.PEPCase	ta.16104.1.a1_at	Transcript	weakly similar to ( 175)AT1G53310| Symbols: ATPPC1 | ATPPC1 (PHOSPHOENOLPYRUVATE CARBOXYLASE 1); phosphoenolpyruvate carboxylase | chr1:19887929-19891738 REVERSEweakly similar to ( 182)CAPP1_SORBI gb|CA599016;	0	-0.002714	-0.042254		0	0	0	-0.042272	-0.180712					4.14	glycolysis.PEPCase	ta.9096.2.s1_x_at	Transcript	weakly similar to ( 123)AT1G53310| Symbols: ATPPC1 | ATPPC1 (PHOSPHOENOLPYRUVATE CARBOXYLASE 1); phosphoenolpyruvate carboxylase | chr1:19887929-19891738 REVERSEweakly similar to ( 139)CAPP1_MAIZE gb|CA611772;	0	-0.032047	-0.096357	-0.166947	-0.248867				4.8	glycolysis.TPI	ta.27753.1.s1_at	Transcript	weakly similar to ( 190)AT3G55440| Symbols: TPI, ATCTIMC | ATCTIMC (CYTOSOLIC TRIOSE PHOSPHATE ISOMERASE); triose-phosphate isomerase | chr3:20564771-20567055 FORWARDmoderately similar to ( 226)TPIS_HORVUCOG5048 gb|CK205459;	-0.00292	-0.02785	-0.0503	-0.07053	-0.0891				4.12	glycolysis.enolase	ta.28742.4.s1_x_at
			4.5	glycolysis.pyrophosphate-fructose-6-P phosphotransferase	ta.6957.1.s1_at	Transcript	highly similar to ( 582)AT1G76550| Symbols: | pyrophosphate--fructose-6-phosphate 1-phosphotransferase alpha subunit, putative / pyrophosphate-dependent 6-phosphofructose-1-kinase, putative | chr1:28727794-28731823 REVERSEhighly similar to ( 593)PFPA_RICCOVAR1 COG5048 gb|CD898738;	-0.018616	-0.118556	-0.063236		0	0	-0.030143	-0.083953	-0.151503					4.14	glycolysis.PEPCase	ta.16104.1.a1_at	Transcript	weakly similar to ( 175)AT1G53310| Symbols: ATPPC1 | ATPPC1 (PHOSPHOENOLPYRUVATE CARBOXYLASE 1); phosphoenolpyruvate carboxylase | chr1:19887929-19891738 REVERSEweakly similar to ( 182)CAPP1_SORBI gb|CA599016;	0	0	0	-0.042272	-0.180712				4.12	glycolysis.enolase	ta.28742.4.s1_x_at	Transcript	moderately similar to ( 363)AT2G36530| Symbols: LOS2 | LOS2 (Low expression of osmotically responsive genes 1); phosphopyruvate hydratase | chr2:15328160-15330865 REVERSEmoderately similar to ( 384)ENO_ORYSA gb|BJ286746;	0	-0.02187	-0.07039	-0.10412	-0.11094				4.12	glycolysis.enolase	ta.28742.3.s1_x_at
			4.13	glycolysis.PK	taaffx.91450.1.a1_at	Transcript	very weakly similar to (90.1)AT5G08570| Symbols: | pyruvate kinase, putative | chr5:2778434-2780301 FORWARDvery weakly similar to (89.7)KPYC_SOYBN gb|BJ317731;	-0.072627	-0.201017	-0.099977		0	0	-0.025219	-0.069059	-0.125019					4.5	glycolysis.pyrophosphate-fructose-6-P phosphotransferase	ta.6957.1.s1_at	Transcript	highly similar to ( 582)AT1G76550| Symbols: | pyrophosphate--fructose-6-phosphate 1-phosphotransferase alpha subunit, putative / pyrophosphate-dependent 6-phosphofructose-1-kinase, putative | chr1:28727794-28731823 REVERSEhighly similar to ( 593)PFPA_RICCOVAR1 COG5048 gb|CD898738;	0	0	-0.030143	-0.083953	-0.151503				4.12	glycolysis.enolase	ta.28742.3.s1_x_at	Transcript	moderately similar to ( 486)AT2G36530| Symbols: LOS2 | LOS2 (Low expression of osmotically responsive genes 1); phosphopyruvate hydratase | chr2:15328160-15330865 REVERSEhighly similar to ( 521)ENO_ORYSA gb|BJ319513;	0	-0.018393	-0.043533	-0.068133	-0.092953				4.12	glycolysis.enolase	ta.28742.5.s1_x_at
			4.12	glycolysis.enolase	ta.28742.4.s1_x_at	Transcript	moderately similar to ( 363)AT2G36530| Symbols: LOS2 | LOS2 (Low expression of osmotically responsive genes 1); phosphopyruvate hydratase | chr2:15328160-15330865 REVERSEmoderately similar to ( 384)ENO_ORYSA gb|BJ286746;	0.036921	0	-0.012801		0	-0.02187	-0.07039	-0.10412	-0.11094					4.13	glycolysis.PK	taaffx.91450.1.a1_at	Transcript	very weakly similar to (90.1)AT5G08570| Symbols: | pyruvate kinase, putative | chr5:2778434-2780301 FORWARDvery weakly similar to (89.7)KPYC_SOYBN gb|BJ317731;	0	0	-0.025219	-0.069059	-0.125019				4.9	glycolysis.glyceraldehyde 3-phosphate dehydrogenase	ta.24977.1.s1_x_at	Transcript	weakly similar to ( 192)AT1G13440| Symbols: GAPC-2 | GAPC-2 | chr1:4608462-4610491 REVERSEmoderately similar to ( 211)G3PX_HORVUCOG5048 VAR1 gb|CK205284;	0	-0.01819	-0.04073	-0.05839	-0.07016				4.12	glycolysis.enolase	ta.25964.1.a1_at
			4.12	glycolysis.enolase	ta.28742.3.s1_x_at	Transcript	moderately similar to ( 486)AT2G36530| Symbols: LOS2 | LOS2 (Low expression of osmotically responsive genes 1); phosphopyruvate hydratase | chr2:15328160-15330865 REVERSEhighly similar to ( 521)ENO_ORYSA gb|BJ319513;	0.100327	0.075967	-0.006077		0	-0.018393	-0.043533	-0.068133	-0.092953					4.12	glycolysis.enolase	ta.28742.4.s1_x_at	Transcript	moderately similar to ( 363)AT2G36530| Symbols: LOS2 | LOS2 (Low expression of osmotically responsive genes 1); phosphopyruvate hydratase | chr2:15328160-15330865 REVERSEmoderately similar to ( 384)ENO_ORYSA gb|BJ286746;	0	-0.02187	-0.07039	-0.10412	-0.11094				4.9	glycolysis.glyceraldehyde 3-phosphate dehydrogenase	ta.24977.2.s1_at	Transcript	weakly similar to ( 135)AT3G04120| Symbols: GAPC-1, GAPC | GAPC (GLYCERALDEHYDE-3-PHOSPHATE DEHYDROGENASE C SUBUNIT); glyceraldehyde-3-phosphate dehydrogenase | chr3:1081084-1083138 FORWARDweakly similar to ( 149)G3PX_HORVUCOG5048 gb|BQ902379;	0	-0.015041	-0.041851	-0.060011	-0.069061				4.6	glycolysis.Fruc2,6BisPase	taaffx.93040.1.s1_at
			4.8	glycolysis.TPI	ta.27753.1.s1_at	Transcript	weakly similar to ( 190)AT3G55440| Symbols: TPI, ATCTIMC | ATCTIMC (CYTOSOLIC TRIOSE PHOSPHATE ISOMERASE); triose-phosphate isomerase | chr3:20564771-20567055 FORWARDmoderately similar to ( 226)TPIS_HORVUCOG5048 gb|CK205459;	0.034753	0.033053	0		-0.00292	-0.02785	-0.0503	-0.07053	-0.0891					4.12	glycolysis.enolase	ta.28742.3.s1_x_at	Transcript	moderately similar to ( 486)AT2G36530| Symbols: LOS2 | LOS2 (Low expression of osmotically responsive genes 1); phosphopyruvate hydratase | chr2:15328160-15330865 REVERSEhighly similar to ( 521)ENO_ORYSA gb|BJ319513;	0	-0.018393	-0.043533	-0.068133	-0.092953				4.12	glycolysis.enolase	ta.28742.5.s1_x_at	Transcript	moderately similar to ( 209)AT2G36530| Symbols: LOS2 | LOS2 (Low expression of osmotically responsive genes 1); phosphopyruvate hydratase | chr2:15328160-15330865 REVERSEmoderately similar to ( 218)ENO2_MAIZE gb|BJ276973;	0	-0.012136	-0.034396	-0.057926	-0.082516				4.9	glycolysis.glyceraldehyde 3-phosphate dehydrogenase	ta.24977.1.s1_x_at
			4.4	glycolysis.PPFK PFK3	ta.5634.1.s1_at	Transcript	highly similar to ( 598)AT4G26270| Symbols: | phosphofructokinase family protein | chr4:13301103-13304039 REVERSEVAR1 COG5048 gb|CD866884;	0.029677	0	-0.043917		0	0	-0.012562	-0.043692	-0.088082					4.4	glycolysis.PPFK	ta.5634.1.s1_at	Transcript	highly similar to ( 598)AT4G26270| Symbols: | phosphofructokinase family protein | chr4:13301103-13304039 REVERSEVAR1 COG5048 gb|CD866884;	0	0	-0.012562	-0.043692	-0.088082				4.14	glycolysis.PEPCase	ta.16104.1.a1_at	Transcript	weakly similar to ( 175)AT1G53310| Symbols: ATPPC1 | ATPPC1 (PHOSPHOENOLPYRUVATE CARBOXYLASE 1); phosphoenolpyruvate carboxylase | chr1:19887929-19891738 REVERSEweakly similar to ( 182)CAPP1_SORBI gb|CA599016;	0	0	0	-0.042272	-0.180712				4.9	glycolysis.glyceraldehyde 3-phosphate dehydrogenase	ta.24977.2.s1_at
			4.12	glycolysis.enolase	ta.28742.5.s1_x_at	Transcript	moderately similar to ( 209)AT2G36530| Symbols: LOS2 | LOS2 (Low expression of osmotically responsive genes 1); phosphopyruvate hydratase | chr2:15328160-15330865 REVERSEmoderately similar to ( 218)ENO2_MAIZE gb|BJ276973;	0.040215	0.008905	-0.019725		0	-0.012136	-0.034396	-0.057926	-0.082516					4.12	glycolysis.enolase	ta.28742.5.s1_x_at	Transcript	moderately similar to ( 209)AT2G36530| Symbols: LOS2 | LOS2 (Low expression of osmotically responsive genes 1); phosphopyruvate hydratase | chr2:15328160-15330865 REVERSEmoderately similar to ( 218)ENO2_MAIZE gb|BJ276973;	0	-0.012136	-0.034396	-0.057926	-0.082516				4.5	glycolysis.pyrophosphate-fructose-6-P phosphotransferase	ta.6957.1.s1_at	Transcript	highly similar to ( 582)AT1G76550| Symbols: | pyrophosphate--fructose-6-phosphate 1-phosphotransferase alpha subunit, putative / pyrophosphate-dependent 6-phosphofructose-1-kinase, putative | chr1:28727794-28731823 REVERSEhighly similar to ( 593)PFPA_RICCOVAR1 COG5048 gb|CD898738;	0	0	-0.030143	-0.083953	-0.151503				4.14	glycolysis.PEPCase	ta.9096.2.s1_x_at
			4.9	glycolysis.glyceraldehyde 3-phosphate dehydrogenase	ta.24977.1.s1_x_at	Transcript	weakly similar to ( 192)AT1G13440| Symbols: GAPC-2 | GAPC-2 | chr1:4608462-4610491 REVERSEmoderately similar to ( 211)G3PX_HORVUCOG5048 VAR1 gb|CK205284;	0.015885	0	-0.010915		0	-0.01819	-0.04073	-0.05839	-0.07016					4.9	glycolysis.glyceraldehyde 3-phosphate dehydrogenase	ta.24977.1.s1_x_at	Transcript	weakly similar to ( 192)AT1G13440| Symbols: GAPC-2 | GAPC-2 | chr1:4608462-4610491 REVERSEmoderately similar to ( 211)G3PX_HORVUCOG5048 VAR1 gb|CK205284;	0	-0.01819	-0.04073	-0.05839	-0.07016				4.13	glycolysis.PK	taaffx.91450.1.a1_at	Transcript	very weakly similar to (90.1)AT5G08570| Symbols: | pyruvate kinase, putative | chr5:2778434-2780301 FORWARDvery weakly similar to (89.7)KPYC_SOYBN gb|BJ317731;	0	0	-0.025219	-0.069059	-0.125019				4.14	glycolysis.PEPCase	ta.16104.1.a1_at
			4.9	glycolysis.glyceraldehyde 3-phosphate dehydrogenase	ta.24977.2.s1_at	Transcript	weakly similar to ( 135)AT3G04120| Symbols: GAPC-1, GAPC | GAPC (GLYCERALDEHYDE-3-PHOSPHATE DEHYDROGENASE C SUBUNIT); glyceraldehyde-3-phosphate dehydrogenase | chr3:1081084-1083138 FORWARDweakly similar to ( 149)G3PX_HORVUCOG5048 gb|BQ902379;	0.011599	0	0		0	-0.015041	-0.041851	-0.060011	-0.069061					4.9	glycolysis.glyceraldehyde 3-phosphate dehydrogenase	ta.24977.2.s1_at	Transcript	weakly similar to ( 135)AT3G04120| Symbols: GAPC-1, GAPC | GAPC (GLYCERALDEHYDE-3-PHOSPHATE DEHYDROGENASE C SUBUNIT); glyceraldehyde-3-phosphate dehydrogenase | chr3:1081084-1083138 FORWARDweakly similar to ( 149)G3PX_HORVUCOG5048 gb|BQ902379;	0	-0.015041	-0.041851	-0.060011	-0.069061				4.4	glycolysis.PPFK	ta.5634.1.s1_at	Transcript	highly similar to ( 598)AT4G26270| Symbols: | phosphofructokinase family protein | chr4:13301103-13304039 REVERSEVAR1 COG5048 gb|CD866884;	0	0	-0.012562	-0.043692	-0.088082				4.14	glycolysis.PEPCase	taaffx.115613.1.s1_at
			4.13	glycolysis.PK	ta.21113.2.s1_at	Transcript	highly similar to ( 516)AT5G08570| Symbols: | pyruvate kinase, putative | chr5:2778434-2780301 FORWARDhighly similar to ( 519)KPYC_SOYBNVAR1 gb|CK207050;	0	-0.031587	-0.048937		0	0	0	-0.019985	-0.048575					4.13	glycolysis.PK	ta.21113.2.s1_at	Transcript	highly similar to ( 516)AT5G08570| Symbols: | pyruvate kinase, putative | chr5:2778434-2780301 FORWARDhighly similar to ( 519)KPYC_SOYBNVAR1 gb|CK207050;	0	0	0	-0.019985	-0.048575				4.13	glycolysis.PK	ta.21113.2.s1_at	Transcript	highly similar to ( 516)AT5G08570| Symbols: | pyruvate kinase, putative | chr5:2778434-2780301 FORWARDhighly similar to ( 519)KPYC_SOYBNVAR1 gb|CK207050;	0	0	0	-0.019985	-0.048575				4.13	glycolysis.PK	taaffx.91450.1.a1_at
			4.13	glycolysis.PK	ta.21113.2.s1_a_at	Transcript	highly similar to ( 516)AT5G08570| Symbols: | pyruvate kinase, putative | chr5:2778434-2780301 FORWARDhighly similar to ( 519)KPYC_SOYBNVAR1 gb|CK207050;	-0.045821	-0.048181	0		0.00807	0.02671	0.03246	0.02531	0.00268					4.6	glycolysis.Fruc2,6BisPase	taaffx.93040.1.s1_at	Transcript	weakly similar to ( 165)AT1G07110| Symbols: ATF2KP, FKFBP, F2KP | F2KP (FRUCTOSE-2,6-BISPHOSPHATASE); fructose-2,6-bisphosphate 2-phosphatase | chr1:2178362-2183979 REVERSE gb|BJ234886;	0	0	0.082733	0.132083	0.125553				4.6	glycolysis.Fruc2,6BisPase	taaffx.93040.1.s1_at	Transcript	weakly similar to ( 165)AT1G07110| Symbols: ATF2KP, FKFBP, F2KP | F2KP (FRUCTOSE-2,6-BISPHOSPHATASE); fructose-2,6-bisphosphate 2-phosphatase | chr1:2178362-2183979 REVERSE gb|BJ234886;	0	0	0.082733	0.132083	0.125553				4.13	glycolysis.PK	ta.21113.2.s1_at
			4.6	glycolysis.Fruc2,6BisPase	taaffx.93040.1.s1_at	Transcript	weakly similar to ( 165)AT1G07110| Symbols: ATF2KP, FKFBP, F2KP | F2KP (FRUCTOSE-2,6-BISPHOSPHATASE); fructose-2,6-bisphosphate 2-phosphatase | chr1:2178362-2183979 REVERSE gb|BJ234886;	0.102903	0.151463	0		0	0	0.082733	0.132083	0.125553					4.7	glycolysis.aldolase	ta.304.1.s1_at	Transcript	moderately similar to ( 342)AT2G36460| Symbols: | fructose-bisphosphate aldolase, putative | chr2:15304008-15304811 REVERSEmoderately similar to ( 342)ALF_SPIOLVAR1 COG5048 gb|CK171609;	0	0	0.041208	0.089758	0.143928				4.7	glycolysis.aldolase	ta.304.1.s1_at	Transcript	moderately similar to ( 342)AT2G36460| Symbols: | fructose-bisphosphate aldolase, putative | chr2:15304008-15304811 REVERSEmoderately similar to ( 342)ALF_SPIOLVAR1 COG5048 gb|CK171609;	0	0	0.041208	0.089758	0.143928				4.13	glycolysis.PK	ta.21113.2.s1_a_at
			4.7	glycolysis.aldolase	ta.304.1.s1_at	Transcript	moderately similar to ( 342)AT2G36460| Symbols: | fructose-bisphosphate aldolase, putative | chr2:15304008-15304811 REVERSEmoderately similar to ( 342)ALF_SPIOLVAR1 COG5048 gb|CK171609;	0.054446	0	-0.058286		0	0	0.041208	0.089758	0.143928					4.13	glycolysis.PK	ta.5451.3.s1_x_at	Transcript	weakly similar to ( 154)AT5G56350| Symbols: | pyruvate kinase, putative | chr5:22837480-22839755 REVERSEweakly similar to ( 158)KPYC_TOBAC gb|CA648973;	0	0	0.031697	0.086267	0.158047				4.13	glycolysis.PK	ta.5451.3.s1_x_at	Transcript	weakly similar to ( 154)AT5G56350| Symbols: | pyruvate kinase, putative | chr5:22837480-22839755 REVERSEweakly similar to ( 158)KPYC_TOBAC gb|CA648973;	0	0	0.031697	0.086267	0.158047				4.13	glycolysis.PK	ta.5451.3.s1_x_at
			4.13	glycolysis.PK	ta.5451.3.s1_x_at	Transcript	weakly similar to ( 154)AT5G56350| Symbols: | pyruvate kinase, putative | chr5:22837480-22839755 REVERSEweakly similar to ( 158)KPYC_TOBAC gb|CA648973;	-0.028548	-0.058318	0		0	0	0.031697	0.086267	0.158047					4.14	glycolysis.PEPCase	taaffx.115613.1.s1_at	Transcript	moderately similar to ( 477)AT3G14940| Symbols: ATPPC3 | ATPPC3 (PHOSPHOENOLPYRUVATE CARBOXYLASE 3); phosphoenolpyruvate carboxylase | chr3:5025591-5029483 FORWARDhighly similar to ( 512)CAPP1_SORBI gb|CF182118;	0	0.075156	0.151006	0.189246	0.184876				4.13	glycolysis.PK	ta.7955.1.s1_at	Transcript	weakly similar to ( 118)AT3G52990| Symbols: | pyruvate kinase, putative | chr3:19660314-19663215 FORWARD gb|BQ161018;	0	0	0	0.072164	0.210684				4.13	glycolysis.PK	ta.7955.1.s1_at
			4.14	glycolysis.PEPCase	taaffx.115613.1.s1_at	Transcript	moderately similar to ( 477)AT3G14940| Symbols: ATPPC3 | ATPPC3 (PHOSPHOENOLPYRUVATE CARBOXYLASE 3); phosphoenolpyruvate carboxylase | chr3:5025591-5029483 FORWARDhighly similar to ( 512)CAPP1_SORBI gb|CF182118;	0	0.015057	0		0	0.075156	0.151006	0.189246	0.184876					4.13	glycolysis.PK	ta.7955.1.s1_at	Transcript	weakly similar to ( 118)AT3G52990| Symbols: | pyruvate kinase, putative | chr3:19660314-19663215 FORWARD gb|BQ161018;	0	0	0	0.072164	0.210684				4.12	glycolysis.enolase	ta.25964.1.a1_at	Transcript	moderately similar to ( 237)AT2G36530| Symbols: LOS2 | LOS2 (Low expression of osmotically responsive genes 1); phosphopyruvate hydratase | chr2:15328160-15330865 REVERSEmoderately similar to ( 261)ENO1_MAIZE gb|CD454849;	0	0	0.013313	0.118603	0.253773				4.4	glycolysis.PPFK	ta.5634.1.s1_at
			4.13	glycolysis.PK	ta.7955.1.s1_at	Transcript	weakly similar to ( 118)AT3G52990| Symbols: | pyruvate kinase, putative | chr3:19660314-19663215 FORWARD gb|BQ161018;	0	0.057771	0.083081		0	0	0	0.072164	0.210684					4.12	glycolysis.enolase	ta.25964.1.a1_at	Transcript	moderately similar to ( 237)AT2G36530| Symbols: LOS2 | LOS2 (Low expression of osmotically responsive genes 1); phosphopyruvate hydratase | chr2:15328160-15330865 REVERSEmoderately similar to ( 261)ENO1_MAIZE gb|CD454849;	0	0	0.013313	0.118603	0.253773				4.13	glycolysis.PK	ta.21113.2.s1_a_at	Transcript	highly similar to ( 516)AT5G08570| Symbols: | pyruvate kinase, putative | chr5:2778434-2780301 FORWARDhighly similar to ( 519)KPYC_SOYBNVAR1 gb|CK207050;	0.00807	0.02671	0.03246	0.02531	0.00268				4.4	glycolysis.PPFK	ta.13462.2.s1_a_at
			4.4	glycolysis.PPFK PFK3	ta.13462.2.s1_a_at	Transcript	weakly similar to ( 198)AT4G26270| Symbols: | phosphofructokinase family protein | chr4:13301103-13304039 REVERSE gb|CA661266;	0.005079	0	-0.016169		0.033163	0.102133	0.154533	0.194623	0.223523					4.13	glycolysis.PK	ta.21113.2.s1_a_at	Transcript	highly similar to ( 516)AT5G08570| Symbols: | pyruvate kinase, putative | chr5:2778434-2780301 FORWARDhighly similar to ( 519)KPYC_SOYBNVAR1 gb|CK207050;	0.00807	0.02671	0.03246	0.02531	0.00268				4.14	glycolysis.PEPCase	taaffx.115613.1.s1_at	Transcript	moderately similar to ( 477)AT3G14940| Symbols: ATPPC3 | ATPPC3 (PHOSPHOENOLPYRUVATE CARBOXYLASE 3); phosphoenolpyruvate carboxylase | chr3:5025591-5029483 FORWARDhighly similar to ( 512)CAPP1_SORBI gb|CF182118;	0	0.075156	0.151006	0.189246	0.184876				4.4	glycolysis.PPFK	taaffx.80151.1.s1_at
			4.12	glycolysis.enolase	ta.25964.1.a1_at	Transcript	moderately similar to ( 237)AT2G36530| Symbols: LOS2 | LOS2 (Low expression of osmotically responsive genes 1); phosphopyruvate hydratase | chr2:15328160-15330865 REVERSEmoderately similar to ( 261)ENO1_MAIZE gb|CD454849;	0.699595	0.844925	0		0	0	0.013313	0.118603	0.253773					4.4	glycolysis.PPFK	ta.13462.2.s1_a_at	Transcript	weakly similar to ( 198)AT4G26270| Symbols: | phosphofructokinase family protein | chr4:13301103-13304039 REVERSE gb|CA661266;	0.033163	0.102133	0.154533	0.194623	0.223523				4.4	glycolysis.PPFK	ta.13462.2.s1_a_at	Transcript	weakly similar to ( 198)AT4G26270| Symbols: | phosphofructokinase family protein | chr4:13301103-13304039 REVERSE gb|CA661266;	0.033163	0.102133	0.154533	0.194623	0.223523				4.5	glycolysis.pyrophosphate-fructose-6-P phosphotransferase	ta.6957.1.s1_at
			4.4	glycolysis.PPFK PFK2	taaffx.80151.1.s1_at	Transcript	moderately similar to ( 214)AT5G47810| Symbols: | phosphofructokinase family protein | chr5:19373795-19375215 REVERSE gb|CA502281;	0.003228	-0.058718	-0.228108		0.186841	0.606561	0.918711	1.07559	1.07972					4.4	glycolysis.PPFK	taaffx.80151.1.s1_at	Transcript	moderately similar to ( 214)AT5G47810| Symbols: | phosphofructokinase family protein | chr5:19373795-19375215 REVERSE gb|CA502281;	0.186841	0.606561	0.918711	1.07559	1.07972				4.4	glycolysis.PPFK	taaffx.80151.1.s1_at	Transcript	moderately similar to ( 214)AT5G47810| Symbols: | phosphofructokinase family protein | chr5:19373795-19375215 REVERSE gb|CA502281;	0.186841	0.606561	0.918711	1.07559	1.07972				4.8	glycolysis.TPI	ta.27753.1.s1_at
								differences between lines				the same profile for all three lines
								maintained				during the stress transient
								across the whole transient
[truncated: 7 more columns]

## Sheet: bin 5 fermentation
sorted for 50:90>>>			BinCode	BinName	id	type	description	Lahn:Cham1	Lahn:RIL2219	Cham1:RIL2219		82:90	74:90	66:90	58:90	50:90		sorted for 82:90>>>		BinCode	BinName	id	type	description	82:90	74:90	66:90	58:90	50:90				sorted for 74:90		BinCode	BinName	id	type	description	82:90	74:90	66:90	58:90	50:90		sorted for binname>>		BinCode	BinName
			5.3	fermentation.ADH	ta.28355.2.s1_x_at	Transcript	highly similar to ( 650)AT5G43940| Symbols: ADH2 | ADH2 (ALCOHOL DEHYDROGENASE 2); formaldehyde dehydrogenase (glutathione) | chr5:17701492-17703606 FORWARDhighly similar to ( 686)ADHX_ORYSAVAR1 COG5048 gb|CA498269;	0.00488	0	-0.00843		0	-0.069465	-0.208585	-0.354585	-0.518775	15			5.10	fermentation.aldehyde dehydrogenase	ta.6985.3.s1_at	Transcript	moderately similar to ( 259)AT4G36250| Symbols: ALDH3F1 | ALDH3F1 (ALDEHYDE DEHYDROGENASE 3F1); 3-chloroallyl aldehyde dehydrogenase/ aldehyde dehydrogenase (NAD) | chr4:17151032-17153384 FORWARDvery weakly similar to (83.2)BADH_SPIOL gb|BJ244545;	-0.021388	-0.150298	-0.253638	-0.331908	-0.380608	0.266667					5.10	fermentation.aldehyde dehydrogenase	ta.6985.3.s1_at	Transcript	moderately similar to ( 259)AT4G36250| Symbols: ALDH3F1 | ALDH3F1 (ALDEHYDE DEHYDROGENASE 3F1); 3-chloroallyl aldehyde dehydrogenase/ aldehyde dehydrogenase (NAD) | chr4:17151032-17153384 FORWARDvery weakly similar to (83.2)BADH_SPIOL gb|BJ244545;	-0.021388	-0.150298	-0.253638	-0.331908	-0.380608	0.733333			5.3	fermentation.ADH
			5.10	fermentation.aldehyde dehydrogenase	ta.6985.3.s1_at	Transcript	moderately similar to ( 259)AT4G36250| Symbols: ALDH3F1 | ALDH3F1 (ALDEHYDE DEHYDROGENASE 3F1); 3-chloroallyl aldehyde dehydrogenase/ aldehyde dehydrogenase (NAD) | chr4:17151032-17153384 FORWARDvery weakly similar to (83.2)BADH_SPIOL gb|BJ244545;	0.156406	0.252196	0		-0.021388	-0.150298	-0.253638	-0.331908	-0.380608				5.3	fermentation.ADH	ta.28355.2.s1_x_at	Transcript	highly similar to ( 650)AT5G43940| Symbols: ADH2 | ADH2 (ALCOHOL DEHYDROGENASE 2); formaldehyde dehydrogenase (glutathione) | chr5:17701492-17703606 FORWARDhighly similar to ( 686)ADHX_ORYSAVAR1 COG5048 gb|CA498269;	0	-0.069465	-0.208585	-0.354585	-0.518775						5.10	fermentation.aldehyde dehydrogenase	ta.6985.2.a1_a_at	Transcript	weakly similar to ( 134)AT4G36250| Symbols: ALDH3F1 | ALDH3F1 (ALDEHYDE DEHYDROGENASE 3F1); 3-chloroallyl aldehyde dehydrogenase/ aldehyde dehydrogenase (NAD) | chr4:17151032-17153384 FORWARD gb|BJ256818;	0	-0.093787	-0.188907	-0.270667	-0.338167				5.3	fermentation.ADH
			5.10	fermentation.aldehyde dehydrogenase	ta.6985.2.a1_a_at	Transcript	weakly similar to ( 134)AT4G36250| Symbols: ALDH3F1 | ALDH3F1 (ALDEHYDE DEHYDROGENASE 3F1); 3-chloroallyl aldehyde dehydrogenase/ aldehyde dehydrogenase (NAD) | chr4:17151032-17153384 FORWARD gb|BJ256818;	0	0.122343	0.057503		0	-0.093787	-0.188907	-0.270667	-0.338167				5.10	fermentation.aldehyde dehydrogenase	ta.6985.2.a1_a_at	Transcript	weakly similar to ( 134)AT4G36250| Symbols: ALDH3F1 | ALDH3F1 (ALDEHYDE DEHYDROGENASE 3F1); 3-chloroallyl aldehyde dehydrogenase/ aldehyde dehydrogenase (NAD) | chr4:17151032-17153384 FORWARD gb|BJ256818;	0	-0.093787	-0.188907	-0.270667	-0.338167						5.3	fermentation.ADH	ta.28355.2.s1_x_at	Transcript	highly similar to ( 650)AT5G43940| Symbols: ADH2 | ADH2 (ALCOHOL DEHYDROGENASE 2); formaldehyde dehydrogenase (glutathione) | chr5:17701492-17703606 FORWARDhighly similar to ( 686)ADHX_ORYSAVAR1 COG5048 gb|CA498269;	0	-0.069465	-0.208585	-0.354585	-0.518775				5.3	fermentation.ADH
			5.2	fermentation.PDC	ta.19423.1.s1_a_at	Transcript	highly similar to ( 911)AT5G54960| Symbols: PDC2 | PDC2 (PYRUVATE DECARBOXYLASE-2); pyruvate decarboxylase | chr5:22328084-22329907 REVERSEnearly identical (1065)PDC2_ORYSA gb|CD934753;	0.050505	0	-0.005425		0	-0.003708	-0.107858	-0.186838	-0.211888				5.2	fermentation.PDC	ta.19423.1.s1_a_at	Transcript	highly similar to ( 911)AT5G54960| Symbols: PDC2 | PDC2 (PYRUVATE DECARBOXYLASE-2); pyruvate decarboxylase | chr5:22328084-22329907 REVERSEnearly identical (1065)PDC2_ORYSA gb|CD934753;	0	-0.003708	-0.107858	-0.186838	-0.211888						5.2	fermentation.PDC	ta.19423.1.s1_a_at	Transcript	highly similar to ( 911)AT5G54960| Symbols: PDC2 | PDC2 (PYRUVATE DECARBOXYLASE-2); pyruvate decarboxylase | chr5:22328084-22329907 REVERSEnearly identical (1065)PDC2_ORYSA gb|CD934753;	0	-0.003708	-0.107858	-0.186838	-0.211888				5.3	fermentation.ADH
			5.2	fermentation.PDC	ta.19423.1.s1_x_at	Transcript	highly similar to ( 911)AT5G54960| Symbols: PDC2 | PDC2 (PYRUVATE DECARBOXYLASE-2); pyruvate decarboxylase | chr5:22328084-22329907 REVERSEnearly identical (1065)PDC2_ORYSA gb|CD934753;	0.062267	0	0		0	0	-0.07722	-0.15098	-0.19666				5.2	fermentation.PDC	ta.19423.1.s1_x_at	Transcript	highly similar to ( 911)AT5G54960| Symbols: PDC2 | PDC2 (PYRUVATE DECARBOXYLASE-2); pyruvate decarboxylase | chr5:22328084-22329907 REVERSEnearly identical (1065)PDC2_ORYSA gb|CD934753;	0	0	-0.07722	-0.15098	-0.19666						5.2	fermentation.PDC	ta.19423.1.s1_x_at	Transcript	highly similar to ( 911)AT5G54960| Symbols: PDC2 | PDC2 (PYRUVATE DECARBOXYLASE-2); pyruvate decarboxylase | chr5:22328084-22329907 REVERSEnearly identical (1065)PDC2_ORYSA gb|CD934753;	0	0	-0.07722	-0.15098	-0.19666				5.10	fermentation.aldehyde dehydrogenase
			5.1	fermentation.LDH	ta.13163.1.s1_at	Transcript	moderately similar to ( 297)AT4G17260| Symbols: | L-lactate dehydrogenase, putative | chr4:9674070-9675322 FORWARDmoderately similar to ( 427)LDHA_HORVUVAR1 gb|CD879114;	0	-0.360376	-0.393146		0	0	0	-0.000198	-0.056198				5.1	fermentation.LDH	ta.13163.1.s1_at	Transcript	moderately similar to ( 297)AT4G17260| Symbols: | L-lactate dehydrogenase, putative | chr4:9674070-9675322 FORWARDmoderately similar to ( 427)LDHA_HORVUVAR1 gb|CD879114;	0	0	0	-0.000198	-0.056198						5.1	fermentation.LDH	ta.13163.1.s1_at	Transcript	moderately similar to ( 297)AT4G17260| Symbols: | L-lactate dehydrogenase, putative | chr4:9674070-9675322 FORWARDmoderately similar to ( 427)LDHA_HORVUVAR1 gb|CD879114;	0	0	0	-0.000198	-0.056198				5.10	fermentation.aldehyde dehydrogenase
			5.2	fermentation.PDC	ta.4301.3.s1_at	Transcript	weakly similar to ( 114)AT5G17380| Symbols: | pyruvate decarboxylase family protein | chr5:5724922-5726722 REVERSE gb|CA640038;	-0.06523	-0.01764	0.01359		0	0.015647	0.039687	0.053087	0.054087				5.2	fermentation.PDC	ta.4301.3.s1_at	Transcript	weakly similar to ( 114)AT5G17380| Symbols: | pyruvate decarboxylase family protein | chr5:5724922-5726722 REVERSE gb|CA640038;	0	0.015647	0.039687	0.053087	0.054087						5.10	fermentation.aldehyde dehydrogenase	ta.662.3.s1_a_at	Transcript	very weakly similar to (98.2)AT3G48000| Symbols: ALDH2, ALDH2B4 | ALDH2B4 (ALDEHYDE DEHYDROGENASE 2); 3-chloroallyl aldehyde dehydrogenase/ aldehyde dehydrogenase (NAD) | chr3:17728067-17730828 REVERSE gb|CD891243;	0	0	0.035105	0.071445	0.061495				5.10	fermentation.aldehyde dehydrogenase
			5.10	fermentation.aldehyde dehydrogenase	ta.662.3.s1_a_at	Transcript	very weakly similar to (98.2)AT3G48000| Symbols: ALDH2, ALDH2B4 | ALDH2B4 (ALDEHYDE DEHYDROGENASE 2); 3-chloroallyl aldehyde dehydrogenase/ aldehyde dehydrogenase (NAD) | chr3:17728067-17730828 REVERSE gb|CD891243;	0.0121	0	0		0	0	0.035105	0.071445	0.061495				5.10	fermentation.aldehyde dehydrogenase	ta.662.3.s1_a_at	Transcript	very weakly similar to (98.2)AT3G48000| Symbols: ALDH2, ALDH2B4 | ALDH2B4 (ALDEHYDE DEHYDROGENASE 2); 3-chloroallyl aldehyde dehydrogenase/ aldehyde dehydrogenase (NAD) | chr3:17728067-17730828 REVERSE gb|CD891243;	0	0	0.035105	0.071445	0.061495						5.3	fermentation.ADH	ta.30600.1.s1_at	Transcript	moderately similar to ( 201)AT1G22440| Symbols: | alcohol dehydrogenase, putative | chr1:7922549-7924748 FORWARDweakly similar to ( 155)ADHX_ORYSA gb|BJ291893;	0	0	0.041495	0.081435	0.121295				5.1	fermentation.LDH
			5.3	fermentation.ADH	ta.30600.1.s1_at	Transcript	moderately similar to ( 201)AT1G22440| Symbols: | alcohol dehydrogenase, putative | chr1:7922549-7924748 FORWARDweakly similar to ( 155)ADHX_ORYSA gb|BJ291893;	-0.068696	-0.083106	0		0	0	0.041495	0.081435	0.121295				5.3	fermentation.ADH	ta.30600.1.s1_at	Transcript	moderately similar to ( 201)AT1G22440| Symbols: | alcohol dehydrogenase, putative | chr1:7922549-7924748 FORWARDweakly similar to ( 155)ADHX_ORYSA gb|BJ291893;	0	0	0.041495	0.081435	0.121295						5.2	fermentation.PDC	ta.4301.3.s1_at	Transcript	weakly similar to ( 114)AT5G17380| Symbols: | pyruvate decarboxylase family protein | chr5:5724922-5726722 REVERSE gb|CA640038;	0	0.015647	0.039687	0.053087	0.054087				5.1	fermentation.LDH
			5.2	fermentation.PDC	ta.4301.1.s1_x_at	Transcript	weakly similar to ( 159)AT5G17380| Symbols: | pyruvate decarboxylase family protein | chr5:5724922-5726722 REVERSE gb|BJ263295;	-0.021738	0	0.010418		0.002339	0.065459	0.114259	0.148159	0.166489				5.2	fermentation.PDC	ta.4301.1.s1_a_at	Transcript	weakly similar to ( 159)AT5G17380| Symbols: | pyruvate decarboxylase family protein | chr5:5724922-5726722 REVERSE gb|BJ263295;	0	0.049723	0.102413	0.144953	0.172963						5.3	fermentation.ADH	ta.22986.1.s1_x_at	Transcript	weakly similar to ( 117)AT1G77120| Symbols: ADH, ATADH, ADH1 | ADH1 (ALCOHOL DEHYDROGENASE 1) | chr1:28980403-28982110 FORWARDweakly similar to ( 127)ADH2_MAIZE gb|BJ307901;	0	0.037905	0.110575	0.188935	0.276975				5.2	fermentation.PDC
			5.2	fermentation.PDC	ta.4301.1.s1_a_at	Transcript	weakly similar to ( 159)AT5G17380| Symbols: | pyruvate decarboxylase family protein | chr5:5724922-5726722 REVERSE gb|BJ263295;	-0.036016	-0.018176	0		0	0.049723	0.102413	0.144953	0.172963				5.3	fermentation.ADH	ta.22986.1.s1_x_at	Transcript	weakly similar to ( 117)AT1G77120| Symbols: ADH, ATADH, ADH1 | ADH1 (ALCOHOL DEHYDROGENASE 1) | chr1:28980403-28982110 FORWARDweakly similar to ( 127)ADH2_MAIZE gb|BJ307901;	0	0.037905	0.110575	0.188935	0.276975						5.2	fermentation.PDC	ta.4301.1.s1_a_at	Transcript	weakly similar to ( 159)AT5G17380| Symbols: | pyruvate decarboxylase family protein | chr5:5724922-5726722 REVERSE gb|BJ263295;	0	0.049723	0.102413	0.144953	0.172963				5.2	fermentation.PDC
			5.2	fermentation.PDC	ta.13281.1.s1_at	Transcript	moderately similar to ( 495)AT5G54960| Symbols: PDC2 | PDC2 (PYRUVATE DECARBOXYLASE-2); pyruvate decarboxylase | chr5:22328084-22329907 REVERSEhighly similar to ( 508)PDC2_ORYSA gb|BJ242429;	-0.008891	-0.045381	0		0.006376	0.049736	0.092746	0.138576	0.174246				5.3	fermentation.ADH	ta.1744.1.s1_at	Transcript	moderately similar to ( 474)AT5G24760| Symbols: | alcohol dehydrogenase, putative | chr5:8495038-8497093 REVERSEmoderately similar to ( 325)ADH1_SOLTUVAR1 gb|CD452643;	0	0.105694	0.235484	0.346794	0.434834						5.2	fermentation.PDC	ta.13281.1.s1_at	Transcript	moderately similar to ( 495)AT5G54960| Symbols: PDC2 | PDC2 (PYRUVATE DECARBOXYLASE-2); pyruvate decarboxylase | chr5:22328084-22329907 REVERSEhighly similar to ( 508)PDC2_ORYSA gb|BJ242429;	0.006376	0.049736	0.092746	0.138576	0.174246				5.2	fermentation.PDC
			5.3	fermentation.ADH	ta.22986.1.s1_x_at	Transcript	weakly similar to ( 117)AT1G77120| Symbols: ADH, ATADH, ADH1 | ADH1 (ALCOHOL DEHYDROGENASE 1) | chr1:28980403-28982110 FORWARDweakly similar to ( 127)ADH2_MAIZE gb|BJ307901;	0.142709	0.165619	0		0	0.037905	0.110575	0.188935	0.276975				5.2	fermentation.PDC	ta.4301.1.s1_x_at	Transcript	weakly similar to ( 159)AT5G17380| Symbols: | pyruvate decarboxylase family protein | chr5:5724922-5726722 REVERSE gb|BJ263295;	0.002339	0.065459	0.114259	0.148159	0.166489						5.2	fermentation.PDC	ta.4301.1.s1_x_at	Transcript	weakly similar to ( 159)AT5G17380| Symbols: | pyruvate decarboxylase family protein | chr5:5724922-5726722 REVERSE gb|BJ263295;	0.002339	0.065459	0.114259	0.148159	0.166489				5.2	fermentation.PDC
			5.3	fermentation.ADH	ta.1744.1.s1_at	Transcript	moderately similar to ( 474)AT5G24760| Symbols: | alcohol dehydrogenase, putative | chr5:8495038-8497093 REVERSEmoderately similar to ( 325)ADH1_SOLTUVAR1 gb|CD452643;	0	0.231679	0.179139		0	0.105694	0.235484	0.346794	0.434834				5.2	fermentation.PDC	ta.13281.1.s1_at	Transcript	moderately similar to ( 495)AT5G54960| Symbols: PDC2 | PDC2 (PYRUVATE DECARBOXYLASE-2); pyruvate decarboxylase | chr5:22328084-22329907 REVERSEhighly similar to ( 508)PDC2_ORYSA gb|BJ242429;	0.006376	0.049736	0.092746	0.138576	0.174246						5.3	fermentation.ADH	ta.1744.1.s1_at	Transcript	moderately similar to ( 474)AT5G24760| Symbols: | alcohol dehydrogenase, putative | chr5:8495038-8497093 REVERSEmoderately similar to ( 325)ADH1_SOLTUVAR1 gb|CD452643;	0	0.105694	0.235484	0.346794	0.434834				5.2	fermentation.PDC
			5.1	fermentation.LDH	taaffx.734.1.s1_x_at	Transcript	weakly similar to ( 128)AT1G54100| Symbols: ALDH7B4 | ALDH7B4 (ALDEHYDE DEHYDROGENASE 7B4); 3-chloroallyl aldehyde dehydrogenase | chr1:20199103-20202521 REVERSEweakly similar to ( 133)AL7A1_MALDO gb|BF199681;	-0.051553	0	0		0.115727	0.513977	0.779187	0.916987	0.927167				5.1	fermentation.LDH	taaffx.734.1.s1_x_at	Transcript	weakly similar to ( 128)AT1G54100| Symbols: ALDH7B4 | ALDH7B4 (ALDEHYDE DEHYDROGENASE 7B4); 3-chloroallyl aldehyde dehydrogenase | chr1:20199103-20202521 REVERSEweakly similar to ( 133)AL7A1_MALDO gb|BF199681;	0.115727	0.513977	0.779187	0.916987	0.927167						5.1	fermentation.LDH	taaffx.734.1.s1_x_at	Transcript	weakly similar to ( 128)AT1G54100| Symbols: ALDH7B4 | ALDH7B4 (ALDEHYDE DEHYDROGENASE 7B4); 3-chloroallyl aldehyde dehydrogenase | chr1:20199103-20202521 REVERSEweakly similar to ( 133)AL7A1_MALDO gb|BF199681;	0.115727	0.513977	0.779187	0.916987	0.927167				5.2	fermentation.PDC
								differences between lines				the same profile for all three lines
								maintained				during the stress transient
								across the whole transient
[truncated: 8 more columns]

## Sheet: bin 6  gluconeogenesis
sorted for 50:90>>>			BinCode	BinName	id	type	description	Lahn:Cham1	Lahn:RIL2219	Cham1:RIL2219		82:90	74:90	66:90	58:90	50:90	sorted for 82:90>>>		BinCode	BinName	id	type	description	82:90	74:90	66:90	58:90	50:90			sorted for 74:90		BinCode	BinName	id	type	description	82:90	74:90	66:90	58:90	50:90		sorted for binname>>		BinCode	BinName	id	type
			6.3	gluconeogenesis.Malate DH	ta.37.1.s1_at	Transcript	moderately similar to ( 389)AT5G09660| Symbols: PMDH2 | PMDH2 (PEROXISOMAL NAD-MALATE DEHYDROGENASE 2) | chr5:2993692-2995552 REVERSEmoderately similar to ( 409)MDHG_ORYSA gb|CK154145;	0	-0.102571	-0.099301		0	0	-0.0719	-0.21372	-0.35522	10		6.3	gluconeogenesis.Malate DH	ta.37.1.s1_at	Transcript	moderately similar to ( 389)AT5G09660| Symbols: PMDH2 | PMDH2 (PEROXISOMAL NAD-MALATE DEHYDROGENASE 2) | chr5:2993692-2995552 REVERSEmoderately similar to ( 409)MDHG_ORYSA gb|CK154145;	0	0	-0.0719	-0.21372	-0.35522					6.3	gluconeogenesis.Malate DH	ta.37.1.s1_at	Transcript	moderately similar to ( 389)AT5G09660| Symbols: PMDH2 | PMDH2 (PEROXISOMAL NAD-MALATE DEHYDROGENASE 2) | chr5:2993692-2995552 REVERSEmoderately similar to ( 409)MDHG_ORYSA gb|CK154145;	0	0	-0.0719	-0.21372	-0.35522				6.1	gluconeogenese/ glyoxylate cycle.citrate synthase	ta.970.1.s1_at	Transcript
			6.3	gluconeogenesis.Malate DH	ta.27694.1.a1_s_at	Transcript	weakly similar to ( 132)AT3G47520| Symbols: MDH | MDH (MALATE DEHYDROGENASE); malate dehydrogenase | chr3:17524642-17525853 FORWARDweakly similar to ( 103)MDHM_FRAAN gb|CD871395;	-0.00555	0	0.02776		0	0	0	0.008982	0.048232			6.3	gluconeogenesis.Malate DH	ta.27694.1.a1_s_at	Transcript	weakly similar to ( 132)AT3G47520| Symbols: MDH | MDH (MALATE DEHYDROGENASE); malate dehydrogenase | chr3:17524642-17525853 FORWARDweakly similar to ( 103)MDHM_FRAAN gb|CD871395;	0	0	0	0.008982	0.048232	0.6				6.3	gluconeogenesis.Malate DH	ta.27694.1.a1_s_at	Transcript	weakly similar to ( 132)AT3G47520| Symbols: MDH | MDH (MALATE DEHYDROGENASE); malate dehydrogenase | chr3:17524642-17525853 FORWARDweakly similar to ( 103)MDHM_FRAAN gb|CD871395;	0	0	0	0.008982	0.048232	0.8			6.2	gluconeogenese/ glyoxylate cycle.malate synthase	ta.23970.1.a1_at	Transcript
			6.5	gluconeogenese/ glyoxylate cycle.pyruvate dikinase	ta.27771.1.s1_at	Transcript	highly similar to ( 825)AT4G15530| Symbols: PPDK | PPDK (PYRUVATE ORTHOPHOSPHATE DIKINASE) | chr4:8864826-8870746 REVERSEhighly similar to ( 889)PPDK_MAIZE gb|CD867657;	-0.028559	-0.030419	0		0	0.017455	0.042775	0.064005	0.080075			6.5	gluconeogenese/ glyoxylate cycle.pyruvate dikinase	ta.27771.1.s1_at	Transcript	highly similar to ( 825)AT4G15530| Symbols: PPDK | PPDK (PYRUVATE ORTHOPHOSPHATE DIKINASE) | chr4:8864826-8870746 REVERSEhighly similar to ( 889)PPDK_MAIZE gb|CD867657;	0	0.017455	0.042775	0.064005	0.080075					6.5	gluconeogenese/ glyoxylate cycle.pyruvate dikinase	ta.27771.1.s1_at	Transcript	highly similar to ( 825)AT4G15530| Symbols: PPDK | PPDK (PYRUVATE ORTHOPHOSPHATE DIKINASE) | chr4:8864826-8870746 REVERSEhighly similar to ( 889)PPDK_MAIZE gb|CD867657;	0	0.017455	0.042775	0.064005	0.080075				6.2	gluconeogenese/ glyoxylate cycle.malate synthase	ta.23970.1.a1_x_at	Transcript
			6.3	gluconeogenesis.Malate DH	ta.14554.2.s1_x_at	Transcript	moderately similar to ( 253)AT2G22780| Symbols: PMDH1 | PMDH1 (PEROXISOMAL NAD-MALATE DEHYDROGENASE 1); malate dehydrogenase | chr2:9697075-9699003 REVERSEmoderately similar to ( 279)MDHG_ORYSA gb|BJ273328;	-0.025492	0	0.001172		0	0.024319	0.056319	0.078139	0.082429			6.3	gluconeogenesis.Malate DH	ta.14554.2.s1_x_at	Transcript	moderately similar to ( 253)AT2G22780| Symbols: PMDH1 | PMDH1 (PEROXISOMAL NAD-MALATE DEHYDROGENASE 1); malate dehydrogenase | chr2:9697075-9699003 REVERSEmoderately similar to ( 279)MDHG_ORYSA gb|BJ273328;	0	0.024319	0.056319	0.078139	0.082429					6.3	gluconeogenesis.Malate DH	ta.14554.2.s1_x_at	Transcript	moderately similar to ( 253)AT2G22780| Symbols: PMDH1 | PMDH1 (PEROXISOMAL NAD-MALATE DEHYDROGENASE 1); malate dehydrogenase | chr2:9697075-9699003 REVERSEmoderately similar to ( 279)MDHG_ORYSA gb|BJ273328;	0	0.024319	0.056319	0.078139	0.082429				6.5	gluconeogenese/ glyoxylate cycle.pyruvate dikinase	ta.27771.1.s1_at	Transcript
			6.3	gluconeogenesis.Malate DH	ta.14554.3.s1_x_at	Transcript	moderately similar to ( 259)AT2G22780| Symbols: PMDH1 | PMDH1 (PEROXISOMAL NAD-MALATE DEHYDROGENASE 1); malate dehydrogenase | chr2:9697075-9699003 REVERSEmoderately similar to ( 287)MDHG_ORYSA gb|CK196332;	-0.034285	0	0.011345		0.017715	0.047195	0.077645	0.103145	0.119225			6.1	gluconeogenese/ glyoxylate cycle.citrate synthase	ta.970.1.s1_at	Transcript	moderately similar to ( 461)AT2G42790| Symbols: CSY3 | CSY3 (CITRATE SYNTHASE 3); citrate (SI)-synthase | chr2:17810209-17813068 REVERSEmoderately similar to ( 470)CYSZ_CUCMA gb|BQ236882;	0.009161	0.202551	0.361981	0.457021	0.471841					6.3	gluconeogenesis.Malate DH	ta.14554.3.s1_x_at	Transcript	moderately similar to ( 259)AT2G22780| Symbols: PMDH1 | PMDH1 (PEROXISOMAL NAD-MALATE DEHYDROGENASE 1); malate dehydrogenase | chr2:9697075-9699003 REVERSEmoderately similar to ( 287)MDHG_ORYSA gb|CK196332;	0.017715	0.047195	0.077645	0.103145	0.119225				6.3	gluconeogenesis.Malate DH	ta.37.1.s1_at	Transcript
			6.3	gluconeogenesis.Malate DH	ta.14554.1.s1_x_at	Transcript	moderately similar to ( 256)AT2G22780| Symbols: PMDH1 | PMDH1 (PEROXISOMAL NAD-MALATE DEHYDROGENASE 1); malate dehydrogenase | chr2:9697075-9699003 REVERSEmoderately similar to ( 295)MDHG_ORYSAVAR1 COG5048 MopB_Res-Cmplx1_Nad11-M gb|BJ308513;	-0.088386	-0.066826	0		0.0137	0.07452	0.12687	0.16947	0.18958			6.3	gluconeogenesis.Malate DH	ta.14554.1.s1_x_at	Transcript	moderately similar to ( 256)AT2G22780| Symbols: PMDH1 | PMDH1 (PEROXISOMAL NAD-MALATE DEHYDROGENASE 1); malate dehydrogenase | chr2:9697075-9699003 REVERSEmoderately similar to ( 295)MDHG_ORYSAVAR1 COG5048 MopB_Res-Cmplx1_Nad11-M gb|BJ308513;	0.0137	0.07452	0.12687	0.16947	0.18958					6.3	gluconeogenesis.Malate DH	ta.14554.1.s1_x_at	Transcript	moderately similar to ( 256)AT2G22780| Symbols: PMDH1 | PMDH1 (PEROXISOMAL NAD-MALATE DEHYDROGENASE 1); malate dehydrogenase | chr2:9697075-9699003 REVERSEmoderately similar to ( 295)MDHG_ORYSAVAR1 COG5048 MopB_Res-Cmplx1_Nad11-M gb|BJ308513;	0.0137	0.07452	0.12687	0.16947	0.18958				6.3	gluconeogenesis.Malate DH	ta.27694.1.a1_s_at	Transcript
			6.3	gluconeogenesis.Malate DH	ta.14554.1.s1_at	Transcript	moderately similar to ( 256)AT2G22780| Symbols: PMDH1 | PMDH1 (PEROXISOMAL NAD-MALATE DEHYDROGENASE 1); malate dehydrogenase | chr2:9697075-9699003 REVERSEmoderately similar to ( 295)MDHG_ORYSAVAR1 COG5048 MopB_Res-Cmplx1_Nad11-M gb|BJ308513;	-0.104849	-0.095499	0		0.02039	0.10399	0.16871	0.21397	0.23573			6.2	gluconeogenese/ glyoxylate cycle.malate synthase	ta.23970.1.a1_at	Transcript	very weakly similar to (98.6)MASY_MAIZE gb|CA722098;	0.014369	0.799659	1.34724	1.65098	1.59297					6.3	gluconeogenesis.Malate DH	ta.14554.1.s1_at	Transcript	moderately similar to ( 256)AT2G22780| Symbols: PMDH1 | PMDH1 (PEROXISOMAL NAD-MALATE DEHYDROGENASE 1); malate dehydrogenase | chr2:9697075-9699003 REVERSEmoderately similar to ( 295)MDHG_ORYSAVAR1 COG5048 MopB_Res-Cmplx1_Nad11-M gb|BJ308513;	0.02039	0.10399	0.16871	0.21397	0.23573				6.3	gluconeogenesis.Malate DH	ta.14554.2.s1_x_at	Transcript
			6.1	gluconeogenese/ glyoxylate cycle.citrate synthase	ta.970.1.s1_at	Transcript	moderately similar to ( 461)AT2G42790| Symbols: CSY3 | CSY3 (CITRATE SYNTHASE 3); citrate (SI)-synthase | chr2:17810209-17813068 REVERSEmoderately similar to ( 470)CYSZ_CUCMA gb|BQ236882;	-0.110626	-0.100376	0		0.009161	0.202551	0.361981	0.457021	0.471841			6.3	gluconeogenesis.Malate DH	ta.14554.3.s1_x_at	Transcript	moderately similar to ( 259)AT2G22780| Symbols: PMDH1 | PMDH1 (PEROXISOMAL NAD-MALATE DEHYDROGENASE 1); malate dehydrogenase | chr2:9697075-9699003 REVERSEmoderately similar to ( 287)MDHG_ORYSA gb|CK196332;	0.017715	0.047195	0.077645	0.103145	0.119225					6.1	gluconeogenese/ glyoxylate cycle.citrate synthase	ta.970.1.s1_at	Transcript	moderately similar to ( 461)AT2G42790| Symbols: CSY3 | CSY3 (CITRATE SYNTHASE 3); citrate (SI)-synthase | chr2:17810209-17813068 REVERSEmoderately similar to ( 470)CYSZ_CUCMA gb|BQ236882;	0.009161	0.202551	0.361981	0.457021	0.471841				6.3	gluconeogenesis.Malate DH	ta.14554.3.s1_x_at	Transcript
			6.2	gluconeogenese/ glyoxylate cycle.malate synthase	ta.23970.1.a1_x_at	Transcript	very weakly similar to (98.6)MASY_MAIZE gb|CA722098;	-0.068826	0	0.135906		0.105858	0.827538	1.28743	1.54994	1.5211			6.3	gluconeogenesis.Malate DH	ta.14554.1.s1_at	Transcript	moderately similar to ( 256)AT2G22780| Symbols: PMDH1 | PMDH1 (PEROXISOMAL NAD-MALATE DEHYDROGENASE 1); malate dehydrogenase | chr2:9697075-9699003 REVERSEmoderately similar to ( 295)MDHG_ORYSAVAR1 COG5048 MopB_Res-Cmplx1_Nad11-M gb|BJ308513;	0.02039	0.10399	0.16871	0.21397	0.23573					6.2	gluconeogenese/ glyoxylate cycle.malate synthase	ta.23970.1.a1_at	Transcript	very weakly similar to (98.6)MASY_MAIZE gb|CA722098;	0.014369	0.799659	1.34724	1.65098	1.59297				6.3	gluconeogenesis.Malate DH	ta.14554.1.s1_x_at	Transcript
			6.2	gluconeogenese/ glyoxylate cycle.malate synthase	ta.23970.1.a1_at	Transcript	very weakly similar to (98.6)MASY_MAIZE gb|CA722098;	-0.159681	0	0.147041		0.014369	0.799659	1.34724	1.65098	1.59297			6.2	gluconeogenese/ glyoxylate cycle.malate synthase	ta.23970.1.a1_x_at	Transcript	very weakly similar to (98.6)MASY_MAIZE gb|CA722098;	0.105858	0.827538	1.28743	1.54994	1.5211					6.2	gluconeogenese/ glyoxylate cycle.malate synthase	ta.23970.1.a1_x_at	Transcript	very weakly similar to (98.6)MASY_MAIZE gb|CA722098;	0.105858	0.827538	1.28743	1.54994	1.5211				6.3	gluconeogenesis.Malate DH	ta.14554.1.s1_at	Transcript
								differences between lines				the same profile for all three lines
								maintained				during the stress transient
								across the whole transient
[truncated: 6 more columns]

## Sheet: bin 7  OPP
sorted for 50:90>>>			BinCode	BinName	id	type	description	Lahn:Cham1	Lahn:RIL2219	Cham1:RIL2219		82:90	74:90	66:90	58:90	50:90			sorted for 82:90>>>		BinCode	BinName	id	type	description	82:90	74:90	66:90	58:90	50:90		sorted for 74:90		BinCode	BinName	id	type	description	82:90	74:90	66:90	58:90	50:90		sorted for binname>>		BinCode	BinName	id
			7.1.3	OPP.oxidative PP.6-phosphogluconate dehydrogenase	ta.29329.1.s1_at	Transcript	weakly similar to ( 171)AT1G17650| Symbols: | phosphogluconate dehydrogenase (decarboxylating) | chr1:6069587-6071957 REVERSE gb|CD874029;	0.024436	0.023006	0		0	-0.078481	-0.232531	-0.397901	-0.562761	12				7.1.2	OPP.oxidative PP.6-phosphogluconolactonase	taaffx.108706.1.s1_at	Transcript	weakly similar to ( 168)AT5G24400| Symbols: EMB2024 | EMB2024 (EMBRYO DEFECTIVE 2024); catalytic | chr5:8330535-8331787 REVERSE gb|CN013103;	-0.065516	-0.108946	-0.130896	-0.139286	-0.137356	0.583333			7.1.2	OPP.oxidative PP.6-phosphogluconolactonase	taaffx.108706.1.s1_at	Transcript	weakly similar to ( 168)AT5G24400| Symbols: EMB2024 | EMB2024 (EMBRYO DEFECTIVE 2024); catalytic | chr5:8330535-8331787 REVERSE gb|CN013103;	-0.065516	-0.108946	-0.130896	-0.139286	-0.137356	0.916667			7.2.4	OPP.non-reductive PP.ribose 5-phosphate isomerase	ta.17793.1.a1_at
			7.2.2	OPP.non-reductive PP.transaldolase	ta.6578.1.s1_at	Transcript	moderately similar to ( 463)AT1G12230| Symbols: | transaldolase, putative | chr1:4148048-4150706 FORWARD gb|CD866176;	0.088785	-0.033455	-0.231935		0	0	-0.088268	-0.201228	-0.352858					7.2.4	OPP.non-reductive PP.ribose 5-phosphate isomerase	ta.17793.1.a1_at	Transcript	very weakly similar to (99.0)AT3G04790| Symbols: | ribose 5-phosphate isomerase-related | chr3:1313371-1314201 FORWARD gb|CA624381;	-0.025434	-0.108684	-0.168444	-0.207194	-0.226144				7.2.4	OPP.non-reductive PP.ribose 5-phosphate isomerase	ta.17793.1.a1_at	Transcript	very weakly similar to (99.0)AT3G04790| Symbols: | ribose 5-phosphate isomerase-related | chr3:1313371-1314201 FORWARD gb|CA624381;	-0.025434	-0.108684	-0.168444	-0.207194	-0.226144				7.2.4	OPP.non-reductive PP.ribose 5-phosphate isomerase	taaffx.7419.1.a1_x_at
			7.2.4	OPP.non-reductive PP.ribose 5-phosphate isomerase	ta.17793.1.a1_at	Transcript	very weakly similar to (99.0)AT3G04790| Symbols: | ribose 5-phosphate isomerase-related | chr3:1313371-1314201 FORWARD gb|CA624381;	0.183697	0.225127	0		-0.025434	-0.108684	-0.168444	-0.207194	-0.226144					7.1.3	OPP.oxidative PP.6-phosphogluconate dehydrogenase	ta.29329.1.s1_at	Transcript	weakly similar to ( 171)AT1G17650| Symbols: | phosphogluconate dehydrogenase (decarboxylating) | chr1:6069587-6071957 REVERSE gb|CD874029;	0	-0.078481	-0.232531	-0.397901	-0.562761				7.1.3	OPP.oxidative PP.6-phosphogluconate dehydrogenase	ta.29329.1.s1_at	Transcript	weakly similar to ( 171)AT1G17650| Symbols: | phosphogluconate dehydrogenase (decarboxylating) | chr1:6069587-6071957 REVERSE gb|CD874029;	0	-0.078481	-0.232531	-0.397901	-0.562761				7.2.2	OPP.non-reductive PP.transaldolase	ta.6578.1.s1_at
			7.2.4	OPP.non-reductive PP.ribose 5-phosphate isomerase	taaffx.7419.1.a1_x_at	Transcript	moderately similar to ( 224)AT3G04790| Symbols: | ribose 5-phosphate isomerase-related | chr3:1313371-1314201 FORWARD gb|CK216646;	0.102115	0.067905	0		0	-0.016598	-0.094378	-0.162148	-0.212228					7.2.2	OPP.non-reductive PP.transaldolase	ta.6578.1.s1_at	Transcript	moderately similar to ( 463)AT1G12230| Symbols: | transaldolase, putative | chr1:4148048-4150706 FORWARD gb|CD866176;	0	0	-0.088268	-0.201228	-0.352858				7.1.1	OPP.oxidative PP.G6PD	ta.27720.1.s1_at	Transcript	moderately similar to ( 217)AT5G35790| Symbols: G6PD1 | G6PD1 (GLUCOSE-6-PHOSPHATE DEHYDROGENASE 1); glucose-6-phosphate dehydrogenase | chr5:13974109-13976916 REVERSEmoderately similar to ( 211)G6PDC_SOLTUVAR1 COG5048 gb|CA654311;	0	-0.021833	-0.032193	-0.015043	0				7.2.2	OPP.non-reductive PP.transaldolase	ta.9372.1.s1_at
			7.1.2	OPP.oxidative PP.6-phosphogluconolactonase	taaffx.108706.1.s1_at	Transcript	weakly similar to ( 168)AT5G24400| Symbols: EMB2024 | EMB2024 (EMBRYO DEFECTIVE 2024); catalytic | chr5:8330535-8331787 REVERSE gb|CN013103;	0	0.08137	0.05255		-0.065516	-0.108946	-0.130896	-0.139286	-0.137356					7.2.4	OPP.non-reductive PP.ribose 5-phosphate isomerase	taaffx.7419.1.a1_x_at	Transcript	moderately similar to ( 224)AT3G04790| Symbols: | ribose 5-phosphate isomerase-related | chr3:1313371-1314201 FORWARD gb|CK216646;	0	-0.016598	-0.094378	-0.162148	-0.212228				7.2.4	OPP.non-reductive PP.ribose 5-phosphate isomerase	taaffx.7419.1.a1_x_at	Transcript	moderately similar to ( 224)AT3G04790| Symbols: | ribose 5-phosphate isomerase-related | chr3:1313371-1314201 FORWARD gb|CK216646;	0	-0.016598	-0.094378	-0.162148	-0.212228				7.1.3	OPP.oxidative PP.6-phosphogluconate dehydrogenase	ta.29329.1.s1_at
			7.1.1	OPP.oxidative PP.G6PD	ta.27720.1.s1_at	Transcript	moderately similar to ( 217)AT5G35790| Symbols: G6PD1 | G6PD1 (GLUCOSE-6-PHOSPHATE DEHYDROGENASE 1); glucose-6-phosphate dehydrogenase | chr5:13974109-13976916 REVERSEmoderately similar to ( 211)G6PDC_SOLTUVAR1 COG5048 gb|CA654311;	-0.1698	-0.05615	0.07747		0	-0.021833	-0.032193	-0.015043	0					7.1.1	OPP.oxidative PP.G6PD	ta.27720.1.s1_at	Transcript	moderately similar to ( 217)AT5G35790| Symbols: G6PD1 | G6PD1 (GLUCOSE-6-PHOSPHATE DEHYDROGENASE 1); glucose-6-phosphate dehydrogenase | chr5:13974109-13976916 REVERSEmoderately similar to ( 211)G6PDC_SOLTUVAR1 COG5048 gb|CA654311;	0	-0.021833	-0.032193	-0.015043	0				7.2.2	OPP.non-reductive PP.transaldolase	ta.6578.1.s1_at	Transcript	moderately similar to ( 463)AT1G12230| Symbols: | transaldolase, putative | chr1:4148048-4150706 FORWARD gb|CD866176;	0	0	-0.088268	-0.201228	-0.352858				7.1.3	OPP.oxidative PP.6-phosphogluconate dehydrogenase	ta.2514.3.s1_x_at
			7.1.3	OPP.oxidative PP.6-phosphogluconate dehydrogenase	ta.2514.3.s1_x_at	Transcript	very weakly similar to (80.9)AT3G02360| Symbols: | 6-phosphogluconate dehydrogenase family protein | chr3:482505-483965 FORWARD gb|BG607698;	-0.067828	-0.080148	-0.001688		0.000384	0.004014	0.001784	0	0					7.2.2	OPP.non-reductive PP.transaldolase	ta.9372.1.s1_at	Transcript	moderately similar to ( 452)AT5G13420| Symbols: | transaldolase, putative | chr5:4302083-4304215 REVERSEVAR1 COG5048 gb|BJ286526;	0	0.057261	0.258571	0.436201	0.571161				7.1.3	OPP.oxidative PP.6-phosphogluconate dehydrogenase	ta.2514.3.s1_x_at	Transcript	very weakly similar to (80.9)AT3G02360| Symbols: | 6-phosphogluconate dehydrogenase family protein | chr3:482505-483965 FORWARD gb|BG607698;	0.000384	0.004014	0.001784	0	0				7.1.3	OPP.oxidative PP.6-phosphogluconate dehydrogenase	ta.1683.1.s1_x_at
			7.1.2	OPP.oxidative PP.6-phosphogluconolactonase	ta.21559.1.s1_x_at	Transcript	moderately similar to ( 248)AT5G24400| Symbols: EMB2024 | EMB2024 (EMBRYO DEFECTIVE 2024); catalytic | chr5:8330535-8331787 REVERSE gb|BJ285115;	-0.026067	-0.035427	0		0.002423	0.029563	0.058143	0.073003	0.063823					7.1.3	OPP.oxidative PP.6-phosphogluconate dehydrogenase	ta.2514.3.s1_x_at	Transcript	very weakly similar to (80.9)AT3G02360| Symbols: | 6-phosphogluconate dehydrogenase family protein | chr3:482505-483965 FORWARD gb|BG607698;	0.000384	0.004014	0.001784	0	0				7.1.3	OPP.oxidative PP.6-phosphogluconate dehydrogenase	ta.1683.1.s1_x_at	Transcript	highly similar to ( 503)AT3G02360| Symbols: | 6-phosphogluconate dehydrogenase family protein | chr3:482505-483965 FORWARDVAR1 COG5048 gb|CD871690;	0.006198	0.028658	0.047338	0.063848	0.078958				7.1.3	OPP.oxidative PP.6-phosphogluconate dehydrogenase	ta.1683.1.s1_at
			7.1.2	OPP.oxidative PP.6-phosphogluconolactonase	ta.21559.2.s1_a_at	Transcript	gb|BJ264159;	-0.028325	-0.042065	0		0.011092	0.034312	0.056192	0.069602	0.069612					7.1.2	OPP.oxidative PP.6-phosphogluconolactonase	ta.21559.1.s1_x_at	Transcript	moderately similar to ( 248)AT5G24400| Symbols: EMB2024 | EMB2024 (EMBRYO DEFECTIVE 2024); catalytic | chr5:8330535-8331787 REVERSE gb|BJ285115;	0.002423	0.029563	0.058143	0.073003	0.063823				7.1.2	OPP.oxidative PP.6-phosphogluconolactonase	ta.21559.1.s1_x_at	Transcript	moderately similar to ( 248)AT5G24400| Symbols: EMB2024 | EMB2024 (EMBRYO DEFECTIVE 2024); catalytic | chr5:8330535-8331787 REVERSE gb|BJ285115;	0.002423	0.029563	0.058143	0.073003	0.063823				7.1.2	OPP.oxidative PP.6-phosphogluconolactonase	taaffx.108706.1.s1_at
			7.1.3	OPP.oxidative PP.6-phosphogluconate dehydrogenase	ta.1683.1.s1_x_at	Transcript	highly similar to ( 503)AT3G02360| Symbols: | 6-phosphogluconate dehydrogenase family protein | chr3:482505-483965 FORWARDVAR1 COG5048 gb|CD871690;	0	-0.000829	-0.008949		0.006198	0.028658	0.047338	0.063848	0.078958					7.1.3	OPP.oxidative PP.6-phosphogluconate dehydrogenase	ta.1683.1.s1_x_at	Transcript	highly similar to ( 503)AT3G02360| Symbols: | 6-phosphogluconate dehydrogenase family protein | chr3:482505-483965 FORWARDVAR1 COG5048 gb|CD871690;	0.006198	0.028658	0.047338	0.063848	0.078958				7.1.2	OPP.oxidative PP.6-phosphogluconolactonase	ta.21559.2.s1_a_at	Transcript	gb|BJ264159;	0.011092	0.034312	0.056192	0.069602	0.069612				7.1.2	OPP.oxidative PP.6-phosphogluconolactonase	ta.21559.1.s1_x_at
			7.1.3	OPP.oxidative PP.6-phosphogluconate dehydrogenase	ta.1683.1.s1_at	Transcript	highly similar to ( 503)AT3G02360| Symbols: | 6-phosphogluconate dehydrogenase family protein | chr3:482505-483965 FORWARDVAR1 COG5048 gb|CD871690;	0.01973	0	-0.00482		0.009518	0.037578	0.059198	0.076528	0.089928					7.1.3	OPP.oxidative PP.6-phosphogluconate dehydrogenase	ta.1683.1.s1_at	Transcript	highly similar to ( 503)AT3G02360| Symbols: | 6-phosphogluconate dehydrogenase family protein | chr3:482505-483965 FORWARDVAR1 COG5048 gb|CD871690;	0.009518	0.037578	0.059198	0.076528	0.089928				7.1.3	OPP.oxidative PP.6-phosphogluconate dehydrogenase	ta.1683.1.s1_at	Transcript	highly similar to ( 503)AT3G02360| Symbols: | 6-phosphogluconate dehydrogenase family protein | chr3:482505-483965 FORWARDVAR1 COG5048 gb|CD871690;	0.009518	0.037578	0.059198	0.076528	0.089928				7.1.2	OPP.oxidative PP.6-phosphogluconolactonase	ta.21559.2.s1_a_at
			7.2.2	OPP.non-reductive PP.transaldolase	ta.9372.1.s1_at	Transcript	moderately similar to ( 452)AT5G13420| Symbols: | transaldolase, putative | chr5:4302083-4304215 REVERSEVAR1 COG5048 gb|BJ286526;	-0.076172	-0.013272	0		0	0.057261	0.258571	0.436201	0.571161					7.1.2	OPP.oxidative PP.6-phosphogluconolactonase	ta.21559.2.s1_a_at	Transcript	gb|BJ264159;	0.011092	0.034312	0.056192	0.069602	0.069612				7.2.2	OPP.non-reductive PP.transaldolase	ta.9372.1.s1_at	Transcript	moderately similar to ( 452)AT5G13420| Symbols: | transaldolase, putative | chr5:4302083-4304215 REVERSEVAR1 COG5048 gb|BJ286526;	0	0.057261	0.258571	0.436201	0.571161				7.1.1	OPP.oxidative PP.G6PD	ta.27720.1.s1_at
								differences between lines				the same profile for all three lines
								maintained				during the stress transient
								across the whole transient
[truncated: 7 more columns]

## Sheet: bin 8  TCA
sorted for 50:90>>>			BinCode	BinName	id	type	description	Lahn:Cham1	Lahn:RIL2219	Cham1:RIL2219		82:90	74:90	66:90	58:90	50:90		sorted for 82:90>>>			BinCode	BinName	id	type	description	82:90	74:90	66:90	58:90	50:90			sorted for 74:90			BinCode	BinName	id	type	description	82:90	74:90	66:90	58:90	50:90				sorted for binname
			8.3	TCA / org. transformation.carbonic anhydrases	taaffx.123182.1.s1_at	Transcript	weakly similar to ( 149)AT3G52720| Symbols: | carbonic anhydrase family protein | chr3:19550595-19552094 REVERSE gb|BE426320;	0.288743	0	-0.074163		0	-0.44845	-0.97751	-1.38076	-1.35095	27				8.2.9	TCA / org. transformation.other organic acid transformaitons.cyt MDH	ta.25949.1.s1_a_at	Transcript	weakly similar to ( 101)AT5G58330| Symbols: | malate dehydrogenase (NADP), chloroplast, putative | chr5:23597236-23599513 REVERSEweakly similar to ( 110)MDHP1_SORBI gb|CD454725;	-0.010378	-0.040638	-0.070278	-0.103228	-0.142868	0.0740741					8.3	TCA / org. transformation.carbonic anhydrases	taaffx.123182.1.s1_at	Transcript	weakly similar to ( 149)AT3G52720| Symbols: | carbonic anhydrase family protein | chr3:19550595-19552094 REVERSE gb|BE426320;	0	-0.44845	-0.97751	-1.38076	-1.35095	11
			8.3	TCA / org. transformation.carbonic anhydrases	ta.5345.3.s1_x_at	Transcript	weakly similar to ( 142)AT3G01500| Symbols: CA1 | CA1 (CARBONIC ANHYDRASE 1); carbonate dehydratase/ zinc ion binding | chr3:195180-197880 REVERSEmoderately similar to ( 223)CAHC_HORVU gb|CA627843;	0.166939	0.026129	0		0	-0.106636	-0.398846	-0.633876	-0.714386					8.3	TCA / org. transformation.carbonic anhydrases	taaffx.123182.1.s1_at	Transcript	weakly similar to ( 149)AT3G52720| Symbols: | carbonic anhydrase family protein | chr3:19550595-19552094 REVERSE gb|BE426320;	0	-0.44845	-0.97751	-1.38076	-1.35095						8.3	TCA / org. transformation.carbonic anhydrases	ta.5345.3.s1_x_at	Transcript	weakly similar to ( 142)AT3G01500| Symbols: CA1 | CA1 (CARBONIC ANHYDRASE 1); carbonate dehydratase/ zinc ion binding | chr3:195180-197880 REVERSEmoderately similar to ( 223)CAHC_HORVU gb|CA627843;	0	-0.106636	-0.398846	-0.633876	-0.714386	0.857143
			8.3	TCA / org. transformation.carbonic anhydrases	ta.5345.2.s1_a_at	Transcript	weakly similar to ( 130)AT3G01500| Symbols: CA1 | CA1 (CARBONIC ANHYDRASE 1); carbonate dehydratase/ zinc ion binding | chr3:195180-197880 REVERSEmoderately similar to ( 207)CAHC_HORVU gb|CA642372;	0.178171	0	-0.050861		0	-0.079772	-0.342072	-0.570342	-0.695182					8.3	TCA / org. transformation.carbonic anhydrases	ta.5345.3.s1_x_at	Transcript	weakly similar to ( 142)AT3G01500| Symbols: CA1 | CA1 (CARBONIC ANHYDRASE 1); carbonate dehydratase/ zinc ion binding | chr3:195180-197880 REVERSEmoderately similar to ( 223)CAHC_HORVU gb|CA627843;	0	-0.106636	-0.398846	-0.633876	-0.714386						8.3	TCA / org. transformation.carbonic anhydrases	ta.5345.2.s1_a_at	Transcript	weakly similar to ( 130)AT3G01500| Symbols: CA1 | CA1 (CARBONIC ANHYDRASE 1); carbonate dehydratase/ zinc ion binding | chr3:195180-197880 REVERSEmoderately similar to ( 207)CAHC_HORVU gb|CA642372;	0	-0.079772	-0.342072	-0.570342	-0.695182
			8.1.1.2	TCA / org. transformation.TCA.pyruvate DH.E2	ta.3072.1.s1_a_at	Transcript	moderately similar to ( 277)AT3G25860| Symbols: PLE2, LTA2 | LTA2 (PLASTID E2 SUBUNIT OF PYRUVATE DECARBOXYLASE); dihydrolipoyllysine-residue acetyltransferase | chr3:9461869-9463822 FORWARD gb|CK214648;	0	0	-0.039951		0	-0.0639	-0.22997	-0.39181	-0.55238					8.3	TCA / org. transformation.carbonic anhydrases	ta.5345.2.s1_a_at	Transcript	weakly similar to ( 130)AT3G01500| Symbols: CA1 | CA1 (CARBONIC ANHYDRASE 1); carbonate dehydratase/ zinc ion binding | chr3:195180-197880 REVERSEmoderately similar to ( 207)CAHC_HORVU gb|CA642372;	0	-0.079772	-0.342072	-0.570342	-0.695182						8.1.1.3	TCA / org. transformation.TCA.pyruvate DH.E3	ta.20528.1.a1_at	Transcript	moderately similar to ( 357)AT1G48030| Symbols: MTLPD1 | dihydrolipoamide dehydrogenase 1, mitochondrial / lipoamide dehydrogenase 1 (MTLPD1) | chr1:17721101-17722810 REVERSEmoderately similar to ( 367)DLDH_PEA gb|BJ252457;	0	-0.077506	-0.270126	-0.442846	-0.528096
			8.1.1.3	TCA / org. transformation.TCA.pyruvate DH.E3	ta.20528.1.a1_at	Transcript	moderately similar to ( 357)AT1G48030| Symbols: MTLPD1 | dihydrolipoamide dehydrogenase 1, mitochondrial / lipoamide dehydrogenase 1 (MTLPD1) | chr1:17721101-17722810 REVERSEmoderately similar to ( 367)DLDH_PEA gb|BJ252457;	0.243328	0	-0.168208		0	-0.077506	-0.270126	-0.442846	-0.528096					8.1.1.2	TCA / org. transformation.TCA.pyruvate DH.E2	ta.3072.1.s1_a_at	Transcript	moderately similar to ( 277)AT3G25860| Symbols: PLE2, LTA2 | LTA2 (PLASTID E2 SUBUNIT OF PYRUVATE DECARBOXYLASE); dihydrolipoyllysine-residue acetyltransferase | chr3:9461869-9463822 FORWARD gb|CK214648;	0	-0.0639	-0.22997	-0.39181	-0.55238						8.1.1.2	TCA / org. transformation.TCA.pyruvate DH.E2	ta.3072.1.s1_a_at	Transcript	moderately similar to ( 277)AT3G25860| Symbols: PLE2, LTA2 | LTA2 (PLASTID E2 SUBUNIT OF PYRUVATE DECARBOXYLASE); dihydrolipoyllysine-residue acetyltransferase | chr3:9461869-9463822 FORWARD gb|CK214648;	0	-0.0639	-0.22997	-0.39181	-0.55238
			8.1.1.1	TCA / org. transformation.TCA.pyruvate DH.E1	ta.28745.1.s1_x_at	Transcript	moderately similar to ( 362)AT1G01090| Symbols: PDH-E1 ALPHA | PDH-E1 ALPHA (PYRUVATE DEHYDROGENASE E1 ALPHA); pyruvate dehydrogenase (acetyl-transferring) | chr1:47705-49166 REVERSEweakly similar to ( 149)ODPA_SOLTU gb|CK200152;	-0.028174	-0.045324	0		0	-0.025378	-0.125988	-0.228638	-0.321688					8.1.1.3	TCA / org. transformation.TCA.pyruvate DH.E3	ta.20528.1.a1_at	Transcript	moderately similar to ( 357)AT1G48030| Symbols: MTLPD1 | dihydrolipoamide dehydrogenase 1, mitochondrial / lipoamide dehydrogenase 1 (MTLPD1) | chr1:17721101-17722810 REVERSEmoderately similar to ( 367)DLDH_PEA gb|BJ252457;	0	-0.077506	-0.270126	-0.442846	-0.528096						8.3	TCA / org. transformation.carbonic anhydrases	ta.5227.1.s1_at	Transcript	very weakly similar to ( 100)AT5G14740| Symbols: CA18, BETA CA2, CA2 | CA2 (BETA CARBONIC ANHYDRASE 2) | chr5:4758260-4762318 FORWARDweakly similar to ( 169)CAHC_HORVUVAR1 COG5048 gb|BE213258;	0	-0.050144	-0.142244	-0.226424	-0.298404
			8.3	TCA / org. transformation.carbonic anhydrases	ta.5227.1.s1_at	Transcript	very weakly similar to ( 100)AT5G14740| Symbols: CA18, BETA CA2, CA2 | CA2 (BETA CARBONIC ANHYDRASE 2) | chr5:4758260-4762318 FORWARDweakly similar to ( 169)CAHC_HORVUVAR1 COG5048 gb|BE213258;	0.050743	0.010253	0		0	-0.050144	-0.142244	-0.226424	-0.298404					8.1.1.1	TCA / org. transformation.TCA.pyruvate DH.E1	ta.28745.1.s1_x_at	Transcript	moderately similar to ( 362)AT1G01090| Symbols: PDH-E1 ALPHA | PDH-E1 ALPHA (PYRUVATE DEHYDROGENASE E1 ALPHA); pyruvate dehydrogenase (acetyl-transferring) | chr1:47705-49166 REVERSEweakly similar to ( 149)ODPA_SOLTU gb|CK200152;	0	-0.025378	-0.125988	-0.228638	-0.321688						8.2.9	TCA / org. transformation.other organic acid transformaitons.cyt MDH	ta.25949.1.s1_a_at	Transcript	weakly similar to ( 101)AT5G58330| Symbols: | malate dehydrogenase (NADP), chloroplast, putative | chr5:23597236-23599513 REVERSEweakly similar to ( 110)MDHP1_SORBI gb|CD454725;	-0.010378	-0.040638	-0.070278	-0.103228	-0.142868
			8.2.9	TCA / org. transformation.other organic acid transformaitons.cyt MDH	ta.24987.1.s1_at	Transcript	moderately similar to ( 313)AT5G43330| Symbols: | malate dehydrogenase, cytosolic, putative | chr5:17407780-17409677 FORWARDmoderately similar to ( 317)MDHC_MAIZECOG5048 VAR1 gb|CK166034;	0.067027	0.013247	-0.030907		0	-0.023643	-0.061473	-0.104353	-0.156773					8.3	TCA / org. transformation.carbonic anhydrases	ta.5227.1.s1_at	Transcript	very weakly similar to ( 100)AT5G14740| Symbols: CA18, BETA CA2, CA2 | CA2 (BETA CARBONIC ANHYDRASE 2) | chr5:4758260-4762318 FORWARDweakly similar to ( 169)CAHC_HORVUVAR1 COG5048 gb|BE213258;	0	-0.050144	-0.142244	-0.226424	-0.298404						8.1.1.1	TCA / org. transformation.TCA.pyruvate DH.E1	ta.28745.1.s1_x_at	Transcript	moderately similar to ( 362)AT1G01090| Symbols: PDH-E1 ALPHA | PDH-E1 ALPHA (PYRUVATE DEHYDROGENASE E1 ALPHA); pyruvate dehydrogenase (acetyl-transferring) | chr1:47705-49166 REVERSEweakly similar to ( 149)ODPA_SOLTU gb|CK200152;	0	-0.025378	-0.125988	-0.228638	-0.321688
			8.2.9	TCA / org. transformation.other organic acid transformaitons.cyt MDH	ta.25949.1.s1_a_at	Transcript	weakly similar to ( 101)AT5G58330| Symbols: | malate dehydrogenase (NADP), chloroplast, putative | chr5:23597236-23599513 REVERSEweakly similar to ( 110)MDHP1_SORBI gb|CD454725;	0.04921	0.03801	0		-0.010378	-0.040638	-0.070278	-0.103228	-0.142868					8.2.9	TCA / org. transformation.other organic acid transformaitons.cyt MDH	ta.24987.1.s1_at	Transcript	moderately similar to ( 313)AT5G43330| Symbols: | malate dehydrogenase, cytosolic, putative | chr5:17407780-17409677 FORWARDmoderately similar to ( 317)MDHC_MAIZECOG5048 VAR1 gb|CK166034;	0	-0.023643	-0.061473	-0.104353	-0.156773						8.2.9	TCA / org. transformation.other organic acid transformaitons.cyt MDH	ta.24987.1.s1_at	Transcript	moderately similar to ( 313)AT5G43330| Symbols: | malate dehydrogenase, cytosolic, putative | chr5:17407780-17409677 FORWARDmoderately similar to ( 317)MDHC_MAIZECOG5048 VAR1 gb|CK166034;	0	-0.023643	-0.061473	-0.104353	-0.156773
			8.2.10	TCA / org. transformation.other organic acid transformaitons.malic	ta.387.1.s1_a_at	Transcript	moderately similar to ( 417)AT4G00570| Symbols: | malate oxidoreductase, putative | chr4:242817-246522 REVERSEmoderately similar to ( 417)MAON_SOLTU gb|BG905614;	0.019959	-0.021639	-0.065119		0	-0.008666	-0.051876	-0.089756	-0.121386					8.2.10	TCA / org. transformation.other organic acid transformaitons.malic	ta.387.1.s1_a_at	Transcript	moderately similar to ( 417)AT4G00570| Symbols: | malate oxidoreductase, putative | chr4:242817-246522 REVERSEmoderately similar to ( 417)MAON_SOLTU gb|BG905614;	0	-0.008666	-0.051876	-0.089756	-0.121386						8.2.11	TCA / org. transformation.other organic acid transformaitons.atp-citrate lyase	ta.14073.1.s1_x_at	Transcript	highly similar to ( 595)AT1G09430| Symbols: ACLA-3 | ACLA-3 (ATP-citrate lyase A-3) | chr1:3042137-3044980 FORWARD gb|BJ228415;	0	-0.012886	-0.042746	-0.071076	-0.095786
			8.2.11	TCA / org. transformation.other organic acid transformaitons.atp-citrate lyase	ta.14073.1.s1_x_at	Transcript	highly similar to ( 595)AT1G09430| Symbols: ACLA-3 | ACLA-3 (ATP-citrate lyase A-3) | chr1:3042137-3044980 FORWARD gb|BJ228415;	0.006207	0	-0.004637		0	-0.012886	-0.042746	-0.071076	-0.095786					8.2.11	TCA / org. transformation.other organic acid transformaitons.atp-citrate lyase	ta.14073.1.s1_x_at	Transcript	highly similar to ( 595)AT1G09430| Symbols: ACLA-3 | ACLA-3 (ATP-citrate lyase A-3) | chr1:3042137-3044980 FORWARD gb|BJ228415;	0	-0.012886	-0.042746	-0.071076	-0.095786						8.2.10	TCA / org. transformation.other organic acid transformaitons.malic	ta.387.1.s1_a_at	Transcript	moderately similar to ( 417)AT4G00570| Symbols: | malate oxidoreductase, putative | chr4:242817-246522 REVERSEmoderately similar to ( 417)MAON_SOLTU gb|BG905614;	0	-0.008666	-0.051876	-0.089756	-0.121386
			8.1.5	TCA / org. transformation.TCA.2-oxoglutarate dehydrogenase	ta.2604.1.s1_at	Transcript	highly similar to ( 887)AT3G55410| Symbols: | 2-oxoglutarate dehydrogenase E1 component, putative / oxoglutarate decarboxylase, putative / alpha-ketoglutaric dehydrogenase, putative | chr3:20552874-20556705 FORWARD gb|CD896890;	-0.008662	-0.051292	-0.032332		0.004117	0.011947	0.016317	0.016737	0.012357					8.2.10	TCA / org. transformation.other organic acid transformaitons.malic	ta.14421.1.s1_at	Transcript	moderately similar to ( 464)AT5G25880| Symbols: ATNADP-ME3 | ATNADP-ME3 (NADP-MALIC ENZYME 3); malate dehydrogenase (oxaloacetate-decarboxylating) (NADP+)/ malic enzyme/ oxidoreductase, acting on NADH or NADPH, NAD or NADP as acceptor | chr5:9024552-9028263 FORWARDmoderately similar to ( 483)MAOC_ORYSA VAR1 COG5048 COG5099 PRK08581 COG4886 gb|BJ238807;	0	0	0	0	0.031538						8.2.10	TCA / org. transformation.other organic acid transformaitons.malic	ta.14421.1.s1_at	Transcript	moderately similar to ( 464)AT5G25880| Symbols: ATNADP-ME3 | ATNADP-ME3 (NADP-MALIC ENZYME 3); malate dehydrogenase (oxaloacetate-decarboxylating) (NADP+)/ malic enzyme/ oxidoreductase, acting on NADH or NADPH, NAD or NADP as acceptor | chr5:9024552-9028263 FORWARDmoderately similar to ( 483)MAOC_ORYSA VAR1 COG5048 COG5099 PRK08581 COG4886 gb|BJ238807;	0	0	0	0	0.031538
			8.2.10	TCA / org. transformation.other organic acid transformaitons.malic	ta.14421.1.s1_at	Transcript	moderately similar to ( 464)AT5G25880| Symbols: ATNADP-ME3 | ATNADP-ME3 (NADP-MALIC ENZYME 3); malate dehydrogenase (oxaloacetate-decarboxylating) (NADP+)/ malic enzyme/ oxidoreductase, acting on NADH or NADPH, NAD or NADP as acceptor | chr5:9024552-9028263 FORWARDmoderately similar to ( 483)MAOC_ORYSA VAR1 COG5048 COG5099 PRK08581 COG4886 gb|BJ238807;	0	0.008918	0.005398		0	0	0	0	0.031538					8.1.3	TCA / org. transformation.TCA.aconitase	ta.24381.1.s1_s_at	Transcript	weakly similar to ( 143)AT2G05710| Symbols: | aconitate hydratase, cytoplasmic, putative / citrate hydro-lyase/aconitase, putative | chr2:2141588-2146347 FORWARDweakly similar to ( 154)ACOC_ORYSA gb|CA620209;	0	0.010924	0.017004	0.023664	0.037154						8.1.1.2	TCA / org. transformation.TCA.pyruvate DH.E2	ta.4782.3.s1_s_at	Transcript	weakly similar to ( 114)AT1G54220| Symbols: | dihydrolipoamide S-acetyltransferase, putative | chr1:20250127-20253875 REVERSE gb|BQ162075;	0	0	0.000139	0.018789	0.043429
			8.1.3	TCA / org. transformation.TCA.aconitase	ta.24381.1.s1_s_at	Transcript	weakly similar to ( 143)AT2G05710| Symbols: | aconitate hydratase, cytoplasmic, putative / citrate hydro-lyase/aconitase, putative | chr2:2141588-2146347 FORWARDweakly similar to ( 154)ACOC_ORYSA gb|CA620209;	-0.037877	-0.058177	0		0	0.010924	0.017004	0.023664	0.037154					8.1.1.1	TCA / org. transformation.TCA.pyruvate DH.E1	ta.4804.1.s1_x_at	Transcript	highly similar to ( 525)AT5G50850| Symbols: MAB1 | MAB1 (MACCI-BOU); pyruvate dehydrogenase (acetyl-transferring) | chr5:20706897-20710202 FORWARDhighly similar to ( 521)ODPB_PEAVAR1 gb|CK201081;	0	0.000899	0.014229	0.026809	0.038649						8.1.1.1	TCA / org. transformation.TCA.pyruvate DH.E1	ta.4804.1.s1_at	Transcript	highly similar to ( 525)AT5G50850| Symbols: MAB1 | MAB1 (MACCI-BOU); pyruvate dehydrogenase (acetyl-transferring) | chr5:20706897-20710202 FORWARDhighly similar to ( 521)ODPB_PEAVAR1 gb|CK201081;	0	0	0.001908	0.021548	0.045178
			8.1.1.1	TCA / org. transformation.TCA.pyruvate DH.E1	ta.4804.1.s1_x_at	Transcript	highly similar to ( 525)AT5G50850| Symbols: MAB1 | MAB1 (MACCI-BOU); pyruvate dehydrogenase (acetyl-transferring) | chr5:20706897-20710202 FORWARDhighly similar to ( 521)ODPB_PEAVAR1 gb|CK201081;	0	0.031348	0.021938		0	0.000899	0.014229	0.026809	0.038649					8.2.4	TCA / org. transformation.other organic acid transformaitons.IDH	ta.24979.1.s1_at	Transcript	highly similar to ( 533)AT5G03290| Symbols: | isocitrate dehydrogenase, putative / NAD+ isocitrate dehydrogenase, putative | chr5:794042-795938 FORWARDmoderately similar to ( 493)LEU3_SOLTUVAR1 COG5048 gb|BT009114.1;	0	0.010237	0.021567	0.031107	0.039117						8.1.7	TCA / org. transformation.TCA.succinate dehydrogenase	ta.23753.2.s1_at	Transcript	moderately similar to ( 391)AT5G40650| Symbols: SDH2-2 | SDH2-2 (succinate dehydrogenase 2-2) | chr5:16298690-16300524 FORWARDVAR1 gb|CK170677;	0	0	0.000571	0.021321	0.046811
			8.2.4	TCA / org. transformation.other organic acid transformaitons.IDH	ta.24979.1.s1_at	Transcript	highly similar to ( 533)AT5G03290| Symbols: | isocitrate dehydrogenase, putative / NAD+ isocitrate dehydrogenase, putative | chr5:794042-795938 FORWARDmoderately similar to ( 493)LEU3_SOLTUVAR1 COG5048 gb|BT009114.1;	0	0.018134	0.014324		0	0.010237	0.021567	0.031107	0.039117					8.1.1.2	TCA / org. transformation.TCA.pyruvate DH.E2	ta.4782.3.s1_s_at	Transcript	weakly similar to ( 114)AT1G54220| Symbols: | dihydrolipoamide S-acetyltransferase, putative | chr1:20250127-20253875 REVERSE gb|BQ162075;	0	0	0.000139	0.018789	0.043429						8.1.7	TCA / org. transformation.TCA.succinate dehydrogenase	ta.23753.3.s1_x_at	Transcript	weakly similar to ( 113)AT5G40650| Symbols: SDH2-2 | SDH2-2 (succinate dehydrogenase 2-2) | chr5:16298690-16300524 FORWARD gb|CA699040;	0	0	0.004651	0.033051	0.059021
			8.1.1.2	TCA / org. transformation.TCA.pyruvate DH.E2	ta.4782.3.s1_s_at	Transcript	weakly similar to ( 114)AT1G54220| Symbols: | dihydrolipoamide S-acetyltransferase, putative | chr1:20250127-20253875 REVERSE gb|BQ162075;	-0.024325	-0.015785	0		0	0	0.000139	0.018789	0.043429					8.1.1.1	TCA / org. transformation.TCA.pyruvate DH.E1	ta.4804.1.s1_at	Transcript	highly similar to ( 525)AT5G50850| Symbols: MAB1 | MAB1 (MACCI-BOU); pyruvate dehydrogenase (acetyl-transferring) | chr5:20706897-20710202 FORWARDhighly similar to ( 521)ODPB_PEAVAR1 gb|CK201081;	0	0	0.001908	0.021548	0.045178						8.1.1.1	TCA / org. transformation.TCA.pyruvate DH.E1	ta.4804.3.s1_a_at	Transcript	weakly similar to ( 170)AT5G50850| Symbols: MAB1 | MAB1 (MACCI-BOU); pyruvate dehydrogenase (acetyl-transferring) | chr5:20706897-20710202 FORWARDweakly similar to ( 169)ODPB_PEA gb|CA649138;	0	0	0.020785	0.044625	0.066135
			8.1.1.1	TCA / org. transformation.TCA.pyruvate DH.E1	ta.4804.1.s1_at	Transcript	highly similar to ( 525)AT5G50850| Symbols: MAB1 | MAB1 (MACCI-BOU); pyruvate dehydrogenase (acetyl-transferring) | chr5:20706897-20710202 FORWARDhighly similar to ( 521)ODPB_PEAVAR1 gb|CK201081;	0	0.029517	0.020727		0	0	0.001908	0.021548	0.045178					8.1.7	TCA / org. transformation.TCA.succinate dehydrogenase	ta.23753.2.s1_at	Transcript	moderately similar to ( 391)AT5G40650| Symbols: SDH2-2 | SDH2-2 (succinate dehydrogenase 2-2) | chr5:16298690-16300524 FORWARDVAR1 gb|CK170677;	0	0	0.000571	0.021321	0.046811						8.2.10	TCA / org. transformation.other organic acid transformaitons.malic	ta.7720.2.s1_a_at	Transcript	weakly similar to ( 164)AT2G13560| Symbols: | malate oxidoreductase, putative | chr2:5657171-5662185 FORWARDweakly similar to ( 164)MAOM_SOLTU gb|CA609004;	0	0	0.01733	0.06049	0.07094
			8.1.7	TCA / org. transformation.TCA.succinate dehydrogenase	ta.23753.2.s1_at	Transcript	moderately similar to ( 391)AT5G40650| Symbols: SDH2-2 | SDH2-2 (succinate dehydrogenase 2-2) | chr5:16298690-16300524 FORWARDVAR1 gb|CK170677;	0	0.014663	0.012303		0	0	0.000571	0.021321	0.046811					8.1.7	TCA / org. transformation.TCA.succinate dehydrogenase	ta.23753.3.s1_x_at	Transcript	weakly similar to ( 113)AT5G40650| Symbols: SDH2-2 | SDH2-2 (succinate dehydrogenase 2-2) | chr5:16298690-16300524 FORWARD gb|CA699040;	0	0	0.004651	0.033051	0.059021						8.1.1.1	TCA / org. transformation.TCA.pyruvate DH.E1	ta.4804.1.s1_x_at	Transcript	highly similar to ( 525)AT5G50850| Symbols: MAB1 | MAB1 (MACCI-BOU); pyruvate dehydrogenase (acetyl-transferring) | chr5:20706897-20710202 FORWARDhighly similar to ( 521)ODPB_PEAVAR1 gb|CK201081;	0	0.000899	0.014229	0.026809	0.038649	9
			8.1.7	TCA / org. transformation.TCA.succinate dehydrogenase	ta.23753.3.s1_x_at	Transcript	weakly similar to ( 113)AT5G40650| Symbols: SDH2-2 | SDH2-2 (succinate dehydrogenase 2-2) | chr5:16298690-16300524 FORWARD gb|CA699040;	0.028785	0.041075	0		0	0	0.004651	0.033051	0.059021					8.1.1.1	TCA / org. transformation.TCA.pyruvate DH.E1	ta.4804.3.s1_a_at	Transcript	weakly similar to ( 170)AT5G50850| Symbols: MAB1 | MAB1 (MACCI-BOU); pyruvate dehydrogenase (acetyl-transferring) | chr5:20706897-20710202 FORWARDweakly similar to ( 169)ODPB_PEA gb|CA649138;	0	0	0.020785	0.044625	0.066135						8.2.4	TCA / org. transformation.other organic acid transformaitons.IDH	ta.24979.1.s1_at	Transcript	highly similar to ( 533)AT5G03290| Symbols: | isocitrate dehydrogenase, putative / NAD+ isocitrate dehydrogenase, putative | chr5:794042-795938 FORWARDmoderately similar to ( 493)LEU3_SOLTUVAR1 COG5048 gb|BT009114.1;	0	0.010237	0.021567	0.031107	0.039117
			8.1.1.1	TCA / org. transformation.TCA.pyruvate DH.E1	ta.4804.3.s1_a_at	Transcript	weakly similar to ( 170)AT5G50850| Symbols: MAB1 | MAB1 (MACCI-BOU); pyruvate dehydrogenase (acetyl-transferring) | chr5:20706897-20710202 FORWARDweakly similar to ( 169)ODPB_PEA gb|CA649138;	0.01865	0.04549	0.0079		0	0	0.020785	0.044625	0.066135					8.2.10	TCA / org. transformation.other organic acid transformaitons.malic	ta.7720.2.s1_a_at	Transcript	weakly similar to ( 164)AT2G13560| Symbols: | malate oxidoreductase, putative | chr2:5657171-5662185 FORWARDweakly similar to ( 164)MAOM_SOLTU gb|CA609004;	0	0	0.01733	0.06049	0.07094						8.1.3	TCA / org. transformation.TCA.aconitase	ta.24381.1.s1_s_at	Transcript	weakly similar to ( 143)AT2G05710| Symbols: | aconitate hydratase, cytoplasmic, putative / citrate hydro-lyase/aconitase, putative | chr2:2141588-2146347 FORWARDweakly similar to ( 154)ACOC_ORYSA gb|CA620209;	0	0.010924	0.017004	0.023664	0.037154
			8.2.10	TCA / org. transformation.other organic acid transformaitons.malic	ta.7720.2.s1_a_at	Transcript	weakly similar to ( 164)AT2G13560| Symbols: | malate oxidoreductase, putative | chr2:5657171-5662185 FORWARDweakly similar to ( 164)MAOM_SOLTU gb|CA609004;	0.037206	0	-0.007906		0	0	0.01733	0.06049	0.07094					8.1.4	TCA / org. transformation.TCA.IDH	ta.1053.1.s1_at	Transcript	highly similar to ( 740)AT1G65930| Symbols: | isocitrate dehydrogenase, putative / NADP+ isocitrate dehydrogenase, putative | chr1:24542751-24545524 FORWARDhighly similar to ( 735)IDHP_MEDSAVAR1 COG5048 gb|BJ251547;	0	0.042181	0.074651	0.088511	0.078411						8.1.5	TCA / org. transformation.TCA.2-oxoglutarate dehydrogenase	ta.2604.1.s1_at	Transcript	highly similar to ( 887)AT3G55410| Symbols: | 2-oxoglutarate dehydrogenase E1 component, putative / oxoglutarate decarboxylase, putative / alpha-ketoglutaric dehydrogenase, putative | chr3:20552874-20556705 FORWARD gb|CD896890;	0.004117	0.011947	0.016317	0.016737	0.012357
			8.1.4	TCA / org. transformation.TCA.IDH	ta.1053.1.s1_at	Transcript	highly similar to ( 740)AT1G65930| Symbols: | isocitrate dehydrogenase, putative / NADP+ isocitrate dehydrogenase, putative | chr1:24542751-24545524 FORWARDhighly similar to ( 735)IDHP_MEDSAVAR1 COG5048 gb|BJ251547;	-0.028961	-0.063671	-0.017281		0	0.042181	0.074651	0.088511	0.078411					8.1.4	TCA / org. transformation.TCA.IDH	ta.1053.1.s1_x_at	Transcript	highly similar to ( 740)AT1G65930| Symbols: | isocitrate dehydrogenase, putative / NADP+ isocitrate dehydrogenase, putative | chr1:24542751-24545524 FORWARDhighly similar to ( 735)IDHP_MEDSAVAR1 COG5048 gb|BJ251547;	0	0.043627	0.076357	0.091447	0.084107						8.1.4	TCA / org. transformation.TCA.IDH	ta.21216.1.s1_at	Transcript	moderately similar to ( 340)AT4G35260| Symbols: IDH1 | IDH1 (ISOCITRATE DEHYDROGENASE 1); isocitrate dehydrogenase (NAD+) | chr4:16774499-16776238 REVERSEweakly similar to ( 169)LEU3_SOLTU gb|AJ615321;	0	0.031899	0.071139	0.100089	0.114819
			8.1.4	TCA / org. transformation.TCA.IDH	ta.1053.1.s1_x_at	Transcript	highly similar to ( 740)AT1G65930| Symbols: | isocitrate dehydrogenase, putative / NADP+ isocitrate dehydrogenase, putative | chr1:24542751-24545524 FORWARDhighly similar to ( 735)IDHP_MEDSAVAR1 COG5048 gb|BJ251547;	-0.035738	-0.064818	-0.011068		0	0.043627	0.076357	0.091447	0.084107					8.1.4	TCA / org. transformation.TCA.IDH	ta.21216.1.s1_at	Transcript	moderately similar to ( 340)AT4G35260| Symbols: IDH1 | IDH1 (ISOCITRATE DEHYDROGENASE 1); isocitrate dehydrogenase (NAD+) | chr4:16774499-16776238 REVERSEweakly similar to ( 169)LEU3_SOLTU gb|AJ615321;	0	0.031899	0.071139	0.100089	0.114819						8.1.4	TCA / org. transformation.TCA.IDH	ta.1053.1.s1_at	Transcript	highly similar to ( 740)AT1G65930| Symbols: | isocitrate dehydrogenase, putative / NADP+ isocitrate dehydrogenase, putative | chr1:24542751-24545524 FORWARDhighly similar to ( 735)IDHP_MEDSAVAR1 COG5048 gb|BJ251547;	0	0.042181	0.074651	0.088511	0.078411
			8.1.4	TCA / org. transformation.TCA.IDH	ta.21216.1.s1_at	Transcript	moderately similar to ( 340)AT4G35260| Symbols: IDH1 | IDH1 (ISOCITRATE DEHYDROGENASE 1); isocitrate dehydrogenase (NAD+) | chr4:16774499-16776238 REVERSEweakly similar to ( 169)LEU3_SOLTU gb|AJ615321;	-0.02328	0	0.02778		0	0.031899	0.071139	0.100089	0.114819					8.3	TCA / org. transformation.carbonic anhydrases	taaffx.104931.2.s1_at	Transcript	weakly similar to ( 145)AT4G33580| Symbols: | carbonic anhydrase family protein / carbonate dehydratase family protein | chr4:16139408-16141365 FORWARDvery weakly similar to (92.4)CAHC_SPIOL gb|CA735657;	0	0.075547	0.158727	0.222487	0.264447						8.1.4	TCA / org. transformation.TCA.IDH	ta.1053.1.s1_x_at	Transcript	highly similar to ( 740)AT1G65930| Symbols: | isocitrate dehydrogenase, putative / NADP+ isocitrate dehydrogenase, putative | chr1:24542751-24545524 FORWARDhighly similar to ( 735)IDHP_MEDSAVAR1 COG5048 gb|BJ251547;	0	0.043627	0.076357	0.091447	0.084107
			8.3	TCA / org. transformation.carbonic anhydrases	taaffx.104931.2.s1_at	Transcript	weakly similar to ( 145)AT4G33580| Symbols: | carbonic anhydrase family protein / carbonate dehydratase family protein | chr4:16139408-16141365 FORWARDvery weakly similar to (92.4)CAHC_SPIOL gb|CA735657;	-0.034939	0	0.005169		0	0.075547	0.158727	0.222487	0.264447					8.1.3	TCA / org. transformation.TCA.aconitase	ta.2022.2.s1_at	Transcript	highly similar to ( 662)AT2G05710| Symbols: | aconitate hydratase, cytoplasmic, putative / citrate hydro-lyase/aconitase, putative | chr2:2141588-2146347 FORWARDhighly similar to ( 703)ACOC_ORYSA gb|BJ320643;	0	0.11983	0.26576	0.35477	0.34567						8.3	TCA / org. transformation.carbonic anhydrases	taaffx.104931.2.s1_at	Transcript	weakly similar to ( 145)AT4G33580| Symbols: | carbonic anhydrase family protein / carbonate dehydratase family protein | chr4:16139408-16141365 FORWARDvery weakly similar to (92.4)CAHC_SPIOL gb|CA735657;	0	0.075547	0.158727	0.222487	0.264447
			8.1.3	TCA / org. transformation.TCA.aconitase	ta.2022.2.s1_at	Transcript	highly similar to ( 662)AT2G05710| Symbols: | aconitate hydratase, cytoplasmic, putative / citrate hydro-lyase/aconitase, putative | chr2:2141588-2146347 FORWARDhighly similar to ( 703)ACOC_ORYSA gb|BJ320643;	-0.22173	-0.08732	0.06961		0	0.11983	0.26576	0.35477	0.34567					8.1.5	TCA / org. transformation.TCA.2-oxoglutarate dehydrogenase	ta.2604.1.s1_at	Transcript	highly similar to ( 887)AT3G55410| Symbols: | 2-oxoglutarate dehydrogenase E1 component, putative / oxoglutarate decarboxylase, putative / alpha-ketoglutaric dehydrogenase, putative | chr3:20552874-20556705 FORWARD gb|CD896890;	0.004117	0.011947	0.016317	0.016737	0.012357						8.1.3	TCA / org. transformation.TCA.aconitase	ta.2022.2.s1_at	Transcript	highly similar to ( 662)AT2G05710| Symbols: | aconitate hydratase, cytoplasmic, putative / citrate hydro-lyase/aconitase, putative | chr2:2141588-2146347 FORWARDhighly similar to ( 703)ACOC_ORYSA gb|BJ320643;	0	0.11983	0.26576	0.35477	0.34567
								differences between lines				the same profile for all three lines
								maintained				during the stress transient
								across the whole transient

## Sheet: Bin 9  mit ET
sorted for 50:90>>>			BinCode	BinName	id	type	description	Lahn:Cham1	Lahn:RIL2219	Cham1:RIL2219		82:90	74:90	66:90	58:90	50:90			sorted for 82:90>>>			BinCode	BinName	id	type	description	82:90	74:90	66:90	58:90	50:90			sorted for 74:90			BinCode	BinName	id	type	description	82:90	74:90	66:90	58:90	50:90		sorted for binname
			9.1	mitochondrial electron transport / ATP synthesis.NADH-DH	ta.1147.3.s1_at	Transcript	weakly similar to ( 134)AT4G37925| Symbols: NDH-M | NDH-M (SUBUNIT NDH-M OF NAD(P)H:PLASTOQUINONE DEHYDROGENASE COMPLEX) | chr4:17830742-17831479 REVERSE gb|BG908516;	0	-0.066566	-0.057146		0	0	-0.08512	-0.29657	-0.55855	41					9.7	mitochondrial electron transport / ATP synthesis.cytochrome c oxidase	ta.25963.1.a1_at	Transcript	weakly similar to ( 123)AT4G39740| Symbols: | electron transport SCO1/SenC family protein | chr4:18435580-18437089 REVERSE gb|BJ221516;	-0.034475	-0.154445	-0.233475	-0.270545	-0.258765	3					9.7	mitochondrial electron transport / ATP synthesis.cytochrome c oxidase	ta.25963.1.a1_at	Transcript	weakly similar to ( 123)AT4G39740| Symbols: | electron transport SCO1/SenC family protein | chr4:18435580-18437089 REVERSE gb|BJ221516;	-0.034475	-0.154445	-0.233475	-0.270545	-0.258765	15
			9.7	mitochondrial electron transport / ATP synthesis.cytochrome c oxidase	taaffx.11128.1.s1_at	Transcript	weakly similar to ( 186)AT3G17910| Symbols: SURF1 | SURF1 (SURFEIT 1) | chr3:6133587-6136059 FORWARD gb|BQ608831;	0.033378	0	0		0	-0.121191	-0.249671	-0.348271	-0.417091						9.7	mitochondrial electron transport / ATP synthesis.cytochrome c oxidase	ta.6887.1.s1_at	Transcript	moderately similar to ( 297)AT1G02410| Symbols: | cytochrome c oxidase assembly protein CtaG / Cox11 family | chr1:491300-492762 FORWARD gb|CK197378;	-0.013134	-0.059684	-0.100074	-0.135804	-0.164364	0.195122					9.7	mitochondrial electron transport / ATP synthesis.cytochrome c oxidase	taaffx.11128.1.s1_at	Transcript	weakly similar to ( 186)AT3G17910| Symbols: SURF1 | SURF1 (SURFEIT 1) | chr3:6133587-6136059 FORWARD gb|BQ608831;	0	-0.121191	-0.249671	-0.348271	-0.417091	0.731707
			9.7	mitochondrial electron transport / ATP synthesis.cytochrome c oxidase	ta.1205.1.s1_at	Transcript	very weakly similar to (84.3)AT1G57600| Symbols: | membrane bound O-acyl transferase (MBOAT) family protein | chr1:21334394-21338261 REVERSE gb|AJ615236;	0	-0.063097	-0.068477		0	-0.028139	-0.123299	-0.233819	-0.368049						9.9	mitochondrial electron transport / ATP synthesis.F1-ATPase	ta.14480.2.s1_at	Transcript	moderately similar to ( 449)AT2G33040| Symbols: | ATP synthase gamma chain, mitochondrial (ATPC) | chr2:14026055-14028124 REVERSEmoderately similar to ( 471)ATPG3_IPOBACOG5048 VAR1 COG4886 COG5099 PRK08581 gb|BU099921;	-0.00552	-0.0214	-0.03269	-0.03938	-0.04083						9.9	mitochondrial electron transport / ATP synthesis.F1-ATPase	ta.26175.1.a1_at	Transcript	weakly similar to ( 111)AT3G49210| Symbols: | similar to unknown protein [Arabidopsis thaliana] (TAIR:AT3G49200.1); similar to condensation domain-containing protein [Arabidopsis thaliana] (TAIR:AT3G49190.1); similar to unnamed protein product [Vitis vinifera] (GB:CAO48523.1); contains InterPro domain Protein of unknown function UPF0089 (InterPro:IPR004255); contains InterPro domain Protein of un…	0	-0.099304	-0.189084	-0.257584	-0.336814
			9.9	mitochondrial electron transport / ATP synthesis.F1-ATPase	ta.26175.1.a1_at	Transcript	weakly similar to ( 111)AT3G49210| Symbols: | similar to unknown protein [Arabidopsis thaliana] (TAIR:AT3G49200.1); similar to condensation domain-containing protein [Arabidopsis thaliana] (TAIR:AT3G49190.1); similar to unnamed protein product [Vitis vinifera] (GB:CAO48523.1); contains InterPro domain Protein of unknown function UPF0089 (InterPro:IPR004255); contains InterPro domain Protein of un…	-0.906517	-1.05967	-0.004017		0	-0.099304	-0.189084	-0.257584	-0.336814						9.1	mitochondrial electron transport / ATP synthesis.NADH-DH	ta.1147.3.s1_at	Transcript	weakly similar to ( 134)AT4G37925| Symbols: NDH-M | NDH-M (SUBUNIT NDH-M OF NAD(P)H:PLASTOQUINONE DEHYDROGENASE COMPLEX) | chr4:17830742-17831479 REVERSE gb|BG908516;	0	0	-0.08512	-0.29657	-0.55855						9.7	mitochondrial electron transport / ATP synthesis.cytochrome c oxidase	ta.6887.1.s1_at	Transcript	moderately similar to ( 297)AT1G02410| Symbols: | cytochrome c oxidase assembly protein CtaG / Cox11 family | chr1:491300-492762 FORWARD gb|CK197378;	-0.013134	-0.059684	-0.100074	-0.135804	-0.164364
			9.9	mitochondrial electron transport / ATP synthesis.F1-ATPase	ta.4012.2.s1_x_at	Transcript	weakly similar to ( 151)AT4G29480| Symbols: | mitochondrial ATP synthase g subunit family protein | chr4:14486271-14487263 REVERSE gb|CK198232;	0.137161	0	-0.038411		0	-0.020123	-0.143753	-0.248663	-0.298603						9.7	mitochondrial electron transport / ATP synthesis.cytochrome c oxidase	taaffx.11128.1.s1_at	Transcript	weakly similar to ( 186)AT3G17910| Symbols: SURF1 | SURF1 (SURFEIT 1) | chr3:6133587-6136059 FORWARD gb|BQ608831;	0	-0.121191	-0.249671	-0.348271	-0.417091						9.7	mitochondrial electron transport / ATP synthesis.cytochrome c oxidase	ta.1205.2.s1_at	Transcript	moderately similar to ( 224)AT1G57600| Symbols: | membrane bound O-acyl transferase (MBOAT) family protein | chr1:21334394-21338261 REVERSE gb|BG908110;	0	-0.041578	-0.117878	-0.179148	-0.216038
			9.7	mitochondrial electron transport / ATP synthesis.cytochrome c oxidase	ta.25963.1.a1_at	Transcript	weakly similar to ( 123)AT4G39740| Symbols: | electron transport SCO1/SenC family protein | chr4:18435580-18437089 REVERSE gb|BJ221516;	0.009836	0.019746	0		-0.034475	-0.154445	-0.233475	-0.270545	-0.258765						9.7	mitochondrial electron transport / ATP synthesis.cytochrome c oxidase	ta.1205.1.s1_at	Transcript	very weakly similar to (84.3)AT1G57600| Symbols: | membrane bound O-acyl transferase (MBOAT) family protein | chr1:21334394-21338261 REVERSE gb|AJ615236;	0	-0.028139	-0.123299	-0.233819	-0.368049						9.7	mitochondrial electron transport / ATP synthesis.cytochrome c oxidase	ta.1205.1.s1_at	Transcript	very weakly similar to (84.3)AT1G57600| Symbols: | membrane bound O-acyl transferase (MBOAT) family protein | chr1:21334394-21338261 REVERSE gb|AJ615236;	0	-0.028139	-0.123299	-0.233819	-0.368049
			9.7	mitochondrial electron transport / ATP synthesis.cytochrome c oxidase	ta.1205.2.s1_at	Transcript	moderately similar to ( 224)AT1G57600| Symbols: | membrane bound O-acyl transferase (MBOAT) family protein | chr1:21334394-21338261 REVERSE gb|BG908110;	0.028965	0	0		0	-0.041578	-0.117878	-0.179148	-0.216038						9.9	mitochondrial electron transport / ATP synthesis.F1-ATPase	ta.26175.1.a1_at	Transcript	weakly similar to ( 111)AT3G49210| Symbols: | similar to unknown protein [Arabidopsis thaliana] (TAIR:AT3G49200.1); similar to condensation domain-containing protein [Arabidopsis thaliana] (TAIR:AT3G49190.1); similar to unnamed protein product [Vitis vinifera] (GB:CAO48523.1); contains InterPro domain Protein of unknown function UPF0089 (InterPro:IPR004255); contains InterPro domain Protein of un…	0	-0.099304	-0.189084	-0.257584	-0.336814						9.9	mitochondrial electron transport / ATP synthesis.F1-ATPase	ta.946.2.s1_at	Transcript	very weakly similar to (91.7)AT4G29480| Symbols: | mitochondrial ATP synthase g subunit family protein | chr4:14486271-14487263 REVERSE gb|BJ317512;	0	-0.023653	-0.063973	-0.102183	-0.138183
			9.7	mitochondrial electron transport / ATP synthesis.cytochrome c oxidase	ta.7913.2.s1_at	Transcript	weakly similar to ( 168)AT3G08950| Symbols: | electron transport SCO1/SenC family protein | chr3:2727290-2729294 FORWARD gb|BQ160902;	0	0.064439	0		0	0	-0.073674	-0.172574	-0.179004						9.9	mitochondrial electron transport / ATP synthesis.F1-ATPase	ta.4012.2.s1_x_at	Transcript	weakly similar to ( 151)AT4G29480| Symbols: | mitochondrial ATP synthase g subunit family protein | chr4:14486271-14487263 REVERSE gb|CK198232;	0	-0.020123	-0.143753	-0.248663	-0.298603						9.9	mitochondrial electron transport / ATP synthesis.F1-ATPase	ta.14480.2.s1_at	Transcript	moderately similar to ( 449)AT2G33040| Symbols: | ATP synthase gamma chain, mitochondrial (ATPC) | chr2:14026055-14028124 REVERSEmoderately similar to ( 471)ATPG3_IPOBACOG5048 VAR1 COG4886 COG5099 PRK08581 gb|BU099921;	-0.00552	-0.0214	-0.03269	-0.03938	-0.04083
			9.7	mitochondrial electron transport / ATP synthesis.cytochrome c oxidase	ta.6887.1.s1_at	Transcript	moderately similar to ( 297)AT1G02410| Symbols: | cytochrome c oxidase assembly protein CtaG / Cox11 family | chr1:491300-492762 FORWARD gb|CK197378;	0.069551	0.034101	-0.014961		-0.013134	-0.059684	-0.100074	-0.135804	-0.164364						9.7	mitochondrial electron transport / ATP synthesis.cytochrome c oxidase	ta.1205.2.s1_at	Transcript	moderately similar to ( 224)AT1G57600| Symbols: | membrane bound O-acyl transferase (MBOAT) family protein | chr1:21334394-21338261 REVERSE gb|BG908110;	0	-0.041578	-0.117878	-0.179148	-0.216038						9.9	mitochondrial electron transport / ATP synthesis.F1-ATPase	ta.4012.2.s1_x_at	Transcript	weakly similar to ( 151)AT4G29480| Symbols: | mitochondrial ATP synthase g subunit family protein | chr4:14486271-14487263 REVERSE gb|CK198232;	0	-0.020123	-0.143753	-0.248663	-0.298603
			9.7	mitochondrial electron transport / ATP synthesis.cytochrome c oxidase	ta.6851.1.a1_at	Transcript	moderately similar to ( 205)AT5G62050| Symbols: ATOXA1, OXA1AT, OXA1 | OXA1 (Oxidase assembly 1); P-P-bond-hydrolysis-driven protein transmembrane transporter | chr5:24941288-24943984 REVERSE gb|BJ254861;	-0.042855	-0.156845	-0.030325		0	0	-0.03979	-0.11325	-0.15113						9.7	mitochondrial electron transport / ATP synthesis.cytochrome c oxidase	ta.7913.2.s1_at	Transcript	weakly similar to ( 168)AT3G08950| Symbols: | electron transport SCO1/SenC family protein | chr3:2727290-2729294 FORWARD gb|BQ160902;	0	0	-0.073674	-0.172574	-0.179004						9.1.2	mitochondrial electron transport / ATP synthesis.NADH-DH.localisation not clear	ta.6902.2.s1_x_at	Transcript	weakly similar to ( 128)AT2G02050| Symbols: | NADH-ubiquinone oxidoreductase B18 subunit, putative | chr2:490023-490334 FORWARD gb|CA612967;	0	-0.019719	-0.060509	-0.098399	-0.132669
			9.7	mitochondrial electron transport / ATP synthesis.cytochrome c oxidase	ta.19555.1.s1_at	Transcript	weakly similar to ( 166)AT1G80230| Symbols: | cytochrome c oxidase family protein | chr1:30174676-30175891 REVERSE gb|CA653351;	-0.014345	0	0.031685		0	-0.005155	-0.045925	-0.093275	-0.151045						9.7	mitochondrial electron transport / ATP synthesis.cytochrome c oxidase	ta.6851.1.a1_at	Transcript	moderately similar to ( 205)AT5G62050| Symbols: ATOXA1, OXA1AT, OXA1 | OXA1 (Oxidase assembly 1); P-P-bond-hydrolysis-driven protein transmembrane transporter | chr5:24941288-24943984 REVERSE gb|BJ254861;	0	0	-0.03979	-0.11325	-0.15113						9.7	mitochondrial electron transport / ATP synthesis.cytochrome c oxidase	ta.9798.1.s1_at	Transcript	weakly similar to ( 152)AT1G22450| Symbols: ATCOX6B2, COX6B | COX6B (CYTOCHROME C OXIDASE 6B); cytochrome-c oxidase | chr1:7925436-7926907 FORWARD gb|AY123416.1;	0	-0.008117	-0.035377	-0.065097	-0.098577
			9.9	mitochondrial electron transport / ATP synthesis.F1-ATPase	ta.946.2.s1_at	Transcript	very weakly similar to (91.7)AT4G29480| Symbols: | mitochondrial ATP synthase g subunit family protein | chr4:14486271-14487263 REVERSE gb|BJ317512;	0.03518	0	-0.04395		0	-0.023653	-0.063973	-0.102183	-0.138183						9.7	mitochondrial electron transport / ATP synthesis.cytochrome c oxidase	ta.19555.1.s1_at	Transcript	weakly similar to ( 166)AT1G80230| Symbols: | cytochrome c oxidase family protein | chr1:30174676-30175891 REVERSE gb|CA653351;	0	-0.005155	-0.045925	-0.093275	-0.151045						9.1.2	mitochondrial electron transport / ATP synthesis.NADH-DH.localisation not clear	taaffx.15218.1.a1_at	Transcript	weakly similar to ( 115)AT3G51390| Symbols: | zinc finger (DHHC type) family protein | chr3:19086697-19088945 FORWARD gb|CD874315;	0	-0.007408	-0.036768	-0.054998	-0.052798
			9.1.2	mitochondrial electron transport / ATP synthesis.NADH-DH.localisation not clear	ta.6902.2.s1_x_at	Transcript	weakly similar to ( 128)AT2G02050| Symbols: | NADH-ubiquinone oxidoreductase B18 subunit, putative | chr2:490023-490334 FORWARD gb|CA612967;	0.012031	0	-0.008871		0	-0.019719	-0.060509	-0.098399	-0.132669						9.9	mitochondrial electron transport / ATP synthesis.F1-ATPase	ta.946.2.s1_at	Transcript	very weakly similar to (91.7)AT4G29480| Symbols: | mitochondrial ATP synthase g subunit family protein | chr4:14486271-14487263 REVERSE gb|BJ317512;	0	-0.023653	-0.063973	-0.102183	-0.138183						9.7	mitochondrial electron transport / ATP synthesis.cytochrome c oxidase	ta.19555.1.s1_at	Transcript	weakly similar to ( 166)AT1G80230| Symbols: | cytochrome c oxidase family protein | chr1:30174676-30175891 REVERSE gb|CA653351;	0	-0.005155	-0.045925	-0.093275	-0.151045
			9.1.2	mitochondrial electron transport / ATP synthesis.NADH-DH.localisation not clear	taaffx.16203.2.s1_at	Transcript	weakly similar to ( 139)AT4G26965| Symbols: | NADH:ubiquinone oxidoreductase family protein | chr4:13539838-13542047 FORWARD gb|CD878507;	-0.036666	-0.060076	0		0	0	-0.024275	-0.068805	-0.121515						9.1.2	mitochondrial electron transport / ATP synthesis.NADH-DH.localisation not clear	ta.6902.2.s1_x_at	Transcript	weakly similar to ( 128)AT2G02050| Symbols: | NADH-ubiquinone oxidoreductase B18 subunit, putative | chr2:490023-490334 FORWARD gb|CA612967;	0	-0.019719	-0.060509	-0.098399	-0.132669						9.1.2	mitochondrial electron transport / ATP synthesis.NADH-DH.localisation not clear	ta.13729.1.s1_at	Transcript	moderately similar to ( 316)AT4G04860| Symbols: DER2.2 | DER2.2 (DERLIN-2.2) | chr4:2460133-2461376 FORWARDmoderately similar to ( 362)DER21_MAIZEVAR1 gb|BJ294853;	0	-0.003751	-0.024411	-0.048771	-0.078701
			9.7	mitochondrial electron transport / ATP synthesis.cytochrome c oxidase	ta.9798.1.s1_at	Transcript	weakly similar to ( 152)AT1G22450| Symbols: ATCOX6B2, COX6B | COX6B (CYTOCHROME C OXIDASE 6B); cytochrome-c oxidase | chr1:7925436-7926907 FORWARD gb|AY123416.1;	0.020218	0	-0.023218		0	-0.008117	-0.035377	-0.065097	-0.098577						9.1.2	mitochondrial electron transport / ATP synthesis.NADH-DH.localisation not clear	taaffx.16203.2.s1_at	Transcript	weakly similar to ( 139)AT4G26965| Symbols: | NADH:ubiquinone oxidoreductase family protein | chr4:13539838-13542047 FORWARD gb|CD878507;	0	0	-0.024275	-0.068805	-0.121515						9.1.2	mitochondrial electron transport / ATP synthesis.NADH-DH.localisation not clear	ta.6902.1.s1_x_at	Transcript	weakly similar to ( 128)AT2G02050| Symbols: | NADH-ubiquinone oxidoreductase B18 subunit, putative | chr2:490023-490334 FORWARD gb|CA641546;	0	-0.001598	-0.027458	-0.048218	-0.063248
			9.1.1.5	mitochondrial electron transport / ATP synthesis.NADH-DH.complex I.carbonic anhydrase	ta.4019.1.s1_at	Transcript	moderately similar to ( 291)AT1G47260| Symbols: GAMMA CA2, APFI | APFI; carbonate dehydratase | chr1:17323824-17325787 REVERSEVAR1 gb|BJ250474;	0	-0.015148	-0.027918		0	0	-0.025946	-0.056946	-0.092756						9.7	mitochondrial electron transport / ATP synthesis.cytochrome c oxidase	ta.9798.1.s1_at	Transcript	weakly similar to ( 152)AT1G22450| Symbols: ATCOX6B2, COX6B | COX6B (CYTOCHROME C OXIDASE 6B); cytochrome-c oxidase | chr1:7925436-7926907 FORWARD gb|AY123416.1;	0	-0.008117	-0.035377	-0.065097	-0.098577						9.1	mitochondrial electron transport / ATP synthesis.NADH-DH	ta.1147.3.s1_at	Transcript	weakly similar to ( 134)AT4G37925| Symbols: NDH-M | NDH-M (SUBUNIT NDH-M OF NAD(P)H:PLASTOQUINONE DEHYDROGENASE COMPLEX) | chr4:17830742-17831479 REVERSE gb|BG908516;	0	0	-0.08512	-0.29657	-0.55855
			9.1.2	mitochondrial electron transport / ATP synthesis.NADH-DH.localisation not clear	ta.13729.1.s1_at	Transcript	moderately similar to ( 316)AT4G04860| Symbols: DER2.2 | DER2.2 (DERLIN-2.2) | chr4:2460133-2461376 FORWARDmoderately similar to ( 362)DER21_MAIZEVAR1 gb|BJ294853;	0	-0.017638	-0.021778		0	-0.003751	-0.024411	-0.048771	-0.078701						9.1.1.5	mitochondrial electron transport / ATP synthesis.NADH-DH.complex I.carbonic anhydrase	ta.4019.1.s1_at	Transcript	moderately similar to ( 291)AT1G47260| Symbols: GAMMA CA2, APFI | APFI; carbonate dehydratase | chr1:17323824-17325787 REVERSEVAR1 gb|BJ250474;	0	0	-0.025946	-0.056946	-0.092756						9.7	mitochondrial electron transport / ATP synthesis.cytochrome c oxidase	ta.7913.2.s1_at	Transcript	weakly similar to ( 168)AT3G08950| Symbols: | electron transport SCO1/SenC family protein | chr3:2727290-2729294 FORWARD gb|BQ160902;	0	0	-0.073674	-0.172574	-0.179004
			9.1.2	mitochondrial electron transport / ATP synthesis.NADH-DH.localisation not clear	ta.6902.1.s1_x_at	Transcript	weakly similar to ( 128)AT2G02050| Symbols: | NADH-ubiquinone oxidoreductase B18 subunit, putative | chr2:490023-490334 FORWARD gb|CA641546;	0.028148	0	-0.011168		0	-0.001598	-0.027458	-0.048218	-0.063248						9.1.2	mitochondrial electron transport / ATP synthesis.NADH-DH.localisation not clear	ta.13729.1.s1_at	Transcript	moderately similar to ( 316)AT4G04860| Symbols: DER2.2 | DER2.2 (DERLIN-2.2) | chr4:2460133-2461376 FORWARDmoderately similar to ( 362)DER21_MAIZEVAR1 gb|BJ294853;	0	-0.003751	-0.024411	-0.048771	-0.078701						9.7	mitochondrial electron transport / ATP synthesis.cytochrome c oxidase	ta.6851.1.a1_at	Transcript	moderately similar to ( 205)AT5G62050| Symbols: ATOXA1, OXA1AT, OXA1 | OXA1 (Oxidase assembly 1); P-P-bond-hydrolysis-driven protein transmembrane transporter | chr5:24941288-24943984 REVERSE gb|BJ254861;	0	0	-0.03979	-0.11325	-0.15113
			9.1.2	mitochondrial electron transport / ATP synthesis.NADH-DH.localisation not clear	taaffx.15218.1.a1_at	Transcript	weakly similar to ( 115)AT3G51390| Symbols: | zinc finger (DHHC type) family protein | chr3:19086697-19088945 FORWARD gb|CD874315;	0	0.075909	0.025949		0	-0.007408	-0.036768	-0.054998	-0.052798						9.1.2	mitochondrial electron transport / ATP synthesis.NADH-DH.localisation not clear	ta.6902.1.s1_x_at	Transcript	weakly similar to ( 128)AT2G02050| Symbols: | NADH-ubiquinone oxidoreductase B18 subunit, putative | chr2:490023-490334 FORWARD gb|CA641546;	0	-0.001598	-0.027458	-0.048218	-0.063248						9.1.2	mitochondrial electron transport / ATP synthesis.NADH-DH.localisation not clear	taaffx.16203.2.s1_at	Transcript	weakly similar to ( 139)AT4G26965| Symbols: | NADH:ubiquinone oxidoreductase family protein | chr4:13539838-13542047 FORWARD gb|CD878507;	0	0	-0.024275	-0.068805	-0.121515
			9.9	mitochondrial electron transport / ATP synthesis.F1-ATPase	ta.28731.2.s1_x_at	Transcript	very weakly similar to (92.8)AT5G59613| Symbols: | similar to unknown protein [Arabidopsis thaliana] (TAIR:AT3G46430.1); similar to mitochondrial ATP synthase 6 KD subunit [Oryza sativa (japonica cultivar-group)] (GB:BAB21526.1) | chr5:24033388-24033726 REVERSE gb|CA720683;	0.091887	0.044487	-0.032347		0	0	-0.007972	-0.028602	-0.050752						9.1.2	mitochondrial electron transport / ATP synthesis.NADH-DH.localisation not clear	taaffx.15218.1.a1_at	Transcript	weakly similar to ( 115)AT3G51390| Symbols: | zinc finger (DHHC type) family protein | chr3:19086697-19088945 FORWARD gb|CD874315;	0	-0.007408	-0.036768	-0.054998	-0.052798						9.1.1.5	mitochondrial electron transport / ATP synthesis.NADH-DH.complex I.carbonic anhydrase	ta.4019.1.s1_at	Transcript	moderately similar to ( 291)AT1G47260| Symbols: GAMMA CA2, APFI | APFI; carbonate dehydratase | chr1:17323824-17325787 REVERSEVAR1 gb|BJ250474;	0	0	-0.025946	-0.056946	-0.092756
			9.9	mitochondrial electron transport / ATP synthesis.F1-ATPase	ta.14480.2.s1_at	Transcript	moderately similar to ( 449)AT2G33040| Symbols: | ATP synthase gamma chain, mitochondrial (ATPC) | chr2:14026055-14028124 REVERSEmoderately similar to ( 471)ATPG3_IPOBACOG5048 VAR1 COG4886 COG5099 PRK08581 gb|BU099921;	0.070304	0.067414	0		-0.00552	-0.0214	-0.03269	-0.03938	-0.04083						9.9	mitochondrial electron transport / ATP synthesis.F1-ATPase	ta.28731.2.s1_x_at	Transcript	very weakly similar to (92.8)AT5G59613| Symbols: | similar to unknown protein [Arabidopsis thaliana] (TAIR:AT3G46430.1); similar to mitochondrial ATP synthase 6 KD subunit [Oryza sativa (japonica cultivar-group)] (GB:BAB21526.1) | chr5:24033388-24033726 REVERSE gb|CA720683;	0	0	-0.007972	-0.028602	-0.050752						9.9	mitochondrial electron transport / ATP synthesis.F1-ATPase	ta.28731.2.s1_x_at	Transcript	very weakly similar to (92.8)AT5G59613| Symbols: | similar to unknown protein [Arabidopsis thaliana] (TAIR:AT3G46430.1); similar to mitochondrial ATP synthase 6 KD subunit [Oryza sativa (japonica cultivar-group)] (GB:BAB21526.1) | chr5:24033388-24033726 REVERSE gb|CA720683;	0	0	-0.007972	-0.028602	-0.050752
			9.5	mitochondrial electron transport / ATP synthesis.cytochrome c reductase	ta.15331.3.s1_x_at	Transcript	weakly similar to ( 125)AT3G10860| Symbols: | ubiquinol-cytochrome C reductase complex ubiquinone-binding protein, putative / ubiquinol-cytochrome C reductase complex 8.2 kDa protein, putative | chr3:3399820-3400519 FORWARDweakly similar to ( 116)UCRQ_SOLTU gb|BJ236209;	0.16366	0.13522	-0.01298		0	0	0	-0.003216	-0.020816						9.5	mitochondrial electron transport / ATP synthesis.cytochrome c reductase	ta.15331.3.s1_x_at	Transcript	weakly similar to ( 125)AT3G10860| Symbols: | ubiquinol-cytochrome C reductase complex ubiquinone-binding protein, putative / ubiquinol-cytochrome C reductase complex 8.2 kDa protein, putative | chr3:3399820-3400519 FORWARDweakly similar to ( 116)UCRQ_SOLTU gb|BJ236209;	0	0	0	-0.003216	-0.020816						9.5	mitochondrial electron transport / ATP synthesis.cytochrome c reductase	ta.15331.3.s1_x_at	Transcript	weakly similar to ( 125)AT3G10860| Symbols: | ubiquinol-cytochrome C reductase complex ubiquinone-binding protein, putative / ubiquinol-cytochrome C reductase complex 8.2 kDa protein, putative | chr3:3399820-3400519 FORWARDweakly similar to ( 116)UCRQ_SOLTU gb|BJ236209;	0	0	0	-0.003216	-0.020816
			9.9	mitochondrial electron transport / ATP synthesis.F1-ATPase	ta.13777.1.s1_at	Transcript	weakly similar to ( 131)AT3G52300| Symbols: ATPQ | ATPQ (ATP SYNTHASE D CHAIN, MITOCHONDRIAL) | chr3:19407667-19408844 FORWARD gb|CN013134;	0.033658	0.012258	-0.004278		0	0	0	-0.008426	-0.019236						9.9	mitochondrial electron transport / ATP synthesis.F1-ATPase	ta.13777.1.s1_at	Transcript	weakly similar to ( 131)AT3G52300| Symbols: ATPQ | ATPQ (ATP SYNTHASE D CHAIN, MITOCHONDRIAL) | chr3:19407667-19408844 FORWARD gb|CN013134;	0	0	0	-0.008426	-0.019236						9.9	mitochondrial electron transport / ATP synthesis.F1-ATPase	ta.13777.1.s1_at	Transcript	weakly similar to ( 131)AT3G52300| Symbols: ATPQ | ATPQ (ATP SYNTHASE D CHAIN, MITOCHONDRIAL) | chr3:19407667-19408844 FORWARD gb|CN013134;	0	0	0	-0.008426	-0.019236
			9.5	mitochondrial electron transport / ATP synthesis.cytochrome c reductase	ta.15331.2.s1_a_at	Transcript	weakly similar to ( 125)AT3G10860| Symbols: | ubiquinol-cytochrome C reductase complex ubiquinone-binding protein, putative / ubiquinol-cytochrome C reductase complex 8.2 kDa protein, putative | chr3:3399820-3400519 FORWARDweakly similar to ( 116)UCRQ_SOLTU gb|CA685827;	0.116331	0.115931	0		0.005048	0.008628	0.011308	0.007978	0						9.7	mitochondrial electron transport / ATP synthesis.cytochrome c oxidase	ta.28264.1.s1_at	Transcript	weakly similar to ( 101)AT3G15352| Symbols: COX17, ATCOX17 | ATCOX17 (Arabidopsis thaliana cytochrome c oxidase 17) | chr3:5180273-5180497 FORWARD gb|BJ220721;	0	0.03055	0.06304	0.07843	0.07131						9.7	mitochondrial electron transport / ATP synthesis.cytochrome c oxidase	taaffx.113847.1.s1_at	Transcript	moderately similar to ( 288)ATMG00160| Symbols: COX2 | cytochrome c oxidase subunit 2 | chrM:40502-42628 REVERSEmoderately similar to ( 345)COX2_WHEAT gb|CA603714;	0	0	0.027325	0.066865	0.118435
			9.1.2	mitochondrial electron transport / ATP synthesis.NADH-DH.localisation not clear	ta.1031.1.a1_x_at	Transcript	weakly similar to ( 164)AT5G11770| Symbols: | NADH-ubiquinone oxidoreductase 20 kDa subunit, mitochondrial | chr5:3791149-3792930 REVERSEweakly similar to ( 164)NDUS7_BRAOLVAR1 gb|CK198320;	0.001975	0.016025	0		0.010122	0.035112	0.059852	0.073812	0.069962						9.7	mitochondrial electron transport / ATP synthesis.cytochrome c oxidase	taaffx.113847.1.s1_at	Transcript	moderately similar to ( 288)ATMG00160| Symbols: COX2 | cytochrome c oxidase subunit 2 | chrM:40502-42628 REVERSEmoderately similar to ( 345)COX2_WHEAT gb|CA603714;	0	0	0.027325	0.066865	0.118435						9.7	mitochondrial electron transport / ATP synthesis.cytochrome c oxidase	ta.28701.1.a1_at	Transcript	moderately similar to ( 459)ATMG00730| Symbols: COX3 | Encodes cytochrome c oxidase subunit 3. | chrM:218280-219077 FORWARDmoderately similar to ( 484)COX3_WHEAT gb|CD491503;	0	0	0.01371	0.09631	0.21287
			9.7	mitochondrial electron transport / ATP synthesis.cytochrome c oxidase	ta.28264.1.s1_at	Transcript	weakly similar to ( 101)AT3G15352| Symbols: COX17, ATCOX17 | ATCOX17 (Arabidopsis thaliana cytochrome c oxidase 17) | chr3:5180273-5180497 FORWARD gb|BJ220721;	0.030205	0	-0.008105		0	0.03055	0.06304	0.07843	0.07131						9.2.2	mitochondrial electron transport / ATP synthesis.NADH-DH.type II.external	ta.8832.1.s1_at	Transcript	moderately similar to ( 389)AT4G05020| Symbols: NDB2 | NDB2 (NAD(P)H DEHYDROGENASE B2); disulfide oxidoreductase | chr4:2572750-2576220 FORWARD VAR1 COG5048 COG4886 PRK08581 COG5099 MopB_Res-Cmplx1_Nad11-M gb|BJ294317;	0	0.007331	0.048341	0.095411	0.153001						9.7	mitochondrial electron transport / ATP synthesis.cytochrome c oxidase	taaffx.114431.1.s1_s_at	Transcript	very weakly similar to (91.7)ATMG00730| Symbols: COX3 | Encodes cytochrome c oxidase subunit 3. | chrM:218280-219077 FORWARDvery weakly similar to (95.5)COX3_WHEAT gb|CA593239;	0	0	0	0.143847	0.342367
			9.1.2	mitochondrial electron transport / ATP synthesis.NADH-DH.localisation not clear	ta.10250.3.s1_at	Transcript	weakly similar to ( 173)AT3G51390| Symbols: | zinc finger (DHHC type) family protein | chr3:19086697-19088945 FORWARD gb|CA695383;	0	-0.076113	-0.045443		0.008082	0.074292	0.107572	0.111152	0.080042						9.7	mitochondrial electron transport / ATP synthesis.cytochrome c oxidase	ta.28701.1.a1_at	Transcript	moderately similar to ( 459)ATMG00730| Symbols: COX3 | Encodes cytochrome c oxidase subunit 3. | chrM:218280-219077 FORWARDmoderately similar to ( 484)COX3_WHEAT gb|CD491503;	0	0	0.01371	0.09631	0.21287						9.2.2	mitochondrial electron transport / ATP synthesis.NADH-DH.type II.external	ta.8832.1.s1_at	Transcript	moderately similar to ( 389)AT4G05020| Symbols: NDB2 | NDB2 (NAD(P)H DEHYDROGENASE B2); disulfide oxidoreductase | chr4:2572750-2576220 FORWARD VAR1 COG5048 COG4886 PRK08581 COG5099 MopB_Res-Cmplx1_Nad11-M gb|BJ294317;	0	0.007331	0.048341	0.095411	0.153001	15
			9.7	mitochondrial electron transport / ATP synthesis.cytochrome c oxidase	ta.3577.1.s1_at	Transcript	weakly similar to ( 103)AT3G15352| Symbols: COX17, ATCOX17 | ATCOX17 (Arabidopsis thaliana cytochrome c oxidase 17) | chr3:5180273-5180497 FORWARD gb|CD922765;	0	-0.011702	-0.049642		0.016027	0.074597	0.112487	0.126177	0.096887						9.8	mitochondrial electron transport / ATP synthesis.uncoupling protein	ta.527.1.s1_at	Transcript	moderately similar to ( 444)AT3G54110| Symbols: UCP, PUMP1, ATUCP1, UCP1, ATPUMP1 | ATPUMP1; binding / oxidative phosphorylation uncoupler | chr3:20049868-20051974 FORWARDvery weakly similar to (80.1)ADT_CHLRE gb|BT009306.1;	0	0.051181	0.105821	0.162071	0.223861						9.5	mitochondrial electron transport / ATP synthesis.cytochrome c reductase	ta.15331.2.s1_a_at	Transcript	weakly similar to ( 125)AT3G10860| Symbols: | ubiquinol-cytochrome C reductase complex ubiquinone-binding protein, putative / ubiquinol-cytochrome C reductase complex 8.2 kDa protein, putative | chr3:3399820-3400519 FORWARDweakly similar to ( 116)UCRQ_SOLTU gb|CA685827;	0.005048	0.008628	0.011308	0.007978	0
			9.7	mitochondrial electron transport / ATP synthesis.cytochrome c oxidase	taaffx.113847.1.s1_at	Transcript	moderately similar to ( 288)ATMG00160| Symbols: COX2 | cytochrome c oxidase subunit 2 | chrM:40502-42628 REVERSEmoderately similar to ( 345)COX2_WHEAT gb|CA603714;	0	0.052972	0.029112		0	0	0.027325	0.066865	0.118435						9.4	mitochondrial electron transport / ATP synthesis.alternative oxidase	ta.10549.1.a1_x_at	Transcript	very weakly similar to (80.9)AT3G22360| Symbols: AOX1B | AOX1B (alternative oxidase 1B); alternative oxidase | chr3:7904163-7905391 FORWARD gb|CA609877;	0	0.020736	0.107866	0.210446	0.332016						9.4	mitochondrial electron transport / ATP synthesis.alternative oxidase	ta.10549.1.a1_x_at	Transcript	very weakly similar to (80.9)AT3G22360| Symbols: AOX1B | AOX1B (alternative oxidase 1B); alternative oxidase | chr3:7904163-7905391 FORWARD gb|CA609877;	0	0.020736	0.107866	0.210446	0.332016
			9.1.2	mitochondrial electron transport / ATP synthesis.NADH-DH.localisation not clear	ta.10250.1.a1_a_at	Transcript	weakly similar to ( 112)AT3G51390| Symbols: | zinc finger (DHHC type) family protein | chr3:19086697-19088945 FORWARD gb|CD452858;	-0.037675	-0.081795	-0.006045		0.021145	0.093955	0.148525	0.165694	0.130025						9.7	mitochondrial electron transport / ATP synthesis.cytochrome c oxidase	taaffx.114431.1.s1_s_at	Transcript	very weakly similar to (91.7)ATMG00730| Symbols: COX3 | Encodes cytochrome c oxidase subunit 3. | chrM:218280-219077 FORWARDvery weakly similar to (95.5)COX3_WHEAT gb|CA593239;	0	0	0	0.143847	0.342367						9.1.2	mitochondrial electron transport / ATP synthesis.NADH-DH.localisation not clear	ta.24230.1.s1_at	Transcript	weakly similar to ( 120)ATMG00990| Symbols: NAD3 | NADH dehydrogenase subunit 3 | chrM:260647-261006 REVERSEweakly similar to ( 138)NU3M_WHEAT gb|BJ271953;	0	0.021877	0.162587	0.311267	0.471607
			9.2.2	mitochondrial electron transport / ATP synthesis.NADH-DH.type II.external	ta.8832.1.s1_at	Transcript	moderately similar to ( 389)AT4G05020| Symbols: NDB2 | NDB2 (NAD(P)H DEHYDROGENASE B2); disulfide oxidoreductase | chr4:2572750-2576220 FORWARD VAR1 COG5048 COG4886 PRK08581 COG5099 MopB_Res-Cmplx1_Nad11-M gb|BJ294317;	0.139159	0.147039	0		0	0.007331	0.048341	0.095411	0.153001						9.9	mitochondrial electron transport / ATP synthesis.F1-ATPase	ta.22468.1.s1_at	Transcript	moderately similar to ( 257)ATMG00640| Symbols: ORF25 | encodes a plant b subunit of mitochondrial ATP synthase based on structural similarity and the presence in the F(0) complex. | chrM:188084-188662 REVERSEmoderately similar to ( 345)MI25_WHEAT gb|CA648119;	0	0.047955	0.154745	0.268415	0.393975						9.7	mitochondrial electron transport / ATP synthesis.cytochrome c oxidase	ta.28264.1.s1_at	Transcript	weakly similar to ( 101)AT3G15352| Symbols: COX17, ATCOX17 | ATCOX17 (Arabidopsis thaliana cytochrome c oxidase 17) | chr3:5180273-5180497 FORWARD gb|BJ220721;	0	0.03055	0.06304	0.07843	0.07131
			9.7	mitochondrial electron transport / ATP synthesis.cytochrome c oxidase	ta.28701.1.a1_at	Transcript	moderately similar to ( 459)ATMG00730| Symbols: COX3 | Encodes cytochrome c oxidase subunit 3. | chrM:218280-219077 FORWARDmoderately similar to ( 484)COX3_WHEAT gb|CD491503;	0	0.123478	0.062098		0	0	0.01371	0.09631	0.21287						9.7	mitochondrial electron transport / ATP synthesis.cytochrome c oxidase	taaffx.113847.1.a1_at	Transcript	moderately similar to ( 288)ATMG00160| Symbols: COX2 | cytochrome c oxidase subunit 2 | chrM:40502-42628 REVERSEmoderately similar to ( 345)COX2_WHEAT gb|X52867.1;	0	0.057677	0.176747	0.298937	0.425487						9.1.2	mitochondrial electron transport / ATP synthesis.NADH-DH.localisation not clear	ta.1031.1.a1_x_at	Transcript	weakly similar to ( 164)AT5G11770| Symbols: | NADH-ubiquinone oxidoreductase 20 kDa subunit, mitochondrial | chr5:3791149-3792930 REVERSEweakly similar to ( 164)NDUS7_BRAOLVAR1 gb|CK198320;	0.010122	0.035112	0.059852	0.073812	0.069962
			9.8	mitochondrial electron transport / ATP synthesis.uncoupling protein	ta.527.1.s1_at	Transcript	moderately similar to ( 444)AT3G54110| Symbols: UCP, PUMP1, ATUCP1, UCP1, ATPUMP1 | ATPUMP1; binding / oxidative phosphorylation uncoupler | chr3:20049868-20051974 FORWARDvery weakly similar to (80.1)ADT_CHLRE gb|BT009306.1;	-0.04105	-0.04477	0		0	0.051181	0.105821	0.162071	0.223861						9.4	mitochondrial electron transport / ATP synthesis.alternative oxidase	taaffx.121853.1.s1_x_at	Transcript	weakly similar to ( 129)AT3G27620| Symbols: AOX1C | AOX1C (alternative oxidase 1C); alternative oxidase | chr3:10230526-10231832 REVERSEweakly similar to ( 130)AOX1_TOBAC gb|CK208840;	0	0.051678	0.188298	0.325288	0.462628						9.6	mitochondrial electron transport / ATP synthesis.cytochrome c	taaffx.15011.1.s1_at	Transcript	highly similar to ( 648)ATMG00180| Symbols: CCB452 | cytochrome c biogenesis orf452 | chrM:51293-53611 REVERSEmoderately similar to ( 211)YMF02_MARPO gb|AY500224.1;	0	0.036821	0.215391	0.404671	0.592861
			9.4	mitochondrial electron transport / ATP synthesis.alternative oxidase	ta.10549.1.a1_x_at	Transcript	very weakly similar to (80.9)AT3G22360| Symbols: AOX1B | AOX1B (alternative oxidase 1B); alternative oxidase | chr3:7904163-7905391 FORWARD gb|CA609877;	0	0.128831	0.081401		0	0.020736	0.107866	0.210446	0.332016						9.1.2	mitochondrial electron transport / ATP synthesis.NADH-DH.localisation not clear	ta.24230.1.s1_at	Transcript	weakly similar to ( 120)ATMG00990| Symbols: NAD3 | NADH dehydrogenase subunit 3 | chrM:260647-261006 REVERSEweakly similar to ( 138)NU3M_WHEAT gb|BJ271953;	0	0.021877	0.162587	0.311267	0.471607						9.9	mitochondrial electron transport / ATP synthesis.F1-ATPase	ta.22468.1.s1_at	Transcript	moderately similar to ( 257)ATMG00640| Symbols: ORF25 | encodes a plant b subunit of mitochondrial ATP synthase based on structural similarity and the presence in the F(0) complex. | chrM:188084-188662 REVERSEmoderately similar to ( 345)MI25_WHEAT gb|CA648119;	0	0.047955	0.154745	0.268415	0.393975
			9.7	mitochondrial electron transport / ATP synthesis.cytochrome c oxidase	taaffx.114431.1.s1_s_at	Transcript	very weakly similar to (91.7)ATMG00730| Symbols: COX3 | Encodes cytochrome c oxidase subunit 3. | chrM:218280-219077 FORWARDvery weakly similar to (95.5)COX3_WHEAT gb|CA593239;	0.158237	0.314697	0.043157		0	0	0	0.143847	0.342367						9.6	mitochondrial electron transport / ATP synthesis.cytochrome c	taaffx.15011.1.s1_at	Transcript	highly similar to ( 648)ATMG00180| Symbols: CCB452 | cytochrome c biogenesis orf452 | chrM:51293-53611 REVERSEmoderately similar to ( 211)YMF02_MARPO gb|AY500224.1;	0	0.036821	0.215391	0.404671	0.592861						9.8	mitochondrial electron transport / ATP synthesis.uncoupling protein	ta.527.1.s1_at	Transcript	moderately similar to ( 444)AT3G54110| Symbols: UCP, PUMP1, ATUCP1, UCP1, ATPUMP1 | ATPUMP1; binding / oxidative phosphorylation uncoupler | chr3:20049868-20051974 FORWARDvery weakly similar to (80.1)ADT_CHLRE gb|BT009306.1;	0	0.051181	0.105821	0.162071	0.223861
			9.9	mitochondrial electron transport / ATP synthesis.F1-ATPase	ta.22468.1.s1_at	Transcript	moderately similar to ( 257)ATMG00640| Symbols: ORF25 | encodes a plant b subunit of mitochondrial ATP synthase based on structural similarity and the presence in the F(0) complex. | chrM:188084-188662 REVERSEmoderately similar to ( 345)MI25_WHEAT gb|CA648119;	0.143633	0.085063	0		0	0.047955	0.154745	0.268415	0.393975						9.4	mitochondrial electron transport / ATP synthesis.alternative oxidase	taaffx.121853.1.s1_at	Transcript	weakly similar to ( 129)AT3G27620| Symbols: AOX1C | AOX1C (alternative oxidase 1C); alternative oxidase | chr3:10230526-10231832 REVERSEweakly similar to ( 130)AOX1_TOBAC gb|CK208840;	0	0.15945	0.34426	0.52338	0.69664						9.4	mitochondrial electron transport / ATP synthesis.alternative oxidase	taaffx.121853.1.s1_x_at	Transcript	weakly similar to ( 129)AT3G27620| Symbols: AOX1C | AOX1C (alternative oxidase 1C); alternative oxidase | chr3:10230526-10231832 REVERSEweakly similar to ( 130)AOX1_TOBAC gb|CK208840;	0	0.051678	0.188298	0.325288	0.462628
			9.7	mitochondrial electron transport / ATP synthesis.cytochrome c oxidase	taaffx.113847.1.a1_at	Transcript	moderately similar to ( 288)ATMG00160| Symbols: COX2 | cytochrome c oxidase subunit 2 | chrM:40502-42628 REVERSEmoderately similar to ( 345)COX2_WHEAT gb|X52867.1;	0.041907	0.210967	0.066677		0	0.057677	0.176747	0.298937	0.425487						9.5	mitochondrial electron transport / ATP synthesis.cytochrome c reductase	ta.15331.2.s1_a_at	Transcript	weakly similar to ( 125)AT3G10860| Symbols: | ubiquinol-cytochrome C reductase complex ubiquinone-binding protein, putative / ubiquinol-cytochrome C reductase complex 8.2 kDa protein, putative | chr3:3399820-3400519 FORWARDweakly similar to ( 116)UCRQ_SOLTU gb|CA685827;	0.005048	0.008628	0.011308	0.007978	0	5					9.7	mitochondrial electron transport / ATP synthesis.cytochrome c oxidase	taaffx.113847.1.a1_at	Transcript	moderately similar to ( 288)ATMG00160| Symbols: COX2 | cytochrome c oxidase subunit 2 | chrM:40502-42628 REVERSEmoderately similar to ( 345)COX2_WHEAT gb|X52867.1;	0	0.057677	0.176747	0.298937	0.425487
			9.4	mitochondrial electron transport / ATP synthesis.alternative oxidase	taaffx.121853.1.s1_x_at	Transcript	weakly similar to ( 129)AT3G27620| Symbols: AOX1C | AOX1C (alternative oxidase 1C); alternative oxidase | chr3:10230526-10231832 REVERSEweakly similar to ( 130)AOX1_TOBAC gb|CK208840;	0.180018	0.075178	-0.008538		0	0.051678	0.188298	0.325288	0.462628						9.1.2	mitochondrial electron transport / ATP synthesis.NADH-DH.localisation not clear	ta.10250.3.s1_at	Transcript	weakly similar to ( 173)AT3G51390| Symbols: | zinc finger (DHHC type) family protein | chr3:19086697-19088945 FORWARD gb|CA695383;	0.008082	0.074292	0.107572	0.111152	0.080042						9.1.2	mitochondrial electron transport / ATP synthesis.NADH-DH.localisation not clear	ta.10250.3.s1_at	Transcript	weakly similar to ( 173)AT3G51390| Symbols: | zinc finger (DHHC type) family protein | chr3:19086697-19088945 FORWARD gb|CA695383;	0.008082	0.074292	0.107572	0.111152	0.080042
			9.1.2	mitochondrial electron transport / ATP synthesis.NADH-DH.localisation not clear	ta.24230.1.s1_at	Transcript	weakly similar to ( 120)ATMG00990| Symbols: NAD3 | NADH dehydrogenase subunit 3 | chrM:260647-261006 REVERSEweakly similar to ( 138)NU3M_WHEAT gb|BJ271953;	0	0.037666	0.004356		0	0.021877	0.162587	0.311267	0.471607						9.1.2	mitochondrial electron transport / ATP synthesis.NADH-DH.localisation not clear	ta.1031.1.a1_x_at	Transcript	weakly similar to ( 164)AT5G11770| Symbols: | NADH-ubiquinone oxidoreductase 20 kDa subunit, mitochondrial | chr5:3791149-3792930 REVERSEweakly similar to ( 164)NDUS7_BRAOLVAR1 gb|CK198320;	0.010122	0.035112	0.059852	0.073812	0.069962						9.7	mitochondrial electron transport / ATP synthesis.cytochrome c oxidase	ta.3577.1.s1_at	Transcript	weakly similar to ( 103)AT3G15352| Symbols: COX17, ATCOX17 | ATCOX17 (Arabidopsis thaliana cytochrome c oxidase 17) | chr3:5180273-5180497 FORWARD gb|CD922765;	0.016027	0.074597	0.112487	0.126177	0.096887
			9.6	mitochondrial electron transport / ATP synthesis.cytochrome c	taaffx.15011.1.s1_at	Transcript	highly similar to ( 648)ATMG00180| Symbols: CCB452 | cytochrome c biogenesis orf452 | chrM:51293-53611 REVERSEmoderately similar to ( 211)YMF02_MARPO gb|AY500224.1;	-0.330089	-0.047439	0.149559		0	0.036821	0.215391	0.404671	0.592861						9.7	mitochondrial electron transport / ATP synthesis.cytochrome c oxidase	ta.3577.1.s1_at	Transcript	weakly similar to ( 103)AT3G15352| Symbols: COX17, ATCOX17 | ATCOX17 (Arabidopsis thaliana cytochrome c oxidase 17) | chr3:5180273-5180497 FORWARD gb|CD922765;	0.016027	0.074597	0.112487	0.126177	0.096887						9.1.2	mitochondrial electron transport / ATP synthesis.NADH-DH.localisation not clear	ta.10250.1.a1_a_at	Transcript	weakly similar to ( 112)AT3G51390| Symbols: | zinc finger (DHHC type) family protein | chr3:19086697-19088945 FORWARD gb|CD452858;	0.021145	0.093955	0.148525	0.165694	0.130025
			9.4	mitochondrial electron transport / ATP synthesis.alternative oxidase	taaffx.121853.1.s1_at	Transcript	weakly similar to ( 129)AT3G27620| Symbols: AOX1C | AOX1C (alternative oxidase 1C); alternative oxidase | chr3:10230526-10231832 REVERSEweakly similar to ( 130)AOX1_TOBAC gb|CK208840;	0.209242	0.090552	0		0	0.15945	0.34426	0.52338	0.69664						9.1.2	mitochondrial electron transport / ATP synthesis.NADH-DH.localisation not clear	ta.10250.1.a1_a_at	Transcript	weakly similar to ( 112)AT3G51390| Symbols: | zinc finger (DHHC type) family protein | chr3:19086697-19088945 FORWARD gb|CD452858;	0.021145	0.093955	0.148525	0.165694	0.130025						9.4	mitochondrial electron transport / ATP synthesis.alternative oxidase	taaffx.121853.1.s1_at	Transcript	weakly similar to ( 129)AT3G27620| Symbols: AOX1C | AOX1C (alternative oxidase 1C); alternative oxidase | chr3:10230526-10231832 REVERSEweakly similar to ( 130)AOX1_TOBAC gb|CK208840;	0	0.15945	0.34426	0.52338	0.69664
								differences between lines				the same profile for all three lines
								maintained				during the stress transient
								across the whole transient
[truncated: 10 more columns]

## Sheet: bin 10   cell wall
sorted for 50:90>>>			BinCode	BinName	id	type	description	Lahn:Cham1	Lahn:RIL2219	Cham1:RIL2219		82:90	74:90	66:90	58:90	50:90		sorted for 82:90>>>		BinCode	BinName	id	type	description	82:90	74:90	66:90	58:90	50:90		sorted for 74:90>>>		BinCode	BinName	id	type	description	82:90	74:90	66:90	58:90	50:90		sorted for binname>>		BinCode	BinName	id	type
			10.1.10	cell wall.precursor synthesis.RHM	ta.25823.1.a1_at	Transcript	weakly similar to ( 147)AT1G53500| Symbols: RHM2, MUM4 | MUM4 (MUCILAGE-MODIFIED 4); catalytic | chr1:19970825-19972907 REVERSE gb|CD453369;	0.201043	0.082973	0		0	-0.295348	-0.781918	-1.13162	-1.12177	66			10.7	cell wall.modification	ta.10186.1.s1_at	Transcript	weakly similar to ( 136)EXPB7_ORYSA gb|CA611920;	-0.116455	-0.308675	-0.445475	-0.520305	-0.520325	0.348485			10.7	cell wall.modification	ta.10186.1.s1_at	Transcript	weakly similar to ( 136)EXPB7_ORYSA gb|CA611920;	-0.116455	-0.308675	-0.445475	-0.520305	-0.520325	14			10.5.1	cell wall.cell wall proteins.AGPs	ta.13767.1.s1_at	Transcript
			10.6.3	cell wall.degradation.pectate lyases and polygalacturonases	ta.4469.1.s1_at	Transcript	moderately similar to ( 212)AT3G61490| Symbols: | glycoside hydrolase family 28 protein / polygalacturonase (pectinase) family protein | chr3:22769414-22771112 FORWARD gb|BJ219557;	0.042849	0	0		0	-0.155909	-0.513339	-0.850509	-1.05603				10.6.3	cell wall.degradation.pectate lyases and polygalacturonases	taaffx.12819.1.s1_at	Transcript	weakly similar to ( 105)AT1G02460| Symbols: | glycoside hydrolase family 28 protein / polygalacturonase (pectinase) family protein | chr1:504897-507099 REVERSE gb|BJ226169;	-0.04105	-0.15111	-0.2158	-0.2322	-0.19047				10.1.10	cell wall.precursor synthesis.RHM	ta.25823.1.a1_at	Transcript	weakly similar to ( 147)AT1G53500| Symbols: RHM2, MUM4 | MUM4 (MUCILAGE-MODIFIED 4); catalytic | chr1:19970825-19972907 REVERSE gb|CD453369;	0	-0.295348	-0.781918	-1.13162	-1.12177	0.757576			10.5.1	cell wall.cell wall proteins.AGPs	ta.1852.1.s1_at	Transcript
			10.2.1	cell wall.cellulose synthesis.cellulose synthase	ta.4447.1.s1_x_at	Transcript	highly similar to ( 615)AT4G32410| Symbols: CESA1, RSW1 | CESA1 (CELLULOSE SYNTHASE 1); transferase, transferring glycosyl groups | chr4:15641015-15646394 REVERSEVAR1 gb|BJ260861;	0	0	-0.120779		0	0	-0.230746	-0.474296	-0.616926				10.2	cell wall.cellulose synthesis	ta.13173.1.s1_at	Transcript	weakly similar to ( 171)AT3G29810| Symbols: COBL2 | COBL2 (COBRA-LIKE PROTEIN 2 PRECURSOR) | chr3:11730691-11732637 FORWARDmoderately similar to ( 201)COBL3_ORYSA gb|BQ295307;	-0.013361	-0.131591	-0.227701	-0.297261	-0.339171				10.6.3	cell wall.degradation.pectate lyases and polygalacturonases	ta.4469.1.s1_at	Transcript	moderately similar to ( 212)AT3G61490| Symbols: | glycoside hydrolase family 28 protein / polygalacturonase (pectinase) family protein | chr3:22769414-22771112 FORWARD gb|BJ219557;	0	-0.155909	-0.513339	-0.850509	-1.05603				10.5.1	cell wall.cell wall proteins.AGPs	ta.13170.1.s1_at	Transcript
			10.2.1	cell wall.cellulose synthesis.cellulose synthase	ta.4447.2.s1_x_at	Transcript	moderately similar to ( 331)AT5G05170| Symbols: CESA3, IXR1, ATCESA3, ATH-B, CEV1 | CESA3 (CELLULOSE SYNTHASE 3); cellulose synthase/ transferase, transferring glycosyl groups | chr5:1530402-1535091 REVERSE gb|CA607764;	0	-0.096485	-0.094195		0	0	-0.176817	-0.383887	-0.533127				10.1.10	cell wall.precursor synthesis.RHM	ta.25823.1.a1_at	Transcript	weakly similar to ( 147)AT1G53500| Symbols: RHM2, MUM4 | MUM4 (MUCILAGE-MODIFIED 4); catalytic | chr1:19970825-19972907 REVERSE gb|CD453369;	0	-0.295348	-0.781918	-1.13162	-1.12177				10.6.3	cell wall.degradation.pectate lyases and polygalacturonases	taaffx.12819.1.s1_at	Transcript	weakly similar to ( 105)AT1G02460| Symbols: | glycoside hydrolase family 28 protein / polygalacturonase (pectinase) family protein | chr1:504897-507099 REVERSE gb|BJ226169;	-0.04105	-0.15111	-0.2158	-0.2322	-0.19047				10.5.1	cell wall.cell wall proteins.AGPs	taaffx.16936.1.s1_at	Transcript
			10.7	cell wall.modification	ta.10186.1.s1_at	Transcript	weakly similar to ( 136)EXPB7_ORYSA gb|CA611920;	0.029772	0.241132	0.110672		-0.116455	-0.308675	-0.445475	-0.520305	-0.520325				10.6.3	cell wall.degradation.pectate lyases and polygalacturonases	ta.4469.1.s1_at	Transcript	moderately similar to ( 212)AT3G61490| Symbols: | glycoside hydrolase family 28 protein / polygalacturonase (pectinase) family protein | chr3:22769414-22771112 FORWARD gb|BJ219557;	0	-0.155909	-0.513339	-0.850509	-1.05603				10.2	cell wall.cellulose synthesis	ta.13173.1.s1_at	Transcript	weakly similar to ( 171)AT3G29810| Symbols: COBL2 | COBL2 (COBRA-LIKE PROTEIN 2 PRECURSOR) | chr3:11730691-11732637 FORWARDmoderately similar to ( 201)COBL3_ORYSA gb|BQ295307;	-0.013361	-0.131591	-0.227701	-0.297261	-0.339171				10.5.4	cell wall.cell wall proteins.HRGP	ta.3096.1.s1_at	Transcript
			10.2.1	cell wall.cellulose synthesis.cellulose synthase	ta.4447.1.s1_at	Transcript	highly similar to ( 615)AT4G32410| Symbols: CESA1, RSW1 | CESA1 (CELLULOSE SYNTHASE 1); transferase, transferring glycosyl groups | chr4:15641015-15646394 REVERSEVAR1 gb|BJ260861;	0	-0.097563	-0.150683		0	-0.019517	-0.191687	-0.365707	-0.510947				10.2.1	cell wall.cellulose synthesis.cellulose synthase	ta.4447.1.s1_x_at	Transcript	highly similar to ( 615)AT4G32410| Symbols: CESA1, RSW1 | CESA1 (CELLULOSE SYNTHASE 1); transferase, transferring glycosyl groups | chr4:15641015-15646394 REVERSEVAR1 gb|BJ260861;	0	0	-0.230746	-0.474296	-0.616926				10.1.21	cell wall.precursor synthesis.phosphomannomutase	ta.3539.1.s1_x_at	Transcript	moderately similar to ( 383)AT2G45790| Symbols: ATPMM | ATPMM; phosphomannomutase | chr2:18862950-18864827 FORWARD gb|BF200485;	0	-0.125863	-0.266513	-0.365643	-0.411773				10.5.4	cell wall.cell wall proteins.HRGP	taaffx.128724.1.s1_at	Transcript
			10.1.3	cell wall.precursor synthesis.AXS	ta.12664.1.s1_at	Transcript	highly similar to ( 658)AT1G08200| Symbols: AXS2 | AXS2 (UDP-D-APIOSE/UDP-D-XYLOSE SYNTHASE 2) | chr1:2574256-2576606 REVERSEVAR1 gb|CF133760;	0.246393	-0.093823	-0.418253		0	0	-0.108479	-0.254059	-0.446829				10.2.1	cell wall.cellulose synthesis.cellulose synthase	ta.4447.2.s1_x_at	Transcript	moderately similar to ( 331)AT5G05170| Symbols: CESA3, IXR1, ATCESA3, ATH-B, CEV1 | CESA3 (CELLULOSE SYNTHASE 3); cellulose synthase/ transferase, transferring glycosyl groups | chr5:1530402-1535091 REVERSE gb|CA607764;	0	0	-0.176817	-0.383887	-0.533127				10.5.4	cell wall.cell wall proteins.HRGP	ta.3096.1.s1_at	Transcript	very weakly similar to (96.3)AT3G22440| Symbols: | hydroxyproline-rich glycoprotein family protein | chr3:7959861-7961893 FORWARD gb|CA746014;	0	-0.106914	-0.223074	-0.297724	-0.290754				10.5.5	cell wall.cell wall proteins.RGP	ta.1740.1.s1_at	Transcript
			10.1.21	cell wall.precursor synthesis.phosphomannomutase	ta.3539.1.s1_x_at	Transcript	moderately similar to ( 383)AT2G45790| Symbols: ATPMM | ATPMM; phosphomannomutase | chr2:18862950-18864827 FORWARD gb|BF200485;	0.043107	0	0		0	-0.125863	-0.266513	-0.365643	-0.411773				10.2.1	cell wall.cellulose synthesis.cellulose synthase	ta.4447.1.s1_at	Transcript	highly similar to ( 615)AT4G32410| Symbols: CESA1, RSW1 | CESA1 (CELLULOSE SYNTHASE 1); transferase, transferring glycosyl groups | chr4:15641015-15646394 REVERSEVAR1 gb|BJ260861;	0	-0.019517	-0.191687	-0.365707	-0.510947				10.1.21	cell wall.precursor synthesis.phosphomannomutase	ta.29895.1.a1_s_at	Transcript	weakly similar to ( 157)AT2G45790| Symbols: ATPMM | ATPMM; phosphomannomutase | chr2:18862950-18864827 FORWARD gb|CK198230;	0	-0.096969	-0.189839	-0.255339	-0.276139				10.5.5	cell wall.cell wall proteins.RGP	ta.134.1.s1_at	Transcript
			10.5.5	cell wall.cell wall proteins.RGP	ta.1740.1.s1_at	Transcript	moderately similar to ( 444)AT5G15650| Symbols: RGP2 | RGP2 (REVERSIBLY GLYCOSYLATED POLYPEPTIDE 2); alpha-1,4-glucan-protein synthase (UDP-forming) | chr5:5092206-5094096 FORWARDmoderately similar to ( 459)UPTG1_SOLTU gb|BJ283175;	0.170207	0.000487	-0.033207		0	0	-0.063632	-0.197832	-0.360472				10.1.3	cell wall.precursor synthesis.AXS	ta.12664.1.s1_at	Transcript	highly similar to ( 658)AT1G08200| Symbols: AXS2 | AXS2 (UDP-D-APIOSE/UDP-D-XYLOSE SYNTHASE 2) | chr1:2574256-2576606 REVERSEVAR1 gb|CF133760;	0	0	-0.108479	-0.254059	-0.446829				10.1.5	cell wall.precursor synthesis.UXS	ta.23697.1.s1_a_at	Transcript	very weakly similar to (94.4)AT3G46440| Symbols: UXS5 | UXS5 (UDP-Xyl synthase 5); catalytic | chr3:17100253-17102596 REVERSE gb|BJ228552;	0	-0.019678	-0.050448	-0.084168	-0.123068				10.2	cell wall.cellulose synthesis	ta.13173.1.s1_at	Transcript
			10.2	cell wall.cellulose synthesis	ta.13173.1.s1_at	Transcript	weakly similar to ( 171)AT3G29810| Symbols: COBL2 | COBL2 (COBRA-LIKE PROTEIN 2 PRECURSOR) | chr3:11730691-11732637 FORWARDmoderately similar to ( 201)COBL3_ORYSA gb|BQ295307;	0.068749	0.045609	0		-0.013361	-0.131591	-0.227701	-0.297261	-0.339171				10.1.21	cell wall.precursor synthesis.phosphomannomutase	ta.3539.1.s1_x_at	Transcript	moderately similar to ( 383)AT2G45790| Symbols: ATPMM | ATPMM; phosphomannomutase | chr2:18862950-18864827 FORWARD gb|BF200485;	0	-0.125863	-0.266513	-0.365643	-0.411773				10.2.1	cell wall.cellulose synthesis.cellulose synthase	ta.4447.1.s1_at	Transcript	highly similar to ( 615)AT4G32410| Symbols: CESA1, RSW1 | CESA1 (CELLULOSE SYNTHASE 1); transferase, transferring glycosyl groups | chr4:15641015-15646394 REVERSEVAR1 gb|BJ260861;	0	-0.019517	-0.191687	-0.365707	-0.510947				10.2	cell wall.cellulose synthesis	ta.1804.1.s1_s_at	Transcript
			10.2	cell wall.cellulose synthesis	ta.1804.1.s1_s_at	Transcript	highly similar to ( 660)AT5G60920| Symbols: COB | COB (COBRA) | chr5:24528692-24531158 REVERSEhighly similar to ( 799)COBL3_ORYSAVAR1 COG5048 gb|AY442329.1;	0.115344	-0.184064	-0.409224		0	0	-0.106747	-0.217737	-0.320447				10.5.5	cell wall.cell wall proteins.RGP	ta.1740.1.s1_at	Transcript	moderately similar to ( 444)AT5G15650| Symbols: RGP2 | RGP2 (REVERSIBLY GLYCOSYLATED POLYPEPTIDE 2); alpha-1,4-glucan-protein synthase (UDP-forming) | chr5:5092206-5094096 FORWARDmoderately similar to ( 459)UPTG1_SOLTU gb|BJ283175;	0	0	-0.063632	-0.197832	-0.360472				10.1.4	cell wall.precursor synthesis.UGD	ta.2852.1.s1_at	Transcript	highly similar to ( 520)AT3G29360| Symbols: | UDP-glucose 6-dehydrogenase, putative | chr3:11268612-11270054 REVERSEhighly similar to ( 524)UGDH_SOYBN gb|BQ168162;	0	-0.013235	-0.080035	-0.134325	-0.133875				10.2	cell wall.cellulose synthesis	taaffx.95239.1.a1_at	Transcript
			10.8.2	cell wall.pectin*esterases.acetyl esterase	ta.10671.1.a1_at	Transcript	moderately similar to ( 201)AT3G09410| Symbols: | pectinacetylesterase family protein | chr3:2895015-2897372 REVERSE gb|BQ166239;	0	-0.021065	-0.055465		0	-0.007637	-0.092127	-0.185577	-0.296627				10.2	cell wall.cellulose synthesis	ta.1804.1.s1_s_at	Transcript	highly similar to ( 660)AT5G60920| Symbols: COB | COB (COBRA) | chr5:24528692-24531158 REVERSEhighly similar to ( 799)COBL3_ORYSAVAR1 COG5048 gb|AY442329.1;	0	0	-0.106747	-0.217737	-0.320447				10.8.1	cell wall.pectin*esterases.PME	ta.13308.2.s1_a_at	Transcript	weakly similar to ( 131)AT3G29090| Symbols: | pectinesterase family protein | chr3:11075041-11076572 FORWARD gb|CA646875;	0	-0.01239	-0.02728	-0.0093	0				10.2	cell wall.cellulose synthesis	taaffx.143995.13.s1_at	Transcript
			10.5.4	cell wall.cell wall proteins.HRGP	ta.3096.1.s1_at	Transcript	very weakly similar to (96.3)AT3G22440| Symbols: | hydroxyproline-rich glycoprotein family protein | chr3:7959861-7961893 FORWARD gb|CA746014;	0	0	-0.02522		0	-0.106914	-0.223074	-0.297724	-0.290754				10.8.2	cell wall.pectin*esterases.acetyl esterase	ta.10671.1.a1_at	Transcript	moderately similar to ( 201)AT3G09410| Symbols: | pectinacetylesterase family protein | chr3:2895015-2897372 REVERSE gb|BQ166239;	0	-0.007637	-0.092127	-0.185577	-0.296627				10.8.2	cell wall.pectin*esterases.acetyl esterase	ta.10671.1.a1_at	Transcript	moderately similar to ( 201)AT3G09410| Symbols: | pectinacetylesterase family protein | chr3:2895015-2897372 REVERSE gb|BQ166239;	0	-0.007637	-0.092127	-0.185577	-0.296627				10.2.1	cell wall.cellulose synthesis.cellulose synthase	ta.4447.1.s1_x_at	Transcript
			10.2.1	cell wall.cellulose synthesis.cellulose synthase	taaffx.60291.1.s1_at	Transcript	moderately similar to ( 357)AT4G32410| Symbols: CESA1, RSW1 | CESA1 (CELLULOSE SYNTHASE 1); transferase, transferring glycosyl groups | chr4:15641015-15646394 REVERSE gb|BJ303140;	0.021452	0	-0.186102		0	0	-0.130397	-0.335707	-0.287747				10.5.4	cell wall.cell wall proteins.HRGP	ta.3096.1.s1_at	Transcript	very weakly similar to (96.3)AT3G22440| Symbols: | hydroxyproline-rich glycoprotein family protein | chr3:7959861-7961893 FORWARD gb|CA746014;	0	-0.106914	-0.223074	-0.297724	-0.290754				10.1.8	cell wall.precursor synthesis.GER	ta.27261.1.s1_at	Transcript	moderately similar to ( 221)AT1G17890| Symbols: GER2 | GER2; catalytic | chr1:6154471-6155589 REVERSEmoderately similar to ( 244)FCL1_ORYSACOG5048 gb|CK198172;	0	-0.003145	-0.035235	-0.074635	-0.124965				10.2.1	cell wall.cellulose synthesis.cellulose synthase	ta.4447.2.s1_x_at	Transcript
			10.2	cell wall.cellulose synthesis	taaffx.95239.1.a1_at	Transcript	weakly similar to ( 110)AT5G16190| Symbols: CSLA11, ATCSLA11 | ATCSLA11 (Cellulose synthase-like A11); transferase, transferring glycosyl groups | chr5:5283666-5286296 REVERSE gb|BE515912;	-0.144709	-0.196499	0		0	0	0	-0.097319	-0.279539				10.2.1	cell wall.cellulose synthesis.cellulose synthase	taaffx.60291.1.s1_at	Transcript	moderately similar to ( 357)AT4G32410| Symbols: CESA1, RSW1 | CESA1 (CELLULOSE SYNTHASE 1); transferase, transferring glycosyl groups | chr4:15641015-15646394 REVERSE gb|BJ303140;	0	0	-0.130397	-0.335707	-0.287747				10.2.1	cell wall.cellulose synthesis.cellulose synthase	ta.4447.1.s1_x_at	Transcript	highly similar to ( 615)AT4G32410| Symbols: CESA1, RSW1 | CESA1 (CELLULOSE SYNTHASE 1); transferase, transferring glycosyl groups | chr4:15641015-15646394 REVERSEVAR1 gb|BJ260861;	0	0	-0.230746	-0.474296	-0.616926				10.2.1	cell wall.cellulose synthesis.cellulose synthase	ta.4447.1.s1_at	Transcript
			10.1.21	cell wall.precursor synthesis.phosphomannomutase	ta.29895.1.a1_s_at	Transcript	weakly similar to ( 157)AT2G45790| Symbols: ATPMM | ATPMM; phosphomannomutase | chr2:18862950-18864827 FORWARD gb|CK198230;	0.001035	0	-0.049955		0	-0.096969	-0.189839	-0.255339	-0.276139				10.2	cell wall.cellulose synthesis	taaffx.95239.1.a1_at	Transcript	weakly similar to ( 110)AT5G16190| Symbols: CSLA11, ATCSLA11 | ATCSLA11 (Cellulose synthase-like A11); transferase, transferring glycosyl groups | chr5:5283666-5286296 REVERSE gb|BE515912;	0	0	0	-0.097319	-0.279539				10.2.1	cell wall.cellulose synthesis.cellulose synthase	ta.4447.2.s1_x_at	Transcript	moderately similar to ( 331)AT5G05170| Symbols: CESA3, IXR1, ATCESA3, ATH-B, CEV1 | CESA3 (CELLULOSE SYNTHASE 3); cellulose synthase/ transferase, transferring glycosyl groups | chr5:1530402-1535091 REVERSE gb|CA607764;	0	0	-0.176817	-0.383887	-0.533127				10.2.1	cell wall.cellulose synthesis.cellulose synthase	taaffx.60291.1.s1_at	Transcript
			10.2.1	cell wall.cellulose synthesis.cellulose synthase	ta.27649.1.s1_at	Transcript	nearly identical (1011)AT5G05170| Symbols: CESA3, IXR1, ATCESA3, ATH-B, CEV1 | CESA3 (CELLULOSE SYNTHASE 3); cellulose synthase/ transferase, transferring glycosyl groups | chr5:1530402-1535091 REVERSEVAR1 gb|AB158407.1;	0	-0.075338	-0.085788		0	0	-0.077995	-0.159765	-0.236205				10.1.21	cell wall.precursor synthesis.phosphomannomutase	ta.29895.1.a1_s_at	Transcript	weakly similar to ( 157)AT2G45790| Symbols: ATPMM | ATPMM; phosphomannomutase | chr2:18862950-18864827 FORWARD gb|CK198230;	0	-0.096969	-0.189839	-0.255339	-0.276139				10.1.3	cell wall.precursor synthesis.AXS	ta.12664.1.s1_at	Transcript	highly similar to ( 658)AT1G08200| Symbols: AXS2 | AXS2 (UDP-D-APIOSE/UDP-D-XYLOSE SYNTHASE 2) | chr1:2574256-2576606 REVERSEVAR1 gb|CF133760;	0	0	-0.108479	-0.254059	-0.446829				10.2.1	cell wall.cellulose synthesis.cellulose synthase	ta.27649.1.s1_at	Transcript
			10.7	cell wall.modification	ta.14995.2.s1_a_at	Transcript	weakly similar to ( 126)AT5G57530| Symbols: | xyloglucan:xyloglucosyl transferase, putative / xyloglucan endotransglycosylase, putative / endo-xyloglucan transferase, putative | chr5:23317695-23318775 REVERSEweakly similar to ( 113)XTH8_ORYSA gb|CA686606;	0.21217	-0.05314	-0.33891		0	0	-0.009454	-0.112624	-0.228864				10.2.1	cell wall.cellulose synthesis.cellulose synthase	ta.27649.1.s1_at	Transcript	nearly identical (1011)AT5G05170| Symbols: CESA3, IXR1, ATCESA3, ATH-B, CEV1 | CESA3 (CELLULOSE SYNTHASE 3); cellulose synthase/ transferase, transferring glycosyl groups | chr5:1530402-1535091 REVERSEVAR1 gb|AB158407.1;	0	0	-0.077995	-0.159765	-0.236205				10.5.5	cell wall.cell wall proteins.RGP	ta.1740.1.s1_at	Transcript	moderately similar to ( 444)AT5G15650| Symbols: RGP2 | RGP2 (REVERSIBLY GLYCOSYLATED POLYPEPTIDE 2); alpha-1,4-glucan-protein synthase (UDP-forming) | chr5:5092206-5094096 FORWARDmoderately similar to ( 459)UPTG1_SOLTU gb|BJ283175;	0	0	-0.063632	-0.197832	-0.360472				10.2.1	cell wall.cellulose synthesis.cellulose synthase	ta.4084.1.s1_at	Transcript
			10.6.3	cell wall.degradation.pectate lyases and polygalacturonases	taaffx.12819.1.s1_at	Transcript	weakly similar to ( 105)AT1G02460| Symbols: | glycoside hydrolase family 28 protein / polygalacturonase (pectinase) family protein | chr1:504897-507099 REVERSE gb|BJ226169;	-0.177295	-0.096065	0		-0.04105	-0.15111	-0.2158	-0.2322	-0.19047				10.7	cell wall.modification	ta.14995.2.s1_a_at	Transcript	weakly similar to ( 126)AT5G57530| Symbols: | xyloglucan:xyloglucosyl transferase, putative / xyloglucan endotransglycosylase, putative / endo-xyloglucan transferase, putative | chr5:23317695-23318775 REVERSEweakly similar to ( 113)XTH8_ORYSA gb|CA686606;	0	0	-0.009454	-0.112624	-0.228864				10.2	cell wall.cellulose synthesis	ta.1804.1.s1_s_at	Transcript	highly similar to ( 660)AT5G60920| Symbols: COB | COB (COBRA) | chr5:24528692-24531158 REVERSEhighly similar to ( 799)COBL3_ORYSAVAR1 COG5048 gb|AY442329.1;	0	0	-0.106747	-0.217737	-0.320447				10.6	cell wall.degradation	taaffx.44342.1.s1_at	Transcript
			10.2	cell wall.cellulose synthesis	taaffx.143995.13.s1_at	Transcript	highly similar to ( 679)AT5G60920| Symbols: COB | COB (COBRA) | chr5:24528692-24531158 REVERSEhighly similar to ( 820)COBL3_ORYSA gb|AY188332;	0	-0.110656	-0.237486		0	0	-0.024518	-0.141518	-0.171538				10.2	cell wall.cellulose synthesis	taaffx.143995.13.s1_at	Transcript	highly similar to ( 679)AT5G60920| Symbols: COB | COB (COBRA) | chr5:24528692-24531158 REVERSEhighly similar to ( 820)COBL3_ORYSA gb|AY188332;	0	0	-0.024518	-0.141518	-0.171538				10.2.1	cell wall.cellulose synthesis.cellulose synthase	taaffx.60291.1.s1_at	Transcript	moderately similar to ( 357)AT4G32410| Symbols: CESA1, RSW1 | CESA1 (CELLULOSE SYNTHASE 1); transferase, transferring glycosyl groups | chr4:15641015-15646394 REVERSE gb|BJ303140;	0	0	-0.130397	-0.335707	-0.287747				10.6.1	cell wall.degradation.cellulases and beta -1,4-glucanases	taaffx.115018.1.s1_at	Transcript
			10.7	cell wall.modification	ta.14995.2.s1_x_at	Transcript	weakly similar to ( 126)AT5G57530| Symbols: | xyloglucan:xyloglucosyl transferase, putative / xyloglucan endotransglycosylase, putative / endo-xyloglucan transferase, putative | chr5:23317695-23318775 REVERSEweakly similar to ( 113)XTH8_ORYSA gb|CA686606;	0.225886	-0.055976	-0.345126		0	0	0	-0.046841	-0.153471				10.7	cell wall.modification	ta.14995.2.s1_x_at	Transcript	weakly similar to ( 126)AT5G57530| Symbols: | xyloglucan:xyloglucosyl transferase, putative / xyloglucan endotransglycosylase, putative / endo-xyloglucan transferase, putative | chr5:23317695-23318775 REVERSEweakly similar to ( 113)XTH8_ORYSA gb|CA686606;	0	0	0	-0.046841	-0.153471				10.2	cell wall.cellulose synthesis	taaffx.95239.1.a1_at	Transcript	weakly similar to ( 110)AT5G16190| Symbols: CSLA11, ATCSLA11 | ATCSLA11 (Cellulose synthase-like A11); transferase, transferring glycosyl groups | chr5:5283666-5286296 REVERSE gb|BE515912;	0	0	0	-0.097319	-0.279539				10.6.1	cell wall.degradation.cellulases and beta -1,4-glucanases	ta.16733.1.s1_at	Transcript
			10.1.4	cell wall.precursor synthesis.UGD	ta.2852.1.s1_at	Transcript	highly similar to ( 520)AT3G29360| Symbols: | UDP-glucose 6-dehydrogenase, putative | chr3:11268612-11270054 REVERSEhighly similar to ( 524)UGDH_SOYBN gb|BQ168162;	0.057523	-0.003823	-0.094343		0	-0.013235	-0.080035	-0.134325	-0.133875				10.1.4	cell wall.precursor synthesis.UGD	ta.2852.1.s1_at	Transcript	highly similar to ( 520)AT3G29360| Symbols: | UDP-glucose 6-dehydrogenase, putative | chr3:11268612-11270054 REVERSEhighly similar to ( 524)UGDH_SOYBN gb|BQ168162;	0	-0.013235	-0.080035	-0.134325	-0.133875				10.2.1	cell wall.cellulose synthesis.cellulose synthase	ta.27649.1.s1_at	Transcript	nearly identical (1011)AT5G05170| Symbols: CESA3, IXR1, ATCESA3, ATH-B, CEV1 | CESA3 (CELLULOSE SYNTHASE 3); cellulose synthase/ transferase, transferring glycosyl groups | chr5:1530402-1535091 REVERSEVAR1 gb|AB158407.1;	0	0	-0.077995	-0.159765	-0.236205				10.6.1	cell wall.degradation.cellulases and beta -1,4-glucanases	ta.27751.5.s1_at	Transcript
			10.1.8	cell wall.precursor synthesis.GER	ta.27261.1.s1_at	Transcript	moderately similar to ( 221)AT1G17890| Symbols: GER2 | GER2; catalytic | chr1:6154471-6155589 REVERSEmoderately similar to ( 244)FCL1_ORYSACOG5048 gb|CK198172;	0.012423	0	-0.019963		0	-0.003145	-0.035235	-0.074635	-0.124965				10.1.8	cell wall.precursor synthesis.GER	ta.27261.1.s1_at	Transcript	moderately similar to ( 221)AT1G17890| Symbols: GER2 | GER2; catalytic | chr1:6154471-6155589 REVERSEmoderately similar to ( 244)FCL1_ORYSACOG5048 gb|CK198172;	0	-0.003145	-0.035235	-0.074635	-0.124965				10.7	cell wall.modification	ta.14995.2.s1_a_at	Transcript	weakly similar to ( 126)AT5G57530| Symbols: | xyloglucan:xyloglucosyl transferase, putative / xyloglucan endotransglycosylase, putative / endo-xyloglucan transferase, putative | chr5:23317695-23318775 REVERSEweakly similar to ( 113)XTH8_ORYSA gb|CA686606;	0	0	-0.009454	-0.112624	-0.228864				10.6.1	cell wall.degradation.cellulases and beta -1,4-glucanases	taaffx.7177.1.s1_x_at	Transcript
			10.1.5	cell wall.precursor synthesis.UXS	ta.23697.1.s1_a_at	Transcript	very weakly similar to (94.4)AT3G46440| Symbols: UXS5 | UXS5 (UDP-Xyl synthase 5); catalytic | chr3:17100253-17102596 REVERSE gb|BJ228552;	0	-0.037473	-0.025083		0	-0.019678	-0.050448	-0.084168	-0.123068				10.1.5	cell wall.precursor synthesis.UXS	ta.23697.1.s1_a_at	Transcript	very weakly similar to (94.4)AT3G46440| Symbols: UXS5 | UXS5 (UDP-Xyl synthase 5); catalytic | chr3:17100253-17102596 REVERSE gb|BJ228552;	0	-0.019678	-0.050448	-0.084168	-0.123068				10.2	cell wall.cellulose synthesis	taaffx.143995.13.s1_at	Transcript	highly similar to ( 679)AT5G60920| Symbols: COB | COB (COBRA) | chr5:24528692-24531158 REVERSEhighly similar to ( 820)COBL3_ORYSA gb|AY188332;	0	0	-0.024518	-0.141518	-0.171538				10.6.1	cell wall.degradation.cellulases and beta -1,4-glucanases	taaffx.7177.1.s1_s_at	Transcript
			10.5.1	cell wall.cell wall proteins.AGPs	ta.13767.1.s1_at	Transcript	weakly similar to ( 152)AT5G03170| Symbols: FLA11 | FLA11 (fasciclin-like arabinogalactan-protein 11) | chr5:752897-753637 REVERSEVAR1 gb|AL820691;	0.040628	0.030778	0		0	0	-0.020564	-0.043644	-0.069804				10.5.1	cell wall.cell wall proteins.AGPs	ta.13767.1.s1_at	Transcript	weakly similar to ( 152)AT5G03170| Symbols: FLA11 | FLA11 (fasciclin-like arabinogalactan-protein 11) | chr5:752897-753637 REVERSEVAR1 gb|AL820691;	0	0	-0.020564	-0.043644	-0.069804				10.7	cell wall.modification	ta.14995.2.s1_x_at	Transcript	weakly similar to ( 126)AT5G57530| Symbols: | xyloglucan:xyloglucosyl transferase, putative / xyloglucan endotransglycosylase, putative / endo-xyloglucan transferase, putative | chr5:23317695-23318775 REVERSEweakly similar to ( 113)XTH8_ORYSA gb|CA686606;	0	0	0	-0.046841	-0.153471				10.6.2	cell wall.degradation.mannan-xylose-arabinose-fucose	ta.1764.1.s1_at	Transcript
			10.1.1.1	cell wall.precursor synthesis.NDP sugar pyrophosphorylase.GDP mannose	ta.28546.1.a1_at	Transcript	moderately similar to ( 226)AT2G39770| Symbols: VTC1, SOZ1, EMB101, GMP1, CYT1 | CYT1 (CYTOKINESIS DEFECTIVE 1); nucleotidyltransferase | chr2:16596479-16597819 FORWARD gb|AL823373;	0	-0.019041	-0.026821		0	0	0	0	-0.035621				10.1.1.1	cell wall.precursor synthesis.NDP sugar pyrophosphorylase.GDP mannose	ta.28546.1.a1_at	Transcript	moderately similar to ( 226)AT2G39770| Symbols: VTC1, SOZ1, EMB101, GMP1, CYT1 | CYT1 (CYTOKINESIS DEFECTIVE 1); nucleotidyltransferase | chr2:16596479-16597819 FORWARD gb|AL823373;	0	0	0	0	-0.035621				10.5.1	cell wall.cell wall proteins.AGPs	ta.13767.1.s1_at	Transcript	weakly similar to ( 152)AT5G03170| Symbols: FLA11 | FLA11 (fasciclin-like arabinogalactan-protein 11) | chr5:752897-753637 REVERSEVAR1 gb|AL820691;	0	0	-0.020564	-0.043644	-0.069804				10.6.2	cell wall.degradation.mannan-xylose-arabinose-fucose	ta.1764.2.s1_a_at	Transcript
			10.1.9	cell wall.precursor synthesis.MUR4	ta.28501.3.s1_a_at	Transcript	moderately similar to ( 216)AT1G30620| Symbols: HSR8, MUR4, UXE1 | HSR8/MUR4/UXE1 (MURUS 4) | chr1:10855478-10857952 FORWARDmoderately similar to ( 273)ARAE1_ORYSA gb|BJ234908;	0.461803	0.075213	-0.285653		0	0	0	0	-0.016654				10.1.9	cell wall.precursor synthesis.MUR4	ta.28501.3.s1_a_at	Transcript	moderately similar to ( 216)AT1G30620| Symbols: HSR8, MUR4, UXE1 | HSR8/MUR4/UXE1 (MURUS 4) | chr1:10855478-10857952 FORWARDmoderately similar to ( 273)ARAE1_ORYSA gb|BJ234908;	0	0	0	0	-0.016654				10.1.1.1	cell wall.precursor synthesis.NDP sugar pyrophosphorylase.GDP mannose	ta.28546.1.a1_at	Transcript	moderately similar to ( 226)AT2G39770| Symbols: VTC1, SOZ1, EMB101, GMP1, CYT1 | CYT1 (CYTOKINESIS DEFECTIVE 1); nucleotidyltransferase | chr2:16596479-16597819 FORWARD gb|AL823373;	0	0	0	0	-0.035621				10.6.2	cell wall.degradation.mannan-xylose-arabinose-fucose	ta.8240.1.s1_at	Transcript
			10.1.4	cell wall.precursor synthesis.UGD	ta.3596.1.s1_a_at	Transcript	highly similar to ( 850)AT5G15490| Symbols: | UDP-glucose 6-dehydrogenase, putative | chr5:5027875-5029317 REVERSEhighly similar to ( 855)UGDH_SOYBNVAR1 COG5048 gb|CK154974;	0.047466	0	-0.060186		0.005974	0.042874	0.058594	0.046934	0				10.8.1	cell wall.pectin*esterases.PME	ta.13308.2.s1_a_at	Transcript	weakly similar to ( 131)AT3G29090| Symbols: | pectinesterase family protein | chr3:11075041-11076572 FORWARD gb|CA646875;	0	-0.01239	-0.02728	-0.0093	0				10.1.9	cell wall.precursor synthesis.MUR4	ta.28501.3.s1_a_at	Transcript	moderately similar to ( 216)AT1G30620| Symbols: HSR8, MUR4, UXE1 | HSR8/MUR4/UXE1 (MURUS 4) | chr1:10855478-10857952 FORWARDmoderately similar to ( 273)ARAE1_ORYSA gb|BJ234908;	0	0	0	0	-0.016654				10.6.2	cell wall.degradation.mannan-xylose-arabinose-fucose	ta.25762.1.s1_at	Transcript
			10.5.4	cell wall.cell wall proteins.HRGP	taaffx.128724.1.s1_at	Transcript	very weakly similar to (98.2)AT4G28300| Symbols: | hydroxyproline-rich glycoprotein family protein | chr4:14015420-14016829 FORWARD gb|CD881808;	0.080663	0	-0.090313		0.034717	0.035597	0.020137	0	0				10.2.1	cell wall.cellulose synthesis.cellulose synthase	ta.4084.1.s1_at	Transcript	moderately similar to ( 205)AT1G55850| Symbols: CSLE1, ATCSLE1 | ATCSLE1 (Cellulose synthase-like E1); cellulose synthase/ transferase, transferring glycosyl groups | chr1:20880418-20883080 FORWARD gb|BJ264002;	0	0	0.018186	0.040226	0.054066				10.2.1	cell wall.cellulose synthesis.cellulose synthase	ta.4084.1.s1_at	Transcript	moderately similar to ( 205)AT1G55850| Symbols: CSLE1, ATCSLE1 | ATCSLE1 (Cellulose synthase-like E1); cellulose synthase/ transferase, transferring glycosyl groups | chr1:20880418-20883080 FORWARD gb|BJ264002;	0	0	0.018186	0.040226	0.054066				10.6.3	cell wall.degradation.pectate lyases and polygalacturonases	ta.4469.1.s1_at	Transcript
			10.7	cell wall.modification	ta.25481.2.s1_x_at	Transcript	very weakly similar to (87.4)AT3G45970| Symbols: EXPL1, ATEXPL1, ATHEXP BETA 2.1, ATEXLA1 | ATEXLA1 (ARABIDOPSIS THALIANA EXPANSIN-LIKE A1) | chr3:16907223-16908174 FORWARDweakly similar to ( 120)EXLA1_ORYSA gb|CK205376;	0.094391	0.007721	-0.056141		0.022505	0.053235	0.058995	0.034775	0				10.1	cell wall.precursor synthesis	ta.4474.1.s1_s_at	Transcript	weakly similar to ( 129)AT2G35020| Symbols: | UTP--glucose-1-phosphate uridylyltransferase family protein | chr2:14763882-14767556 FORWARD gb|BQ168833;	0	0.019565	0.043445	0.058665	0.063245				10.8.2	cell wall.pectin*esterases.acetyl esterase	taaffx.74947.1.s1_at	Transcript	weakly similar to ( 129)AT2G46930| Symbols: | pectinacetylesterase, putative | chr2:19290694-19293159 FORWARD gb|AJ603882;	0	0	0.022105	0.068325	0.108635				10.6.3	cell wall.degradation.pectate lyases and polygalacturonases	taaffx.12819.1.s1_at	Transcript
			10.8.1	cell wall.pectin*esterases.PME	ta.13308.2.s1_a_at	Transcript	weakly similar to ( 131)AT3G29090| Symbols: | pectinesterase family protein | chr3:11075041-11076572 FORWARD gb|CA646875;	0	0	0.021468		0	-0.01239	-0.02728	-0.0093	0				10.5.1	cell wall.cell wall proteins.AGPs	ta.1852.1.s1_at	Transcript	weakly similar to ( 110)AT5G03170| Symbols: FLA11 | FLA11 (fasciclin-like arabinogalactan-protein 11) | chr5:752897-753637 REVERSE VAR1 COG5048 PRK08581 COG4886 COG5099 SKN1 YfhO MopB_Res-Cmplx1_Nad11-M DUF1976 gb|CA625220;	0	0.005334	0.034644	0.058324	0.072664				10.5.1	cell wall.cell wall proteins.AGPs	ta.1852.1.s1_at	Transcript	weakly similar to ( 110)AT5G03170| Symbols: FLA11 | FLA11 (fasciclin-like arabinogalactan-protein 11) | chr5:752897-753637 REVERSE VAR1 COG5048 PRK08581 COG4886 COG5099 SKN1 YfhO MopB_Res-Cmplx1_Nad11-M DUF1976 gb|CA625220;	0	0.005334	0.034644	0.058324	0.072664	36			10.6.3	cell wall.degradation.pectate lyases and polygalacturonases	ta.25514.1.s1_s_at	Transcript
			10.1.4	cell wall.precursor synthesis.UGD	ta.3596.2.a1_x_at	Transcript	weakly similar to ( 182)AT5G15490| Symbols: | UDP-glucose 6-dehydrogenase, putative | chr5:5027875-5029317 REVERSEweakly similar to ( 189)UGDH_SOYBN gb|BJ266692;	0.054262	0	-0.086382		0.0131	0.08535	0.1103	0.08957	0.01091				10.8.2	cell wall.pectin*esterases.acetyl esterase	taaffx.74947.1.s1_at	Transcript	weakly similar to ( 129)AT2G46930| Symbols: | pectinacetylesterase, putative | chr2:19290694-19293159 FORWARD gb|AJ603882;	0	0	0.022105	0.068325	0.108635				10.1	cell wall.precursor synthesis	ta.4474.1.s1_s_at	Transcript	weakly similar to ( 129)AT2G35020| Symbols: | UTP--glucose-1-phosphate uridylyltransferase family protein | chr2:14763882-14767556 FORWARD gb|BQ168833;	0	0.019565	0.043445	0.058665	0.063245				10.6.3	cell wall.degradation.pectate lyases and polygalacturonases	ta.26137.1.s1_at	Transcript
			10.1.4	cell wall.precursor synthesis.UGD	ta.3596.1.s1_x_at	Transcript	highly similar to ( 850)AT5G15490| Symbols: | UDP-glucose 6-dehydrogenase, putative | chr5:5027875-5029317 REVERSEhighly similar to ( 855)UGDH_SOYBNVAR1 COG5048 gb|CK154974;	0.052233	0	-0.044263		0.004627	0.060497	0.090927	0.087667	0.038417				10.5.1	cell wall.cell wall proteins.AGPs	ta.13170.1.s1_at	Transcript	very weakly similar to (94.4)AT2G04780| Symbols: FLA7 | FLA7 | chr2:1677485-1678249 FORWARD gb|CD452786;	0	0.056231	0.146411	0.196441	0.170761				10.1.10	cell wall.precursor synthesis.RHM	taaffx.114405.1.s1_at	Transcript	moderately similar to ( 305)AT3G14790| Symbols: RHM3 | RHM3 (RHAMNOSE BIOSYNTHESIS 3); catalytic | chr3:4964798-4966882 FORWARD gb|BJ314801;	0	0.024499	0.077939	0.167729	0.309499				10.6.3	cell wall.degradation.pectate lyases and polygalacturonases	ta.25514.1.s1_at	Transcript
			10.2.1	cell wall.cellulose synthesis.cellulose synthase	ta.4084.1.s1_at	Transcript	moderately similar to ( 205)AT1G55850| Symbols: CSLE1, ATCSLE1 | ATCSLE1 (Cellulose synthase-like E1); cellulose synthase/ transferase, transferring glycosyl groups | chr1:20880418-20883080 FORWARD gb|BJ264002;	-0.062358	-0.091298	-0.006048		0	0	0.018186	0.040226	0.054066				10.6.2	cell wall.degradation.mannan-xylose-arabinose-fucose	ta.1764.1.s1_at	Transcript	moderately similar to ( 347)AT5G10560| Symbols: | glycosyl hydrolase family 3 protein | chr5:3336336-3339352 REVERSEweakly similar to ( 170)XYNB_PRUPE VAR1 COG5048 COG4886 MopB_Res-Cmplx1_Nad11-M gb|BQ172253;	0	0.071079	0.172719	0.234969	0.227629				10.3	cell wall.hemicellulose synthesis	ta.27228.1.s1_at	Transcript	moderately similar to ( 278)AT2G03220| Symbols: MUR2, ATFUT1, ATFT1, FT1 | FT1 (FUCOSYLTRANSFERASE 1); fucosyltransferase/ transferase, transferring glycosyl groups | chr2:970398-972350 REVERSEmoderately similar to ( 273)FUT1_PEAVAR1 gb|BT009236.1;	0.005039	0.030099	0.050179	0.067369	0.083199				10.3	cell wall.hemicellulose synthesis	ta.27228.1.s1_at	Transcript
			10.1	cell wall.precursor synthesis	ta.4474.1.s1_s_at	Transcript	weakly similar to ( 129)AT2G35020| Symbols: | UTP--glucose-1-phosphate uridylyltransferase family protein | chr2:14763882-14767556 FORWARD gb|BQ168833;	-0.030139	-0.052429	0		0	0.019565	0.043445	0.058665	0.063245				10.6.2	cell wall.degradation.mannan-xylose-arabinose-fucose	ta.1764.2.s1_a_at	Transcript	weakly similar to ( 123)AT5G10560| Symbols: | glycosyl hydrolase family 3 protein | chr5:3336336-3339352 REVERSEweakly similar to ( 103)XYNB_PRUPE gb|CA640254;	0	0.051715	0.175435	0.246415	0.248735				10.5.5	cell wall.cell wall proteins.RGP	ta.134.1.s1_at	Transcript	moderately similar to ( 426)AT5G16510| Symbols: | reversibly glycosylated polypeptide, putative | chr5:5393299-5394345 FORWARDmoderately similar to ( 317)UPTG_PEA COG5048 VAR1 COG4886 COG5099 PRK08581 gb|BJ286647;	0.001129	0.034919	0.063959	0.081669	0.083419				10.7	cell wall.modification	ta.10186.1.s1_at	Transcript
			10.7	cell wall.modification	ta.25481.2.s1_s_at	Transcript	very weakly similar to (87.4)AT3G45970| Symbols: EXPL1, ATEXPL1, ATHEXP BETA 2.1, ATEXLA1 | ATEXLA1 (ARABIDOPSIS THALIANA EXPANSIN-LIKE A1) | chr3:16907223-16908174 FORWARDweakly similar to ( 120)EXLA1_ORYSA gb|CK205376;	0.139832	0.063872	-0.043222		0.045301	0.088551	0.105131	0.099551	0.069681				10.1.2	cell wall.precursor synthesis.UGE	ta.14309.1.s1_at	Transcript	moderately similar to ( 358)AT1G12780| Symbols: UGE1 | UGE1 (UDP-D-GLUCOSE/UDP-D-GALACTOSE 4-EPIMERASE 1); UDP-glucose 4-epimerase/ protein dimerization | chr1:4356122-4358118 REVERSEmoderately similar to ( 358)GALE1_PEAVAR1 gb|BT009044.1;	0	0.04469	0.1611	0.26221	0.2841				10.5.4	cell wall.cell wall proteins.HRGP	taaffx.128724.1.s1_at	Transcript	very weakly similar to (98.2)AT4G28300| Symbols: | hydroxyproline-rich glycoprotein family protein | chr4:14015420-14016829 FORWARD gb|CD881808;	0.034717	0.035597	0.020137	0	0				10.7	cell wall.modification	ta.14995.2.s1_a_at	Transcript
			10.5.1	cell wall.cell wall proteins.AGPs	ta.1852.1.s1_at	Transcript	weakly similar to ( 110)AT5G03170| Symbols: FLA11 | FLA11 (fasciclin-like arabinogalactan-protein 11) | chr5:752897-753637 REVERSE VAR1 COG5048 PRK08581 COG4886 COG5099 SKN1 YfhO MopB_Res-Cmplx1_Nad11-M DUF1976 gb|CA625220;	-0.004987	0	0.020557		0	0.005334	0.034644	0.058324	0.072664				10.1.10	cell wall.precursor synthesis.RHM	taaffx.114405.1.s1_at	Transcript	moderately similar to ( 305)AT3G14790| Symbols: RHM3 | RHM3 (RHAMNOSE BIOSYNTHESIS 3); catalytic | chr3:4964798-4966882 FORWARD gb|BJ314801;	0	0.024499	0.077939	0.167729	0.309499				10.1.1.1	cell wall.precursor synthesis.NDP sugar pyrophosphorylase.GDP mannose	ta.6794.1.s1_x_at	Transcript	moderately similar to ( 434)AT2G39770| Symbols: VTC1, SOZ1, EMB101, GMP1, CYT1 | CYT1 (CYTOKINESIS DEFECTIVE 1); nucleotidyltransferase | chr2:16596479-16597819 FORWARD VAR1 gb|CK198171;	0.005161	0.040981	0.074781	0.114101	0.163261				10.7	cell wall.modification	ta.14995.2.s1_x_at	Transcript
			10.3	cell wall.hemicellulose synthesis	ta.27228.1.s1_at	Transcript	moderately similar to ( 278)AT2G03220| Symbols: MUR2, ATFUT1, ATFT1, FT1 | FT1 (FUCOSYLTRANSFERASE 1); fucosyltransferase/ transferase, transferring glycosyl groups | chr2:970398-972350 REVERSEmoderately similar to ( 273)FUT1_PEAVAR1 gb|BT009236.1;	-0.009088	0	0		0.005039	0.030099	0.050179	0.067369	0.083199				10.6.3	cell wall.degradation.pectate lyases and polygalacturonases	ta.25514.1.s1_s_at	Transcript	moderately similar to ( 411)AT3G57790| Symbols: | glycoside hydrolase family 28 protein / polygalacturonase (pectinase) family protein | chr3:21416364-21418065 REVERSE gb|CA663409;	0	0.147677	0.305367	0.391357	0.353277				10.1.4	cell wall.precursor synthesis.UGD	ta.3596.1.s1_a_at	Transcript	highly similar to ( 850)AT5G15490| Symbols: | UDP-glucose 6-dehydrogenase, putative | chr5:5027875-5029317 REVERSEhighly similar to ( 855)UGDH_SOYBNVAR1 COG5048 gb|CK154974;	0.005974	0.042874	0.058594	0.046934	0				10.7	cell wall.modification	ta.25481.2.s1_x_at	Transcript
			10.5.5	cell wall.cell wall proteins.RGP	ta.134.1.s1_at	Transcript	moderately similar to ( 426)AT5G16510| Symbols: | reversibly glycosylated polypeptide, putative | chr5:5393299-5394345 FORWARDmoderately similar to ( 317)UPTG_PEA COG5048 VAR1 COG4886 COG5099 PRK08581 gb|BJ286647;	-0.000469	-0.028169	-0.005029		0.001129	0.034919	0.063959	0.081669	0.083419				10.1.1.20	cell wall.precursor synthesis.NDP sugar pyrophosphorylase.multiple NDP-Sugars	ta.28570.1.a1_at	Transcript	weakly similar to ( 102)AT5G52560| Symbols: ATUSP | ATUSP (ARABIDOPSIS THALIANA UDP-SUGAR PYROPHOSPHORYLASE); UTP-monosaccharide-1-phosphate uridylyltransferase/ UTP:arabinose-1-phosphate uridylyltransferase/ UTP:galactose-1-phosphate uridylyltransferase/ UTP:glucose-1-phosphate uridylyltransferase/ UTP:xy | chr5:21348456-21351799 FORWARD gb|BJ276829;	0	0.102799	0.227269	0.329969	0.407849				10.1.2	cell wall.precursor synthesis.UGE	ta.14309.1.s1_at	Transcript	moderately similar to ( 358)AT1G12780| Symbols: UGE1 | UGE1 (UDP-D-GLUCOSE/UDP-D-GALACTOSE 4-EPIMERASE 1); UDP-glucose 4-epimerase/ protein dimerization | chr1:4356122-4358118 REVERSEmoderately similar to ( 358)GALE1_PEAVAR1 gb|BT009044.1;	0	0.04469	0.1611	0.26221	0.2841				10.7	cell wall.modification	ta.25481.2.s1_s_at	Transcript
			10.8.2	cell wall.pectin*esterases.acetyl esterase	taaffx.74947.1.s1_at	Transcript	weakly similar to ( 129)AT2G46930| Symbols: | pectinacetylesterase, putative | chr2:19290694-19293159 FORWARD gb|AJ603882;	-0.190654	-0.032074	0.121984		0	0	0.022105	0.068325	0.108635				10.6.3	cell wall.degradation.pectate lyases and polygalacturonases	ta.26137.1.s1_at	Transcript	moderately similar to ( 226)AT4G33440| Symbols: | glycoside hydrolase family 28 protein / polygalacturonase (pectinase) family protein | chr4:16092023-16094735 FORWARD gb|CD881575;	0	0.093135	0.228395	0.338175	0.413805				10.6.2	cell wall.degradation.mannan-xylose-arabinose-fucose	ta.1764.2.s1_a_at	Transcript	weakly similar to ( 123)AT5G10560| Symbols: | glycosyl hydrolase family 3 protein | chr5:3336336-3339352 REVERSEweakly similar to ( 103)XYNB_PRUPE gb|CA640254;	0	0.051715	0.175435	0.246415	0.248735				10.7	cell wall.modification	ta.13337.1.s1_at	Transcript
			10.1	cell wall.precursor synthesis	ta.14789.1.a1_at	Transcript	moderately similar to ( 283)AT1G31070| Symbols: | UDP-N-acetylglucosamine pyrophosphorylase-related | chr1:11084932-11088342 FORWARDVAR1 gb|BJ283683;	0	-0.043966	-0.067546		0.013264	0.058514	0.088924	0.108194	0.116754				10.8.2	cell wall.pectin*esterases.acetyl esterase	ta.10503.1.s1_x_at	Transcript	moderately similar to ( 352)AT1G57590| Symbols: | carboxylesterase | chr1:21331123-21333372 REVERSEVAR1 COG5048 gb|CK156435;	0	0.158132	0.320182	0.418342	0.432462				10.7	cell wall.modification	ta.25481.2.s1_x_at	Transcript	very weakly similar to (87.4)AT3G45970| Symbols: EXPL1, ATEXPL1, ATHEXP BETA 2.1, ATEXLA1 | ATEXLA1 (ARABIDOPSIS THALIANA EXPANSIN-LIKE A1) | chr3:16907223-16908174 FORWARDweakly similar to ( 120)EXLA1_ORYSA gb|CK205376;	0.022505	0.053235	0.058995	0.034775	0				10.7	cell wall.modification	ta.13337.2.s1_x_at	Transcript
			10.1.1.1	cell wall.precursor synthesis.NDP sugar pyrophosphorylase.GDP mannose	ta.6794.1.s1_x_at	Transcript	moderately similar to ( 434)AT2G39770| Symbols: VTC1, SOZ1, EMB101, GMP1, CYT1 | CYT1 (CYTOKINESIS DEFECTIVE 1); nucleotidyltransferase | chr2:16596479-16597819 FORWARD VAR1 gb|CK198171;	0.026607	0.009287	0		0.005161	0.040981	0.074781	0.114101	0.163261				10.6.3	cell wall.degradation.pectate lyases and polygalacturonases	ta.25514.1.s1_at	Transcript	moderately similar to ( 411)AT3G57790| Symbols: | glycoside hydrolase family 28 protein / polygalacturonase (pectinase) family protein | chr3:21416364-21418065 REVERSE gb|CA663409;	0	0.163035	0.332835	0.448575	0.448765				10.5.1	cell wall.cell wall proteins.AGPs	ta.13170.1.s1_at	Transcript	very weakly similar to (94.4)AT2G04780| Symbols: FLA7 | FLA7 | chr2:1677485-1678249 FORWARD gb|CD452786;	0	0.056231	0.146411	0.196441	0.170761				10.7	cell wall.modification	ta.13337.2.s1_at	Transcript
			10.5.1	cell wall.cell wall proteins.AGPs	ta.13170.1.s1_at	Transcript	very weakly similar to (94.4)AT2G04780| Symbols: FLA7 | FLA7 | chr2:1677485-1678249 FORWARD gb|CD452786;	0.318395	0.074925	-0.150635		0	0.056231	0.146411	0.196441	0.170761				10.6.1	cell wall.degradation.cellulases and beta -1,4-glucanases	taaffx.115018.1.s1_at	Transcript	weakly similar to ( 119)AT5G20950| Symbols: | glycosyl hydrolase family 3 protein | chr5:7107611-7110777 REVERSE gb|CA486192;	0	0.089388	0.242258	0.373948	0.480138				10.1	cell wall.precursor synthesis	ta.14789.1.a1_at	Transcript	moderately similar to ( 283)AT1G31070| Symbols: | UDP-N-acetylglucosamine pyrophosphorylase-related | chr1:11084932-11088342 FORWARDVAR1 gb|BJ283683;	0.013264	0.058514	0.088924	0.108194	0.116754				10.8.2	cell wall.pectin*esterases.acetyl esterase	ta.10671.1.a1_at	Transcript
			10.6.2	cell wall.degradation.mannan-xylose-arabinose-fucose	ta.1764.1.s1_at	Transcript	moderately similar to ( 347)AT5G10560| Symbols: | glycosyl hydrolase family 3 protein | chr5:3336336-3339352 REVERSEweakly similar to ( 170)XYNB_PRUPE VAR1 COG5048 COG4886 MopB_Res-Cmplx1_Nad11-M gb|BQ172253;	-0.280815	-0.242205	0		0	0.071079	0.172719	0.234969	0.227629				10.5.1	cell wall.cell wall proteins.AGPs	taaffx.16936.1.s1_at	Transcript	weakly similar to ( 137)AT5G03170| Symbols: FLA11 | FLA11 (fasciclin-like arabinogalactan-protein 11) | chr5:752897-753637 REVERSE gb|CK216481;	0	0.139091	0.358821	0.518311	0.522541				10.1.4	cell wall.precursor synthesis.UGD	ta.3596.1.s1_x_at	Transcript	highly similar to ( 850)AT5G15490| Symbols: | UDP-glucose 6-dehydrogenase, putative | chr5:5027875-5029317 REVERSEhighly similar to ( 855)UGDH_SOYBNVAR1 COG5048 gb|CK154974;	0.004627	0.060497	0.090927	0.087667	0.038417				10.8.2	cell wall.pectin*esterases.acetyl esterase	taaffx.74947.1.s1_at	Transcript
			10.6.2	cell wall.degradation.mannan-xylose-arabinose-fucose	ta.1764.2.s1_a_at	Transcript	weakly similar to ( 123)AT5G10560| Symbols: | glycosyl hydrolase family 3 protein | chr5:3336336-3339352 REVERSEweakly similar to ( 103)XYNB_PRUPE gb|CA640254;	-0.208014	-0.173224	0		0	0.051715	0.175435	0.246415	0.248735				10.6.2	cell wall.degradation.mannan-xylose-arabinose-fucose	ta.25762.1.s1_at	Transcript	highly similar to ( 625)AT1G78060| Symbols: | glycosyl hydrolase family 3 protein | chr1:29354690-29357762 REVERSEmoderately similar to ( 316)XYNB_PRUPE gb|CD928919;	0	0.088261	0.328231	0.552091	0.749601				10.6.2	cell wall.degradation.mannan-xylose-arabinose-fucose	ta.1764.1.s1_at	Transcript	moderately similar to ( 347)AT5G10560| Symbols: | glycosyl hydrolase family 3 protein | chr5:3336336-3339352 REVERSEweakly similar to ( 170)XYNB_PRUPE VAR1 COG5048 COG4886 MopB_Res-Cmplx1_Nad11-M gb|BQ172253;	0	0.071079	0.172719	0.234969	0.227629				10.8.2	cell wall.pectin*esterases.acetyl esterase	ta.10503.1.s1_x_at	Transcript
			10.1.2	cell wall.precursor synthesis.UGE	ta.14309.1.s1_at	Transcript	moderately similar to ( 358)AT1G12780| Symbols: UGE1 | UGE1 (UDP-D-GLUCOSE/UDP-D-GALACTOSE 4-EPIMERASE 1); UDP-glucose 4-epimerase/ protein dimerization | chr1:4356122-4358118 REVERSEmoderately similar to ( 358)GALE1_PEAVAR1 gb|BT009044.1;	0	-0.029915	0		0	0.04469	0.1611	0.26221	0.2841				10.6.1	cell wall.degradation.cellulases and beta -1,4-glucanases	taaffx.7177.1.s1_s_at	Transcript	weakly similar to ( 168)AT5G20950| Symbols: | glycosyl hydrolase family 3 protein | chr5:7107611-7110777 REVERSE gb|CA694274;	0	0.863589	1.48147	1.85579	1.90695				10.1.4	cell wall.precursor synthesis.UGD	ta.3596.2.a1_x_at	Transcript	weakly similar to ( 182)AT5G15490| Symbols: | UDP-glucose 6-dehydrogenase, putative | chr5:5027875-5029317 REVERSEweakly similar to ( 189)UGDH_SOYBN gb|BJ266692;	0.0131	0.08535	0.1103	0.08957	0.01091				10.8.2	cell wall.pectin*esterases.acetyl esterase	ta.10503.2.s1_at	Transcript
			10.1.10	cell wall.precursor synthesis.RHM	taaffx.114405.1.s1_at	Transcript	moderately similar to ( 305)AT3G14790| Symbols: RHM3 | RHM3 (RHAMNOSE BIOSYNTHESIS 3); catalytic | chr3:4964798-4966882 FORWARD gb|BJ314801;	0.69161	0.54663	0		0	0.024499	0.077939	0.167729	0.309499				10.5.5	cell wall.cell wall proteins.RGP	ta.134.1.s1_at	Transcript	moderately similar to ( 426)AT5G16510| Symbols: | reversibly glycosylated polypeptide, putative | chr5:5393299-5394345 FORWARDmoderately similar to ( 317)UPTG_PEA COG5048 VAR1 COG4886 COG5099 PRK08581 gb|BJ286647;	0.001129	0.034919	0.063959	0.081669	0.083419	20			10.6.2	cell wall.degradation.mannan-xylose-arabinose-fucose	ta.25762.1.s1_at	Transcript	highly similar to ( 625)AT1G78060| Symbols: | glycosyl hydrolase family 3 protein | chr1:29354690-29357762 REVERSEmoderately similar to ( 316)XYNB_PRUPE gb|CD928919;	0	0.088261	0.328231	0.552091	0.749601				10.8.1	cell wall.pectin*esterases.PME	ta.13308.2.s1_a_at	Transcript
			10.6.2	cell wall.degradation.mannan-xylose-arabinose-fucose	ta.8240.1.s1_at	Transcript	moderately similar to ( 338)AT1G10050| Symbols: | glycosyl hydrolase family 10 protein / carbohydrate-binding domain-containing protein | chr1:3279272-3283446 FORWARD gb|BQ161640;	0	-0.022586	-0.029616		0.031696	0.157756	0.258746	0.317606	0.325126				10.1.9	cell wall.precursor synthesis.MUR4	ta.7657.1.s1_s_at	Transcript	moderately similar to ( 433)AT1G30620| Symbols: HSR8, MUR4, UXE1 | HSR8/MUR4/UXE1 (MURUS 4) | chr1:10855478-10857952 FORWARDhighly similar to ( 502)ARAE3_ORYSA gb|CK208353;	0.004496	0.154716	0.276936	0.365856	0.419366				10.7	cell wall.modification	ta.25481.2.s1_s_at	Transcript	very weakly similar to (87.4)AT3G45970| Symbols: EXPL1, ATEXPL1, ATHEXP BETA 2.1, ATEXLA1 | ATEXLA1 (ARABIDOPSIS THALIANA EXPANSIN-LIKE A1) | chr3:16907223-16908174 FORWARDweakly similar to ( 120)EXLA1_ORYSA gb|CK205376;	0.045301	0.088551	0.105131	0.099551	0.069681				10.1	cell wall.precursor synthesis	ta.4474.1.s1_s_at	Transcript
			10.6.3	cell wall.degradation.pectate lyases and polygalacturonases	ta.25514.1.s1_s_at	Transcript	moderately similar to ( 411)AT3G57790| Symbols: | glycoside hydrolase family 28 protein / polygalacturonase (pectinase) family protein | chr3:21416364-21418065 REVERSE gb|CA663409;	-0.264817	-0.131377	0.067217		0	0.147677	0.305367	0.391357	0.353277				10.1.4	cell wall.precursor synthesis.UGD	ta.3596.1.s1_x_at	Transcript	highly similar to ( 850)AT5G15490| Symbols: | UDP-glucose 6-dehydrogenase, putative | chr5:5027875-5029317 REVERSEhighly similar to ( 855)UGDH_SOYBNVAR1 COG5048 gb|CK154974;	0.004627	0.060497	0.090927	0.087667	0.038417				10.6.1	cell wall.degradation.cellulases and beta -1,4-glucanases	taaffx.115018.1.s1_at	Transcript	weakly similar to ( 119)AT5G20950| Symbols: | glycosyl hydrolase family 3 protein | chr5:7107611-7110777 REVERSE gb|CA486192;	0	0.089388	0.242258	0.373948	0.480138				10.1	cell wall.precursor synthesis	ta.14789.1.a1_at	Transcript
			10.1.1.20	cell wall.precursor synthesis.NDP sugar pyrophosphorylase.multiple NDP-Sugars	ta.28570.1.a1_at	Transcript	weakly similar to ( 102)AT5G52560| Symbols: ATUSP | ATUSP (ARABIDOPSIS THALIANA UDP-SUGAR PYROPHOSPHORYLASE); UTP-monosaccharide-1-phosphate uridylyltransferase/ UTP:arabinose-1-phosphate uridylyltransferase/ UTP:galactose-1-phosphate uridylyltransferase/ UTP:glucose-1-phosphate uridylyltransferase/ UTP:xy | chr5:21348456-21351799 FORWARD gb|BJ276829;	-0.118523	-0.049803	0.013303		0	0.102799	0.227269	0.329969	0.407849				10.3	cell wall.hemicellulose synthesis	ta.27228.1.s1_at	Transcript	moderately similar to ( 278)AT2G03220| Symbols: MUR2, ATFUT1, ATFT1, FT1 | FT1 (FUCOSYLTRANSFERASE 1); fucosyltransferase/ transferase, transferring glycosyl groups | chr2:970398-972350 REVERSEmoderately similar to ( 273)FUT1_PEAVAR1 gb|BT009236.1;	0.005039	0.030099	0.050179	0.067369	0.083199				10.6.3	cell wall.degradation.pectate lyases and polygalacturonases	ta.26137.1.s1_at	Transcript	moderately similar to ( 226)AT4G33440| Symbols: | glycoside hydrolase family 28 protein / polygalacturonase (pectinase) family protein | chr4:16092023-16094735 FORWARD gb|CD881575;	0	0.093135	0.228395	0.338175	0.413805				10.1.3	cell wall.precursor synthesis.AXS	ta.12664.1.s1_at	Transcript
			10.6.3	cell wall.degradation.pectate lyases and polygalacturonases	ta.26137.1.s1_at	Transcript	moderately similar to ( 226)AT4G33440| Symbols: | glycoside hydrolase family 28 protein / polygalacturonase (pectinase) family protein | chr4:16092023-16094735 FORWARD gb|CD881575;	-0.012651	-0.042521	0		0	0.093135	0.228395	0.338175	0.413805				10.1.1.1	cell wall.precursor synthesis.NDP sugar pyrophosphorylase.GDP mannose	ta.6794.1.s1_x_at	Transcript	moderately similar to ( 434)AT2G39770| Symbols: VTC1, SOZ1, EMB101, GMP1, CYT1 | CYT1 (CYTOKINESIS DEFECTIVE 1); nucleotidyltransferase | chr2:16596479-16597819 FORWARD VAR1 gb|CK198171;	0.005161	0.040981	0.074781	0.114101	0.163261				10.1.1.20	cell wall.precursor synthesis.NDP sugar pyrophosphorylase.multiple NDP-Sugars	ta.28570.1.a1_at	Transcript	weakly similar to ( 102)AT5G52560| Symbols: ATUSP | ATUSP (ARABIDOPSIS THALIANA UDP-SUGAR PYROPHOSPHORYLASE); UTP-monosaccharide-1-phosphate uridylyltransferase/ UTP:arabinose-1-phosphate uridylyltransferase/ UTP:galactose-1-phosphate uridylyltransferase/ UTP:glucose-1-phosphate uridylyltransferase/ UTP:xy | chr5:21348456-21351799 FORWARD gb|BJ276829;	0	0.102799	0.227269	0.329969	0.407849				10.1.8	cell wall.precursor synthesis.GER	ta.27261.1.s1_at	Transcript
			10.1.9	cell wall.precursor synthesis.MUR4	ta.7657.1.s1_s_at	Transcript	moderately similar to ( 433)AT1G30620| Symbols: HSR8, MUR4, UXE1 | HSR8/MUR4/UXE1 (MURUS 4) | chr1:10855478-10857952 FORWARDhighly similar to ( 502)ARAE3_ORYSA gb|CK208353;	-0.04059	0	0.01095		0.004496	0.154716	0.276936	0.365856	0.419366				10.1.4	cell wall.precursor synthesis.UGD	ta.3596.1.s1_a_at	Transcript	highly similar to ( 850)AT5G15490| Symbols: | UDP-glucose 6-dehydrogenase, putative | chr5:5027875-5029317 REVERSEhighly similar to ( 855)UGDH_SOYBNVAR1 COG5048 gb|CK154974;	0.005974	0.042874	0.058594	0.046934	0				10.5.1	cell wall.cell wall proteins.AGPs	taaffx.16936.1.s1_at	Transcript	weakly similar to ( 137)AT5G03170| Symbols: FLA11 | FLA11 (fasciclin-like arabinogalactan-protein 11) | chr5:752897-753637 REVERSE gb|CK216481;	0	0.139091	0.358821	0.518311	0.522541				10.1.9	cell wall.precursor synthesis.MUR4	ta.28501.3.s1_a_at	Transcript
			10.8.2	cell wall.pectin*esterases.acetyl esterase	ta.10503.1.s1_x_at	Transcript	moderately similar to ( 352)AT1G57590| Symbols: | carboxylesterase | chr1:21331123-21333372 REVERSEVAR1 COG5048 gb|CK156435;	0.054158	0.353438	0.202408		0	0.158132	0.320182	0.418342	0.432462				10.1.4	cell wall.precursor synthesis.UGD	ta.3596.2.a1_x_at	Transcript	weakly similar to ( 182)AT5G15490| Symbols: | UDP-glucose 6-dehydrogenase, putative | chr5:5027875-5029317 REVERSEweakly similar to ( 189)UGDH_SOYBN gb|BJ266692;	0.0131	0.08535	0.1103	0.08957	0.01091				10.6.3	cell wall.degradation.pectate lyases and polygalacturonases	ta.25514.1.s1_s_at	Transcript	moderately similar to ( 411)AT3G57790| Symbols: | glycoside hydrolase family 28 protein / polygalacturonase (pectinase) family protein | chr3:21416364-21418065 REVERSE gb|CA663409;	0	0.147677	0.305367	0.391357	0.353277				10.1.9	cell wall.precursor synthesis.MUR4	ta.7657.1.s1_s_at	Transcript
			10.6.3	cell wall.degradation.pectate lyases and polygalacturonases	ta.25514.1.s1_at	Transcript	moderately similar to ( 411)AT3G57790| Symbols: | glycoside hydrolase family 28 protein / polygalacturonase (pectinase) family protein | chr3:21416364-21418065 REVERSE gb|CA663409;	-0.258769	-0.047939	0.131899		0	0.163035	0.332835	0.448575	0.448765				10.1	cell wall.precursor synthesis	ta.14789.1.a1_at	Transcript	moderately similar to ( 283)AT1G31070| Symbols: | UDP-N-acetylglucosamine pyrophosphorylase-related | chr1:11084932-11088342 FORWARDVAR1 gb|BJ283683;	0.013264	0.058514	0.088924	0.108194	0.116754				10.1.9	cell wall.precursor synthesis.MUR4	ta.7657.1.s1_s_at	Transcript	moderately similar to ( 433)AT1G30620| Symbols: HSR8, MUR4, UXE1 | HSR8/MUR4/UXE1 (MURUS 4) | chr1:10855478-10857952 FORWARDhighly similar to ( 502)ARAE3_ORYSA gb|CK208353;	0.004496	0.154716	0.276936	0.365856	0.419366				10.1.1.1	cell wall.precursor synthesis.NDP sugar pyrophosphorylase.GDP mannose	ta.28546.1.a1_at	Transcript
			10.6.1	cell wall.degradation.cellulases and beta -1,4-glucanases	taaffx.115018.1.s1_at	Transcript	weakly similar to ( 119)AT5G20950| Symbols: | glycosyl hydrolase family 3 protein | chr5:7107611-7110777 REVERSE gb|CA486192;	-0.136562	0	0.098082		0	0.089388	0.242258	0.373948	0.480138				10.6.1	cell wall.degradation.cellulases and beta -1,4-glucanases	taaffx.7177.1.s1_x_at	Transcript	weakly similar to ( 168)AT5G20950| Symbols: | glycosyl hydrolase family 3 protein | chr5:7107611-7110777 REVERSE gb|CA694274;	0.017905	0.694195	1.19253	1.50606	1.53287				10.6.2	cell wall.degradation.mannan-xylose-arabinose-fucose	ta.8240.1.s1_at	Transcript	moderately similar to ( 338)AT1G10050| Symbols: | glycosyl hydrolase family 10 protein / carbohydrate-binding domain-containing protein | chr1:3279272-3283446 FORWARD gb|BQ161640;	0.031696	0.157756	0.258746	0.317606	0.325126				10.1.1.1	cell wall.precursor synthesis.NDP sugar pyrophosphorylase.GDP mannose	ta.6794.1.s1_x_at	Transcript
			10.5.1	cell wall.cell wall proteins.AGPs	taaffx.16936.1.s1_at	Transcript	weakly similar to ( 137)AT5G03170| Symbols: FLA11 | FLA11 (fasciclin-like arabinogalactan-protein 11) | chr5:752897-753637 REVERSE gb|CK216481;	0	0.072673	0.153723		0	0.139091	0.358821	0.518311	0.522541				10.7	cell wall.modification	ta.25481.2.s1_x_at	Transcript	very weakly similar to (87.4)AT3G45970| Symbols: EXPL1, ATEXPL1, ATHEXP BETA 2.1, ATEXLA1 | ATEXLA1 (ARABIDOPSIS THALIANA EXPANSIN-LIKE A1) | chr3:16907223-16908174 FORWARDweakly similar to ( 120)EXLA1_ORYSA gb|CK205376;	0.022505	0.053235	0.058995	0.034775	0				10.8.2	cell wall.pectin*esterases.acetyl esterase	ta.10503.1.s1_x_at	Transcript	moderately similar to ( 352)AT1G57590| Symbols: | carboxylesterase | chr1:21331123-21333372 REVERSEVAR1 COG5048 gb|CK156435;	0	0.158132	0.320182	0.418342	0.432462				10.1.1.20	cell wall.precursor synthesis.NDP sugar pyrophosphorylase.multiple NDP-Sugars	ta.28570.1.a1_at	Transcript
			10.7	cell wall.modification	ta.13337.1.s1_at	Transcript	weakly similar to ( 113)AT5G57540| Symbols: | xyloglucan:xyloglucosyl transferase, putative / xyloglucan endotransglycosylase, putative / endo-xyloglucan transferase, putative | chr5:23320222-23321275 REVERSEweakly similar to ( 112)XTH8_ORYSA gb|CK163798;	-0.041697	-0.035697	0		0.207936	0.383456	0.519486	0.586046	0.568586				10.6.2	cell wall.degradation.mannan-xylose-arabinose-fucose	ta.8240.1.s1_at	Transcript	moderately similar to ( 338)AT1G10050| Symbols: | glycosyl hydrolase family 10 protein / carbohydrate-binding domain-containing protein | chr1:3279272-3283446 FORWARD gb|BQ161640;	0.031696	0.157756	0.258746	0.317606	0.325126				10.6.3	cell wall.degradation.pectate lyases and polygalacturonases	ta.25514.1.s1_at	Transcript	moderately similar to ( 411)AT3G57790| Symbols: | glycoside hydrolase family 28 protein / polygalacturonase (pectinase) family protein | chr3:21416364-21418065 REVERSE gb|CA663409;	0	0.163035	0.332835	0.448575	0.448765				10.1.21	cell wall.precursor synthesis.phosphomannomutase	ta.3539.1.s1_x_at	Transcript
			10.8.2	cell wall.pectin*esterases.acetyl esterase	ta.10503.2.s1_at	Transcript	weakly similar to ( 132)AT1G57590| Symbols: | carboxylesterase | chr1:21331123-21333372 REVERSE gb|BJ231486;	0.131	0.35562	0.09333		0.098228	0.407068	0.579518	0.649928	0.593718				10.5.4	cell wall.cell wall proteins.HRGP	taaffx.128724.1.s1_at	Transcript	very weakly similar to (98.2)AT4G28300| Symbols: | hydroxyproline-rich glycoprotein family protein | chr4:14015420-14016829 FORWARD gb|CD881808;	0.034717	0.035597	0.020137	0	0				10.7	cell wall.modification	ta.13337.1.s1_at	Transcript	weakly similar to ( 113)AT5G57540| Symbols: | xyloglucan:xyloglucosyl transferase, putative / xyloglucan endotransglycosylase, putative / endo-xyloglucan transferase, putative | chr5:23320222-23321275 REVERSEweakly similar to ( 112)XTH8_ORYSA gb|CK163798;	0.207936	0.383456	0.519486	0.586046	0.568586				10.1.21	cell wall.precursor synthesis.phosphomannomutase	ta.29895.1.a1_s_at	Transcript
			10.6.2	cell wall.degradation.mannan-xylose-arabinose-fucose	ta.25762.1.s1_at	Transcript	highly similar to ( 625)AT1G78060| Symbols: | glycosyl hydrolase family 3 protein | chr1:29354690-29357762 REVERSEmoderately similar to ( 316)XYNB_PRUPE gb|CD928919;	-0.06215	0	0.13277		0	0.088261	0.328231	0.552091	0.749601				10.7	cell wall.modification	ta.25481.2.s1_s_at	Transcript	very weakly similar to (87.4)AT3G45970| Symbols: EXPL1, ATEXPL1, ATHEXP BETA 2.1, ATEXLA1 | ATEXLA1 (ARABIDOPSIS THALIANA EXPANSIN-LIKE A1) | chr3:16907223-16908174 FORWARDweakly similar to ( 120)EXLA1_ORYSA gb|CK205376;	0.045301	0.088551	0.105131	0.099551	0.069681				10.8.2	cell wall.pectin*esterases.acetyl esterase	ta.10503.2.s1_at	Transcript	weakly similar to ( 132)AT1G57590| Symbols: | carboxylesterase | chr1:21331123-21333372 REVERSE gb|BJ231486;	0.098228	0.407068	0.579518	0.649928	0.593718				10.1.10	cell wall.precursor synthesis.RHM	ta.25823.1.a1_at	Transcript
			10.6	cell wall.degradation	taaffx.44342.1.s1_at	Transcript	very weakly similar to (94.4)AT5G62150| Symbols: | peptidoglycan-binding LysM domain-containing protein | chr5:24975551-24975859 FORWARD gb|CK212299;	0	-0.004726	-0.123306		0.225035	0.534305	0.731345	0.832355	0.781075				10.6.1	cell wall.degradation.cellulases and beta -1,4-glucanases	ta.16733.1.s1_at	Transcript	weakly similar to ( 174)AT5G20950| Symbols: | glycosyl hydrolase family 3 protein | chr5:7107611-7110777 REVERSEVAR1 gb|CA626026;	0.065947	0.450547	0.748637	0.987417	1.16844				10.6.1	cell wall.degradation.cellulases and beta -1,4-glucanases	ta.16733.1.s1_at	Transcript	weakly similar to ( 174)AT5G20950| Symbols: | glycosyl hydrolase family 3 protein | chr5:7107611-7110777 REVERSEVAR1 gb|CA626026;	0.065947	0.450547	0.748637	0.987417	1.16844				10.1.10	cell wall.precursor synthesis.RHM	taaffx.114405.1.s1_at	Transcript
			10.7	cell wall.modification	ta.13337.2.s1_x_at	Transcript	moderately similar to ( 245)AT5G57540| Symbols: | xyloglucan:xyloglucosyl transferase, putative / xyloglucan endotransglycosylase, putative / endo-xyloglucan transferase, putative | chr5:23320222-23321275 REVERSEmoderately similar to ( 229)BRU1_SOYBNVAR1 gb|CA680143;	-0.057612	0	0		0.370949	0.717989	0.981349	1.14423	1.0836				10.8.2	cell wall.pectin*esterases.acetyl esterase	ta.10503.2.s1_at	Transcript	weakly similar to ( 132)AT1G57590| Symbols: | carboxylesterase | chr1:21331123-21333372 REVERSE gb|BJ231486;	0.098228	0.407068	0.579518	0.649928	0.593718				10.6	cell wall.degradation	taaffx.44342.1.s1_at	Transcript	very weakly similar to (94.4)AT5G62150| Symbols: | peptidoglycan-binding LysM domain-containing protein | chr5:24975551-24975859 FORWARD gb|CK212299;	0.225035	0.534305	0.731345	0.832355	0.781075				10.1.4	cell wall.precursor synthesis.UGD	ta.2852.1.s1_at	Transcript
			10.6.1	cell wall.degradation.cellulases and beta -1,4-glucanases	ta.16733.1.s1_at	Transcript	weakly similar to ( 174)AT5G20950| Symbols: | glycosyl hydrolase family 3 protein | chr5:7107611-7110777 REVERSEVAR1 gb|CA626026;	-0.585234	-0.210704	0.238254		0.065947	0.450547	0.748637	0.987417	1.16844				10.7	cell wall.modification	ta.13337.1.s1_at	Transcript	weakly similar to ( 113)AT5G57540| Symbols: | xyloglucan:xyloglucosyl transferase, putative / xyloglucan endotransglycosylase, putative / endo-xyloglucan transferase, putative | chr5:23320222-23321275 REVERSEweakly similar to ( 112)XTH8_ORYSA gb|CK163798;	0.207936	0.383456	0.519486	0.586046	0.568586				10.6.1	cell wall.degradation.cellulases and beta -1,4-glucanases	taaffx.7177.1.s1_x_at	Transcript	weakly similar to ( 168)AT5G20950| Symbols: | glycosyl hydrolase family 3 protein | chr5:7107611-7110777 REVERSE gb|CA694274;	0.017905	0.694195	1.19253	1.50606	1.53287				10.1.4	cell wall.precursor synthesis.UGD	ta.3596.1.s1_a_at	Transcript
			10.7	cell wall.modification	ta.13337.2.s1_at	Transcript	moderately similar to ( 245)AT5G57540| Symbols: | xyloglucan:xyloglucosyl transferase, putative / xyloglucan endotransglycosylase, putative / endo-xyloglucan transferase, putative | chr5:23320222-23321275 REVERSEmoderately similar to ( 229)BRU1_SOYBNVAR1 gb|CA680143;	-0.073698	-0.002798	0		0.455244	0.837954	1.08349	1.22323	1.17913				10.6	cell wall.degradation	taaffx.44342.1.s1_at	Transcript	very weakly similar to (94.4)AT5G62150| Symbols: | peptidoglycan-binding LysM domain-containing protein | chr5:24975551-24975859 FORWARD gb|CK212299;	0.225035	0.534305	0.731345	0.832355	0.781075				10.7	cell wall.modification	ta.13337.2.s1_x_at	Transcript	moderately similar to ( 245)AT5G57540| Symbols: | xyloglucan:xyloglucosyl transferase, putative / xyloglucan endotransglycosylase, putative / endo-xyloglucan transferase, putative | chr5:23320222-23321275 REVERSEmoderately similar to ( 229)BRU1_SOYBNVAR1 gb|CA680143;	0.370949	0.717989	0.981349	1.14423	1.0836				10.1.4	cell wall.precursor synthesis.UGD	ta.3596.2.a1_x_at	Transcript
			10.6.1	cell wall.degradation.cellulases and beta -1,4-glucanases	ta.27751.5.s1_at	Transcript	weakly similar to ( 197)AT5G20950| Symbols: | glycosyl hydrolase family 3 protein | chr5:7107611-7110777 REVERSE gb|BJ274015;	-0.100388	-0.010848	0		0.25583	0.87575	1.3024	1.54216	1.51609				10.6.1	cell wall.degradation.cellulases and beta -1,4-glucanases	ta.27751.5.s1_at	Transcript	weakly similar to ( 197)AT5G20950| Symbols: | glycosyl hydrolase family 3 protein | chr5:7107611-7110777 REVERSE gb|BJ274015;	0.25583	0.87575	1.3024	1.54216	1.51609				10.7	cell wall.modification	ta.13337.2.s1_at	Transcript	moderately similar to ( 245)AT5G57540| Symbols: | xyloglucan:xyloglucosyl transferase, putative / xyloglucan endotransglycosylase, putative / endo-xyloglucan transferase, putative | chr5:23320222-23321275 REVERSEmoderately similar to ( 229)BRU1_SOYBNVAR1 gb|CA680143;	0.455244	0.837954	1.08349	1.22323	1.17913				10.1.4	cell wall.precursor synthesis.UGD	ta.3596.1.s1_x_at	Transcript
			10.6.1	cell wall.degradation.cellulases and beta -1,4-glucanases	taaffx.7177.1.s1_x_at	Transcript	weakly similar to ( 168)AT5G20950| Symbols: | glycosyl hydrolase family 3 protein | chr5:7107611-7110777 REVERSE gb|CA694274;	-0.213211	0	0.033871		0.017905	0.694195	1.19253	1.50606	1.53287				10.7	cell wall.modification	ta.13337.2.s1_x_at	Transcript	moderately similar to ( 245)AT5G57540| Symbols: | xyloglucan:xyloglucosyl transferase, putative / xyloglucan endotransglycosylase, putative / endo-xyloglucan transferase, putative | chr5:23320222-23321275 REVERSEmoderately similar to ( 229)BRU1_SOYBNVAR1 gb|CA680143;	0.370949	0.717989	0.981349	1.14423	1.0836				10.6.1	cell wall.degradation.cellulases and beta -1,4-glucanases	taaffx.7177.1.s1_s_at	Transcript	weakly similar to ( 168)AT5G20950| Symbols: | glycosyl hydrolase family 3 protein | chr5:7107611-7110777 REVERSE gb|CA694274;	0	0.863589	1.48147	1.85579	1.90695				10.1.2	cell wall.precursor synthesis.UGE	ta.14309.1.s1_at	Transcript
			10.6.1	cell wall.degradation.cellulases and beta -1,4-glucanases	taaffx.7177.1.s1_s_at	Transcript	weakly similar to ( 168)AT5G20950| Symbols: | glycosyl hydrolase family 3 protein | chr5:7107611-7110777 REVERSE gb|CA694274;	-0.319708	0	0.101188		0	0.863589	1.48147	1.85579	1.90695				10.7	cell wall.modification	ta.13337.2.s1_at	Transcript	moderately similar to ( 245)AT5G57540| Symbols: | xyloglucan:xyloglucosyl transferase, putative / xyloglucan endotransglycosylase, putative / endo-xyloglucan transferase, putative | chr5:23320222-23321275 REVERSEmoderately similar to ( 229)BRU1_SOYBNVAR1 gb|CA680143;	0.455244	0.837954	1.08349	1.22323	1.17913				10.6.1	cell wall.degradation.cellulases and beta -1,4-glucanases	ta.27751.5.s1_at	Transcript	weakly similar to ( 197)AT5G20950| Symbols: | glycosyl hydrolase family 3 protein | chr5:7107611-7110777 REVERSE gb|BJ274015;	0.25583	0.87575	1.3024	1.54216	1.51609				10.1.5	cell wall.precursor synthesis.UXS	ta.23697.1.s1_a_at	Transcript
								differences between lines				the same profile for all three lines
								maintained				during the stress transient
								across the whole transient
[truncated: 6 more columns]

[truncated: 28 more sheets: bin 11  lipid met, Bin 12  N metabolism, Bin 13   aa metabolism, bin 14  S ass, bin 15 metal handling, bin 16 secondary met, bin 17  hormones , bin 18  cofactors and vit, bin 19   tetrapyrrole, Bin 20  abiotic Stress , Bin 20  Stress, bin 21  redox, bin 22 polamine synth, Bin 23 nucleotide synthesis, bin 24 degradation of xenobioti, bin 25  C1 metabolism, bin 26  misc enzyme families, bin 27  RNA regulation, bin  28 DNA , bin 29  protein modification …]
