# Supplementary material for: Systems Responses to Progressive Water Stress in Durum Wheat
Source: PLoS One. 2014 Sep 29;9(9):e108431. doi: 10.1371/journal.pone.0108431 (PMC4180936; doi:10.1371/journal.pone.0108431)
Supplement: File S5 — MapMan analysis of ANOVA group line x stress 7699 probes. Probes showing differences in expression between the three lines Lahn, Cham1 and RIL2219, and in response to the stress; they show an interaction. Data were calculated as expression value beyond the relevant LSD (5%) given in File S1 when comparing means for stressed (82, 74, 66, 58 and 50% leaf RWC) to control (90% leaf RWC) conditions for each probe from each of the three lines Lahn, Cham1 and RIL2219, or otherwise zero when there was no significant difference. Probes are presented by Affymetrix id and MapMan annotation to bin name, pathway and description of gene model. Analysis of results are presented in individual spreadsheets for all MapMan bins and sorted for different leaf %RWC for the three lines. In addition, probes from all the bins which showed expression changes at the earliest stress point of 82% are highlighted for the three lines in spreadsheet ‘early changes’ and sorted for the three lines in subsequent spreadsheets. A summary of two probes showing the largest changes measured at the early stage of 82%RWC for each line is presented in spreadsheet ‘summary top changes early’. (XLSX) [file pone.0108431.s006.xlsx]

## Sheet: Bin 1 photosynthesis
BinCode	BinName	id	type	description	Lahn_82:90	Lahn_74:90	Lahn_66:90	Lahn_58:90	Lahn_50:90	Cham1_82:90	Cham1_74:90	Cham1_66:90	Cham1_58:90	Cham1_50:90	RIL2219_82:90	RIL2219_74:90	RIL2219_66:90	RIL2219_58:90	RIL2219_50:90
1.1.1.1	PS.lightreaction.photosystem II.LHC-II	ta.881.2.s1_a_at	Transcript	weakly similar to ( 152)AT1G45474| Symbols: LHCA5 | LHCA5 (Photosystem I light harvesting complex gene 5) | chr1:17181793-17182879 FORWARDvery weakly similar to (86.3)CB2B_PINSY gb|CA672612;	0	0	-0.00625	-0.23061	-0.36201	0	0	0	-0.10488	-0.46466	0	0	0	-0.37814	-1.24763	103
1.1.1.1	PS.lightreaction.photosystem II.LHC-II	ta.27751.2.s1_x_at	Transcript	weakly similar to ( 117)AT5G54270| Symbols: LHCB3*1, LHCB3 | LHCB3 (LIGHT-HARVESTING CHLOROPHYLL BINDING PROTEIN 3) | chr5:22055650-22056609 FORWARDmoderately similar to ( 209)CB23_ORYSACOG5048 VAR1 gb|CK214731;	0	0	-0.014608	-0.124968	-0.247558	0	0	0	-0.062268	-0.238248	0	0	-0.084298	-0.294588	-0.633918
1.1.1.1	PS.lightreaction.photosystem II.LHC-II	ta.22101.1.a1_at	Transcript	very weakly similar to (96.3)AT2G34420| Symbols: LHCB1.5, LHB1B2 | LHB1B2 (Photosystem II light harvesting complex gene 1.5); chlorophyll binding | chr2:14529795-14530592 REVERSEvery weakly similar to ( 100)CB23_TOBAC gb|CA721955;	0	0	0	0	0	0	0	0	0	0	0	0	-0.095838	-0.374198	-0.886328
1.1.1.1	PS.lightreaction.photosystem II.LHC-II	ta.9718.1.s1_at	Transcript	moderately similar to ( 449)AT2G34420| Symbols: LHCB1.5, LHB1B2 | LHB1B2 (Photosystem II light harvesting complex gene 1.5); chlorophyll binding | chr2:14529795-14530592 REVERSEmoderately similar to ( 483)CB21_WHEAT gb|CA623997;	0	0	0	0	0	0	0	0	0	0	-0.080823	-0.110713	-0.113524	-0.103134	-0.083563
1.1.1.1	PS.lightreaction.photosystem II.LHC-II	ta.881.1.s1_a_at	Transcript	moderately similar to ( 293)AT1G45474| Symbols: LHCA5 | LHCA5 (Photosystem I light harvesting complex gene 5) | chr1:17181793-17182879 FORWARDweakly similar to ( 167)CB12_PETHY gb|CK213344;	0	0	0	-0.104518	-0.333818	0	0	0	-0.045778	-0.411408	0	0	0	-0.381028	-1.40988
1.1.1.1	PS.lightreaction.photosystem II.LHC-II	ta.881.2.s1_x_at	Transcript	weakly similar to ( 152)AT1G45474| Symbols: LHCA5 | LHCA5 (Photosystem I light harvesting complex gene 5) | chr1:17181793-17182879 FORWARDvery weakly similar to (86.3)CB2B_PINSY gb|CA672612;	0	0	0	-0.205479	-0.371629	0	0	0	-0.077699	-0.420769	0	0	0	-0.353359	-1.16838
1.1.1.1	PS.lightreaction.photosystem II.LHC-II	ta.28352.1.a1_at	Transcript	very weakly similar to (89.0)AT2G34420| Symbols: LHCB1.5, LHB1B2 | LHB1B2 (Photosystem II light harvesting complex gene 1.5); chlorophyll binding | chr2:14529795-14530592 REVERSEvery weakly similar to (89.0)CB21_CUCSA gb|CA722746;	0	0	-0.191682	-0.277342	-0.140302	0	0	0	0	0	0	0	0	0	0
1.1.1.1	PS.lightreaction.photosystem II.LHC-II	ta.2402.3.s1_x_at	Transcript	weakly similar to ( 198)AT3G54890| Symbols: LHCA1 | LHCA1 | chr3:20350859-20351900 REVERSEvery weakly similar to (90.5)CB21_ORYSA gb|CK216367;	0	-0.007915	-0.212955	-0.349985	-0.369195	0	0	-0.104055	-0.232305	-0.394365	0	0	-0.139825	-0.365275	-0.706225
1.1.1.1	PS.lightreaction.photosystem II.LHC-II	taaffx.16981.1.a1_at	Transcript	weakly similar to ( 173)AT1G15820| Symbols: CP24, LHCB6 | LHCB6 (LIGHT HARVESTING COMPLEX PSII); chlorophyll binding | chr1:5446680-5447671 REVERSEweakly similar to ( 170)CB4_SPIOL gb|CK212988;	0	-0.038629	-0.328159	-0.536729	-0.590559	0	0	0	-0.039349	-0.124939	0	-0.109209	-0.375089	-0.534769	-0.445579
1.1.1.1	PS.lightreaction.photosystem II.LHC-II	ta.25600.1.s1_x_at	Transcript	weakly similar to ( 182)AT1G15820| Symbols: CP24, LHCB6 | LHCB6 (LIGHT HARVESTING COMPLEX PSII); chlorophyll binding | chr1:5446680-5447671 REVERSEweakly similar to ( 176)CB4_SPIOLCOG5048 VAR1 PRK08581 gb|BG907231;	0	0	-0.299908	-0.584448	-0.666648	0	0	0	-0.110918	-0.428148	0	0	-0.236528	-0.690618	-1.19888
1.1.1.1	PS.lightreaction.photosystem II.LHC-II	ta.27751.7.a1_x_at	Transcript	moderately similar to ( 259)AT2G34420| Symbols: LHCB1.5, LHB1B2 | LHB1B2 (Photosystem II light harvesting complex gene 1.5); chlorophyll binding | chr2:14529795-14530592 REVERSEmoderately similar to ( 277)CB24_TOBAC gb|BG908738;	0	0	-0.067915	-0.247765	-0.397095	0	0	0	-0.060435	-0.296695	0	0	-0.139755	-0.417645	-0.906855
1.1.1.1	PS.lightreaction.photosystem II.LHC-II	ta.3249.3.a1_at	Transcript	moderately similar to ( 301)AT2G34420| Symbols: LHCB1.5, LHB1B2 | LHB1B2 (Photosystem II light harvesting complex gene 1.5); chlorophyll binding | chr2:14529795-14530592 REVERSEmoderately similar to ( 320)CB24_TOBACVAR1 COG5048 gb|CK211276;	0	0	0	0	-0.007845	0	-0.002025	-0.079295	-0.101295	-0.088775	0	-0.093595	-0.743865	-1.60891	-1.12916
1.1.1.1	PS.lightreaction.photosystem II.LHC-II	ta.28697.3.s1_at	Transcript	moderately similar to ( 407)AT3G61470| Symbols: LHCA2 | LHCA2 (Photosystem I light harvesting complex gene 2); chlorophyll binding | chr3:22756711-22758007 FORWARDmoderately similar to ( 410)CB12_PETHYVAR1 gb|CK211399;	0	0	-0.027906	-0.109336	-0.173846	0	0	0	-0.061046	-0.171206	0	0	-0.114636	-0.269246	-0.442716
1.1.1.1	PS.lightreaction.photosystem II.LHC-II	ta.881.1.s1_at	Transcript	moderately similar to ( 293)AT1G45474| Symbols: LHCA5 | LHCA5 (Photosystem I light harvesting complex gene 5) | chr1:17181793-17182879 FORWARDweakly similar to ( 167)CB12_PETHY gb|CK213344;	0	0	-0.080225	-0.221545	-0.291405	0	0	0	-0.044295	-0.282195	0	0	-0.057685	-0.366055	-0.926845
1.1.1.2	PS.lightreaction.photosystem II.PSII polypeptide subunits	ta.28265.1.s1_at	Transcript	very weakly similar to (92.4)AT4G05180| Symbols: PSBQ, PSBQ-2, PSII-Q | PSBQ/PSBQ-2/PSII-Q (PHOTOSYSTEM II SUBUNIT Q-2); calcium ion binding | chr4:2672091-2673168 REVERSEweakly similar to ( 117)PSBQ1_MAIZE gb|CK213341;	0	0	0	-0.045035	-0.083195	0	0	0	-0.026115	-0.106295	0	0	-0.016885	-0.134705	-0.317475
1.1.1.2	PS.lightreaction.photosystem II.PSII polypeptide subunits	ta.20911.2.a1_at	Transcript	weakly similar to ( 191)AT2G39470| Symbols: PPL2 | PPL2 (PSBP-LIKE PROTEIN 2); calcium ion binding | chr2:16483413-16484480 FORWARD gb|BE213349;	0	0	-0.055407	-0.288827	-0.534837	0	0	0	0	-0.190177	0	0	0	-0.316997	-1.09588
1.1.1.2	PS.lightreaction.photosystem II.PSII polypeptide subunits	ta.27793.2.s1_x_at	Transcript	weakly similar to ( 132)AT1G79040| Symbols: PSBR | PSBR (photosystem II subunit R) | chr1:29740978-29741674 FORWARDweakly similar to ( 150)PSBR_SPIOL gb|CK218048;	0	0	-0.010896	-0.034066	-0.059156	0	0	0	0	-0.000826	0	0	-0.007996	-0.047916	-0.103756
1.1.1.2	PS.lightreaction.photosystem II.PSII polypeptide subunits	ta.9110.1.s1_at	Transcript	weakly similar to ( 112)AT5G02120| Symbols: OHP | OHP (ONE HELIX PROTEIN) | chr5:419141-419630 FORWARD gb|CK214493;	0	0	-0.293366	-0.535946	-0.632916	0	0	0	0	-0.018866	0	0	0	-0.111666	-0.426746
1.1.1.2	PS.lightreaction.photosystem II.PSII polypeptide subunits	taaffx.128757.1.s1_at	Transcript	moderately similar to ( 314)ATCG00020| Symbols: PSBA | Encodes chlorophyll binding protein D1, a part of the photosystem II reaction center core | chrC:383-1444 REVERSEmoderately similar to ( 318)PSBA_WHEAT gb|CA692424;	0	0	0	0	0	0	0	0	0	0	0	0	0.04876	0.05648	0
1.1.1.2	PS.lightreaction.photosystem II.PSII polypeptide subunits	ta.20911.1.a1_at	Transcript	very weakly similar to (86.3)AT2G39470| Symbols: PPL2 | PPL2 (PSBP-LIKE PROTEIN 2); calcium ion binding | chr2:16483413-16484480 FORWARD gb|CA632650;	0	0	0	-0.259831	-0.615111	0	0	0	-0.079391	-0.407381	0	0	-0.075501	-0.470731	-1.31384
1.1.1.2	PS.lightreaction.photosystem II.PSII polypeptide subunits	ta.1161.1.s1_at	Transcript	moderately similar to ( 204)AT1G44575| Symbols: PSBS, NPQ4 | NPQ4 (NONPHOTOCHEMICAL QUENCHING) | chr1:16874208-16874988 FORWARDmoderately similar to ( 209)PSBS_TOBAC VAR1 gb|BJ261576;	0	0	0	-0.060749	-0.177259	0	0	0	0	-0.118249	0	0	-0.040169	-0.220779	-0.498879
1.1.1.2	PS.lightreaction.photosystem II.PSII polypeptide subunits	ta.85.1.s1_at	Transcript	moderately similar to ( 211)AT1G06680| Symbols: OEE2, PSII-P, PSBP-1 | PSBP-1 (OXYGEN-EVOLVING ENHANCER PROTEIN 2) | chr1:2048075-2049185 FORWARDmoderately similar to ( 291)PSBP_WHEATVAR1 COG5048 gb|CK208348;	0	0	-0.042911	-0.127481	-0.177211	0	0	0	-0.078381	-0.217371	0	0	-0.066571	-0.255471	-0.559991
1.1.1.2	PS.lightreaction.photosystem II.PSII polypeptide subunits	ta.841.1.s1_a_at	Transcript	moderately similar to ( 392)AT3G50820| Symbols: PSBO2, PSBO-2 | PSBO-2/PSBO2 (PHOTOSYSTEM II SUBUNIT O-2); oxygen evolving/ poly(U) binding | chr3:18901989-18903292 REVERSEmoderately similar to ( 467)PSBO_WHEATVAR1 COG5048 PRK08581 gb|BJ319092;	0	0	0	-0.013747	-0.068667	0	0	0	-0.062737	-0.196257	0	0	-0.062997	-0.247927	-0.555237
1.1.1.2	PS.lightreaction.photosystem II.PSII polypeptide subunits	taaffx.120874.1.s1_x_at	Transcript	weakly similar to ( 147)AT1G06680| Symbols: OEE2, PSII-P, PSBP-1 | PSBP-1 (OXYGEN-EVOLVING ENHANCER PROTEIN 2) | chr1:2048075-2049185 FORWARDmoderately similar to ( 228)PSBP_WHEAT gb|BM136337;	0	-0.025193	-0.165043	-0.257793	-0.280163	0	0	-0.031333	-0.169103	-0.360383	0	0	-0.115373	-0.387143	-0.835813
1.1.1.2	PS.lightreaction.photosystem II.PSII polypeptide subunits	ta.22648.1.s1_a_at	Transcript	weakly similar to ( 164)AT3G01440| Symbols: | oxygen evolving enhancer 3 (PsbQ) family protein | chr3:168485-169414 FORWARD gb|CK211825;	0	0	0	-0.063422	-0.208442	0	0	0	-0.182162	-0.492552	0	0	-0.062412	-0.377432	-0.973512
1.1.1.2	PS.lightreaction.photosystem II.PSII polypeptide subunits	ta.19618.1.s1_at	Transcript	gb|CA654177;	0	0.117879	0.264889	0.294129	0.172749	0	0	0	0	0	0	0	0	0	0
1.1.2.1	PS.lightreaction.photosystem I.LHC-I	ta.20639.3.s1_a_at	Transcript	moderately similar to ( 237)AT3G47470| Symbols: CAB4, LHCA4 | LHCA4 (Photosystem I light harvesting complex gene 4); chlorophyll binding | chr3:17504607-17505758 REVERSEweakly similar to ( 158)CB12_PETHY gb|CA635230;	0	0	-0.221602	-0.396762	-0.384682	0	0	-0.014912	-0.112552	-0.225632	0	0	-0.139212	-0.403972	-0.765202
1.1.2.1	PS.lightreaction.photosystem I.LHC-I	ta.20639.3.s1_x_at	Transcript	moderately similar to ( 237)AT3G47470| Symbols: CAB4, LHCA4 | LHCA4 (Photosystem I light harvesting complex gene 4); chlorophyll binding | chr3:17504607-17505758 REVERSEweakly similar to ( 158)CB12_PETHY gb|CA635230;	0	0	-0.174551	-0.313881	-0.293801	0	0	-0.003771	-0.086751	-0.180421	0	0	-0.125051	-0.376891	-0.752081
1.1.2.1	PS.lightreaction.photosystem I.LHC-I	ta.27646.1.s1_at	Transcript	weakly similar to ( 200)AT1G61520| Symbols: LHCA3 | LHCA3 (Photosystem I light harvesting complex gene 3) | chr1:22704158-22704814 FORWARDvery weakly similar to (88.2)CB12_PETHY gb|CK211847;	0	0	0	-0.035479	-0.160559	0	0	0	-0.022099	-0.247229	0	0	-0.064149	-0.433839	-1.20215
1.1.2.1	PS.lightreaction.photosystem I.LHC-I	ta.3890.1.s1_a_at	Transcript	weakly similar to ( 125)AT1G34000| Symbols: OHP2 | OHP2 (ONE-HELIX PROTEIN 2) | chr1:12358131-12358882 REVERSE gb|AJ440547;	0	0	0	0	0	0	0	0	0	0	0	0	0	-0.110775	-0.375215
1.1.2.1	PS.lightreaction.photosystem I.LHC-I	ta.20639.1.s1_x_at	Transcript	moderately similar to ( 240)AT3G47470| Symbols: CAB4, LHCA4 | LHCA4 (Photosystem I light harvesting complex gene 4); chlorophyll binding | chr3:17504607-17505758 REVERSEweakly similar to ( 158)CB12_PETHY gb|CA675788;	0	0	-0.168516	-0.358386	-0.432116	0	0	-0.000956	-0.099086	-0.220296	0	0	-0.196196	-0.519946	-0.983046
1.1.2.1	PS.lightreaction.photosystem I.LHC-I	ta.27646.1.s1_x_at	Transcript	weakly similar to ( 200)AT1G61520| Symbols: LHCA3 | LHCA3 (Photosystem I light harvesting complex gene 3) | chr1:22704158-22704814 FORWARDvery weakly similar to (88.2)CB12_PETHY gb|CK211847;	0	0	0	-0.009587	-0.143567	0	0	0	0	-0.152517	0	0	-0.025127	-0.410027	-1.26896
1.1.2.1	PS.lightreaction.photosystem I.LHC-I	ta.20639.2.a1_at	Transcript	weakly similar to ( 142)AT3G47470| Symbols: CAB4, LHCA4 | LHCA4 (Photosystem I light harvesting complex gene 4); chlorophyll binding | chr3:17504607-17505758 REVERSE gb|BQ620062;	0	0	-0.300675	-0.535535	-0.550845	0	0	0	-0.067625	-0.152755	0	0	-0.089575	-0.427075	-0.956365
1.1.2.1	PS.lightreaction.photosystem I.LHC-I	ta.20639.2.a1_a_at	Transcript	weakly similar to ( 142)AT3G47470| Symbols: CAB4, LHCA4 | LHCA4 (Photosystem I light harvesting complex gene 4); chlorophyll binding | chr3:17504607-17505758 REVERSE gb|BQ620062;	0	0	-0.167673	-0.353693	-0.503133	0	0	-0.001503	-0.082153	-0.194463	0	0	-0.095683	-0.320733	-0.681163
1.1.2.2	PS.lightreaction.photosystem I.PSI polypeptide subunits	ta.22831.1.s1_x_at	Transcript	weakly similar to ( 181)AT1G08380| Symbols: PSAO | PSAO (photosystem I subunit O) | chr1:2641001-2641736 REVERSE gb|CK211942;	0	0	0	-0.0801	-0.18143	0	0	-0.04522	-0.158	-0.33035	0	0	-0.11151	-0.36679	-0.80866
1.1.2.2	PS.lightreaction.photosystem I.PSI polypeptide subunits	ta.24304.2.s1_a_at	Transcript	moderately similar to ( 217)AT4G02770| Symbols: PSAD-1 | PSAD-1 (photosystem I subunit D-1) | chr4:1229247-1229873 REVERSEmoderately similar to ( 237)PSAD_HORVU gb|CK212788;	0	0	-0.063641	-0.134201	-0.175681	0	0	0	-0.015501	-0.143871	0	0	-0.099841	-0.274991	-0.543081
1.1.2.2	PS.lightreaction.photosystem I.PSI polypeptide subunits	ta.3581.3.s1_x_at	Transcript	moderately similar to ( 235)AT1G31330| Symbols: PSAF | PSAF (photosystem I subunit F) | chr1:11214992-11215920 REVERSEmoderately similar to ( 276)PSAF_HORVU gb|CA598998;	0	0	-0.030059	-0.240569	-0.401159	0	0	0	-0.030849	-0.288389	0	0	-0.075279	-0.480729	-1.15791
1.1.2.2	PS.lightreaction.photosystem I.PSI polypeptide subunits	ta.27761.1.s1_x_at	Transcript	weakly similar to ( 117)AT1G30380| Symbols: PSAK | PSAK (PHOTOSYSTEM I SUBUNIT K) | chr1:10722307-10722995 FORWARDweakly similar to ( 181)PSAK_HORVU gb|CK213184;	0	0	0	-0.120066	-0.229046	0	0	0	-0.031176	-0.305486	0	0	0	-0.316946	-1.14035
1.1.2.2	PS.lightreaction.photosystem I.PSI polypeptide subunits	ta.27751.3.s1_at	Transcript	moderately similar to ( 248)AT4G12800| Symbols: PSAL | PSAL (photosystem I subunit L) | chr4:7521466-7522490 FORWARDmoderately similar to ( 309)PSAL_HORVU gb|CK211496;	0	0	0	-0.000515	-0.039815	0	0	0	-0.005955	-0.077435	0	0	-0.060475	-0.166495	-0.323115
1.1.2.2	PS.lightreaction.photosystem I.PSI polypeptide subunits	ta.28363.2.s1_a_at	Transcript	weakly similar to ( 158)AT5G64040| Symbols: PSAN | PSAN (photosystem I reaction center subunit PSI-N); calmodulin binding | chr5:25645916-25646635 REVERSEmoderately similar to ( 201)PSAN_HORVU gb|BE217056;	0	0	0	0	-0.029166	0	0	0	0	-0.165516	0	0	-0.043956	-0.400066	-1.14165
1.1.2.2	PS.lightreaction.photosystem I.PSI polypeptide subunits	ta.22831.1.s1_at	Transcript	weakly similar to ( 181)AT1G08380| Symbols: PSAO | PSAO (photosystem I subunit O) | chr1:2641001-2641736 REVERSE gb|CK211942;	0	0	0	-0.111004	-0.249304	0	0	-0.021484	-0.126704	-0.302504	0	0	-0.118104	-0.361474	-0.736024
1.1.2.2	PS.lightreaction.photosystem I.PSI polypeptide subunits	ta.12190.1.a1_at	Transcript	very weakly similar to ( 100)AT2G46820| Symbols: PTAC8, TMP14, PSAP, PSI-P | PSAP/PSI-P/PTAC8/TMP14 (THYLAKOID MEMBRANE PHOSPHOPROTEIN OF 14 KDA) | chr2:19250798-19251939 FORWARD gb|CK215233;	0	0	-0.167741	-0.387221	-0.578801	0	0	0	0	-0.109091	0	0	-0.062021	-0.378111	-0.808951
1.1.2.2	PS.lightreaction.photosystem I.PSI polypeptide subunits	ta.27751.3.s1_x_at	Transcript	moderately similar to ( 248)AT4G12800| Symbols: PSAL | PSAL (photosystem I subunit L) | chr4:7521466-7522490 FORWARDmoderately similar to ( 309)PSAL_HORVU gb|CK211496;	0	0	-0.002512	-0.053032	-0.098532	0	0	0	-0.040602	-0.141002	0	0	-0.045392	-0.188982	-0.420852
1.1.2.2	PS.lightreaction.photosystem I.PSI polypeptide subunits	taaffx.49006.1.a1_at	Transcript	moderately similar to ( 329)ATCG00340| Symbols: PSAB | Encodes the D1 subunit of photosystem I and II reaction centers. | chrC:37375-39579 REVERSEmoderately similar to ( 330)PSAB_WHEAT gb|CA669206;	0	0	-0.06093	-0.13903	-0.20711	0	0	0	-0.00821	-0.07315	0	-0.01435	-0.09294	-0.18484	-0.30083
1.1.2.2	PS.lightreaction.photosystem I.PSI polypeptide subunits	ta.28363.3.s1_x_at	Transcript	weakly similar to ( 125)AT5G64040| Symbols: PSAN | PSAN (photosystem I reaction center subunit PSI-N); calmodulin binding | chr5:25645916-25646635 REVERSEweakly similar to ( 141)PSAN_HORVU gb|BJ247288;	0	0	0	-0.075753	-0.338673	0	0	0	-0.004383	-0.234213	0	0	-0.034483	-0.319553	-0.837683
1.1.2.2	PS.lightreaction.photosystem I.PSI polypeptide subunits	ta.1969.1.s1_a_at	Transcript	weakly similar to ( 103)AT4G28750| Symbols: PSAE-1 | PSAE-1 (PSA E1 KNOCKOUT); catalytic | chr4:14202957-14203894 REVERSEweakly similar to ( 122)PSAE_HORVU gb|BE216986;	0	0	0	-0.048725	-0.125875	0	0	0	0	-0.090105	0	0	-0.031425	-0.168005	-0.390855
1.1.3	PS.lightreaction.cytochrome b6/f	ta.861.1.s1_at	Transcript	moderately similar to ( 296)AT4G03280| Symbols: PGR1, PETC | PETC (PHOTOSYNTHETIC ELECTRON TRANSFER C) | chr4:1440462-1441717 FORWARDmoderately similar to ( 414)UCRIA_WHEAT gb|AY123422.1;	0	0	0	-0.042424	-0.099994	0	0	0	0	-0.050864	0	0	-0.042734	-0.187714	-0.423864
1.1.4	PS.lightreaction.ATP synthase	ta.2412.1.s1_x_at	Transcript	weakly similar to ( 135)AT4G32260| Symbols: | ATP synthase family | chr4:15573865-15574592 REVERSEweakly similar to ( 136)ATPX_SPIOL gb|CD898752;	0	0	-0.016911	-0.089241	-0.174021	0	0	0	0	-0.045111	0	0	-0.054031	-0.156701	-0.297351
1.1.4	PS.lightreaction.ATP synthase	taaffx.109140.1.s1_s_at	Transcript	weakly similar to ( 162)AT5G08690| Symbols: | ATP synthase beta chain 2, mitochondrial | chr5:2825740-2828353 FORWARDmoderately similar to ( 218)ATPBM_ORYSA gb|CA596715;	0	-0.084272	-0.128522	-0.088032	0	0	0	0	0	-0.052412	0	0	0	-0.107612	-0.278652
1.1.4	PS.lightreaction.ATP synthase	ta.2412.1.s1_at	Transcript	weakly similar to ( 135)AT4G32260| Symbols: | ATP synthase family | chr4:15573865-15574592 REVERSEweakly similar to ( 136)ATPX_SPIOL gb|CD898752;	0	0	-0.039648	-0.109588	-0.181858	0	0	0	0	-0.076578	0	0	-0.054118	-0.174828	-0.361068
1.1.4	PS.lightreaction.ATP synthase	ta.23120.1.s1_at	Transcript	moderately similar to ( 444)AT4G04640| Symbols: ATPC1 | ATPC1 (ATP synthase gamma chain 1) | chr4:2350759-2351880 REVERSEhighly similar to ( 519)ATPG_MAIZE VAR1 gb|CK211553;	0	0	0	0	-0.087265	0	0	0	0	-0.242315	0	0	-0.021635	-0.420905	-1.27675
1.1.4	PS.lightreaction.ATP synthase	ta.1977.1.s1_x_at	Transcript	weakly similar to ( 166)AT4G09650| Symbols: | ATP synthase delta chain, chloroplast, putative / H(+)-transporting two-sector ATPase, delta (OSCP) subunit, putative | chr4:6100796-6101500 FORWARDmoderately similar to ( 243)ATPD_SORBIVAR1 gb|CK167391;	0	0	0	-0.1036	-0.27329	0	0	0	-0.01756	-0.30597	0	0	0	-0.39537	-1.18419
1.1.4	PS.lightreaction.ATP synthase	taaffx.128946.2.s1_at	Transcript	weakly similar to ( 177)ATCG00150| Symbols: ATPI | Encodes a subunit of ATPase complex CF0, which is a proton channel that supplies the proton motive force to drive ATP synthesis by CF1 portion of the complex. | chrC:14021-14770 REVERSEweakly similar to ( 187)ATPI_WHEAT gb|CA632662;	0	0	0	-0.029971	-0.061371	0	0	0	0	-0.006511	0	0	-0.088791	-0.214781	-0.318921
1.1.4	PS.lightreaction.ATP synthase	taaffx.4486.1.s1_at	Transcript	moderately similar to ( 217)AT2G31040| Symbols: | ATP synthase protein I -related | chr2:13216171-13218089 REVERSE gb|CK216381;	0	0	-0.100543	-0.246643	-0.318413	0	0	0	-0.102453	-0.307753	0	0	-0.049763	-0.363133	-0.939573
1.1.4	PS.lightreaction.ATP synthase	taaffx.128565.9.s1_at	Transcript	weakly similar to ( 120)ATCG00130| Symbols: ATPF | ATPase F subunit. | chrC:11529-12798 REVERSEweakly similar to ( 180)ATPF_WHEAT gb|CA660562;	0	0	0	0	0.032882	0	-0.012832	-0.027562	0	0	0	0	0.000902	0.044282	0.103322
1.1.4	PS.lightreaction.ATP synthase	taaffx.128473.1.a1_s_at	Transcript	weakly similar to ( 161)ATCG00480| Symbols: ATPB | chloroplast-encoded gene for beta subunit of ATP synthase | chrC:52660-54156 REVERSEweakly similar to ( 167)ATPB_WHEAT gb|CB412210;	0	0	0	-0.077108	-0.146788	0	0	0	-0.001598	-0.017688	0	0	0	0	0
1.1.4	PS.lightreaction.ATP synthase	ta.9647.2.s1_at	Transcript	highly similar to ( 577)AT4G38510| Symbols: | (VACUOLAR ATP SYNTHASE SUBUNIT B2); hydrogen ion transporting ATP synthase, rotational mechanism | chr4:18011149-18014783 REVERSEhighly similar to ( 579)VATB1_GOSHIVAR1 gb|CK161429;	0	0.236737	0.416517	0.480077	0.414937	0	0	0.055197	0.132497	0.212177	0	0.018457	0.174707	0.290567	0.352107
1.1.5.2	PS.lightreaction.other electron carrier (ox/red).ferredoxin	ta.3916.1.s1_a_at	Transcript	very weakly similar to (91.7)AT1G60950| Symbols: ATFD2, FED A | FED A (FERREDOXIN 2); 2 iron, 2 sulfur cluster binding / electron carrier/ iron-sulfur cluster binding | chr1:22448230-22448676 FORWARDweakly similar to ( 112)FER_WHEATCOG5048 gb|BE213337;	0	0	0	-0.103677	-0.242807	0	0	0	0	-0.149567	0	0	-0.058737	-0.303627	-0.731947
1.1.5.2	PS.lightreaction.other electron carrier (ox/red).ferredoxin	taaffx.80290.2.s1_at	Transcript	very weakly similar to (90.1)AT1G10960| Symbols: ATFD1 | ATFD1 (FERREDOXIN 1); 2 iron, 2 sulfur cluster binding / electron carrier/ iron-sulfur cluster binding | chr1:3664445-3664891 FORWARDweakly similar to ( 137)FER_WHEAT gb|CA705716;	0	0	0	0	-0.040233	0	0	0	0	-0.064203	0	0	-0.010383	-0.162743	-0.405483
1.1.5.2	PS.lightreaction.other electron carrier (ox/red).ferredoxin	ta.2794.1.s1_at	Transcript	weakly similar to ( 149)AT2G27510| Symbols: ATFD3 | ATFD3 (FERREDOXIN 3); electron carrier | chr2:11765359-11765826 REVERSEmoderately similar to ( 213)FER6_MAIZE gb|AF486634.1;	0	0.108615	0.254435	0.332755	0.338695	0	0	0	0.063015	0.140465	0	0	0.077295	0.151905	0.221985
1.1.5.2	PS.lightreaction.other electron carrier (ox/red).ferredoxin	ta.11368.1.s1_at	Transcript	moderately similar to ( 205)AT4G32590| Symbols: | ferredoxin-related | chr4:15721423-15722787 FORWARD gb|BQ169954;	0	0	-0.101566	-0.264196	-0.401006	0	0	-0.006756	-0.071166	-0.188416	0	-0.010316	-0.146046	-0.309176	-0.518386
1.1.5.2	PS.lightreaction.other electron carrier (ox/red).ferredoxin	ta.3916.2.s1_x_at	Transcript	very weakly similar to (91.7)AT1G60950| Symbols: ATFD2, FED A | FED A (FERREDOXIN 2); 2 iron, 2 sulfur cluster binding / electron carrier/ iron-sulfur cluster binding | chr1:22448230-22448676 FORWARDweakly similar to ( 112)FER_WHEAT gb|CK213268;	0	0	0	-0.054385	-0.178405	0	0	0	0	-0.085255	0	0	-0.024335	-0.261125	-0.675135
1.1.5.3	PS.lightreaction.other electron carrier (ox/red).ferredoxin reductase	ta.1167.1.s1_at	Transcript	moderately similar to ( 345)AT5G66190| Symbols: ATLFNR1 | ATLFNR1 (LEAF FNR 1); poly(U) binding | chr5:26468429-26469842 REVERSEmoderately similar to ( 354)FENR1_ORYSA gb|CA742206;	0	0	0	-0.011367	-0.089787	0	0	0	0	-0.092167	0	0	-0.037367	-0.202177	-0.471577
1.1.5.3	PS.lightreaction.other electron carrier (ox/red).ferredoxin reductase	ta.28806.1.s1_at	Transcript	moderately similar to ( 294)AT5G66190| Symbols: ATLFNR1 | ATLFNR1 (LEAF FNR 1); poly(U) binding | chr5:26468429-26469842 REVERSEmoderately similar to ( 308)FENR1_ORYSA gb|BE418084;	0	0	-0.127812	-0.352982	-0.570722	0	0	0	0	-0.083142	0	0	-2.2e-05	-0.305092	-0.747332
1.1.6	PS.lightreaction.NADH DH	ta.24783.1.s1_x_at	Transcript	weakly similar to ( 186)AT5G58260| Symbols: | Encodes subunit NDH-N of NAD(P)H:plastoquinone dehydrogenase complex (Ndh complex) present in the thylakoid membrane of chloroplasts. This subunit is thought to be required for Ndh complex assembly. | chr5:23578582-23579155 REVERSE gb|BG908171;	0	0	0	-0.254029	-0.473229	0	0	0	-0.165129	-0.508969	0	0	-0.099359	-0.504159	-1.32334
1.1.40	PS.lightreaction.cyclic electron flow-chlororespiration	taaffx.128617.1.s1_x_at	Transcript	weakly similar to ( 195)ATCG01010| Symbols: NDHF | Chloroplast encoded NADH dehydrogenase unit. | chrC:110398-112638 REVERSEmoderately similar to ( 204)NU5C_LACSA gb|CA670913;	0	0	-0.060933	-0.247693	-0.485163	0	0	0	0	-0.058303	0	0	-0.138633	-0.296663	-0.404473
1.1.40	PS.lightreaction.cyclic electron flow-chlororespiration	taaffx.112816.1.s1_at	Transcript	very weakly similar to (97.8)ATCG01250| Symbols: NDHB.2 | NADH dehydrogenase ND2 | chrC:141854-143708 FORWARDweakly similar to ( 176)NU2C_ORYNI gb|CA620659;	0	0	0	0	0	0	0	0	0	0.025253	0	0.027383	0.129293	0.228493	0.322423
1.1.40	PS.lightreaction.cyclic electron flow-chlororespiration	ta.2383.1.s1_s_at	Transcript	weakly similar to ( 138)AT2G05620| Symbols: PGR5 | PGR5 (PROTON GRADIENT REGULATION 5) | chr2:2081201-2081684 REVERSE gb|CD876662;	0	0	0	-0.005726	-0.035496	0	0	0	0	-0.004186	0	0	-0.009456	-0.038526	-0.077286
1.1.40	PS.lightreaction.cyclic electron flow-chlororespiration	ta.2383.2.s1_x_at	Transcript	very weakly similar to (87.4)AT2G05620| Symbols: PGR5 | PGR5 (PROTON GRADIENT REGULATION 5) | chr2:2081201-2081684 REVERSE gb|CA620041;	0	0	0	0	-0.006418	0	0	0	0	-0.001498	0	0	-0.005988	-0.041878	-0.088138
1.1.40	PS.lightreaction.cyclic electron flow-chlororespiration	ta.251.1.s1_at	Transcript	weakly similar to ( 148)AT4G22260| Symbols: IM1, IM | IM (IMMUTANS) | chr4:11769979-11772362 REVERSE gb|AF274001.1;	0	0	0	0	-0.000839	0	0	0	0	0	0	0	0	-0.066409	-0.152539
1.2.1	PS.photorespiration.phosphoglycolate phosphatase	ta.3256.1.s1_at	Transcript	moderately similar to ( 461)AT5G36790| Symbols: | phosphoglycolate phosphatase, putative | chr5:14498459-14500960 REVERSE gb|CD876813;	0	0	-0.042241	-0.176101	-0.272781	0	0	0	-0.140371	-0.431671	0	0	-0.037161	-0.336701	-0.908501
1.2.2	PS.photorespiration.glycolate oxydase	ta.28197.1.s1_at	Transcript	moderately similar to ( 407)AT3G14415| Symbols: | (S)-2-hydroxy-acid oxidase, peroxisomal, putative / glycolate oxidase, putative / short chain alpha-hydroxy acid oxidase, putative | chr3:4818674-4820755 FORWARDmoderately similar to ( 396)GOX_SPIOL gb|BQ620267;	0	0	0	-0.041163	-0.139863	0	0	0	-0.078843	-0.227683	0	0	-0.047313	-0.274763	-0.674033
1.2.2	PS.photorespiration.glycolate oxydase	ta.27772.1.s1_at	Transcript	moderately similar to ( 202)AT3G14415| Symbols: | (S)-2-hydroxy-acid oxidase, peroxisomal, putative / glycolate oxidase, putative / short chain alpha-hydroxy acid oxidase, putative | chr3:4818674-4820755 FORWARDmoderately similar to ( 201)GOX_SPIOL gb|CK214105;	0	0	0	-0.048141	-0.131631	0	0	0	-0.055581	-0.204171	0	0	-0.057921	-0.271041	-0.637491
1.2.4	PS.photorespiration.glycine cleavage	ta.2304.1.s1_at	Transcript	weakly similar to ( 188)AT2G35120| Symbols: | glycine cleavage system H protein, mitochondrial, putative | chr2:14812992-14814353 REVERSEweakly similar to ( 166)GCSH_FLAPR gb|CD932249;	-0.018657	-0.036127	-0.048457	-0.075347	-0.137237	0	0	0	0	0	0	0	0	-0.069957	-0.128977
1.2.5	PS.photorespiration.serine hydroxymethyltransferase	ta.18968.1.s1_s_at	Transcript	moderately similar to ( 422)AT4G13930| Symbols: SHM4 | SHM4 (SERINE HYDROXYMETHYLTRANSFERASE 4); glycine hydroxymethyltransferase | chr4:8048008-8050016 REVERSEmoderately similar to ( 240)GLYM_PEAVAR1 COG5048 gb|BJ262788;	0	0	0	-0.014091	-0.059981	0	0	0	0	0	0	0	0	-0.140781	-0.421771
1.2.5	PS.photorespiration.serine hydroxymethyltransferase	ta.18968.1.s1_x_at	Transcript	moderately similar to ( 422)AT4G13930| Symbols: SHM4 | SHM4 (SERINE HYDROXYMETHYLTRANSFERASE 4); glycine hydroxymethyltransferase | chr4:8048008-8050016 REVERSEmoderately similar to ( 240)GLYM_PEAVAR1 COG5048 gb|BJ262788;	0	0	0	0	0	0	0	0	0	-0.009425	0	0	0	-0.162475	-0.423285
1.2.5	PS.photorespiration.serine hydroxymethyltransferase	ta.27135.1.s1_at	Transcript	highly similar to ( 855)AT4G37930| Symbols: STM, SHMT1, SHM1 | SHM1 (SERINE HYDROXYMETHYLTRANSFERASE 1); glycine hydroxymethyltransferase/ poly(U) binding | chr4:17831885-17834736 REVERSEhighly similar to ( 851)GLYM_SOLTUVAR1 gb|BJ241323;	0	0	0	-0.026502	-0.076322	0	0	0	-0.004132	-0.105842	0	0	-0.015622	-0.150282	-0.372442
1.2.5	PS.photorespiration.serine hydroxymethyltransferase	ta.18968.2.s1_x_at	Transcript	moderately similar to ( 366)AT4G13930| Symbols: SHM4 | SHM4 (SERINE HYDROXYMETHYLTRANSFERASE 4); glycine hydroxymethyltransferase | chr4:8048008-8050016 REVERSEmoderately similar to ( 242)GLYM_PEA VAR1 COG5048 PRK08581 COG4886 COG5099 gb|CK166040;	0	0	0	-0.002688	-0.018498	0	0	0	0	-0.022758	0	0	0	-0.088758	-0.218118
1.2.5	PS.photorespiration.serine hydroxymethyltransferase	ta.3940.1.s1_at	Transcript	highly similar to ( 631)AT1G36370| Symbols: SHM7 | SHM7 (serine hydroxymethyltransferase 7); glycine hydroxymethyltransferase | chr1:13697452-13699788 REVERSEmoderately similar to ( 405)GLYM_PEA gb|CK162995;	0	0	0	0	0	0	0	0	0	0	0	0	-0.004467	-0.030047	-0.029957
1.3.1	PS.calvin cyle.rubisco large subunit	ta.14567.2.s1_at	Transcript	weakly similar to ( 174)ATCG00490| Symbols: RBCL | large subunit of RUBISCO. | chrC:54958-56397 FORWARDweakly similar to ( 179)RBL_WHEAT gb|CA735320;	0	0	0	0	0	0	0	0	0.064265	0.204935	0	0	0.178305	0.447155	0.739145
1.3.1	PS.calvin cyle.rubisco large subunit	ta.24976.1.s1_x_at	Transcript	very weakly similar to (91.3)RBL_WHEAT gb|CA659744;	0	0	0	-0.002557	-0.000367	0	0	0	0	0	0	0	-0.012637	-0.040707	-0.081457
1.3.1	PS.calvin cyle.rubisco large subunit	taaffx.128414.146.s1_at	Transcript	weakly similar to ( 115)ATCG00490| Symbols: RBCL | large subunit of RUBISCO. | chrC:54958-56397 FORWARDweakly similar to ( 123)RBL_ORYSA gb|CA676871;	0	-0.113756	-0.436436	-0.612496	-0.518096	0	0	0	-0.082656	-0.255056	0	0	-0.074106	-0.253586	-0.521106
1.3.1	PS.calvin cyle.rubisco large subunit	taaffx.128414.1.a1_x_at	Transcript	highly similar to ( 887)ATCG00490| Symbols: RBCL | large subunit of RUBISCO. | chrC:54958-56397 FORWARDhighly similar to ( 949)RBL_WHEATVAR1 gb|AY328025.1;	0	0	0	-0.002416	-0.001636	0	0	0	0	-0.002056	0	0	-0.005166	-0.039406	-0.090426
1.3.1	PS.calvin cyle.rubisco large subunit	taaffx.128414.72.s1_at	Transcript	moderately similar to ( 238)ATCG00490| Symbols: RBCL | large subunit of RUBISCO. | chrC:54958-56397 FORWARDmoderately similar to ( 249)RBL_WHEAT gb|CA665013;	0	0	-0.150919	-0.374889	-0.506219	0	0	0	0	-0.147309	0	0	-0.055229	-0.334609	-0.810929
1.3.2	PS.calvin cyle.rubisco small subunit	ta.2752.2.s1_x_at	Transcript	weakly similar to ( 128)AT1G67090| Symbols: RBCS1A | RBCS1A; ribulose-bisphosphate carboxylase | chr1:25052253-25052912 REVERSEmoderately similar to ( 202)RBS_HORVU gb|BE216923;	0	0	0	-0.153829	-0.281409	0	0	0	-0.056109	-0.336099	0	0	-0.021109	-0.359739	-1.06698
1.3.2	PS.calvin cyle.rubisco small subunit	ta.2752.1.a1_at	Transcript	gb|CA680240;	-0.037421	-0.220641	-0.284651	-0.231821	-0.082271	0	0	0	0	0	0	0	0	0	0
1.3.2	PS.calvin cyle.rubisco small subunit	ta.2752.3.s1_x_at	Transcript	weakly similar to ( 164)AT1G67090| Symbols: RBCS1A | RBCS1A; ribulose-bisphosphate carboxylase | chr1:25052253-25052912 REVERSEmoderately similar to ( 218)RBS_HORVU gb|BJ266715;	0	0	-0.012688	-0.145068	-0.247258	0	0	0	-0.050798	-0.283838	0	0	-0.030748	-0.303938	-0.805168
1.3.2	PS.calvin cyle.rubisco small subunit	ta.2752.1.a1_x_at	Transcript	gb|CA680240;	0	-0.185759	-0.334859	-0.341989	-0.213749	0	0	0	0	0	0	0	0	0	0
1.3.4	PS.calvin cyle.GAP	ta.30808.1.s1_s_at	Transcript	moderately similar to ( 489)AT1G12900| Symbols: GAPA-2 | GAPA-2 | chr1:4392632-4393848 REVERSEhighly similar to ( 501)G3PA_MAIZE gb|CK211832;	0	0	0	-0.095384	-0.225254	0	0	0	-0.111694	-0.453424	0	0	0	-0.379414	-1.2317
1.3.6	PS.calvin cyle.aldolase	ta.506.1.s1_a_at	Transcript	moderately similar to ( 396)AT2G21330| Symbols: | fructose-bisphosphate aldolase, putative | chr2:9135497-9137233 REVERSEmoderately similar to ( 405)ALFC_ORYSA gb|BJ265323;	0	0	-0.006964	-0.112514	-0.244694	0	0	0	0	-0.081304	0	0	0	-0.133224	-0.375094
1.3.6	PS.calvin cyle.aldolase	ta.506.2.a1_at	Transcript	moderately similar to ( 279)AT4G38970| Symbols: | fructose-bisphosphate aldolase, putative | chr4:18163763-18165653 REVERSEmoderately similar to ( 293)ALFC_ORYSA gb|CD936393;	0	0	0	-0.003501	-0.087221	0	0	0	0	-0.158681	0	0	0	-0.205831	-0.584181
1.3.6	PS.calvin cyle.aldolase	ta.20429.2.s1_at	Transcript	moderately similar to ( 407)AT4G38970| Symbols: | fructose-bisphosphate aldolase, putative | chr4:18163763-18165653 REVERSEmoderately similar to ( 473)ALFC_ORYSA gb|BE430528;	0	0	0	0	0	0	0	0	0	-0.148528	0	0	0	-0.168698	-0.448688
1.3.7	PS.calvin cyle.FBPase	ta.439.1.s1_at	Transcript	moderately similar to ( 296)AT3G54050| Symbols: | fructose-1,6-bisphosphatase, putative / D-fructose-1,6-bisphosphate 1-phosphohydrolase, putative / FBPase, putative | chr3:20027929-20029505 FORWARDmoderately similar to ( 355)F16P1_WHEAT gb|CA632100;	0	0	-0.142302	-0.352452	-0.519132	0	0	0	-0.182102	-0.484552	0	0	-0.081242	-0.396732	-0.971772
1.3.8	PS.calvin cyle.transketolase	ta.23411.1.s1_at	Transcript	highly similar to ( 570)AT3G60750| Symbols: | transketolase, putative | chr3:22464979-22467799 FORWARDhighly similar to ( 588)TKTC_MAIZE VAR1 COG5048 COG4886 gb|BJ272562;	0	-0.077649	-0.220699	-0.276599	-0.212749	0	0	-0.002969	-0.039369	-0.066929	0	0	-0.105979	-0.196579	-0.209989
1.3.9	PS.calvin cyle.seduheptulose bisphosphatase	ta.1988.2.s1_x_at	Transcript	moderately similar to ( 234)AT3G55800| Symbols: SBPASE | SBPASE (SEDOHEPTULOSE-BISPHOSPHATASE); phosphoric ester hydrolase/ sedoheptulose-bisphosphatase | chr3:20720619-20722400 FORWARDmoderately similar to ( 256)S17P_WHEAT gb|CK215613;	0	0	0	0	-0.126464	0	0	0	0	-0.213234	0	0	0	-0.360774	-1.12467
1.3.9	PS.calvin cyle.seduheptulose bisphosphatase	ta.1988.1.s1_x_at	Transcript	weakly similar to ( 149)AT3G55800| Symbols: SBPASE | SBPASE (SEDOHEPTULOSE-BISPHOSPHATASE); phosphoric ester hydrolase/ sedoheptulose-bisphosphatase | chr3:20720619-20722400 FORWARDweakly similar to ( 166)S17P_WHEAT gb|BG909248;	0	0	0	-0.098053	-0.283143	0	0	0	-0.047323	-0.326983	0	0	-0.034953	-0.383773	-1.08931
1.3.9	PS.calvin cyle.seduheptulose bisphosphatase	ta.1988.3.s1_at	Transcript	moderately similar to ( 206)AT3G55800| Symbols: SBPASE | SBPASE (SEDOHEPTULOSE-BISPHOSPHATASE); phosphoric ester hydrolase/ sedoheptulose-bisphosphatase | chr3:20720619-20722400 FORWARDmoderately similar to ( 239)S17P_WHEAT gb|CK214871;	0	0	0	0	-0.067592	0	0	0	0	-0.084192	0	0	-0.018972	-0.291492	-0.735092
1.3.9	PS.calvin cyle.seduheptulose bisphosphatase	ta.1988.3.s1_x_at	Transcript	moderately similar to ( 206)AT3G55800| Symbols: SBPASE | SBPASE (SEDOHEPTULOSE-BISPHOSPHATASE); phosphoric ester hydrolase/ sedoheptulose-bisphosphatase | chr3:20720619-20722400 FORWARDmoderately similar to ( 239)S17P_WHEAT gb|CK214871;	0	0	0	0	-0.082261	0	0	0	0	-0.263691	0	0	0	-0.328761	-1.16755
1.3.12	PS.calvin cyle.PRK	ta.23158.1.s1_at	Transcript	moderately similar to ( 370)AT1G32060| Symbols: PRK | PRK (PHOSPHORIBULOKINASE); ATP binding / phosphoribulokinase/ protein binding | chr1:11532648-11534386 FORWARDmoderately similar to ( 393)KPPR_WHEAT gb|X51608.1;	0	0	0	-0.0016	-0.11225	0	0	0	0	-0.2227	0	0	0	-0.23931	-0.70855
1.3.13	PS.calvin cyle.rubisco interacting	ta.8044.1.a1_at	Transcript	weakly similar to ( 140)AT4G20130| Symbols: PTAC14 | PTAC14 (PLASTID TRANSCRIPTIONALLY ACTIVE14) | chr4:10878924-10881707 FORWARD gb|BQ161176;	0	-0.246426	-0.672046	-0.795826	-0.530736	0	0	0	0	0	0	0	0	-0.069516	-0.261436
1.3.13	PS.calvin cyle.rubisco interacting	ta.27660.1.s1_x_at	Transcript	moderately similar to ( 343)AT2G39730| Symbols: RCA | RCA (RUBISCO ACTIVASE) | chr2:16578252-16580423 REVERSEmoderately similar to ( 371)RCAA_HORVU gb|CK216184;	0	0	0	0	0	0	0	0	0	0	0	0	0	-0.049236	-0.194316
1.3.13	PS.calvin cyle.rubisco interacting	ta.1404.1.s1_at	Transcript	moderately similar to ( 396)AT2G39730| Symbols: RCA | RCA (RUBISCO ACTIVASE) | chr2:16578252-16580423 REVERSEmoderately similar to ( 477)RCAB_HORVU gb|AF251264.1;	0	0	-0.132351	-0.357091	-0.492771	0	0	0	-0.101231	-0.354781	0	-0.001801	-0.269441	-0.655611	-1.33023
1.3.13	PS.calvin cyle.rubisco interacting	ta.27660.1.s1_at	Transcript	moderately similar to ( 343)AT2G39730| Symbols: RCA | RCA (RUBISCO ACTIVASE) | chr2:16578252-16580423 REVERSEmoderately similar to ( 371)RCAA_HORVU gb|CK216184;	0	0	0	0	0	0	0	0	0	0	0	0	0	-0.057021	-0.206611

## Sheet: Bin2  major CHO
BinCode	BinName	id	type	description	Lahn_82:90	Lahn_74:90	Lahn_66:90	Lahn_58:90	Lahn_50:90	Cham1_82:90	Cham1_74:90	Cham1_66:90	Cham1_58:90	Cham1_50:90	RIL2219_82:90	RIL2219_74:90	RIL2219_66:90	RIL2219_58:90	RIL2219_50:90
2.1.1.1	major CHO metabolism.synthesis.sucrose.SPS	taaffx.124253.1.s1_at	Transcript	moderately similar to ( 263)AT1G04920| Symbols: ATSPS3F | ATSPS3F (sucrose phosphate synthase 3F); sucrose-phosphate synthase/ transferase, transferring glycosyl groups | chr1:1391673-1395755 REVERSEmoderately similar to ( 259)SPS_MAIZE gb|BE213528;	0	0	0	0	0	0	0	0	0	0	0	0	0	-0.286948	-0.949258	59
2.1.1.1	major CHO metabolism.synthesis.sucrose.SPS	taaffx.123400.1.s1_at	Transcript	weakly similar to ( 146)AT4G10120| Symbols: ATSPS4F | ATSPS4F | chr4:6315029-6319781 FORWARDweakly similar to ( 139)SPS_BETVU gb|CA593834;	0	0	0	0	0	0	0	0	0	0	0	0	0	-0.077482	-0.413112
2.1.1.1	major CHO metabolism.synthesis.sucrose.SPS	ta.3471.1.s1_at	Transcript	moderately similar to ( 323)AT4G10120| Symbols: ATSPS4F | ATSPS4F | chr4:6315029-6319781 FORWARDmoderately similar to ( 276)SPS_MAIZE VAR1 COG5048 PRK08581 COG4886 COG5099 MopB_Res-Cmplx1_Nad11-M SKN1 gb|BT009079.1;	0	0	0	-0.077691	-0.167471	0	0	0	0	-0.007691	0	0	-0.062771	-0.180001	-0.335021
2.1.1.1	major CHO metabolism.synthesis.sucrose.SPS	ta.4256.1.s1_at	Transcript	highly similar to ( 508)AT5G11110| Symbols: ATSPS2F, SPS1 | ATSPS2F/SPS1 (SUCROSE PHOSPHATE SYNTHASE 1); sucrose-phosphate synthase | chr5:3536427-3540902 FORWARDhighly similar to ( 545)SPS_SOLTUVAR1 gb|CD910522;	0.007245	0.253475	0.392755	0.427575	0.341025	0.014375	0.094675	0.136735	0.154675	0.150965	0	0.081465	0.196675	0.322315	0.315045
2.1.1.3	major CHO metabolism.synthesis.sucrose.FBPase	ta.1166.3.s1_at	Transcript	moderately similar to ( 246)AT1G43670| Symbols: | fructose-1,6-bisphosphatase, putative / D-fructose-1,6-bisphosphate 1-phosphohydrolase, putative / FBPase, putative | chr1:16470624-16472787 FORWARDmoderately similar to ( 278)F16P2_ORYSA gb|CA604193;	0	0.143921	0.272871	0.282061	0.136261	0	0.096311	0.152611	0.175391	0.166401	0	0	0	0	0
2.1.1.3	major CHO metabolism.synthesis.sucrose.FBPase	ta.1166.2.s1_a_at	Transcript	moderately similar to ( 244)AT1G43670| Symbols: | fructose-1,6-bisphosphatase, putative / D-fructose-1,6-bisphosphate 1-phosphohydrolase, putative / FBPase, putative | chr1:16470624-16472787 FORWARDmoderately similar to ( 260)F16P2_SACHY gb|CD894372;	0	0	-0.00133	-0.06767	-0.111	0	0	0	-0.06689	-0.16276	0	0	-0.01081	-0.16098	-0.40368
2.1.1.3	major CHO metabolism.synthesis.sucrose.FBPase	ta.1166.1.a1_at	Transcript	moderately similar to ( 243)AT1G43670| Symbols: | fructose-1,6-bisphosphatase, putative / D-fructose-1,6-bisphosphate 1-phosphohydrolase, putative / FBPase, putative | chr1:16470624-16472787 FORWARDmoderately similar to ( 253)F16P2_SACHY gb|BJ265825;	0	0	0	-0.037597	-0.180147	0	0	0	0	-0.208647	0	0	-0.033537	-0.376187	-1.05826
2.1.1.3	major CHO metabolism.synthesis.sucrose.FBPase	ta.1166.1.a1_x_at	Transcript	moderately similar to ( 243)AT1G43670| Symbols: | fructose-1,6-bisphosphatase, putative / D-fructose-1,6-bisphosphate 1-phosphohydrolase, putative / FBPase, putative | chr1:16470624-16472787 FORWARDmoderately similar to ( 253)F16P2_SACHY gb|BJ265825;	0	0	0	-0.107165	-0.217135	0	0	0	-0.026005	-0.260615	0	0	-0.075595	-0.373085	-0.911415
2.1.2.1	major CHO metabolism.synthesis.starch.AGPase	ta.23665.1.s1_at	Transcript	moderately similar to ( 482)AT5G19220| Symbols: APL1, ADG2 | ADG2 (ADPG PYROPHOSPHORYLASE 2); glucose-1-phosphate adenylyltransferase | chr5:6463933-6466777 REVERSEhighly similar to ( 601)GLGL1_WHEAT gb|X14348.1;	0	0	-0.004675	-0.047555	-0.093085	0	0	-0.009545	-0.042545	-0.098405	0	-0.016695	-0.086995	-0.175555	-0.291985
2.1.2.1	major CHO metabolism.synthesis.starch.AGPase	ta.30535.2.s1_at	Transcript	highly similar to ( 555)AT1G74910| Symbols: | ADP-glucose pyrophosphorylase family protein | chr1:28139431-28142117 REVERSE gb|CA645648;	0	-0.062972	-0.118722	-0.129832	-0.087952	0	0	0	-0.056882	-0.136922	0	0	-0.103952	-0.203322	-0.292862
2.1.2.1	major CHO metabolism.synthesis.starch.AGPase	ta.242.1.s1_at	Transcript	highly similar to ( 570)AT5G48300| Symbols: APS1, ADG1 | ADG1 (ADP GLUCOSE PYROPHOSPHORYLASE SMALL SUBUNIT 1); glucose-1-phosphate adenylyltransferase | chr5:19587552-19589783 FORWARDhighly similar to ( 617)GLGS_WHEAT VAR1 COG5048 MopB_Res-Cmplx1_Nad11-M COG5099 COG4886 PRK08581 gb|AF244997.1;	0	-0.014628	-0.030778	-0.032938	-0.018778	0	0	0	0	-0.012448	0	0	-0.025808	-0.073788	-0.134388
2.1.2.2	major CHO metabolism.synthesis.starch.starch synthase	ta.2766.1.s1_at	Transcript	highly similar to ( 663)AT4G18240| Symbols: ATSS4, SSIV | ATSS4/SSIV (STARCH SYNTHASE 4); transferase, transferring glycosyl groups | chr4:10082232-10087055 FORWARDweakly similar to ( 199)SSY3_SOLTU gb|AY044844.1;	0	0	0	0	-0.045265	0	0	0	0	0	0	0	-0.005495	-0.083725	-0.182865
2.1.2.2	major CHO metabolism.synthesis.starch.starch synthase	ta.27116.1.s1_at	Transcript	weakly similar to ( 177)AT3G01180| Symbols: ATSS2 | ATSS2 (STARCH SYNTHASE 2); transferase, transferring glycosyl groups | chr3:62463-65685 REVERSEmoderately similar to ( 224)SSY21_ORYSA gb|BT009645.1;	0	0	0	0	0	0	0	0	0	-0.105363	0	0	-0.091353	-0.276553	-0.530783
2.1.2.2	major CHO metabolism.synthesis.starch.starch synthase	ta.1137.1.s1_at	Transcript	moderately similar to ( 439)AT5G24300| Symbols: SSI, ATSS1 | ATSS1/SSI (STARCH SYNTHASE I); transferase, transferring glycosyl groups | chr5:8266937-8270863 FORWARDhighly similar to ( 588)SSY1_ORYSAVAR1 COG5048 gb|AF091803.1;	0	0.059667	0.113067	0.127887	0.093287	0	0.032277	0.066277	0.082557	0.072347	0	0	0	0	0
2.1.2.2	major CHO metabolism.synthesis.starch.starch synthase	ta.238.1.s1_at	Transcript	highly similar to ( 687)AT1G32900| Symbols: | starch synthase, putative | chr1:11920562-11923486 REVERSEhighly similar to ( 974)SSG1B_HORVU gb|AF109395.1;	0	0	0	-0.116597	-0.283837	0	0	0	0	0	0	0	-0.017617	-0.179037	-0.414717
2.1.2.3	major CHO metabolism.synthesis.starch.starch branching	ta.39.3.s1_x_at	Transcript	moderately similar to ( 266)AT5G03650| Symbols: SBE2.2 | SBE2.2 (STARCH BRANCHING ENZYME 2.2); 1,4-alpha-glucan branching enzyme | chr5:931923-937469 FORWARDmoderately similar to ( 389)GLGB_ORYSAVAR1 COG5048 gb|BJ283967;	0	-0.041139	-0.241959	-0.372119	-0.382719	0	0	-0.001339	-0.113079	-0.272909	0	0	-0.120219	-0.323229	-0.642989
2.1.2.3	major CHO metabolism.synthesis.starch.starch branching	ta.39.3.s1_a_at	Transcript	moderately similar to ( 266)AT5G03650| Symbols: SBE2.2 | SBE2.2 (STARCH BRANCHING ENZYME 2.2); 1,4-alpha-glucan branching enzyme | chr5:931923-937469 FORWARDmoderately similar to ( 389)GLGB_ORYSAVAR1 COG5048 gb|BJ283967;	0	0	-0.182711	-0.298321	-0.296541	0	0	-0.004751	-0.117961	-0.272131	0	0	-0.088231	-0.289641	-0.610921
2.1.2.4	major CHO metabolism.synthesis.starch.debranching	ta.277.1.s1_at	Transcript	highly similar to ( 550)AT5G04360| Symbols: ATPU1, ATLDA | ATLDA/ATPU1 (PULLULANASE 1); alpha-amylase/ limit dextrinase | chr5:1221567-1228400 FORWARD gb|CD452551;	0	0.669369	1.03098	1.12366	0.883309	0	0	0	0.116329	0.201349	0	0.104809	0.403749	0.598889	0.443749
2.1.2.4	major CHO metabolism.synthesis.starch.debranching	ta.9650.1.a1_at	Transcript	weakly similar to ( 126)AT1G03310| Symbols: ATISA2, ISA2, DBE1, BE2 | ATISA2/BE2/DBE1/ISA2 (DEBRANCHING ENZYME 1); alpha-amylase/ isoamylase | chr1:813975-816623 FORWARD gb|CD900417;	0	0	0	0	0	0	0	0	0	0	0	0	-0.012331	-0.190041	-0.448701
2.1.2.4	major CHO metabolism.synthesis.starch.debranching	ta.19443.1.s1_at	Transcript	moderately similar to ( 269)AT4G09020| Symbols: ATISA3, ISA3 | ATISA3/ISA3 (ISOAMYLASE 3); alpha-amylase | chr4:5784096-5788836 FORWARD gb|CD454729;	0	0	-0.00667	-0.14012	-0.22971	0	0	0	0	-0.07414	0	0	-0.03986	-0.30709	-0.76067
2.1.2.5	major CHO metabolism.synthesis.starch.transporter	ta.1052.2.s1_x_at	Transcript	weakly similar to ( 130)AT3G08580| Symbols: AAC1 | AAC1 (ADP/ATP CARRIER 1); binding | chr3:2605712-2607036 REVERSEweakly similar to ( 127)ADT1_GOSHI gb|BJ229936;	0	-0.0136	-0.05238	-0.07615	-0.08019	0	0	-0.01666	-0.04505	-0.06691	0	0	0	0	0
2.2.1.1	major CHO metabolism.degradation.sucrose.fructokinase	ta.9577.1.s1_at	Transcript	moderately similar to ( 211)AT4G10260| Symbols: | pfkB-type carbohydrate kinase family protein | chr4:6371482-6372766 REVERSEmoderately similar to ( 264)SCRK2_ORYSAVAR1 COG5048 PRK08581 gb|BJ250553;	0	0	0	0	0	0	0	0	-0.011213	-0.077463	0	0	-0.084213	-0.201753	-0.363903
2.2.1.1	major CHO metabolism.degradation.sucrose.fructokinase	ta.10107.1.s1_at	Transcript	moderately similar to ( 463)AT2G31390| Symbols: | pfkB-type carbohydrate kinase family protein | chr2:13390712-13393193 REVERSEhighly similar to ( 560)SCRK1_ORYSA gb|BQ752620;	0	0.045047	0.119707	0.145127	0.111027	0	0	0	0.010107	0.047797	0	0.022327	0.090367	0.148937	0.190837
2.2.1.3.1	major CHO metabolism.degradation.sucrose.invertases.neutral	ta.5622.1.a1_at	Transcript	weakly similar to ( 174)AT5G22510| Symbols: | beta-fructofuranosidase, putative / invertase, putative / saccharase, putative / beta-fructosidase, putative | chr5:7474977-7477482 REVERSE gb|BJ286372;	0	0.055428	0.117168	0.129458	0.078928	0	0.013348	0.041518	0.059828	0.064308	0	0	0	0.029468	0.027278
2.2.1.3.1	major CHO metabolism.degradation.sucrose.invertases.neutral	ta.11824.1.a1_at	Transcript	weakly similar to ( 102)AT3G05820| Symbols: | beta-fructofuranosidase, putative / invertase, putative / saccharase, putative / beta-fructosidase, putative | chr3:1733125-1735608 REVERSE gb|BQ170874;	0	0	0.097894	0.158794	0.144174	0	0	0	0.011854	0.056564	0	0.076644	0.146184	0.212854	0.281584
2.2.1.3.2	major CHO metabolism.degradation.sucrose.invertases.cell wall	ta.26176.1.a1_at	Transcript	weakly similar to ( 140)AT3G13790| Symbols: ATCWINV1, ATBFRUCT1 | ATBFRUCT1/ATCWINV1 (ARABIDOPSIS THALIANA CELL WALL INVERTASE 1); beta-fructofuranosidase/ hydrolase, hydrolyzing O-glycosyl compounds | chr3:4533091-4535838 REVERSEmoderately similar to ( 271)INV4_ORYSA gb|CD452526;	0	0.001543	0.058913	0.084373	0.070743	0	0	0	0	0	0	0	0	0	-0.018993
2.2.1.3.2	major CHO metabolism.degradation.sucrose.invertases.cell wall	ta.199.1.s1_at	Transcript	highly similar to ( 555)AT3G13790| Symbols: ATCWINV1, ATBFRUCT1 | ATBFRUCT1/ATCWINV1 (ARABIDOPSIS THALIANA CELL WALL INVERTASE 1); beta-fructofuranosidase/ hydrolase, hydrolyzing O-glycosyl compounds | chr3:4533091-4535838 REVERSEhighly similar to ( 865)INV4_ORYSA VAR1 COG5048 COG4886 COG5099 PRK08581 MopB_Res-Cmplx1_Nad11-M gb|AJ508387.1;	0	0.096634	0.207134	0.239974	0.178594	0	0	0.013284	0.052334	0.081394	0	0.022454	0.151124	0.244124	0.197824
2.2.1.3.2	major CHO metabolism.degradation.sucrose.invertases.cell wall	ta.2789.1.s1_a_at	Transcript	highly similar to ( 560)AT1G62660| Symbols: | beta-fructosidase (BFRUCT3) / beta-fructofuranosidase / invertase, vacuolar | chr1:23203614-23207180 FORWARDhighly similar to ( 621)INV1_MAIZE VAR1 COG5048 COG4886 MopB_Res-Cmplx1_Nad11-M COG5099 Merozoite_SPAM gb|AB029887.1;	0	0	0	0	0	0	0	0	0	0	0	0	-0.072066	-0.233466	-0.442806
2.2.1.3.2	major CHO metabolism.degradation.sucrose.invertases.cell wall	ta.2788.1.a1_at	Transcript	moderately similar to ( 384)AT1G62660| Symbols: | beta-fructosidase (BFRUCT3) / beta-fructofuranosidase / invertase, vacuolar | chr1:23203614-23207180 FORWARDmoderately similar to ( 420)INVB_DAUCA VAR1 COG5048 COG4886 gb|CF133273;	0	0	0	0	0	0	0	0	0	-0.195531	0	0	-0.119031	-0.411921	-0.253851
2.2.1.3.2	major CHO metabolism.degradation.sucrose.invertases.cell wall	ta.7151.1.s1_at	Transcript	moderately similar to ( 473)AT1G55120| Symbols: ATCWINV3, ATFRUCT5 | ATFRUCT5 (BETA-FRUCTOFURANOSIDASE 5) | chr1:20570650-20572832 FORWARDhighly similar to ( 775)INV4_ORYSA gb|BJ321663;	0	0	-0.278206	-0.496649	-0.506114	0	0	0	0	-0.165296	0	-0.005136	-0.367996	-0.901656	-1.10178
2.2.1.3.2	major CHO metabolism.degradation.sucrose.invertases.cell wall	ta.9000.1.s1_at	Transcript	highly similar to ( 504)AT1G62660| Symbols: | beta-fructosidase (BFRUCT3) / beta-fructofuranosidase / invertase, vacuolar | chr1:23203614-23207180 FORWARDhighly similar to ( 589)INV1_MAIZE gb|CD453515;	0	0	0.038143	0.118633	0.169233	0	0.002263	0	0	0	0	0	0	0	-0.081143
2.2.1.3.2	major CHO metabolism.degradation.sucrose.invertases.cell wall	taaffx.16032.1.a1_at	Transcript	weakly similar to ( 180)AT3G52600| Symbols: ATCWINV2 | ATCWINV2 (ARABIDOPSIS THALIANA CELL WALL INVERTASE 2); hydrolase, hydrolyzing O-glycosyl compounds | chr3:19518058-19519811 REVERSEmoderately similar to ( 278)INVA_MAIZE gb|BQ800652;	0	0	0	0	0	0	0	0	0	0	0	0.03581	0.19748	0.3645	0.5371
2.2.1.3.2	major CHO metabolism.degradation.sucrose.invertases.cell wall	ta.2789.2.s1_x_at	Transcript	moderately similar to ( 382)AT1G62660| Symbols: | beta-fructosidase (BFRUCT3) / beta-fructofuranosidase / invertase, vacuolar | chr1:23203614-23207180 FORWARDmoderately similar to ( 417)INVA_PHAAU VAR1 COG5048 gb|CK170981;	0	-0.090701	-0.213441	-0.206851	-0.067151	0	0	0	-0.011721	-0.142641	0	0	-0.200501	-0.429261	-0.645541
2.2.1.3.2	major CHO metabolism.degradation.sucrose.invertases.cell wall	taaffx.111940.1.s1_s_at	Transcript	highly similar to ( 584)AT1G62660| Symbols: | beta-fructosidase (BFRUCT3) / beta-fructofuranosidase / invertase, vacuolar | chr1:23203614-23207180 FORWARDhighly similar to ( 663)INV1_MAIZEVAR1 gb|AY575717.1;	0	0	0.03109	0.05813	0.06476	0	0	0	0	0	0	0	0	0	0
2.2.1.3.3	major CHO metabolism.degradation.sucrose.invertases.vacuolar	ta.2789.1.s1_a_at	Transcript	highly similar to ( 560)AT1G62660| Symbols: | beta-fructosidase (BFRUCT3) / beta-fructofuranosidase / invertase, vacuolar | chr1:23203614-23207180 FORWARDhighly similar to ( 621)INV1_MAIZE VAR1 COG5048 COG4886 MopB_Res-Cmplx1_Nad11-M COG5099 Merozoite_SPAM gb|AB029887.1;	0	0	0	0	0	0	0	0	0	0	0	0	-0.072066	-0.233466	-0.442806
2.2.1.3.3	major CHO metabolism.degradation.sucrose.invertases.vacuolar	ta.2788.1.a1_at	Transcript	moderately similar to ( 384)AT1G62660| Symbols: | beta-fructosidase (BFRUCT3) / beta-fructofuranosidase / invertase, vacuolar | chr1:23203614-23207180 FORWARDmoderately similar to ( 420)INVB_DAUCA VAR1 COG5048 COG4886 gb|CF133273;	0	0	0	0	0	0	0	0	0	-0.195531	0	0	-0.119031	-0.411921	-0.253851
2.2.1.3.3	major CHO metabolism.degradation.sucrose.invertases.vacuolar	ta.9058.1.s1_at	Transcript	weakly similar to ( 132)AT1G12240| Symbols: ATBETAFRUCT4, VAC-INV | ATBETAFRUCT4/VAC-INV (VACUOLAR INVERTASE); beta-fructofuranosidase/ hydrolase, hydrolyzing O-glycosyl compounds | chr1:4153697-4157455 FORWARDweakly similar to ( 153)INV1_MAIZE gb|CA642666;	0	0.885011	1.41632	1.60542	1.48291	0	0.213341	0.297761	0.278111	0.133201	0	0	0.115311	0.278301	0.198081
2.2.1.3.3	major CHO metabolism.degradation.sucrose.invertases.vacuolar	ta.25274.1.a1_x_at	Transcript	weakly similar to ( 174)AT1G62660| Symbols: | beta-fructosidase (BFRUCT3) / beta-fructofuranosidase / invertase, vacuolar | chr1:23203614-23207180 FORWARDmoderately similar to ( 238)INV1_MAIZE gb|CD373433;	0	0.232995	0.682265	0.927855	1.01575	0.096575	0.482795	0.693615	0.759075	0.672975	0	0	0	0	0
2.2.1.3.3	major CHO metabolism.degradation.sucrose.invertases.vacuolar	ta.9000.1.s1_at	Transcript	highly similar to ( 504)AT1G62660| Symbols: | beta-fructosidase (BFRUCT3) / beta-fructofuranosidase / invertase, vacuolar | chr1:23203614-23207180 FORWARDhighly similar to ( 589)INV1_MAIZE gb|CD453515;	0	0	0.038143	0.118633	0.169233	0	0.002263	0	0	0	0	0	0	0	-0.081143
2.2.1.3.3	major CHO metabolism.degradation.sucrose.invertases.vacuolar	taaffx.111940.1.s1_s_at	Transcript	highly similar to ( 584)AT1G62660| Symbols: | beta-fructosidase (BFRUCT3) / beta-fructofuranosidase / invertase, vacuolar | chr1:23203614-23207180 FORWARDhighly similar to ( 663)INV1_MAIZEVAR1 gb|AY575717.1;	0	0	0.03109	0.05813	0.06476	0	0	0	0	0	0	0	0	0	0
2.2.1.4	major CHO metabolism.degradation.sucrose.hexokinase	ta.9331.1.s1_x_at	Transcript	moderately similar to ( 275)AT4G29130| Symbols: GIN2, HXK1, ATHXK1 | ATHXK1 (GLUCOSE INSENSITIVE 2); ATP binding / hexokinase | chr4:14352344-14354871 REVERSEmoderately similar to ( 380)HXK5_ORYSA gb|CA703213;	0	0	-0.010932	-0.061122	-0.078922	0	0	0	0	0	0	0	0	0	0.010772
2.2.1.4	major CHO metabolism.degradation.sucrose.hexokinase	taaffx.65416.1.s1_at	Transcript	moderately similar to ( 363)AT4G29130| Symbols: GIN2, HXK1, ATHXK1 | ATHXK1 (GLUCOSE INSENSITIVE 2); ATP binding / hexokinase | chr4:14352344-14354871 REVERSEmoderately similar to ( 482)HXK8_ORYSA gb|BJ247248;	0	0.105744	0.288354	0.306564	0.098354	0	0.130554	0.371654	0.515014	0.546304	0	0	0	0.032964	0.128464
2.2.1.4	major CHO metabolism.degradation.sucrose.hexokinase	ta.7246.1.s1_at	Transcript	highly similar to ( 610)AT4G29130| Symbols: GIN2, HXK1, ATHXK1 | ATHXK1 (GLUCOSE INSENSITIVE 2); ATP binding / hexokinase | chr4:14352344-14354871 REVERSEhighly similar to ( 737)HXK2_ORYSA gb|BJ215176;	0	0	-0.117845	-0.222275	-0.273755	0	0	0	-0.070095	-0.234265	0	0	-0.124295	-0.373365	-0.768925
2.2.1.4	major CHO metabolism.degradation.sucrose.hexokinase	ta.9331.1.s1_at	Transcript	moderately similar to ( 275)AT4G29130| Symbols: GIN2, HXK1, ATHXK1 | ATHXK1 (GLUCOSE INSENSITIVE 2); ATP binding / hexokinase | chr4:14352344-14354871 REVERSEmoderately similar to ( 380)HXK5_ORYSA gb|CA703213;	0	0	-0.023371	-0.064321	-0.078351	0	0	0	-0.003201	-0.000621	0	0	0	0	0.004411
2.2.1.4	major CHO metabolism.degradation.sucrose.hexokinase	ta.10443.1.s1_at	Transcript	weakly similar to ( 110)AT2G19860| Symbols: HXK2, ATHXK2 | ATHXK2 (HEXOKINASE 2) | chr2:8579031-8580844 FORWARDweakly similar to ( 178)HXK6_ORYSA gb|BJ265826;	0	0	0	0	0	0	0	0	0	0	0	0	-0.002424	-0.095334	-0.227044
2.2.1.4	major CHO metabolism.degradation.sucrose.hexokinase	ta.8871.1.a1_at	Transcript	weakly similar to ( 169)AT2G19860| Symbols: HXK2, ATHXK2 | ATHXK2 (HEXOKINASE 2) | chr2:8579031-8580844 FORWARDmoderately similar to ( 244)HXK7_ORYSA gb|BQ162543;	0	0	0	0	0	-0.032478	-0.068018	-0.048478	0	0	0	0	0	0	0
2.2.1.5	major CHO metabolism.degradation.sucrose.Susy	ta.93.1.s1_at	Transcript	highly similar to ( 545)AT3G43190| Symbols: SUS4 | SUS4; UDP-glycosyltransferase/ sucrose synthase/ transferase, transferring glycosyl groups | chr3:15190192-15193565 REVERSEhighly similar to ( 557)SUS1_ORYSA gb|M26672.1;	0	0	0	0	0	0	0	0	0	-0.015107	0	0	0	0	0
2.2.1.5	major CHO metabolism.degradation.sucrose.Susy	ta.25626.2.a1_at	Transcript	weakly similar to ( 188)AT1G73370| Symbols: SUS6 | SUS6; UDP-glycosyltransferase/ sucrose synthase | chr1:27588194-27591987 REVERSEweakly similar to ( 179)SUS2_PEA gb|CA602126;	0	0	0	0	0	0	0	0	0.180998	0.521188	0	0.067098	0.340458	0.648108	0.972528
2.2.1.5	major CHO metabolism.degradation.sucrose.Susy	taaffx.120680.1.s1_at	Transcript	moderately similar to ( 370)AT5G37180| Symbols: SUS5 | SUS5; UDP-glycosyltransferase/ sucrose synthase | chr5:14735468-14740143 FORWARDmoderately similar to ( 305)SUSY_BETVU gb|BJ281621;	0	0	0	0	0	0	0	0	0	0.112158	0	0	0	0.179308	0.392348
2.2.1.5	major CHO metabolism.degradation.sucrose.Susy	ta.25847.1.a1_at	Transcript	weakly similar to ( 139)AT5G37180| Symbols: SUS5 | SUS5; UDP-glycosyltransferase/ sucrose synthase | chr5:14735468-14740143 FORWARDweakly similar to ( 110)SUS2_PEA gb|CD453631;	0	0	0	0	0	0	0	0	0	0.215913	0	0	0.240613	0.556893	0.897543
2.2.1.99	major CHO metabolism.degradation.sucrose.misc	ta.5033.1.s1_x_at	Transcript	moderately similar to ( 204)AT4G26620| Symbols: | sucrase-related | chr4:13427605-13429883 REVERSEVAR1 COG5048 gb|CA501181;	0	0.090678	0.158328	0.180158	0.147718	0	0	0	0	0.020338	0	0.002048	0.036958	0.073518	0.114658
2.2.2	major CHO metabolism.degradation.starch	ta.13477.1.s1_at	Transcript	weakly similar to ( 191)AT3G10940| Symbols: | protein phosphatase-related | chr3:3422264-3423399 REVERSE gb|CK210466;	-0.024337	-0.157217	-0.209157	-0.200257	-0.140307	0	0	0	0	0	0	0	0	-0.088757	-0.369447
2.2.2	major CHO metabolism.degradation.starch	ta.4409.1.s1_at	Transcript	weakly similar to ( 200)AT3G52180| Symbols: ATPTPKIS1, DSP4, SEX4 | ATPTPKIS1/DSP4/SEX4 (STARCH-EXCESS 4); protein tyrosine/serine/threonine phosphatase | chr3:19361552-19364437 REVERSE gb|CD877050;	0	0	0	-0.106044	-0.285904	0	0	0	0	0	0	0	0	0	0
2.2.2.1	major CHO metabolism.degradation.starch.starch cleavage	ta.490.1.a1_at	Transcript	weakly similar to ( 157)AT1G76130| Symbols: ATAMY2, AMY2 | AMY2/ATAMY2 (ALPHA-AMYLASE-LIKE 2); alpha-amylase | chr1:28566541-28568808 FORWARDvery weakly similar to (95.1)AMY2_HORVU gb|CD871537;	0	0	0	0	0	0	0	0	0	0	0	0	0	-0.057211	-0.148391
2.2.2.1	major CHO metabolism.degradation.starch.starch cleavage	taaffx.42783.1.a1_s_at	Transcript	moderately similar to ( 227)AT4G00490| Symbols: BMY9, BAM2 | BAM2/BMY9 (BETA-AMYLASE 2); beta-amylase | chr4:222422-224862 FORWARDweakly similar to ( 133)AMYB_WHEAT gb|BQ169241;	0	0	0	-0.034528	-0.089158	0	0	-0.001068	-0.046958	-0.101948	0	0	-0.018138	-0.141348	-0.313828
2.2.2.1	major CHO metabolism.degradation.starch.starch cleavage	ta.4494.1.s1_x_at	Transcript	highly similar to ( 602)AT3G23920| Symbols: BMY7, TR-BAMY, BAM1 | BAM1/BMY7/TR-BAMY (BETA-AMYLASE 1); beta-amylase | chr3:8641729-8644206 FORWARDmoderately similar to ( 397)AMYB_SOYBN gb|BE516748;	0.001304	0.121704	0.187894	0.211834	0.193314	0.031394	0.083274	0.091484	0.065664	0.000984	0	0.004334	0	0	0
2.2.2.1	major CHO metabolism.degradation.starch.starch cleavage	taaffx.36687.1.s1_at	Transcript	weakly similar to ( 110)AT5G45300| Symbols: BMY2, BAM8 | BAM8/BMY2 (BETA-AMYLASE 8); beta-amylase | chr5:18370863-18373923 FORWARD gb|BJ319664;	0	0	-0.176952	-0.352712	-0.507942	0	0	0	0	0	0	0	0	0	-0.136822
2.2.2.1	major CHO metabolism.degradation.starch.starch cleavage	ta.137.1.s1_at	Transcript	highly similar to ( 657)AT4G15210| Symbols: BMY1, BAM5, AT-BETA-AMY, RAM1, ATBETA-AMY | ATBETA-AMY (BETA-AMYLASE); beta-amylase | chr4:8666852-8669357 REVERSEhighly similar to ( 700)AMYB_WHEAT gb|Y16242.1;	0	0	0	0	0	0	0	0	0	0	0	0	0	-4.39778	0
2.2.2.1	major CHO metabolism.degradation.starch.starch cleavage	ta.4494.1.s1_at	Transcript	highly similar to ( 602)AT3G23920| Symbols: BMY7, TR-BAMY, BAM1 | BAM1/BMY7/TR-BAMY (BETA-AMYLASE 1); beta-amylase | chr3:8641729-8644206 FORWARDmoderately similar to ( 397)AMYB_SOYBN gb|BE516748;	0	0.122966	0.189186	0.211506	0.191126	0.023776	0.073136	0.077376	0.048666	0	0	0	0	0	0

## Sheet: Bin 3  minor CHO
BinCode	BinName	id	type	description	Lahn_82:90	Lahn_74:90	Lahn_66:90	Lahn_58:90	Lahn_50:90	Cham1_82:90	Cham1_74:90	Cham1_66:90	Cham1_58:90	Cham1_50:90	RIL2219_82:90	RIL2219_74:90	RIL2219_66:90	RIL2219_58:90	RIL2219_50:90
3.1.1.1	minor CHO metabolism.raffinose family.galactinol synthases.known	taaffx.17365.2.a1_at	Transcript	very weakly similar to (84.0)AT1G60470| Symbols: ATGOLS4 | ATGOLS4 (ARABIDOPSIS THALIANA GALACTINOL SYNTHASE 4); transferase, transferring glycosyl groups / transferase, transferring hexosyl groups | chr1:22282846-22284119 REVERSE gb|BJ296973;	0	0.589611	1.06038	1.21283	1.03775	0	0.108411	0.212891	0.274851	0.305871	0.129871	0.585001	0.822121	0.922821	0.908601	45
3.1.1.2	minor CHO metabolism.raffinose family.galactinol synthases.putative	taaffx.17365.1.s1_at	Transcript	moderately similar to ( 382)AT1G56600| Symbols: ATGOLS2 | ATGOLS2 (ARABIDOPSIS THALIANA GALACTINOL SYNTHASE 2); transferase, transferring glycosyl groups / transferase, transferring hexosyl groups | chr1:21211285-21212956 FORWARD gb|CK206695;	0	0.059476	0.316006	0.449716	0.450946	0.018706	0.066916	0.075156	0.064646	0.038796	0	0.085976	0.189546	0.209056	0.133576
3.1.1.2	minor CHO metabolism.raffinose family.galactinol synthases.putative	taaffx.17365.2.a1_at	Transcript	very weakly similar to (84.0)AT1G60470| Symbols: ATGOLS4 | ATGOLS4 (ARABIDOPSIS THALIANA GALACTINOL SYNTHASE 4); transferase, transferring glycosyl groups / transferase, transferring hexosyl groups | chr1:22282846-22284119 REVERSE gb|BJ296973;	0	0.589611	1.06038	1.21283	1.03775	0	0.108411	0.212891	0.274851	0.305871	0.129871	0.585001	0.822121	0.922821	0.908601
3.2.2	minor CHO metabolism.trehalose.TPP	ta.10237.2.s1_at	Transcript	very weakly similar to (86.3)AT4G22590| Symbols: | trehalose-6-phosphate phosphatase, putative | chr4:11893718-11895382 REVERSE gb|BQ743743;	0	0.330144	0.825644	1.12234	1.25524	0	0.151729	0.219079	0.206169	0.107899	0.142159	0.740959	0.992969	1.04199	0.885849
3.2.2	minor CHO metabolism.trehalose.TPP	ta.10237.1.s1_at	Transcript	moderately similar to ( 320)AT4G12430| Symbols: | trehalose-6-phosphate phosphatase, putative | chr4:7365477-7367343 REVERSE gb|BJ283883;	0	0.195769	0.489669	0.638679	0.641199	0.138189	0.274239	0.316009	0.299869	0.225739	0.113309	0.333029	0.432409	0.450899	0.387679
3.2.3	minor CHO metabolism.trehalose.potential TPS/TPP	ta.30416.1.s1_at	Transcript	highly similar to ( 834)AT1G06410| Symbols: TPS7, ATTPSA, ATTPS7 | ATTPS7 (Arabidopsis thaliana trehalose-phosphatase/synthase 7); transferase, transferring glycosyl groups / trehalose-phosphatase | chr1:1955412-1958152 FORWARD gb|CK205280;	0	0	0	0	0	0	0	0	0	0	0	0	0	-0.01657	-0.05203
3.2.3	minor CHO metabolism.trehalose.potential TPS/TPP	ta.6470.1.s1_at	Transcript	highly similar to ( 670)AT1G68020| Symbols: TPS6, ATTPS6 | ATTPS6 (Arabidopsis thaliana trehalose phosphatase/synthase 6); trehalose-phosphatase | chr1:25501156-25503904 FORWARD gb|CA701103;	0	0	0	0	0.015045	0	0.021165	0.014555	0	0	0	0	0	-0.067075	-0.194045
3.2.3	minor CHO metabolism.trehalose.potential TPS/TPP	ta.6470.1.s1_x_at	Transcript	highly similar to ( 670)AT1G68020| Symbols: TPS6, ATTPS6 | ATTPS6 (Arabidopsis thaliana trehalose phosphatase/synthase 6); trehalose-phosphatase | chr1:25501156-25503904 FORWARD gb|CA701103;	0	0	0	0	0	0	0	0	0	0	0	0	0	-0.068585	-0.196655
3.3	minor CHO metabolism.sugar alcohols	ta.21428.1.s1_x_at	Transcript	moderately similar to ( 289)AT5G51970| Symbols: | sorbitol dehydrogenase, putative / L-iditol 2-dehydrogenase, putative | chr5:21129046-21130510 FORWARD gb|BJ225819;	0	0	0	0	0	0	0	0	0	-0.089287	0	0	-0.095317	-0.377377	-0.880717
3.3	minor CHO metabolism.sugar alcohols	ta.21428.1.s1_at	Transcript	moderately similar to ( 289)AT5G51970| Symbols: | sorbitol dehydrogenase, putative / L-iditol 2-dehydrogenase, putative | chr5:21129046-21130510 FORWARD gb|BJ225819;	0	0	0	0	0	0	0	0	0	-0.14942	0	0	-0.19394	-0.50061	-1.02438
3.4.2	minor CHO metabolism.myo-inositol.InsP-Kinases	taaffx.123037.2.s1_at	Transcript	moderately similar to ( 339)AT5G42810| Symbols: ATIPK1 | ATIPK1 (Inositol-pentakisphosphate 2-kinase 1); inositol pentakisphosphate 2-kinase/ inositol tetrakisphosphate 2-kinase | chr5:17184301-17186565 FORWARD gb|CA613702;	0	0	0	0	0	0	0	0	0	0	0	0	0	-0.105562	-0.279332
3.4.2	minor CHO metabolism.myo-inositol.InsP-Kinases	taaffx.123037.4.s1_s_at	Transcript	weakly similar to ( 119)AT1G22100| Symbols: | similar to unknown protein [Arabidopsis thaliana] (TAIR:AT1G58936.1); similar to unknown protein [Arabidopsis thaliana] (TAIR:AT1G58643.1); similar to unknown protein [Arabidopsis thaliana] (TAIR:AT1G59312.1); similar to unnamed protein product [Vitis vinifera] (GB:CAO61115.1); contains InterPro domain Protein of unknown function DUF941 (InterPro:IPR0…	0	0	0	0	0	0	0	0	0	-0.026861	0	0	0	-0.106401	-0.277971
3.4.4	minor CHO metabolism.myo-inositol.myo inositol oxygenases	ta.2631.1.s1_at	Transcript	moderately similar to ( 495)AT1G14520| Symbols: MIOX1 | MIOX1 (MYO-INISITOL OXYGENASE); oxidoreductase | chr1:4968371-4969949 REVERSEhighly similar to ( 575)MIOX_ORYSAVAR1 gb|CK203255;	0	0.126544	0.461424	0.709454	0.887534	0	0	0.027044	0.141834	0.287944	0	0	0.020364	0.219544	0.436364
3.5	minor CHO metabolism.others	ta.10680.1.s1_at	Transcript	moderately similar to ( 327)AT5G15140| Symbols: | aldose 1-epimerase family protein | chr5:4908689-4910673 FORWARD gb|BJ242691;	0	0.548013	1.08207	1.35041	1.41289	0	0	0	0	0.216574	0	0	0	0.08456	0.43117
3.5	minor CHO metabolism.others	ta.332.3.a1_a_at	Transcript	moderately similar to ( 253)AT2G37790| Symbols: | aldo/keto reductase family protein | chr2:15845916-15847830 FORWARDweakly similar to ( 149)NADO1_ORYSA gb|BJ230140;	0	0	0	0	0	0	-0.005405	-0.384366	-0.700507	-0.827654	0	0	0	0	0
3.5	minor CHO metabolism.others	ta.4815.1.s1_at	Transcript	moderately similar to ( 449)AT3G24090| Symbols: | transaminase | chr3:8697845-8700978 REVERSE gb|CA698713;	0	0	0	0	0	0	0	0	-0.017424	-0.003814	0	0	0	0	0
3.5	minor CHO metabolism.others	ta.10389.3.a1_at	Transcript	weakly similar to ( 194)AT2G37770| Symbols: | aldo/keto reductase family protein | chr2:15841966-15843737 FORWARDweakly similar to ( 111)ALDR_HORVU gb|CA741454;	0	0	0.012671	0.038281	0.032881	0.020341	0.040751	0.026391	0	0	0	0	0	0	0
3.5	minor CHO metabolism.others	ta.10389.2.s1_at	Transcript	moderately similar to ( 431)AT2G37790| Symbols: | aldo/keto reductase family protein | chr2:15845916-15847830 FORWARDmoderately similar to ( 232)ALDR_HORVU gb|CD920002;	0	0	0.06452	0.10128	0.08542	0	0.00499	0	0	0	0	0	0	0	0
3.5	minor CHO metabolism.others	ta.28418.1.a1_at	Transcript	weakly similar to ( 110)AT5G19150| Symbols: | carbohydrate kinase family | chr5:6426282-6428404 REVERSE gb|BJ260620;	0	0	0	0	0	0	0	0	0	0	0	0	0	-0.013311	-0.047831
3.5	minor CHO metabolism.others	ta.5335.1.a1_x_at	Transcript	weakly similar to ( 178)AT1G59950| Symbols: | aldo/keto reductase, putative | chr1:22071698-22074253 REVERSEmoderately similar to ( 219)NADO1_ORYSA gb|BJ282780;	0	0	0.017427	0.025047	0.007777	0	0	0	0	-0.012177	0	0	0	0	0
3.5	minor CHO metabolism.others	ta.7438.1.s1_at	Transcript	moderately similar to ( 328)AT4G28706| Symbols: | pfkB-type carbohydrate kinase family protein | chr4:14167811-14170625 FORWARD gb|BJ272340;	0	0	-0.028871	-0.106501	-0.177581	0	0	0	0	-0.052001	0	0	-0.047741	-0.174541	-0.361031
3.5	minor CHO metabolism.others	ta.12952.1.s1_at	Transcript	weakly similar to ( 138)AT4G28706| Symbols: | pfkB-type carbohydrate kinase family protein | chr4:14167811-14170625 FORWARD gb|CA631262;	0	-0.070124	-0.431844	-0.598084	-0.452674	0	0	0	-0.065674	-0.176714	0	0	-0.314974	-0.601384	-0.639894
3.5	minor CHO metabolism.others	ta.1397.1.a1_at	Transcript	very weakly similar to (92.8)AT1G04420| Symbols: | aldo/keto reductase family protein | chr1:1191633-1193698 FORWARD gb|BU099911;	0.015034	0.086094	0.123714	0.126224	0.086524	0	0.016534	0.029914	0.043724	0.061974	0	0	0.015164	0.054484	0.105074
3.5	minor CHO metabolism.others	ta.7005.3.s1_a_at	Transcript	weakly similar to ( 110)AT5G57330| Symbols: | aldose 1-epimerase family protein | chr5:23235618-23237890 FORWARD gb|BJ214147;	0	0	0.040206	0.098976	0.135486	0	0	0	0	0	0	0	0	0	0
3.5	minor CHO metabolism.others	ta.14582.1.s1_at	Transcript	highly similar to ( 656)AT5G53850| Symbols: | haloacid dehalogenase-like hydrolase family protein | chr5:21878843-21882043 REVERSEVAR1 COG5048 gb|CK209915;	0	0	0	0	-0.014745	0	0	0	0	-0.028885	0	0	-0.024475	-0.056595	-0.097595
3.5	minor CHO metabolism.others	ta.10389.1.s1_a_at	Transcript	moderately similar to ( 428)AT2G37770| Symbols: | aldo/keto reductase family protein | chr2:15841966-15843737 FORWARDmoderately similar to ( 234)ALDR_HORVU gb|CD373448;	0	0.038251	0.108281	0.152581	0.171381	0.006391	0.031551	0.028481	0.004771	0	0	0	0	0	0
3.5	minor CHO metabolism.others	ta.10901.1.s1_at	Transcript	weakly similar to ( 160)AT4G27600| Symbols: | pfkB-type carbohydrate kinase family protein | chr4:13782759-13785011 REVERSE gb|CK212048;	0.028952	0.123252	0.172982	0.174062	0.116072	0	0	0.014202	0.029512	0.026882	0	0	0	0	0
3.5	minor CHO metabolism.others	ta.13459.1.s1_s_at	Transcript	moderately similar to ( 241)AT5G19150| Symbols: | carbohydrate kinase family | chr5:6426282-6428404 REVERSE gb|CA641348;	0	0	0	0	0	0	0	0.021796	0.025226	0	0	0	0	-0.023306	-0.056466
3.5	minor CHO metabolism.others	ta.332.3.a1_at	Transcript	moderately similar to ( 253)AT2G37790| Symbols: | aldo/keto reductase family protein | chr2:15845916-15847830 FORWARDweakly similar to ( 149)NADO1_ORYSA gb|BJ230140;	0	0	0	0	0	0	-0.006645	-0.400295	-0.713615	-0.780745	0	0	-0.076505	-0.135115	-0.081995
3.5	minor CHO metabolism.others	ta.3355.1.s1_a_at	Transcript	moderately similar to ( 468)AT5G57330| Symbols: | aldose 1-epimerase family protein | chr5:23235618-23237890 FORWARD gb|BJ261713;	0	-0.015335	-0.094294	-0.142615	-0.151075	0	0	0	0	-0.013394	0	0	-0.026484	-0.071634	-0.118544
3.5	minor CHO metabolism.others	ta.810.2.s1_a_at	Transcript	very weakly similar to (99.0)AT5G15140| Symbols: | aldose 1-epimerase family protein | chr5:4908689-4910673 FORWARD gb|CA593899;	-0.128427	-0.470597	-0.704647	-0.776537	-0.638167	0	-0.058177	-0.200707	-0.310627	-0.379977	0	0	0	0	0
3.5.1	minor CHO metabolism.others.Xylose isomerase	ta.14437.1.s1_at	Transcript	highly similar to ( 687)AT5G57655| Symbols: | xylose isomerase family protein | chr5:23364256-23367031 FORWARDhighly similar to ( 816)XYLA_HORVUVAR1 COG5048 gb|BJ306848;	0	0.003447	0.031187	0.044297	0.040207	0	0	0.027707	0.043177	0.028897	0	0	0	0	0
3.6	minor CHO metabolism.callose	ta.26122.1.a1_at	Transcript	moderately similar to ( 204)AT1G06490| Symbols: GSL07, ATGSL7, ATGSL07 | ATGSL07 (GLUCAN SYNTHASE-LIKE 7); 1,3-beta-glucan synthase/ transferase, transferring glycosyl groups | chr1:1978761-1989045 FORWARD gb|CD452820;	0.014886	0.043416	0.039086	0.010676	0	0	0.009126	0.050906	0.074296	0.078956	0	0	0	0	0
3.6	minor CHO metabolism.callose	ta.6775.2.a1_a_at	Transcript	weakly similar to ( 138)AT4G04970| Symbols: ATGSL01, GSL01, ATGSL1 | ATGSL1 (GLUCAN SYNTHASE LIKE-1); 1,3-beta-glucan synthase/ transferase, transferring glycosyl groups | chr4:2537037-2542432 FORWARD gb|CK205653;	0	0	0	0	0	0	0	0	0	0	0	0.017606	0	0	0
3.6	minor CHO metabolism.callose	ta.26351.1.a1_at	Transcript	moderately similar to ( 214)AT5G13000| Symbols: GSL12, ATGSL12 | ATGSL12 (GLUCAN SYNTHASE-LIKE 12); 1,3-beta-glucan synthase/ transferase, transferring glycosyl groups | chr5:4110680-4121205 REVERSE gb|CD490798;	0	0	0	0	0	0	0	-0.0524	-0.20066	-0.28085	0	-0.15762	-0.29543	-0.27155	-0.24466
3.6	minor CHO metabolism.callose	ta.25520.1.s1_at	Transcript	weakly similar to ( 136)AT2G36850| Symbols: GSL08, ATGSL8, ATGSL08 | ATGSL08 (GLUCAN SYNTHASE-LIKE 8); 1,3-beta-glucan synthase/ transferase, transferring glycosyl groups | chr2:15462014-15476446 REVERSE gb|BE492039;	0	0	0	0.008079	0.028119	0	0	0	0	0	0	0.012939	0.048899	0.080999	0.112019
3.6	minor CHO metabolism.callose	taaffx.105533.1.s1_at	Transcript	very weakly similar to (80.5)AT3G07160| Symbols: GSL10, ATGSL10 | ATGSL10 (GLUCAN SYNTHASE-LIKE 10); 1,3-beta-glucan synthase | chr3:2265148-2279389 REVERSE gb|CA733049;	0	0	0	0	0	0.057827	0.025267	0	0	0	0	0	0	0	0
3.6	minor CHO metabolism.callose	taaffx.92872.1.s1_at	Transcript	moderately similar to ( 231)AT4G04970| Symbols: ATGSL01, GSL01, ATGSL1 | ATGSL1 (GLUCAN SYNTHASE LIKE-1); 1,3-beta-glucan synthase/ transferase, transferring glycosyl groups | chr4:2537037-2542432 FORWARD gb|BJ243965;	0	0.099051	0.193501	0.257061	0.293741	0	0.098981	0.285331	0.401861	0.437021	0	0	0	0	0
3.6	minor CHO metabolism.callose	taaffx.106123.1.s1_at	Transcript	weakly similar to ( 133)AT5G13000| Symbols: GSL12, ATGSL12 | ATGSL12 (GLUCAN SYNTHASE-LIKE 12); 1,3-beta-glucan synthase/ transferase, transferring glycosyl groups | chr5:4110680-4121205 REVERSE gb|CA724387;	0	0	0	0	0	0	0	0	0	0	0	0	0	0	0
3.7	minor CHO metabolism.sugar kinases	ta.21963.1.s1_at	Transcript	weakly similar to ( 174)AT5G49650| Symbols: | xylulose kinase, putative | chr5:20170124-20172800 FORWARD gb|CA712185;	0	0	0	0	0	0	0	0	0	0	0	0	0	-0.101989	-0.274059
3.7	minor CHO metabolism.sugar kinases	ta.21963.1.s1_x_at	Transcript	weakly similar to ( 174)AT5G49650| Symbols: | xylulose kinase, putative | chr5:20170124-20172800 FORWARD gb|CA712185;	0	0	0	0	0	0	0	0	0	0	0	0	0	-0.131039	-0.381209
3.8.1	minor CHO metabolism.galactose.galactokinases	ta.3455.1.s1_at	Transcript	highly similar to ( 662)AT4G16130| Symbols: ISA1, ATISA1, ARA1 | ARA1 (ARABINOSE KINASE); ATP binding / galactokinase | chr4:9120887-9127668 FORWARD gb|BQ802910;	0	0.051807	0.134797	0.175717	0.167437	0	0	0	0	0	0	0.004277	0.048577	0.073507	0.069987
3.8.2	minor CHO metabolism.galactose.alpha-galactosidases	ta.4179.2.s1_at	Transcript	highly similar to ( 545)AT3G26380| Symbols: | glycosyl hydrolase family protein 27 / alpha-galactosidase family protein / melibiase family protein | chr3:9661377-9664382 FORWARD gb|BJ260309;	0	0.004834	0.146644	0.239734	0.289474	0	0	0.104934	0.191304	0.153444	0	0	0	0	0
3.8.2	minor CHO metabolism.galactose.alpha-galactosidases	ta.1042.1.s1_x_at	Transcript	highly similar to ( 511)AT5G08370| Symbols: ATAGAL2 | ATAGAL2 (ARABIDOPSIS THALIANA ALPHA-GALACTOSIDASE 2); alpha-galactosidase | chr5:2691117-2693442 REVERSEhighly similar to ( 660)AGAL_ORYSA gb|CD891435;	0	0	0	0	0	0	0	0	0	-0.14079	0	-0.00709	-0.14037	-0.33677	-0.67573
3.8.2	minor CHO metabolism.galactose.alpha-galactosidases	ta.4179.3.a1_x_at	Transcript	weakly similar to ( 121)AT3G26380| Symbols: | glycosyl hydrolase family protein 27 / alpha-galactosidase family protein / melibiase family protein | chr3:9661377-9664382 FORWARD gb|BJ266005;	0	0.01491	0.03412	0.01403	0	0	0	0.06517	0.07999	0	0	0	0	-0.01382	-0.40099

## Sheet: Bin 4  glycolysis
BinCode	BinName	id	type	description	Lahn_82:90	Lahn_74:90	Lahn_66:90	Lahn_58:90	Lahn_50:90	Cham1_82:90	Cham1_74:90	Cham1_66:90	Cham1_58:90	Cham1_50:90	RIL2219_82:90	RIL2219_74:90	RIL2219_66:90	RIL2219_58:90	RIL2219_50:90
4.1	glycolysis.UGPase	ta.542.1.s1_at	Transcript	highly similar to ( 587)AT5G17310| Symbols: | UTP--glucose-1-phosphate uridylyltransferase, putative / UDP-glucose pyrophosphorylase, putative / UGPase, putative | chr5:5696957-5700847 REVERSEhighly similar to ( 671)UGPA_HORVUVAR1 COG5048 gb|BE398394;	0	0	-0.013946	-0.026806	-0.036756	0	0	0	0	-0.022756	0	0	-0.013066	-0.044876	-0.084746	40
4.2	glycolysis.PGM	ta.24137.1.a1_x_at	Transcript	weakly similar to ( 105)AT1G70820| Symbols: | phosphoglucomutase, putative / glucose phosphomutase, putative | chr1:26709256-26711696 FORWARD gb|BG905453;	0	0.170366	0.319746	0.407726	0.433546	0	0	0.045846	0.072496	0.075346	0	0	0.071346	0.134406	0.090046
4.2	glycolysis.PGM	ta.24519.1.s1_a_at	Transcript	moderately similar to ( 295)AT1G70730| Symbols: | phosphoglucomutase, cytoplasmic, putative / glucose phosphomutase, putative | chr1:26672682-26676388 REVERSEmoderately similar to ( 311)PGMC2_MAIZEVAR1 gb|CD454096;	0	0	0	0	-0.01471	0	0	0	0	0	0	0	-0.0206	-0.06545	-0.12249
4.3	glycolysis.G6PIsomerase	ta.894.1.s1_x_at	Transcript	highly similar to ( 806)AT5G42740| Symbols: | glucose-6-phosphate isomerase, cytosolic (PGIC) | chr5:17153308-17157850 FORWARDhighly similar to ( 944)G6PI_MAIZEVAR1 COG5048 MopB_Res-Cmplx1_Nad11-M COG5099 gb|BG908976;	0	0	0	0	0	0	-0.005543	-0.025363	-0.045503	-0.068313	0	0	-0.017683	-0.049313	-0.077833
4.3	glycolysis.G6PIsomerase	ta.894.1.s1_at	Transcript	highly similar to ( 806)AT5G42740| Symbols: | glucose-6-phosphate isomerase, cytosolic (PGIC) | chr5:17153308-17157850 FORWARDhighly similar to ( 944)G6PI_MAIZEVAR1 COG5048 MopB_Res-Cmplx1_Nad11-M COG5099 gb|BG908976;	0	0	0	0	0	0	-0.011427	-0.030337	-0.048527	-0.068067	0	-0.004887	-0.023457	-0.042377	-0.064757
4.4	glycolysis.PPFK	taaffx.8265.1.s1_at	Transcript	moderately similar to ( 300)AT5G47810| Symbols: | phosphofructokinase family protein | chr5:19373795-19375215 REVERSE gb|BJ296666;	0	0.392606	0.663186	0.781286	0.746126	0.074896	0.212936	0.283186	0.311406	0.300866	0	0.060766	0.261886	0.401866	0.440766
4.4	glycolysis.PPFK	ta.5521.1.a1_at	Transcript	moderately similar to ( 256)AT5G56630| Symbols: | phosphofructokinase family protein | chr5:22941537-22943954 FORWARD gb|CD933384;	0	0.27301	0.47621	0.56316	0.52497	0	0	0	0.02358	0.1407	0	0	0	0.13926	0.32283
4.5	glycolysis.pyrophosphate-fructose-6-P phosphotransferase	ta.993.3.s1_a_at	Transcript	moderately similar to ( 234)AT1G12000| Symbols: | pyrophosphate--fructose-6-phosphate 1-phosphotransferase beta subunit, putative / pyrophosphate-dependent 6-phosphofructose-1-kinase, putative | chr1:4050157-4053725 REVERSEmoderately similar to ( 232)PFPB_RICCO gb|CA602573;	0	0	-0.004615	0	0	0	0	0	-0.018765	-0.081655	0	-0.000215	-0.050535	-0.107415	-0.176165
4.5	glycolysis.pyrophosphate-fructose-6-P phosphotransferase	taaffx.83012.1.s1_s_at	Transcript	moderately similar to ( 243)AT4G04040| Symbols: MEE51 | MEE51 (maternal effect embryo arrest 51); diphosphate-fructose-6-phosphate 1-phosphotransferase | chr4:1939248-1942763 FORWARDmoderately similar to ( 239)PFPB_SOLTU gb|CA712204;	0	0	0	0	0	0	0	0	0	0	0	0	0	0	-0.058714
4.5	glycolysis.pyrophosphate-fructose-6-P phosphotransferase	ta.10354.1.s1_at	Transcript	moderately similar to ( 246)AT1G76550| Symbols: | pyrophosphate--fructose-6-phosphate 1-phosphotransferase alpha subunit, putative / pyrophosphate-dependent 6-phosphofructose-1-kinase, putative | chr1:28727794-28731823 REVERSEmoderately similar to ( 249)PFPA_RICCOVAR1 COG5048 gb|BJ244251;	0	-0.085219	-0.335979	-0.587899	-0.814689	0	-0.004089	-0.123439	-0.250189	-0.396199	0	-0.124529	-0.420109	-0.662049	-0.704299
4.5	glycolysis.pyrophosphate-fructose-6-P phosphotransferase	ta.993.2.s1_a_at	Transcript	moderately similar to ( 263)AT1G12000| Symbols: | pyrophosphate--fructose-6-phosphate 1-phosphotransferase beta subunit, putative / pyrophosphate-dependent 6-phosphofructose-1-kinase, putative | chr1:4050157-4053725 REVERSEmoderately similar to ( 258)PFPB_RICCO gb|CA604140;	-0.017956	-0.028456	0	0	0	0	0	0	0	0	0	0	0	-0.043226	-0.144016
4.5	glycolysis.pyrophosphate-fructose-6-P phosphotransferase	ta.10354.2.s1_x_at	Transcript	weakly similar to ( 109)AT1G76550| Symbols: | pyrophosphate--fructose-6-phosphate 1-phosphotransferase alpha subunit, putative / pyrophosphate-dependent 6-phosphofructose-1-kinase, putative | chr1:28727794-28731823 REVERSEweakly similar to ( 114)PFPA_RICCO gb|BJ262717;	0	-0.154244	-0.526394	-0.655334	-0.456804	0	0	0	-0.127824	-0.271854	0	-0.105994	-0.544684	-0.899424	-0.886914
4.6	glycolysis.Fruc2,6BisPase	ta.1158.3.s1_a_at	Transcript	moderately similar to ( 271)AT1G07110| Symbols: ATF2KP, FKFBP, F2KP | F2KP (FRUCTOSE-2,6-BISPHOSPHATASE); fructose-2,6-bisphosphate 2-phosphatase | chr1:2178362-2183979 REVERSE gb|BE418734;	0	0	-0.066476	-0.210506	-0.188466	0	0	0	-0.109296	-0.420836	0	0	-0.098196	-0.529516	-1.14094
4.6	glycolysis.Fruc2,6BisPase	ta.1158.1.s1_at	Transcript	moderately similar to ( 439)AT1G07110| Symbols: ATF2KP, FKFBP, F2KP | F2KP (FRUCTOSE-2,6-BISPHOSPHATASE); fructose-2,6-bisphosphate 2-phosphatase | chr1:2178362-2183979 REVERSE gb|CA671831;	0	0	-0.003439	-0.206139	-0.373299	0	0	0	-0.116339	-0.397129	0	0	-0.008109	-0.381899	-1.127
4.7	glycolysis.aldolase	ta.447.3.s1_x_at	Transcript	very weakly similar to ( 100)AT4G26530| Symbols: | fructose-bisphosphate aldolase, putative | chr4:13391573-13392944 FORWARDweakly similar to ( 103)ALF1_PEA gb|BE213575;	0	0	0	0	0	0	0	0	0	0	0	0	-0.009148	-0.202818	-0.495228
4.7	glycolysis.aldolase	ta.447.2.s1_a_at	Transcript	moderately similar to ( 267)AT4G26530| Symbols: | fructose-bisphosphate aldolase, putative | chr4:13391573-13392944 FORWARDmoderately similar to ( 275)ALF1_PEAVAR1 gb|CA620496;	0	0	0	0	0	0	0	0	0	-0.319063	0	0	0	-0.226143	-1.42287
4.7	glycolysis.aldolase	ta.304.1.s1_x_at	Transcript	moderately similar to ( 342)AT2G36460| Symbols: | fructose-bisphosphate aldolase, putative | chr2:15304008-15304811 REVERSEmoderately similar to ( 342)ALF_SPIOLVAR1 COG5048 gb|CK171609;	0	0	0	0	0	0.001662	0	0	0	0	0	0	0	0.007762	0
4.7	glycolysis.aldolase	ta.304.3.s1_x_at	Transcript	moderately similar to ( 356)AT2G36460| Symbols: | fructose-bisphosphate aldolase, putative | chr2:15304008-15304811 REVERSEmoderately similar to ( 383)ALF_ORYSAVAR1 gb|BJ306946;	0	0	0.023443	0.049833	0.077973	0	0	0	0	0	0	0	0.005333	0.034463	0.067003
4.7	glycolysis.aldolase	ta.304.2.s1_a_at	Transcript	moderately similar to ( 380)AT2G36460| Symbols: | fructose-bisphosphate aldolase, putative | chr2:15304008-15304811 REVERSEmoderately similar to ( 427)ALF_ORYSAVAR1 COG5048 gb|BJ282675;	0	0	0	0	0	0	0	0	0	0	0	0	0	0	0
4.7	glycolysis.aldolase	ta.304.4.s1_at	Transcript	highly similar to ( 590)AT2G36460| Symbols: | fructose-bisphosphate aldolase, putative | chr2:15304008-15304811 REVERSEhighly similar to ( 657)ALF_ORYSA VAR1 COG5048 gb|BJ294010;	0	0	0	0	0	0.005647	0	0	0	0	0	0	0	0.014107	0.056097
4.7	glycolysis.aldolase	ta.447.1.s1_x_at	Transcript	weakly similar to ( 147)AT4G26530| Symbols: | fructose-bisphosphate aldolase, putative | chr4:13391573-13392944 FORWARDweakly similar to ( 132)ALF1_PEA gb|CA656639;	0	0	0	-0.103979	-0.204259	0	0	0	-0.072189	-0.429859	0	0	0	-0.323839	-1.15978
4.7	glycolysis.aldolase	ta.304.2.s1_x_at	Transcript	moderately similar to ( 380)AT2G36460| Symbols: | fructose-bisphosphate aldolase, putative | chr2:15304008-15304811 REVERSEmoderately similar to ( 427)ALF_ORYSAVAR1 COG5048 gb|BJ282675;	0	0	0	0	0	0	0	0	0	0	0	0	0	0	0
4.7	glycolysis.aldolase	ta.304.3.s1_at	Transcript	moderately similar to ( 356)AT2G36460| Symbols: | fructose-bisphosphate aldolase, putative | chr2:15304008-15304811 REVERSEmoderately similar to ( 383)ALF_ORYSAVAR1 gb|BJ306946;	0	0	0.008569	0.040589	0.07606	0	0	0	0	0.00302	0	0	0	0.029059	0.084509
4.8	glycolysis.TPI	ta.13669.1.s1_at	Transcript	moderately similar to ( 409)AT3G55440| Symbols: TPI, ATCTIMC | ATCTIMC (CYTOSOLIC TRIOSE PHOSPHATE ISOMERASE); triose-phosphate isomerase | chr3:20564771-20567055 FORWARDmoderately similar to ( 416)TPIS_PETHY gb|CA639484;	0	0	0.184867	0.384247	0.590827	0	0	0	0.007437	0.355917	0	0	0.255887	0.575207	0.923627
4.9	glycolysis.glyceraldehyde 3-phosphate dehydrogenase	ta.20821.1.s1_at	Transcript	very weakly similar to (99.0)AT3G04120| Symbols: GAPC-1, GAPC | GAPC (GLYCERALDEHYDE-3-PHOSPHATE DEHYDROGENASE C SUBUNIT); glyceraldehyde-3-phosphate dehydrogenase | chr3:1081084-1083138 FORWARDweakly similar to ( 120)G3PC_MAIZE gb|CA619240;	0	0	0	0	0	0	0	0	0	0.044616	0	0	0.060886	0.133426	0.207506
4.9	glycolysis.glyceraldehyde 3-phosphate dehydrogenase	ta.30808.1.s1_s_at	Transcript	moderately similar to ( 489)AT1G12900| Symbols: GAPA-2 | GAPA-2 | chr1:4392632-4393848 REVERSEhighly similar to ( 501)G3PA_MAIZE gb|CK211832;	0	0	0	-0.095384	-0.225254	0	0	0	-0.111694	-0.453424	0	0	0	-0.379414	-1.2317
4.9	glycolysis.glyceraldehyde 3-phosphate dehydrogenase	ta.9557.2.s1_x_at	Transcript	very weakly similar to (86.3)AT1G79530| Symbols: GAPCP-1 | GAPCP-1; glyceraldehyde-3-phosphate dehydrogenase | chr1:29921125-29923981 REVERSE gb|CA644324;	0	-0.016498	0	0	0	0	0	0	0	0	0	0	0	0	0
4.9	glycolysis.glyceraldehyde 3-phosphate dehydrogenase	ta.9557.1.a1_at	Transcript	moderately similar to ( 228)AT1G79530| Symbols: GAPCP-1 | GAPCP-1; glyceraldehyde-3-phosphate dehydrogenase | chr1:29921125-29923981 REVERSEmoderately similar to ( 204)G3PC_GINBICOG5048 VAR1 gb|CK194856;	0	-0.014334	-0.079634	-0.126914	-0.148844	0	0	-0.000284	-0.035594	-0.079444	0	-0.011604	-0.054504	-0.080504	-0.048844
4.9	glycolysis.glyceraldehyde 3-phosphate dehydrogenase	ta.9557.2.s1_a_at	Transcript	very weakly similar to (86.3)AT1G79530| Symbols: GAPCP-1 | GAPCP-1; glyceraldehyde-3-phosphate dehydrogenase | chr1:29921125-29923981 REVERSE gb|CA644324;	-0.02615	-0.10434	-0.1081	-0.04947	0	0	0	0	0	0	0	0	0	0	0
4.11	glycolysis.phosphoglycerate mutase	ta.1432.1.a1_at	Transcript	moderately similar to ( 286)AT3G08590| Symbols: | 2,3-biphosphoglycerate-independent phosphoglycerate mutase, putative / phosphoglyceromutase, putative | chr3:2608689-2611243 REVERSEmoderately similar to ( 301)PMGI_RICCO gb|CD453482;	0	0	0	0	0	0	0	0	0.024407	0.106507	0	0	0.044157	0.115807	0.150947
4.12	glycolysis.enolase	ta.28742.2.s1_x_at	Transcript	moderately similar to ( 319)AT2G36530| Symbols: LOS2 | LOS2 (Low expression of osmotically responsive genes 1); phosphopyruvate hydratase | chr2:15328160-15330865 REVERSEmoderately similar to ( 363)ENO_ORYSACOG5048 VAR1 PRK08581 gb|BJ217937;	0	-0.071183	-0.125323	-0.147523	-0.128813	0	0	-0.006233	-0.035333	-0.069493	0	0	-0.012483	-0.043033	-0.075033
4.13	glycolysis.PK	ta.21113.2.s1_x_at	Transcript	highly similar to ( 516)AT5G08570| Symbols: | pyruvate kinase, putative | chr5:2778434-2780301 FORWARDhighly similar to ( 519)KPYC_SOYBNVAR1 gb|CK207050;	0	0	0	0	-0.000709	0	0	0	0	-0.025819	0	0	0	0	0
4.13	glycolysis.PK	ta.21113.3.a1_x_at	Transcript	moderately similar to ( 404)AT5G08570| Symbols: | pyruvate kinase, putative | chr5:2778434-2780301 FORWARDmoderately similar to ( 411)KPYC_SOLTU gb|BJ308308;	0.002225	0.027955	0.029885	0.012285	0	0	0	0	0	0	0	0	0	0	0
4.13	glycolysis.PK	ta.21113.1.s1_x_at	Transcript	weakly similar to ( 184)AT5G08570| Symbols: | pyruvate kinase, putative | chr5:2778434-2780301 FORWARDweakly similar to ( 192)KPYC_SOLTU gb|BJ252827;	0	0	0	0	0	0	0	0	0	-0.038456	0	0	0	0	0
4.14	glycolysis.PEPCase	taaffx.12662.1.s1_at	Transcript	moderately similar to ( 201)AT1G53310| Symbols: ATPPC1 | ATPPC1 (PHOSPHOENOLPYRUVATE CARBOXYLASE 1); phosphoenolpyruvate carboxylase | chr1:19887929-19891738 REVERSEmoderately similar to ( 201)CAPP_PICAB gb|BJ251737;	0	0	0	0	0	0	0	0	-0.031605	-0.114815	0	0	0	-0.052875	-0.133675
4.14	glycolysis.PEPCase	ta.9096.1.a1_at	Transcript	weakly similar to ( 198)AT1G53310| Symbols: ATPPC1 | ATPPC1 (PHOSPHOENOLPYRUVATE CARBOXYLASE 1); phosphoenolpyruvate carboxylase | chr1:19887929-19891738 REVERSEmoderately similar to ( 221)CAPP1_SORBI gb|BG906899;	0	0	0	-0.051774	-0.104924	0	0	-0.022224	-0.114124	-0.261424	0	-0.009024	-0.153474	-0.339244	-0.599854
4.14	glycolysis.PEPCase	ta.20784.1.s1_at	Transcript	gb|CA617300;	0	0	-0.120049	-0.201859	-0.082549	0	0	0	0	0	0	0	0	0	0
4.14	glycolysis.PEPCase	ta.9607.1.a1_a_at	Transcript	weakly similar to ( 113)AT1G53310| Symbols: ATPPC1 | ATPPC1 (PHOSPHOENOLPYRUVATE CARBOXYLASE 1); phosphoenolpyruvate carboxylase | chr1:19887929-19891738 REVERSEweakly similar to ( 135)CAPP1_SORBI gb|CA708572;	0	0.03126	0.08769	0.10136	0.05899	0	0	0	0	0	0	0.01633	0.05901	0.08805	0.0968
4.14	glycolysis.PEPCase	ta.16104.1.a1_s_at	Transcript	weakly similar to ( 175)AT1G53310| Symbols: ATPPC1 | ATPPC1 (PHOSPHOENOLPYRUVATE CARBOXYLASE 1); phosphoenolpyruvate carboxylase | chr1:19887929-19891738 REVERSEweakly similar to ( 182)CAPP1_SORBI gb|CA599016;	0	0	0	0	0	0	0	0	0	-0.042288	0	0	-0.040238	-0.162918	-0.332048
4.14	glycolysis.PEPCase	ta.20784.1.s1_x_at	Transcript	gb|CA617300;	0	0	-0.016186	-0.043576	-0.005176	0	0	0	0	0	0	0	0	0	-0.247286

## Sheet: Bin 5  fermentation
BinCode	BinName	id	type	description	Lahn_82:90	Lahn_74:90	Lahn_66:90	Lahn_58:90	Lahn_50:90	Cham1_82:90	Cham1_74:90	Cham1_66:90	Cham1_58:90	Cham1_50:90	RIL2219_82:90	RIL2219_74:90	RIL2219_66:90	RIL2219_58:90	RIL2219_50:90
5.1	fermentation.LDH	ta.2107.1.s1_s_at	Transcript	moderately similar to ( 323)AT1G54100| Symbols: ALDH7B4 | ALDH7B4 (ALDEHYDE DEHYDROGENASE 7B4); 3-chloroallyl aldehyde dehydrogenase | chr1:20199103-20202521 REVERSEmoderately similar to ( 280)AL7A1_MALDOVAR1 gb|CK192917;	0	0.423442	0.665542	0.729982	0.593382	0	0.113072	0.230242	0.317422	0.383832	0	0.323902	0.719242	1.00285	0.905422	11
5.1	fermentation.LDH	taaffx.734.1.s1_at	Transcript	weakly similar to ( 128)AT1G54100| Symbols: ALDH7B4 | ALDH7B4 (ALDEHYDE DEHYDROGENASE 7B4); 3-chloroallyl aldehyde dehydrogenase | chr1:20199103-20202521 REVERSEweakly similar to ( 133)AL7A1_MALDO gb|BF199681;	0	0.450277	0.784747	0.893707	0.758077	0	0	0.121297	0.257927	0.398077	0	0.087237	0.359337	0.535987	0.610457
5.3	fermentation.ADH	ta.28355.2.s1_a_at	Transcript	highly similar to ( 650)AT5G43940| Symbols: ADH2 | ADH2 (ALCOHOL DEHYDROGENASE 2); formaldehyde dehydrogenase (glutathione) | chr5:17701492-17703606 FORWARDhighly similar to ( 686)ADHX_ORYSAVAR1 COG5048 gb|CA498269;	0	0	-0.114262	-0.279442	-0.323802	0	0	0	-0.057872	-0.262372	0	0	0	-0.336412	-1.0036
5.3	fermentation.ADH	ta.28355.1.s1_x_at	Transcript	weakly similar to ( 152)AT5G43940| Symbols: ADH2 | ADH2 (ALCOHOL DEHYDROGENASE 2); formaldehyde dehydrogenase (glutathione) | chr5:17701492-17703606 FORWARDweakly similar to ( 162)ADHX_ORYSA gb|CA722170;	0	0	-0.217863	-0.440733	-0.522283	0	0	0	-0.075783	-0.323623	0	0	-0.074963	-0.389163	-0.947543
5.3	fermentation.ADH	ta.28355.3.s1_x_at	Transcript	moderately similar to ( 248)AT5G43940| Symbols: ADH2 | ADH2 (ALCOHOL DEHYDROGENASE 2); formaldehyde dehydrogenase (glutathione) | chr5:17701492-17703606 FORWARDmoderately similar to ( 267)ADHX_ORYSA gb|BJ242210;	0	0	-0.235956	-0.394386	-0.389106	0	0	0	-0.034496	-0.223756	0	0	-0.003996	-0.318426	-0.899826
5.3	fermentation.ADH	ta.28355.1.s1_a_at	Transcript	weakly similar to ( 152)AT5G43940| Symbols: ADH2 | ADH2 (ALCOHOL DEHYDROGENASE 2); formaldehyde dehydrogenase (glutathione) | chr5:17701492-17703606 FORWARDweakly similar to ( 162)ADHX_ORYSA gb|CA722170;	0	-0.104871	-0.575311	-0.647331	-0.285451	0	0	0	0	-0.179831	0	0	0	-0.165211	-0.602881
5.1	fermentation.aldehyde dehydrogenase	ta.25596.2.s1_at	Transcript	moderately similar to ( 391)AT3G24503| Symbols: ALDH1A, REF1, ALDH2C4 | ALDH2C4 (REDUCED EPIDERMAL FLUORESCENCE1); 3-chloroallyl aldehyde dehydrogenase/ aldehyde dehydrogenase (NAD) | chr3:8919739-8923036 REVERSEweakly similar to ( 189)BADH_SPIOL gb|BQ788785;	0	0.000709	0.128979	0.209009	0.239339	0	0	0	0	0.000959	0	0.046549	0.115119	0.185599	0.102729
5.1	fermentation.aldehyde dehydrogenase	ta.662.1.s1_x_at	Transcript	highly similar to ( 741)AT1G23800| Symbols: ALDH2B, ALDH2B7 | ALDH2B7 (Aldehyde dehydrogenase 2B7); 3-chloroallyl aldehyde dehydrogenase/ aldehyde dehydrogenase (NAD) | chr1:8412227-8414793 REVERSEmoderately similar to ( 322)BADH_SPIOL VAR1 COG5048 COG4886 COG5099 PRK08581 gb|CK162267;	0	0.004704	0.026204	0.036334	0.031804	0	0	0	0	0	0	0	0	0	0
5.1	fermentation.aldehyde dehydrogenase	ta.5805.2.s1_at	Transcript	moderately similar to ( 286)AT3G24503| Symbols: ALDH1A, REF1, ALDH2C4 | ALDH2C4 (REDUCED EPIDERMAL FLUORESCENCE1); 3-chloroallyl aldehyde dehydrogenase/ aldehyde dehydrogenase (NAD) | chr3:8919739-8923036 REVERSEweakly similar to ( 109)BADH_SPIOL gb|CA597583;	0	0	0	0	0	0	0	0	0	0	0	0	0	0	0.147427
5.1	fermentation.aldehyde dehydrogenase	ta.9925.1.a1_a_at	Transcript	very weakly similar to (95.9)AT4G36250| Symbols: ALDH3F1 | ALDH3F1 (ALDEHYDE DEHYDROGENASE 3F1); 3-chloroallyl aldehyde dehydrogenase/ aldehyde dehydrogenase (NAD) | chr4:17151032-17153384 FORWARD gb|BE516413;	0	0.656043	1.16486	1.27783	0.932633	0	0	0	0	0	0	0	0	0.068533	0.163513
5.1	fermentation.aldehyde dehydrogenase	ta.5805.3.s1_x_at	Transcript	very weakly similar to (89.0)AT3G24503| Symbols: ALDH1A, REF1, ALDH2C4 | ALDH2C4 (REDUCED EPIDERMAL FLUORESCENCE1); 3-chloroallyl aldehyde dehydrogenase/ aldehyde dehydrogenase (NAD) | chr3:8919739-8923036 REVERSE gb|CD871842;	0	0	0	0	0	0	0	0	0	0	0	0	0	0	0.056752

## Sheet: Bin6  gluconeogenesis
BinCode	BinName	id	type	description	Lahn_82:90	Lahn_74:90	Lahn_66:90	Lahn_58:90	Lahn_50:90	Cham1_82:90	Cham1_74:90	Cham1_66:90	Cham1_58:90	Cham1_50:90	RIL2219_82:90	RIL2219_74:90	RIL2219_66:90	RIL2219_58:90	RIL2219_50:90
6.1	gluconeogenese/ glyoxylate cycle.citrate synthase	ta.970.2.s1_a_at	Transcript	moderately similar to ( 304)AT2G42790| Symbols: CSY3 | CSY3 (CITRATE SYNTHASE 3); citrate (SI)-synthase | chr2:17810209-17813068 REVERSEmoderately similar to ( 293)CYSZ_CUCMA gb|CA667473;	0	0.161828	0.333008	0.385328	0.293468	0	0	0.012488	0.073918	0.137948	0	0.035898	0.179308	0.273388	0.286588	9
6.2	gluconeogenese/ glyoxylate cycle.malate synthase	ta.22082.1.s1_at	Transcript	weakly similar to ( 142)AT5G03860| Symbols: MLS | MLS (MALATE SYNTHASE); malate synthase | chr5:1032275-1034526 REVERSEweakly similar to ( 172)MASY_MAIZE gb|CA701343;	0	0.98333	1.63023	1.84203	1.68023	0	0	0	0.0667	0.49229	0	0.482692	1.31251	1.61086	1.50259
6.2	gluconeogenese/ glyoxylate cycle.malate synthase	taaffx.107330.1.s1_at	Transcript	weakly similar to ( 194)AT5G03860| Symbols: MLS | MLS (MALATE SYNTHASE); malate synthase | chr5:1032275-1034526 REVERSEmoderately similar to ( 221)MASY_MAIZE gb|CA701781;	0	0.681889	1.26157	1.46222	1.3226	0	0	0	0	0	0	0.325784	1.00375	1.22326	1.00704
6.3	gluconeogenesis.Malate DH	ta.1048.1.s1_at	Transcript	moderately similar to ( 305)AT1G53240| Symbols: | malate dehydrogenase (NAD), mitochondrial | chr1:19858634-19860470 REVERSEmoderately similar to ( 291)MDHM_FRAAN gb|CK164502;	0	0	-0.008922	-0.087802	-0.144662	0	0	0	-0.061352	-0.149902	0	0	-0.063232	-0.252422	-0.557982
6.3	gluconeogenesis.Malate DH	ta.1039.1.s1_at	Transcript	weakly similar to ( 199)AT1G53240| Symbols: | malate dehydrogenase (NAD), mitochondrial | chr1:19858634-19860470 REVERSEweakly similar to ( 195)MDHM_FRAANVAR1 gb|BJ323055;	0	-0.005935	-0.047055	-0.080235	-0.103005	0	0	-0.022665	-0.087785	-0.171075	0	-0.012025	-0.076885	-0.152545	-0.244515
6.4	gluconeogenese/ glyoxylate cycle.PEPCK	ta.13280.1.s1_a_at	Transcript	highly similar to ( 834)AT4G37870| Symbols: PCK1, PEPCK | PCK1/PEPCK (PHOSPHOENOLPYRUVATE CARBOXYKINASE 1); ATP binding / phosphoenolpyruvate carboxykinase (ATP) | chr4:17802968-17806326 REVERSEhighly similar to ( 842)PEPCK_MAIZE VAR1 COG5048 gb|BG907348;	0	0	0	0	0	0	0	-0.085189	-0.113449	-0.041999	0	0	0	0	0
6.9	gluconeogenese/ glyoxylate cycle.isocitrate lyase	ta.23989.1.a1_at	Transcript	gb|CA722298;	0	0.841725	1.4327	1.61322	1.39521	0	0	0	0.274885	0.718395	0	0.401705	1.13094	1.46155	1.49578
6.9	gluconeogenese/ glyoxylate cycle.isocitrate lyase	taaffx.99992.1.s1_at	Transcript	weakly similar to ( 164)AT3G21720| Symbols: | isocitrate lyase, putative | chr3:7652796-7655880 REVERSEweakly similar to ( 159)ACEA_CUCSA gb|CA593620;	0	0.943596	1.60292	1.86235	1.81041	0	0	0.028982	0.530082	1.06385	0	0.306588	1.00499	1.41943	1.62676
6.9	gluconeogenese/ glyoxylate cycle.isocitrate lyase	taaffx.79218.1.s1_at	Transcript	weakly similar to ( 116)AT3G21720| Symbols: | isocitrate lyase, putative | chr3:7652796-7655880 REVERSEweakly similar to ( 132)ACEA_RICCO gb|CA719564;	0	0.980411	1.648	1.89269	1.79365	0	0	0.030971	0.528471	1.05657	0	0.369077	1.12161	1.52482	1.68855

## Sheet: Bin7  OPP
BinCode	BinName	id	type	description	Lahn_82:90	Lahn_74:90	Lahn_66:90	Lahn_58:90	Lahn_50:90	Cham1_82:90	Cham1_74:90	Cham1_66:90	Cham1_58:90	Cham1_50:90	RIL2219_82:90	RIL2219_74:90	RIL2219_66:90	RIL2219_58:90	RIL2219_50:90
7.1.1	OPP.oxidative PP.G6PD	ta.5177.3.s1_a_at	Transcript	highly similar to ( 771)AT5G13110| Symbols: G6PD2 | G6PD2 (GLUCOSE-6-PHOSPHATE DEHYDROGENASE 2); glucose-6-phosphate dehydrogenase | chr5:4158955-4161643 FORWARDhighly similar to ( 758)G6PDC_TOBAC VAR1 gb|CK208859;	0	-0.151279	-0.341079	-0.371339	-0.189309	0	0	0	-0.004209	-0.054999	0	0	0	-0.052339	-0.176609	14
7.1.1	OPP.oxidative PP.G6PD	taaffx.104898.1.s1_at	Transcript	moderately similar to ( 301)AT5G35790| Symbols: G6PD1 | G6PD1 (GLUCOSE-6-PHOSPHATE DEHYDROGENASE 1); glucose-6-phosphate dehydrogenase | chr5:13974109-13976916 REVERSEmoderately similar to ( 299)G6PDC_SPIOL gb|CA743294;	0	-0.025431	-0.189991	-0.335301	-0.453441	0	0	0	0	-0.056751	0	-0.003011	-0.177751	-0.385011	-0.656671
7.1.1	OPP.oxidative PP.G6PD	taaffx.97229.1.s1_at	Transcript	weakly similar to ( 155)AT5G40760| Symbols: G6PD6 | G6PD6 (GLUCOSE-6-PHOSPHATE DEHYDROGENASE 6); glucose-6-phosphate dehydrogenase | chr5:16328512-16331784 FORWARDweakly similar to ( 158)G6PD_SOLTU gb|AJ613263;	0	-0.026843	-0.140183	-0.226033	-0.266823	0	0	0	-0.012813	-0.107543	0	0	-0.016343	-0.142723	-0.347073
7.1.2	OPP.oxidative PP.6-phosphogluconolactonase	ta.21559.3.s1_a_at	Transcript	weakly similar to ( 152)AT5G24400| Symbols: EMB2024 | EMB2024 (EMBRYO DEFECTIVE 2024); catalytic | chr5:8330535-8331787 REVERSE gb|CA604257;	0	0	0.008596	0.032836	0.050946	0	0	0	0	0	0	0	0.069846	0.096216	0.021946
7.1.2	OPP.oxidative PP.6-phosphogluconolactonase	ta.21559.2.s1_at	Transcript	gb|BJ264159;	0	0	0.017583	0.050713	0.082093	0	0	0	0	0.074433	0	0.033253	0.113453	0.183003	0.235613
7.1.2	OPP.oxidative PP.6-phosphogluconolactonase	ta.21559.3.s1_x_at	Transcript	weakly similar to ( 152)AT5G24400| Symbols: EMB2024 | EMB2024 (EMBRYO DEFECTIVE 2024); catalytic | chr5:8330535-8331787 REVERSE gb|CA604257;	0	0	0	0.005921	0.038771	0	0	0	0	0.003391	0	0.004931	0.058061	0.099341	0.020181
7.1.2	OPP.oxidative PP.6-phosphogluconolactonase	ta.4071.1.s1_a_at	Transcript	moderately similar to ( 297)AT1G13700| Symbols: | glucosamine/galactosamine-6-phosphate isomerase family protein | chr1:4694472-4695597 REVERSE gb|BJ228879;	0	0	0	0	0	0	0.035751	0.143321	0.196631	0.183421	0	0	0	0	0
7.1.2	OPP.oxidative PP.6-phosphogluconolactonase	ta.4071.1.s1_x_at	Transcript	moderately similar to ( 297)AT1G13700| Symbols: | glucosamine/galactosamine-6-phosphate isomerase family protein | chr1:4694472-4695597 REVERSE gb|BJ228879;	0	0	0	0	0	0	0	0.015973	0.045113	0.023173	0	0	0	0	-0.012203
7.1.3	OPP.oxidative PP.6-phosphogluconate dehydrogenase	ta.22902.1.s1_x_at	Transcript	weakly similar to ( 164)AT4G29120| Symbols: | 6-phosphogluconate dehydrogenase NAD-binding domain-containing protein | chr4:14350867-14351871 FORWARD gb|CK209016;	0	0	-0.055126	-0.122986	-0.171736	0	0	0	0	-0.037496	0	-0.019026	-0.096846	-0.187736	-0.302116
7.1.3	OPP.oxidative PP.6-phosphogluconate dehydrogenase	ta.30797.1.s1_at	Transcript	moderately similar to ( 459)AT3G25530| Symbols: GHBDH, ATGHBDH | ATGHBDH/GHBDH; phosphogluconate dehydrogenase (decarboxylating) | chr3:9273186-9274751 REVERSE gb|BJ265713;	0	0	0	0	-0.019739	0	0	0	0	-0.002539	0	0	-0.029469	-0.097269	-0.151899
7.1.3	OPP.oxidative PP.6-phosphogluconate dehydrogenase	ta.22902.1.s1_at	Transcript	weakly similar to ( 164)AT4G29120| Symbols: | 6-phosphogluconate dehydrogenase NAD-binding domain-containing protein | chr4:14350867-14351871 FORWARD gb|CK209016;	0	0	-0.074627	-0.141897	-0.194217	0	0	0	0	-0.001247	0	-0.029827	-0.106917	-0.181897	-0.252667
7.1.3	OPP.oxidative PP.6-phosphogluconate dehydrogenase	ta.1780.1.s1_at	Transcript	moderately similar to ( 387)AT1G64190| Symbols: | 6-phosphogluconate dehydrogenase family protein | chr1:23829212-23830675 REVERSE gb|BE417210;	0	0	0	0	0	0	0	0	-0.001488	0	0	0	0	0	0
7.2.4	OPP.non-reductive PP.ribose 5-phosphate isomerase	ta.5393.1.s1_at	Transcript	gb|CD939412;	0	-0.037576	-0.167966	-0.267086	-0.319096	0	0	0	-0.004636	0	0	0	0	0	0
7.3	OPP.electron transfer	ta.14365.3.s1_a_at	Transcript	weakly similar to ( 169)AT1G30510| Symbols: ATRFNR2 | ATRFNR2 (ROOT FNR 2); oxidoreductase | chr1:10807132-10808966 REVERSEweakly similar to ( 176)FENR3_ORYSA gb|CA604379;	0	0	0	0	0.06768	0	0	0	0	0	0	0	0	0	0

## Sheet: Bin 8  TCA
BinCode	BinName	id	type	description	Lahn_82:90	Lahn_74:90	Lahn_66:90	Lahn_58:90	Lahn_50:90	Cham1_82:90	Cham1_74:90	Cham1_66:90	Cham1_58:90	Cham1_50:90	RIL2219_82:90	RIL2219_74:90	RIL2219_66:90	RIL2219_58:90	RIL2219_50:90
8.1.1.1	TCA / org. transformation.TCA.pyruvate DH.E1	ta.29951.1.s1_at	Transcript	highly similar to ( 540)AT1G24180| Symbols: IAR4 | IAR4 (IAA-conjugate-resistant 4); pyruvate dehydrogenase (acetyl-transferring) | chr1:8560766-8563371 REVERSEhighly similar to ( 541)ODPA_PEA gb|CD903633;	0.109507	0.522457	0.732557	0.782577	0.649067	0.077777	0.219877	0.303007	0.352957	0.376837	0.049717	0.254317	0.483167	0.591667	0.531057	34
8.1.1.1	TCA / org. transformation.TCA.pyruvate DH.E1	ta.14420.1.s1_at	Transcript	moderately similar to ( 338)AT1G59900| Symbols: AT-E1 ALPHA | AT-E1 ALPHA (pyruvate dehydrogenase complex E1 alpha subunit); pyruvate dehydrogenase (acetyl-transferring) | chr1:22055033-22057325 FORWARDmoderately similar to ( 332)ODPA_SOLTUVAR1 gb|BT008951.1;	0	0	0	0	0	0	0	0	0.012065	0.033565	0	0	0	0.007155	0.044195
8.1.1.2	TCA / org. transformation.TCA.pyruvate DH.E2	ta.29714.1.s1_at	Transcript	weakly similar to ( 124)AT3G52200| Symbols: LTA3 | LTA3 (Dihydrolipoamide S-acetyltransferase 3); dihydrolipoyllysine-residue acetyltransferase | chr3:19371295-19377069 FORWARD gb|CA596217;	0	0.022331	0.068841	0.081671	0.051601	0	0	0	0	0	0	0	0.007211	0.053571	0.109641
8.1.1.2	TCA / org. transformation.TCA.pyruvate DH.E2	ta.29714.2.s1_a_at	Transcript	weakly similar to ( 196)AT3G52200| Symbols: LTA3 | LTA3 (Dihydrolipoamide S-acetyltransferase 3); dihydrolipoyllysine-residue acetyltransferase | chr3:19371295-19377069 FORWARD gb|CA608421;	0	0.005442	0.063432	0.095732	0.099542	0	0	0	0	0	0	0	0	0.057492	0.146662
8.1.1.2	TCA / org. transformation.TCA.pyruvate DH.E2	ta.4782.3.s1_x_at	Transcript	weakly similar to ( 114)AT1G54220| Symbols: | dihydrolipoamide S-acetyltransferase, putative | chr1:20250127-20253875 REVERSE gb|BQ162075;	0	0	0.000768	0.016198	0.019988	0	0	0	0	0	0	0	0	0.032058	0.113828
8.1.1.2	TCA / org. transformation.TCA.pyruvate DH.E2	ta.1277.1.a1_at	Transcript	moderately similar to ( 270)AT1G34430| Symbols: EMB3003 | EMB3003 (EMBRYO DEFECTIVE 3003); dihydrolipoyllysine-residue acetyltransferase | chr1:12588005-12590062 REVERSECOG5048 VAR1 COG4886 gb|CK196131;	0	-0.032626	-0.094276	-0.134526	-0.145386	0	0	0	0	0	0	0	-0.046206	-0.080556	-0.046466
8.1.1.2	TCA / org. transformation.TCA.pyruvate DH.E2	ta.6689.3.s1_a_at	Transcript	weakly similar to ( 193)AT3G13930| Symbols: | dihydrolipoamide S-acetyltransferase, putative | chr3:4596247-4600150 FORWARD gb|CA628277;	0.01989	0.25804	0.39603	0.43899	0.37329	0	0	0	0.04083	0.09142	0	0.02915	0.11147	0.18529	0.25302
8.1.1.3	TCA / org. transformation.TCA.pyruvate DH.E3	ta.6265.1.s1_at	Transcript	moderately similar to ( 345)AT1G48030| Symbols: MTLPD1 | dihydrolipoamide dehydrogenase 1, mitochondrial / lipoamide dehydrogenase 1 (MTLPD1) | chr1:17721101-17722810 REVERSEmoderately similar to ( 331)DLDH_PEAVAR1 COG5048 gb|CK205463;	0	0	0	0.005272	0.027642	0	0	0	0	0	0	0	0	0.008472	0.040872
8.1.1.3	TCA / org. transformation.TCA.pyruvate DH.E3	ta.1358.1.s1_at	Transcript	moderately similar to ( 415)AT3G16950| Symbols: PTLPD1, LPD1 | LPD1 (LIPOAMIDE DEHYDROGENASE 1) | chr3:5786514-5790389 REVERSEweakly similar to ( 103)DLDH_PEA gb|BT009421.1;	0	0	-0.034057	-0.122687	-0.196847	0	0	0	0	-0.063407	0	0	0	-0.138567	-0.360927
8.1.2	TCA / org. transformation.TCA.CS	ta.5677.1.s1_at	Transcript	highly similar to ( 714)AT2G44350| Symbols: CSY4, ATCS | ATCS (CITRATE SYNTHASE 4); citrate (SI)-synthase | chr2:18323749-18327600 FORWARDhighly similar to ( 696)CISY_DAUCA VAR1 COG5048 COG4886 COG5099 PRK08581 gb|BJ250717;	0	0	0	0.008146	0.026726	0	0	0	0	0	0	0	0	0.043866	0.100146
8.1.3	TCA / org. transformation.TCA.aconitase	ta.9149.2.s1_a_at	Transcript	moderately similar to ( 435)AT4G13430| Symbols: | aconitase family protein / aconitate hydratase family protein | chr4:7804190-7807785 REVERSE gb|BE213354;	-0.033141	-0.075711	-0.076281	-0.041611	0	0	0	-0.009731	-0.028481	-0.042551	0	0	-0.016611	-0.050351	-0.090771
8.1.3	TCA / org. transformation.TCA.aconitase	ta.10193.1.s1_at	Transcript	nearly identical (1019)AT2G05710| Symbols: | aconitate hydratase, cytoplasmic, putative / citrate hydro-lyase/aconitase, putative | chr2:2141588-2146347 FORWARDnearly identical (1028)ACOC_CUCMAVAR1 gb|CK192997;	0	0	0.058789	0.090359	0.084549	0	0	0	0	0.021279	0	0.008759	0.059089	0.113679	0.174989
8.1.3	TCA / org. transformation.TCA.aconitase	ta.10193.2.s1_a_at	Transcript	moderately similar to ( 216)AT2G05710| Symbols: | aconitate hydratase, cytoplasmic, putative / citrate hydro-lyase/aconitase, putative | chr2:2141588-2146347 FORWARDmoderately similar to ( 217)ACOC_ORYSA gb|CA640484;	0	0.048507	0.122997	0.161017	0.155697	0	0	0	0	0.037547	0	0	0.048707	0.104457	0.167077
8.1.3	TCA / org. transformation.TCA.aconitase	ta.10193.3.s1_a_at	Transcript	weakly similar to ( 145)AT2G05710| Symbols: | aconitate hydratase, cytoplasmic, putative / citrate hydro-lyase/aconitase, putative | chr2:2141588-2146347 FORWARDweakly similar to ( 151)ACOC_ORYSA gb|CA610886;	0	0.072031	0.159141	0.201601	0.194911	0	0	0	0.009071	0.061521	0	0	0.041131	0.120721	0.217081
8.1.7	TCA / org. transformation.TCA.succinate dehydrogenase	ta.30684.1.s1_at	Transcript	highly similar to ( 583)AT5G14760| Symbols: AO | AO (L-ASPARTATE OXIDASE); L-aspartate oxidase | chr5:4769136-4772015 FORWARDweakly similar to ( 181)DHSA_ORYSA gb|BT009470.1;	0	0	0	0	0	0	-0.016031	-0.016681	0	0	0.018661	0.051451	0.060621	0.056401	0.040711
8.1.7	TCA / org. transformation.TCA.succinate dehydrogenase	ta.3416.2.s1_at	Transcript	weakly similar to ( 119)AT5G66760| Symbols: SDH1-1 | SDH1-1 (Succinate dehydrogenase 1-1) | chr5:26671002-26674450 FORWARDweakly similar to ( 121)DHSA_ORYSA gb|CA648291;	0	0	0	0	0	0	0	0	0	0	0	0	0.018213	0.083343	0.157863
8.1.7	TCA / org. transformation.TCA.succinate dehydrogenase	ta.7291.1.s1_s_at	Transcript	highly similar to ( 941)AT5G66760| Symbols: SDH1-1 | SDH1-1 (Succinate dehydrogenase 1-1) | chr5:26671002-26674450 FORWARDhighly similar to ( 987)DHSA_ORYSA gb|CD454445;	0	0	0	0	0	0	0	0	0	0	0	0	-0.198657	-0.385147	-0.421237
8.1.8	TCA / org. transformation.TCA.fumarase	ta.20449.3.s1_a_at	Transcript	moderately similar to ( 237)AT2G47510| Symbols: FUM1 | FUM1 (FUMARASE 1) | chr2:19505684-19509090 FORWARD gb|CA639402;	-0.011315	-0.032945	-0.027895	-0.003785	0	0	0	0	0	0	0	0	0	0	0
8.2.9	TCA / org. transformation.other organic acid transformaitons.cyt MDH	ta.1951.1.s1_at	Transcript	moderately similar to ( 372)AT5G58330| Symbols: | malate dehydrogenase (NADP), chloroplast, putative | chr5:23597236-23599513 REVERSEmoderately similar to ( 402)MDHP_MAIZEVAR1 gb|CK210309;	0	0	0	-0.034779	-0.087609	0	0	0	-0.028689	-0.154779	0	0	-0.021449	-0.177859	-0.428479
8.2.9	TCA / org. transformation.other organic acid transformaitons.cyt MDH	ta.14346.1.a1_s_at	Transcript	very weakly similar to (82.4)AT3G47520| Symbols: MDH | MDH (MALATE DEHYDROGENASE); malate dehydrogenase | chr3:17524642-17525853 FORWARD gb|BQ236769;	0	0	0	-0.038643	-0.079003	0	0	0	0	0	0	0	0	0	0
8.2.10	TCA / org. transformation.other organic acid transformaitons.malic	taaffx.75998.1.s1_at	Transcript	moderately similar to ( 258)AT5G11670| Symbols: ATNADP-ME2 | ATNADP-ME2 (NADP-MALIC ENZYME 2); malate dehydrogenase (oxaloacetate-decarboxylating) (NADP+)/ malic enzyme/ oxidoreductase, acting on NADH or NADPH, NAD or NADP as acceptor | chr5:3754457-3758041 FORWARDmoderately similar to ( 265)MAOX_PHAVU gb|CA648762;	0	0.325797	0.656107	0.800187	0.755527	0	0	0.025017	0.217837	0.431557	0	0	0.197087	0.399577	0.594907
8.2.10	TCA / org. transformation.other organic acid transformaitons.malic	ta.18775.1.s1_at	Transcript	highly similar to ( 853)AT1G79750| Symbols: ATNADP-ME4 | ATNADP-ME4 (NADP-MALIC ENZYME 4); malate dehydrogenase (oxaloacetate-decarboxylating) (NADP+)/ malic enzyme/ oxidoreductase, acting on NADH or NADPH, NAD or NADP as acceptor | chr1:30012548-30016072 REVERSEhighly similar to ( 960)MAOC_ORYSAVAR1 gb|AF467542.1;	0	0.109853	0.274853	0.370463	0.391883	0	0	0	0.024723	0.073923	0	0.005583	0.127073	0.203163	0.196343
8.2.10	TCA / org. transformation.other organic acid transformaitons.malic	ta.5728.1.s1_at	Transcript	moderately similar to ( 405)AT2G19900| Symbols: ATNADP-ME1 | ATNADP-ME1 (NADP-MALIC ENZYME 1); malate dehydrogenase (oxaloacetate-decarboxylating) (NADP+)/ malic enzyme/ oxidoreductase, acting on NADH or NADPH, NAD or NADP as acceptor | chr2:8599188-8602485 REVERSEmoderately similar to ( 413)MAOX_PHAVU gb|CD912228;	0	0.369467	0.792417	0.985037	0.978597	0	0	0	0.075667	0.156687	0	0	0	0.014667	0.137597
8.2.11	TCA / org. transformation.other organic acid transformaitons.atp-citrate lyase	ta.9055.1.s1_at	Transcript	weakly similar to ( 164)AT1G09430| Symbols: ACLA-3 | ACLA-3 (ATP-citrate lyase A-3) | chr1:3042137-3044980 FORWARDVAR1 COG5048 gb|CK216444;	0	-0.117695	-0.454705	-0.667555	-0.636755	0	0	0	0	-0.062955	0	0	-0.094055	-0.329265	-0.683565
8.2.11	TCA / org. transformation.other organic acid transformaitons.atp-citrate lyase	ta.14589.1.s1_at	Transcript	moderately similar to ( 355)AT3G06650| Symbols: ACLB-1 | ACLB-1 (ATP-citrate lyase B-1) | chr3:2079253-2082639 REVERSEVAR1 COG5048 gb|BJ321559;	0	-0.071255	-0.181975	-0.224115	-0.180675	0	0	-0.015575	-0.077735	-0.150935	0	-0.000375	-0.096945	-0.212415	-0.359755
8.2.11	TCA / org. transformation.other organic acid transformaitons.atp-citrate lyase	ta.14073.1.s1_at	Transcript	highly similar to ( 595)AT1G09430| Symbols: ACLA-3 | ACLA-3 (ATP-citrate lyase A-3) | chr1:3042137-3044980 FORWARD gb|BJ228415;	0	0	-0.00384	-0.00928	-0.01186	0	0	-0.00374	-0.03766	-0.08293	0	0	-0.01716	-0.05789	-0.1172
8.3	TCA / org. transformation.carbonic anhydrases	taaffx.104931.1.s1_at	Transcript	weakly similar to ( 141)AT4G33580| Symbols: | carbonic anhydrase family protein / carbonate dehydratase family protein | chr4:16139408-16141365 FORWARDvery weakly similar to (85.5)CAHC_PEA gb|CD874523;	0.042413	0.182643	0.266853	0.298153	0.271723	0.003903	0.075893	0.126553	0.155203	0.158903	0.010673	0.077193	0.125473	0.157853	0.146813
8.3	TCA / org. transformation.carbonic anhydrases	taaffx.37789.1.a1_at	Transcript	very weakly similar to (84.7)AT3G52720| Symbols: | carbonic anhydrase family protein | chr3:19550595-19552094 REVERSE gb|BJ265273;	0	-0.142465	-0.250675	-0.244175	-0.110515	0	-0.079805	-0.141435	-0.167255	-0.153915	-0.106285	-0.333885	-0.491525	-0.572135	-0.556295
8.3	TCA / org. transformation.carbonic anhydrases	taaffx.131312.1.s1_at	Transcript	moderately similar to ( 261)AT1G08080| Symbols: | carbonic anhydrase family protein | chr1:2517019-2518543 REVERSEVAR1 COG5048 gb|CK213956;	0	0	0	0	0	0	0	0	0	0	0	0	0.173954	0.454364	0.800734
8.3	TCA / org. transformation.carbonic anhydrases	ta.7864.1.a1_at	Transcript	gb|BQ160818;	0	-0.043438	-1.07286	-1.56952	-1.01844	0	0	0	0	-0.112938	0	0	-0.136058	-0.511448	-0.614918
8.3	TCA / org. transformation.carbonic anhydrases	ta.5227.1.s1_x_at	Transcript	very weakly similar to ( 100)AT5G14740| Symbols: CA18, BETA CA2, CA2 | CA2 (BETA CARBONIC ANHYDRASE 2) | chr5:4758260-4762318 FORWARDweakly similar to ( 169)CAHC_HORVUVAR1 COG5048 gb|BE213258;	0	-0.044898	-0.184818	-0.257918	-0.235818	0	0	0	-0.056798	-0.149968	0	0	-0.034598	-0.159028	-0.320638
8.3	TCA / org. transformation.carbonic anhydrases	taaffx.12182.1.s1_at	Transcript	moderately similar to ( 227)AT5G14740| Symbols: CA18, BETA CA2, CA2 | CA2 (BETA CARBONIC ANHYDRASE 2) | chr5:4758260-4762318 FORWARDmoderately similar to ( 358)CAHC_HORVU gb|BJ283583;	0	0	0	0	0	0	0	0	0.017806	0.131216	0	0	0	0	0.087296
8.3	TCA / org. transformation.carbonic anhydrases	ta.10295.1.s1_at	Transcript	moderately similar to ( 233)AT5G14740| Symbols: CA18, BETA CA2, CA2 | CA2 (BETA CARBONIC ANHYDRASE 2) | chr5:4758260-4762318 FORWARDmoderately similar to ( 358)CAHC_HORVU gb|CD454609;	0	0	0	0	0	0	0	0	0	0.112262	0	0	0	0.110332	0.294722
8.3	TCA / org. transformation.carbonic anhydrases	ta.10295.1.s1_x_at	Transcript	moderately similar to ( 233)AT5G14740| Symbols: CA18, BETA CA2, CA2 | CA2 (BETA CARBONIC ANHYDRASE 2) | chr5:4758260-4762318 FORWARDmoderately similar to ( 358)CAHC_HORVU gb|CD454609;	0	0	0	0	0	0	0	0	0.037909	0.221629	0	0	0.054179	0.207269	0.374889

## Sheet: Bin 9  Mit ET
BinCode	BinName	id	type	description	Lahn_82:90	Lahn_74:90	Lahn_66:90	Lahn_58:90	Lahn_50:90	Cham1_82:90	Cham1_74:90	Cham1_66:90	Cham1_58:90	Cham1_50:90	RIL2219_82:90	RIL2219_74:90	RIL2219_66:90	RIL2219_58:90	RIL2219_50:90
9.1	mitochondrial electron transport / ATP synthesis.NADH-DH	ta.1147.2.s1_x_at	Transcript	very weakly similar to (95.1)AT4G37925| Symbols: NDH-M | NDH-M (SUBUNIT NDH-M OF NAD(P)H:PLASTOQUINONE DEHYDROGENASE COMPLEX) | chr4:17830742-17831479 REVERSE gb|CA599073;	0	0	-0.037523	-0.209833	-0.359063	0	0	0	-0.043543	-0.282223	0	0	0	-0.304553	-0.953073	37
9.1	mitochondrial electron transport / ATP synthesis.NADH-DH	ta.1147.2.s1_a_at	Transcript	very weakly similar to (95.1)AT4G37925| Symbols: NDH-M | NDH-M (SUBUNIT NDH-M OF NAD(P)H:PLASTOQUINONE DEHYDROGENASE COMPLEX) | chr4:17830742-17831479 REVERSE gb|CA599073;	0	0	-0.050708	-0.181298	-0.280158	0	0	0	-0.068808	-0.279318	0	0	0	-0.278958	-0.812068
9.1	mitochondrial electron transport / ATP synthesis.NADH-DH	ta.1147.3.s1_x_at	Transcript	weakly similar to ( 134)AT4G37925| Symbols: NDH-M | NDH-M (SUBUNIT NDH-M OF NAD(P)H:PLASTOQUINONE DEHYDROGENASE COMPLEX) | chr4:17830742-17831479 REVERSE gb|BG908516;	0	0	-0.028688	-0.213048	-0.410548	0	0	0	-0.087728	-0.375568	0	0	-0.037418	-0.386468	-1.1075
9.1.1.5	mitochondrial electron transport / ATP synthesis.NADH-DH.complex I.carbonic anhydrase	ta.3097.1.s1_at	Transcript	moderately similar to ( 206)AT1G19580| Symbols: GAMMA CA1 | GAMMA CA1 (GAMMA CARBONIC ANHYDRASE 1); carbonate dehydratase | chr1:6774928-6777083 FORWARDVAR1 gb|CD937885;	0	0	0	-0.001826	-0.017996	0	0	0	0	-0.014726	0	0	-0.017576	-0.075916	-0.147076
9.1.1.5	mitochondrial electron transport / ATP synthesis.NADH-DH.complex I.carbonic anhydrase	ta.9569.1.s1_a_at	Transcript	moderately similar to ( 224)AT3G48680| Symbols: GAMMA CAL2 | GAMMA CAL2 (GAMMA CARBONIC ANHYDRASE-LIKE 2); acyltransferase/ transferase | chr3:18046092-18047758 FORWARDVAR1 gb|CK213736;	0	0.057958	0.104618	0.120418	0.100498	0	0	0.008068	0.033128	0.061698	0	0	0.006018	0.052458	0.107538
9.1.2	mitochondrial electron transport / ATP synthesis.NADH-DH.localisation not clear	ta.2602.1.s1_x_at	Transcript	weakly similar to ( 143)AT5G47890| Symbols: | NADH-ubiquinone oxidoreductase B8 subunit, putative | chr5:19406032-19407635 FORWARD gb|BJ261946;	0	0	0	0	0	0	0	0	0	0	0	0	0.012546	0.037206	0.061746
9.1.2	mitochondrial electron transport / ATP synthesis.NADH-DH.localisation not clear	ta.28740.1.s1_at	Transcript	highly similar to ( 708)AT5G08530| Symbols: CI51 | CI51 (51 KDA SUBUNIT OF COMPLEX I); NADH dehydrogenase (ubiquinone) | chr5:2759849-2761727 REVERSEVAR1 COG5048 gb|CD866215;	0	-0.027181	-0.06844	-0.1003	-0.118561	0	0	0	0	0	0	0	-0.020791	-0.05393	-0.096931
9.1.2	mitochondrial electron transport / ATP synthesis.NADH-DH.localisation not clear	ta.1031.2.s1_x_at	Transcript	weakly similar to ( 171)AT5G11770| Symbols: | NADH-ubiquinone oxidoreductase 20 kDa subunit, mitochondrial | chr5:3791149-3792930 REVERSEweakly similar to ( 170)NDUS7_BRAOL gb|CK198663;	0	0.015866	0.030046	0.036056	0.032476	0	0	0	0	0.002806	0	0	0	0.015826	0.031936
9.1.2	mitochondrial electron transport / ATP synthesis.NADH-DH.localisation not clear	ta.3342.1.s1_at	Transcript	weakly similar to ( 179)AT3G06310| Symbols: | NADH-ubiquinone oxidoreductase 19 kDa subunit (NDUFA8) family protein | chr3:1913932-1914180 REVERSE gb|BJ219297;	0	-0.019093	-0.077123	-0.117693	-0.133003	0	0	-0.004663	-0.042203	-0.088223	0	-0.009533	-0.032373	-0.053593	-0.080093
9.1.2	mitochondrial electron transport / ATP synthesis.NADH-DH.localisation not clear	ta.6902.3.s1_a_at	Transcript	weakly similar to ( 128)AT2G02050| Symbols: | NADH-ubiquinone oxidoreductase B18 subunit, putative | chr2:490023-490334 FORWARD gb|CA652643;	0	-0.011291	-0.054821	-0.067421	-0.039851	0	0	0	-0.012431	-0.055951	0	-0.007281	-0.074131	-0.155701	-0.260561
9.2.1	mitochondrial electron transport / ATP synthesis.NADH-DH.type II.internal matrix	ta.9105.1.s1_at	Transcript	moderately similar to ( 206)AT1G07180| Symbols: ATNDI1, NDA1 | ATNDI1/NDA1 (ALTERNATIVE NAD(P)H DEHYDROGENASE 1); NADH dehydrogenase | chr1:2204413-2206772 FORWARD gb|CA633983;	0	0	0	0	-0.053135	0	0	0	0	0	0	0	0	-0.179355	-0.499925
9.2.2	mitochondrial electron transport / ATP synthesis.NADH-DH.type II.external	ta.8776.1.s1_a_at	Transcript	moderately similar to ( 282)AT4G21490| Symbols: NDB3 | NDB3; NADH dehydrogenase | chr4:11436507-11438969 REVERSE gb|CA601838;	0	0	0	0	0	0	0	0.011642	0.024572	0	0	-0.026572	-0.064412	-0.090972	-0.111522
9.3	mitochondrial electron transport / ATP synthesis.electron transfer flavoprotein	ta.6971.2.s1_a_at	Transcript	very weakly similar to (98.6)AT2G43400| Symbols: ETFQO | ETFQO (ELECTRON-TRANSFER FLAVOPROTEIN:UBIQUINONE OXIDOREDUCTASE); catalytic/ electron acceptor | chr2:18028381-18032118 FORWARD gb|BJ313281;	0.01415	0.36515	0.56353	0.62905	0.54853	0	0	0.07084	0.15887	0.24834	0	0.05164	0.21379	0.31919	0.34807
9.3	mitochondrial electron transport / ATP synthesis.electron transfer flavoprotein	ta.7134.2.s1_a_at	Transcript	weakly similar to ( 171)AT1G50940| Symbols: ETFALPHA | ETFALPHA (ELECTRON TRANSFER FLAVOPROTEIN ALPHA); FAD binding / electron carrier | chr1:18881706-18883607 REVERSE gb|BJ240810;	0	0.332715	0.551005	0.611675	0.488035	0	0	0	0.086725	0.190365	0	0.087135	0.311295	0.450745	0.442355
9.3	mitochondrial electron transport / ATP synthesis.electron transfer flavoprotein	ta.5881.1.a1_at	Transcript	weakly similar to ( 148)AT5G43430| Symbols: ETFBETA | ETFBETA; electron carrier | chr5:17471059-17472339 FORWARD gb|BJ291358;	0	0.403187	0.665817	0.754447	0.652467	0	0	0.005227	0.110287	0.222417	0	0.139327	0.383567	0.512447	0.493327
9.3	mitochondrial electron transport / ATP synthesis.electron transfer flavoprotein	ta.7134.2.s1_at	Transcript	weakly similar to ( 171)AT1G50940| Symbols: ETFALPHA | ETFALPHA (ELECTRON TRANSFER FLAVOPROTEIN ALPHA); FAD binding / electron carrier | chr1:18881706-18883607 REVERSE gb|BJ240810;	0	0.338518	0.569478	0.636268	0.514648	0	0.015898	0.113458	0.198598	0.277478	0	0.100998	0.298368	0.403418	0.389028
9.4	mitochondrial electron transport / ATP synthesis.alternative oxidase	ta.10549.1.a1_at	Transcript	very weakly similar to (80.9)AT3G22360| Symbols: AOX1B | AOX1B (alternative oxidase 1B); alternative oxidase | chr3:7904163-7905391 FORWARD gb|CA609877;	0	0	0	0	0.009065	0	0.006265	0.154295	0.297035	0.442395	0	0	0.158045	0.339765	0.532485
9.4	mitochondrial electron transport / ATP synthesis.alternative oxidase	ta.233.1.s1_at	Transcript	moderately similar to ( 442)AT3G22370| Symbols: ATAOX1A, AOX1A | AOX1A (alternative oxidase 1A); alternative oxidase | chr3:7906897-7908423 FORWARDmoderately similar to ( 431)AOX2_TOBAC gb|AB078882.1;	0	0	0	0	0	0	0	-0.030106	-0.015006	0	0	0	0	0.011746	0.120836
9.4	mitochondrial electron transport / ATP synthesis.alternative oxidase	ta.28112.1.s1_at	Transcript	weakly similar to ( 138)AT3G22370| Symbols: ATAOX1A, AOX1A | AOX1A (alternative oxidase 1A); alternative oxidase | chr3:7906897-7908423 FORWARDweakly similar to ( 132)AOX2_SOYBN gb|CK212220;	0	0	0	0.22524	0.48391	0	0	0	0	0	0	0	0.10106	0.30436	0.51539
9.4	mitochondrial electron transport / ATP synthesis.alternative oxidase	ta.3379.1.s1_at	Transcript	moderately similar to ( 402)AT3G22370| Symbols: ATAOX1A, AOX1A | AOX1A (alternative oxidase 1A); alternative oxidase | chr3:7906897-7908423 FORWARDmoderately similar to ( 391)AOX2_SOYBN gb|AB078883.1;	0	0	0	0	0	0	0	0	0	0	0	0	-0.076165	-0.234815	-0.473885
9.5	mitochondrial electron transport / ATP synthesis.cytochrome c reductase	ta.12748.1.s1_a_at	Transcript	very weakly similar to (92.4)AT1G15120| Symbols: | ubiquinol-cytochrome C reductase complex 7.8 kDa protein, putative / mitochondrial hinge protein, putative | chr1:5203086-5203892 FORWARD gb|CK156904;	0	-0.025258	-0.049658	-0.061898	-0.059278	0	0	0	0	-0.013998	0	-0.000108	-0.023718	-0.045098	-0.065028
9.5	mitochondrial electron transport / ATP synthesis.cytochrome c reductase	ta.2328.1.s1_at	Transcript	very weakly similar to (86.3)AT3G52730| Symbols: | ubiquinol-cytochrome C reductase UQCRX/QCR9-like family protein | chr3:19554124-19555145 REVERSEvery weakly similar to (80.1)UCR10_SOLTU gb|CK217580;	0	-0.03837	-0.09022	-0.10887	-0.08555	0	0	0	-0.01996	-0.05048	0	0	-0.00991	-0.03246	-0.05778
9.5	mitochondrial electron transport / ATP synthesis.cytochrome c reductase	ta.15331.1.s1_x_at	Transcript	weakly similar to ( 127)AT3G10860| Symbols: | ubiquinol-cytochrome C reductase complex ubiquinone-binding protein, putative / ubiquinol-cytochrome C reductase complex 8.2 kDa protein, putative | chr3:3399820-3400519 FORWARDweakly similar to ( 118)UCRQ_SOLTU gb|AJ611890;	0.019368	0.064658	0.081198	0.074298	0.041918	0	0	0	0	0	0	0	0.015048	0.053828	0.108408
9.5	mitochondrial electron transport / ATP synthesis.cytochrome c reductase	ta.15331.1.s1_at	Transcript	weakly similar to ( 127)AT3G10860| Symbols: | ubiquinol-cytochrome C reductase complex ubiquinone-binding protein, putative / ubiquinol-cytochrome C reductase complex 8.2 kDa protein, putative | chr3:3399820-3400519 FORWARDweakly similar to ( 118)UCRQ_SOLTU gb|AJ611890;	0.015062	0.083032	0.114762	0.114932	0.079882	0	0.013642	0.032202	0.046162	0.057152	0	0	0	0.037532	0.096552
9.5	mitochondrial electron transport / ATP synthesis.cytochrome c reductase	ta.13192.1.s1_x_at	Transcript	very weakly similar to (99.0)AT1G15120| Symbols: | ubiquinol-cytochrome C reductase complex 7.8 kDa protein, putative / mitochondrial hinge protein, putative | chr1:5203086-5203892 FORWARDweakly similar to ( 101)UCRH_SOLTU gb|BJ281023;	0	0	0	-0.04001	-0.15059	0	0	0	0	0	0	0	0	0	0
9.6	mitochondrial electron transport / ATP synthesis.cytochrome c	ta.28376.1.s1_at	Transcript	moderately similar to ( 376)AT5G40810| Symbols: | cytochrome c1, putative | chr5:16357428-16359555 FORWARDmoderately similar to ( 381)CY11_SOLTU gb|CK167966;	0	-0.03173	-0.07307	-0.09673	-0.09854	0	0	-0.0135	-0.0543	-0.10615	0	-0.01245	-0.06572	-0.12407	-0.18848
9.6	mitochondrial electron transport / ATP synthesis.cytochrome c	ta.6638.1.a1_at	Transcript	very weakly similar to (96.7)ATMG00960| Symbols: CCB203 | Encodes a protein of the mitochondrial membrane which has been shown to be present in a number of unidentified complexes including a 500-KDa complex postulated to have heme lyase activity, in which another protein (AtCCMH, AT1G15220) is also involved. cytochrome c biogenesis orf203. | chrM:256865-257476 REVERSEvery weakly similar to (86.3)…	0	0	0	0	0	0	0	0	0	0	0	0	0.005157	0	0
9.6	mitochondrial electron transport / ATP synthesis.cytochrome c	ta.23771.1.s1_at	Transcript	weakly similar to ( 139)AT1G22840| Symbols: CYTC-1, ATCYTC-A | ATCYTC-A/CYTC-1 (CYTOCHROME C-1) | chr1:8079373-8080235 FORWARDweakly similar to ( 145)CYC_WHEAT gb|CK211670;	0	0	0	0	0.013553	0	0	0	-0.009463	-0.016533	0	0	0	0	0
9.7	mitochondrial electron transport / ATP synthesis.cytochrome c oxidase	ta.28645.1.s1_at	Transcript	weakly similar to ( 192)ATMG01360| Symbols: COX1 | cytochrome c oxidase subunit 1 | chrM:349830-351413 REVERSEweakly similar to ( 196)COX1_WHEAT gb|CA653710;	0	0	0	0.063411	0.160031	0	0	0	0	0	0	0.023091	0.160331	0.227291	0.211901
9.7	mitochondrial electron transport / ATP synthesis.cytochrome c oxidase	ta.9941.1.s1_at	Transcript	very weakly similar to (83.6)AT1G14450| Symbols: | similar to unknown protein [Arabidopsis thaliana] (TAIR:AT2G02510.1); similar to unknown [Populus trichocarpa] (GB:ABK94107.1) | chr1:4947332-4947553 REVERSE gb|CA704590;	0	0	0	-0.091492	-0.288912	0	0	0	0	0	0	0	0	0	0
9.7	mitochondrial electron transport / ATP synthesis.cytochrome c oxidase	ta.19555.1.s1_a_at	Transcript	weakly similar to ( 166)AT1G80230| Symbols: | cytochrome c oxidase family protein | chr1:30174676-30175891 REVERSE gb|CA653351;	0	0	0	0	0	0	0	0	0	-0.030488	0	0	0	-0.001238	-0.137138
9.9	mitochondrial electron transport / ATP synthesis.F1-ATPase	ta.946.2.s1_x_at	Transcript	very weakly similar to (91.7)AT4G29480| Symbols: | mitochondrial ATP synthase g subunit family protein | chr4:14486271-14487263 REVERSE gb|BJ317512;	0	-0.024952	-0.059482	-0.082632	-0.091312	0	0	0	-0.028312	-0.073742	0	0	-0.043372	-0.094472	-0.155622
9.9	mitochondrial electron transport / ATP synthesis.F1-ATPase	ta.26512.2.a1_at	Transcript	weakly similar to ( 158)AT4G29480| Symbols: | mitochondrial ATP synthase g subunit family protein | chr4:14486271-14487263 REVERSE gb|CA620519;	0	0	0	0	0	0	0	-0.001667	-0.000447	0	0	0	0	0	0.104587
9.9	mitochondrial electron transport / ATP synthesis.F1-ATPase	ta.26512.2.a1_x_at	Transcript	weakly similar to ( 158)AT4G29480| Symbols: | mitochondrial ATP synthase g subunit family protein | chr4:14486271-14487263 REVERSE gb|CA620519;	0	0	0	0	0	0	0	0	0	0	0	0	0	0.083555	0.256205
9.9	mitochondrial electron transport / ATP synthesis.F1-ATPase	ta.10270.1.a1_at	Transcript	weakly similar to ( 103)AT3G49210| Symbols: | similar to unknown protein [Arabidopsis thaliana] (TAIR:AT3G49200.1); similar to condensation domain-containing protein [Arabidopsis thaliana] (TAIR:AT3G49190.1); similar to unnamed protein product [Vitis vinifera] (GB:CAO48523.1); contains InterPro domain Protein of unknown function UPF0089 (InterPro:IPR004255); contains InterPro domain Protein of un…	0	0.479047	0.944447	1.14163	1.09063	0	0	0	0.147187	0.448827	0	0.125177	0.574297	0.954797	1.08024
9.9	mitochondrial electron transport / ATP synthesis.F1-ATPase	ta.4012.1.s1_x_at	Transcript	weakly similar to ( 179)AT4G29480| Symbols: | mitochondrial ATP synthase g subunit family protein | chr4:14486271-14487263 REVERSE gb|BJ249923;	0	0	0	-0.044785	-0.170205	0	0	0	0	0	0	0	0	0	0
9.99	mitochondrial electron transport / ATP synthesis.unspecified	ta.22483.1.s1_at	Transcript	moderately similar to ( 355)AT2G03690| Symbols: | coenzyme Q biosynthesis Coq4 family protein / ubiquinone biosynthesis Coq4 family protein | chr2:1122119-1123008 REVERSE gb|CA707901;	0	-0.04761	-0.13019	-0.19007	-0.21891	0	0	0	-0.03152	-0.11468	0	-0.01467	-0.08031	-0.11855	-0.11298

## Sheet: Bin 10  Cell wall
BinCode	BinName	id	type	description	Lahn_82:90	Lahn_74:90	Lahn_66:90	Lahn_58:90	Lahn_50:90	Cham1_82:90	Cham1_74:90	Cham1_66:90	Cham1_58:90	Cham1_50:90	RIL2219_82:90	RIL2219_74:90	RIL2219_66:90	RIL2219_58:90	RIL2219_50:90
10.1	cell wall.precursor synthesis	ta.28381.2.s1_a_at	Transcript	weakly similar to ( 144)AT5G18070| Symbols: | DRT101 (DNA-DAMAGE-REPAIR/TOLERATION 101); intramolecular transferase, phosphotransferases | chr5:5981119-5982789 FORWARDmoderately similar to ( 201)AGM1_ORYSA gb|CA745314;	0	0	-0.002905	-0.025315	-0.041975	0	0	0	-0.054275	-0.145235	0	0	-0.023085	-0.146685	-0.290065	56
10.1.1.1	cell wall.precursor synthesis.NDP sugar pyrophosphorylase.GDP mannose	ta.7474.2.s1_a_at	Transcript	weakly similar to ( 191)AT2G39770| Symbols: VTC1, SOZ1, EMB101, GMP1, CYT1 | CYT1 (CYTOKINESIS DEFECTIVE 1); nucleotidyltransferase | chr2:16596479-16597819 FORWARD gb|CA603080;	0	0	0	0	0	0	0	0	0	0	0	0	-0.040222	-0.133802	-0.196112
10.1.2	cell wall.precursor synthesis.UGE	ta.30543.1.s1_at	Transcript	moderately similar to ( 337)AT4G10960| Symbols: UGE5 | UGE5 (UDP-D-GLUCOSE/UDP-D-GALACTOSE 4-EPIMERASE 5); UDP-glucose 4-epimerase/ protein dimerization | chr4:6716079-6718468 REVERSEmoderately similar to ( 303)GALE1_PEA gb|BQ237865;	0	0	0	0	0	0	0	0	0	0	0	0	0	0.000379	0.065559
10.1.5	cell wall.precursor synthesis.UXS	ta.22605.1.s1_at	Transcript	highly similar to ( 553)AT3G62830| Symbols: AUD1, ATUXS2, UXS2 | UXS2 (UDP-GLUCURONIC ACID DECARBOXYLASE 2) | chr3:23243514-23246328 FORWARDvery weakly similar to (87.8)GME1_ORYSACOG5048 VAR1 COG4886 COG5099 PRK08581 DUF1976 FhaB AidA gb|BJ296624;	0	0	0	0	0	0.005706	0	0	0	0	0	0	0.001076	0.035806	0.071326
10.1.5	cell wall.precursor synthesis.UXS	ta.4357.1.s1_at	Transcript	highly similar to ( 540)AT3G62830| Symbols: AUD1, ATUXS2, UXS2 | UXS2 (UDP-GLUCURONIC ACID DECARBOXYLASE 2) | chr3:23243514-23246328 FORWARDvery weakly similar to (81.3)GME1_ORYSA VAR1 gb|CA715084;	0	0	0	0	0.357869	0	0	0	0	0	0	0.039859	0.368749	0.701349	1.0342
10.1.5	cell wall.precursor synthesis.UXS	ta.22605.1.s1_x_at	Transcript	highly similar to ( 553)AT3G62830| Symbols: AUD1, ATUXS2, UXS2 | UXS2 (UDP-GLUCURONIC ACID DECARBOXYLASE 2) | chr3:23243514-23246328 FORWARDvery weakly similar to (87.8)GME1_ORYSACOG5048 VAR1 COG4886 COG5099 PRK08581 DUF1976 FhaB AidA gb|BJ296624;	0	0	0	0	0	0.020863	0.006653	0	0	0	0	0	1.3e-05	0.030643	0.063553
10.1.6	cell wall.precursor synthesis.GAE	ta.23083.1.s1_at	Transcript	moderately similar to ( 343)AT4G30440| Symbols: GAE1 | GAE1 (UDP-D-GLUCURONATE 4-EPIMERASE 1); UDP-glucuronate 4-epimerase/ catalytic | chr4:14881982-14883271 REVERSE gb|CA649423;	0	0.04661	0.1497	0.24545	0.3326	0	0	0	0.07823	0.20864	0	0	0	0.02451	0.06761
10.1.7	cell wall.precursor synthesis.GMD	ta.28686.1.s1_at	Transcript	moderately similar to ( 210)AT5G66280| Symbols: GMD1 | GMD1 (GDP-D-MANNOSE 4,6-DEHYDRATASE 1); GDP-mannose 4,6-dehydratase | chr5:26493660-26494745 FORWARD gb|BJ307988;	0	-0.034391	-0.057391	-0.059231	-0.039711	0	0	-0.024721	-0.050461	-0.075121	0	0	0	0	0
10.1.8	cell wall.precursor synthesis.GER	ta.27261.1.s1_s_at	Transcript	moderately similar to ( 221)AT1G17890| Symbols: GER2 | GER2; catalytic | chr1:6154471-6155589 REVERSEmoderately similar to ( 244)FCL1_ORYSACOG5048 gb|CK198172;	0	0	0	0.04075	0.10181	0	0	0	0	0	0	0	0	0	0
10.1.9	cell wall.precursor synthesis.MUR4	ta.4371.2.a1_a_at	Transcript	moderately similar to ( 286)AT1G30620| Symbols: HSR8, MUR4, UXE1 | HSR8/MUR4/UXE1 (MURUS 4) | chr1:10855478-10857952 FORWARDmoderately similar to ( 297)ARAE2_ORYSA gb|CA712279;	0	0	0	0	0	0	0	0	0	0	0	0.043105	0.111415	0.159105	0.200735
10.1.9	cell wall.precursor synthesis.MUR4	ta.28501.1.s1_a_at	Transcript	weakly similar to ( 196)AT1G30620| Symbols: HSR8, MUR4, UXE1 | HSR8/MUR4/UXE1 (MURUS 4) | chr1:10855478-10857952 FORWARDmoderately similar to ( 247)ARAE1_ORYSAVAR1 COG5048 gb|CK206587;	0	0	0	0	0	0	0	0	0	-0.093374	0	0	-0.114304	-0.275954	-0.221874
10.1.9	cell wall.precursor synthesis.MUR4	ta.28501.2.s1_x_at	Transcript	weakly similar to ( 119)AT4G20460| Symbols: | NAD-dependent epimerase/dehydratase family protein | chr4:11029778-11031583 REVERSEweakly similar to ( 137)ARAE1_ORYSA gb|BJ215590;	0	0	0	0	0	0	0	0	-0.001347	-0.094317	0	0	-0.035597	-0.137297	-0.229247
10.1.10	cell wall.precursor synthesis.RHM	ta.28218.1.s1_a_at	Transcript	highly similar to ( 740)AT1G78570| Symbols: RHM1, ROL1 | RHM1/ROL1 (RHAMNOSE BIOSYNTHESIS1); UDP-L-rhamnose synthase/ UDP-glucose 4,6-dehydratase/ catalytic | chr1:29555003-29557100 FORWARDweakly similar to ( 102)ARAE3_ORYSAVAR1 COG5048 MopB_Res-Cmplx1_Nad11-M COG4886 gb|CK157558;	0	0	0	0	0.00306	0.01495	0	0	0	-0.01306	0	0	0.00537	0.00803	1e-05
10.1.10	cell wall.precursor synthesis.RHM	taaffx.123671.1.s1_s_at	Transcript	moderately similar to ( 477)AT1G78570| Symbols: RHM1, ROL1 | RHM1/ROL1 (RHAMNOSE BIOSYNTHESIS1); UDP-L-rhamnose synthase/ UDP-glucose 4,6-dehydratase/ catalytic | chr1:29555003-29557100 FORWARD gb|CA643487;	0	0	0	0	0	0	0	0	0	0	0	0	0.036881	0.117281	0.199101
10.1.10	cell wall.precursor synthesis.RHM	ta.10591.3.s1_a_at	Transcript	weakly similar to ( 144)AT3G14790| Symbols: RHM3 | RHM3 (RHAMNOSE BIOSYNTHESIS 3); catalytic | chr3:4964798-4966882 FORWARD gb|CA606962;	0	0	0.004403	0.039133	0.046893	0	0	0	0	0	0	0	0	0	-0.010283
10.1.10	cell wall.precursor synthesis.RHM	ta.10591.1.s1_at	Transcript	highly similar to ( 511)AT1G63000| Symbols: UER1, NRS/ER | NRS/ER (NUCLEOTIDE-RHAMNOSE SYNTHASE/EPIMERASE-REDUCTASE) | chr1:23346175-23347524 FORWARDVAR1 gb|CK212950;	0	0	0	0.009016	0	0	0	0	0	0	0	0	0	0	-0.019926
10.2	cell wall.cellulose synthesis	ta.7192.1.s1_at	Transcript	highly similar to ( 558)AT4G07960| Symbols: CSLC12, ATCSLC12 | ATCSLC12 (Cellulose synthase-like C12); transferase, transferring glycosyl groups | chr4:4802625-4805111 REVERSE gb|CK208409;	0	0.059825	0.148605	0.183555	0.157275	0	0.010785	0.050515	0.062995	0.043005	0	0	0	0	0
10.2	cell wall.cellulose synthesis	ta.25315.1.a1_at	Transcript	weakly similar to ( 110)AT5G15630| Symbols: COBL4, IRX6 | COBL4/IRX6 (COBRA-LIKE4) | chr5:5084845-5086548 FORWARDweakly similar to ( 129)COBL5_ORYSA gb|CA616747;	0	0	0	0	0	0.116989	0.363409	0.484779	0.492069	0.364129	0	0	0.265689	0.487419	0.500709
10.2.1	cell wall.cellulose synthesis.cellulose synthase	ta.7564.1.a1_at	Transcript	weakly similar to ( 113)AT1G55850| Symbols: CSLE1, ATCSLE1 | ATCSLE1 (Cellulose synthase-like E1); cellulose synthase/ transferase, transferring glycosyl groups | chr1:20880418-20883080 FORWARD gb|BJ321211;	0	-0.085179	-0.181099	-0.224589	-0.208559	0	0	0	0	-0.015869	0	0	0	0	0
10.2.1	cell wall.cellulose synthesis.cellulose synthase	ta.4321.1.a1_at	Transcript	highly similar to ( 667)AT4G18780| Symbols: CESA8, IRX1, ATCESA8, LEW2 | CESA8 (CELLULOSE SYNTHASE 8); cellulose synthase/ transferase, transferring glycosyl groups | chr4:10312857-10316730 REVERSE gb|CK165915;	0	0	0	0	0	0	0.050565	0.172305	0.211525	0.138535	0	0	0	-0.007665	-0.106075
10.2.1	cell wall.cellulose synthesis.cellulose synthase	ta.5571.1.s1_at	Transcript	moderately similar to ( 341)AT5G44030| Symbols: CESA4, IRX5, NWS2 | CESA4 (CELLULOSE SYNTHASE 4); transferase, transferring glycosyl groups | chr5:17731940-17736791 FORWARD gb|CA626078;	0	0	0	0	0	0.045562	0.167622	0.211762	0.174762	0.030522	0	0	0	0	0
10.2.1	cell wall.cellulose synthesis.cellulose synthase	taaffx.97760.1.a1_at	Transcript	weakly similar to ( 129)AT3G03050| Symbols: KJK, ATCSLD3, CSLD3 | CSLD3 (CELLULOSE SYNTHASE-LIKE 3); cellulose synthase/ transferase, transferring glycosyl groups | chr3:687880-691636 FORWARD gb|CA722045;	0	0	0	0	0.074341	0	0	0	0.011791	0.196521	0	0.179231	0.552311	0.726451	0.614811
10.2.1	cell wall.cellulose synthesis.cellulose synthase	ta.10214.1.s1_at	Transcript	moderately similar to ( 203)AT5G17420| Symbols: CESA7, ATCESA7, MUR10, IRX3 | IRX3 (IRREGULAR XYLEM 3, MURUS 10); cellulose synthase | chr5:5736861-5741409 REVERSE gb|BJ250123;	0	0	0	0	0	0	0.217642	0.495622	0.596582	0.501732	0	0	0	0	0
10.3	cell wall.hemicellulose synthesis	ta.16227.1.s1_at	Transcript	highly similar to ( 568)AT3G19280| Symbols: ATFUT11, FUCT1, FUCTA, FUT11 | FUT11 (Fucosyltransferase 11); 4-galactosyl-N-acetylglucosaminide 3-alpha-L-fucosyltransferase/ fucosyltransferase/ transferase, transferring glycosyl groups | chr3:6681415-6683807 REVERSE gb|AJ582182.1;	0	0	0	0	-0.026885	0	0	0	-0.075875	-0.173155	0	0	-0.076405	-0.304755	-0.588375
10.3	cell wall.hemicellulose synthesis	ta.22524.2.s1_x_at	Transcript	weakly similar to ( 117)AT2G03220| Symbols: MUR2, ATFUT1, ATFT1, FT1 | FT1 (FUCOSYLTRANSFERASE 1); fucosyltransferase/ transferase, transferring glycosyl groups | chr2:970398-972350 REVERSEweakly similar to ( 112)FUT1_PEA gb|CA641288;	0	0	0	0	0.043892	0	0	0	0	0.043112	0	0	0.033912	0.136452	0.261912
10.5.1	cell wall.cell wall proteins.AGPs	ta.310.1.s1_at	Transcript	weakly similar to ( 188)AT5G03170| Symbols: FLA11 | FLA11 (fasciclin-like arabinogalactan-protein 11) | chr5:752897-753637 REVERSE gb|CD454371;	0	0	0	0	0	0.022171	0.121481	0.165351	0.162821	0.107961	0	0	0	0	0
10.5.4	cell wall.cell wall proteins.HRGP	ta.3505.1.s1_x_at	Transcript	weakly similar to ( 182)AT4G28300| Symbols: | hydroxyproline-rich glycoprotein family protein | chr4:14015420-14016829 FORWARD gb|CD899942;	0	0.139683	0.249363	0.287363	0.240563	0.007653	0.060233	0.092893	0.118213	0.141613	0	0.006443	0.096703	0.150073	0.142313
10.5.4	cell wall.cell wall proteins.HRGP	ta.2262.1.s1_at	Transcript	moderately similar to ( 361)AT5G48385| Symbols: | similar to hydroxyproline-rich glycoprotein family protein [Arabidopsis thaliana] (TAIR:AT3G22440.1); similar to unknown [Populus trichocarpa] (GB:ABK94872.1); contains InterPro domain Frigida-like (InterPro:IPR012474) | chr5:19626697-19628938 FORWARDVAR1 COG5048 gb|BU099416;	0	0.005087	0.032687	0.047357	0.047607	0	0	0	0.003717	0.033757	0	0.031047	0.068317	0.076197	0.031887
10.5.5	cell wall.cell wall proteins.RGP	ta.135.1.s1_at	Transcript	moderately similar to ( 452)AT5G15650| Symbols: RGP2 | RGP2 (REVERSIBLY GLYCOSYLATED POLYPEPTIDE 2); alpha-1,4-glucan-protein synthase (UDP-forming) | chr5:5092206-5094096 FORWARDmoderately similar to ( 463)UPTG_MAIZECOG5048 VAR1 PRK08581 gb|BJ230302;	0	-0.038024	-0.075894	-0.089704	-0.077594	0	0	-0.032794	-0.119494	-0.217704	0	0	-0.042054	-0.138844	-0.266914
10.6.1	cell wall.degradation.cellulases and beta -1,4-glucanases	ta.27010.1.a1_s_at	Transcript	weakly similar to ( 164)AT5G20950| Symbols: | glycosyl hydrolase family 3 protein | chr5:7107611-7110777 REVERSE gb|CD453657;	0	0	-0.096097	-0.224117	-0.341097	0	0	0	0	-0.134387	0	-0.009207	-0.168537	-0.336957	-0.528117
10.6.2	cell wall.degradation.mannan-xylose-arabinose-fucose	ta.18225.1.a1_at	Transcript	moderately similar to ( 251)AT5G64570| Symbols: ATBXL4, XYL4 | XYL4 (beta-xylosidase 4); hydrolase, hydrolyzing O-glycosyl compounds | chr5:25827453-25830535 REVERSEweakly similar to ( 183)XYNB_PRUPE gb|BQ905539;	0	0	0	0	0	0	0	0	-0.000848	-0.005388	0	0	0	0	0.039988
10.6.2	cell wall.degradation.mannan-xylose-arabinose-fucose	ta.6243.1.a1_at	Transcript	moderately similar to ( 261)AT4G38650| Symbols: | glycosyl hydrolase family 10 protein | chr4:18063371-18065763 FORWARD gb|CD893894;	0	0	0	0	0	0	-0.036652	-0.106452	-0.139012	-0.131872	0	-0.023092	-0.178382	-0.246492	-0.179752
10.6.2	cell wall.degradation.mannan-xylose-arabinose-fucose	ta.18225.1.a1_x_at	Transcript	moderately similar to ( 251)AT5G64570| Symbols: ATBXL4, XYL4 | XYL4 (beta-xylosidase 4); hydrolase, hydrolyzing O-glycosyl compounds | chr5:25827453-25830535 REVERSEweakly similar to ( 183)XYNB_PRUPE gb|BQ905539;	0	0	0	0	0	0	0	0	0	0	0	0	0	0.011456	0.123276
10.6.2	cell wall.degradation.mannan-xylose-arabinose-fucose	taaffx.69809.1.a1_at	Transcript	weakly similar to ( 166)AT5G64570| Symbols: ATBXL4, XYL4 | XYL4 (beta-xylosidase 4); hydrolase, hydrolyzing O-glycosyl compounds | chr5:25827453-25830535 REVERSEvery weakly similar to (94.0)XYNB_PRUPE gb|CD490362;	0	0	0	0	0	0	0	0.008876	0.145606	0.308366	0	0.006536	0.146506	0.302636	0.477446
10.6.3	cell wall.degradation.pectate lyases and polygalacturonases	ta.25997.1.a1_at	Transcript	moderately similar to ( 201)AT3G07010| Symbols: | pectate lyase family protein | chr3:2212979-2216312 REVERSEmoderately similar to ( 227)PEL_LILLO gb|CD454482;	0	0.01249	0.03374	0.04396	0.04425	0.02452	0.09504	0.12765	0.11729	0.05031	0	0	0	0	0
10.6.3	cell wall.degradation.pectate lyases and polygalacturonases	ta.28090.1.s1_at	Transcript	moderately similar to ( 269)AT3G16850| Symbols: | glycoside hydrolase family 28 protein / polygalacturonase (pectinase) family protein | chr3:5748698-5750987 FORWARDVAR1 gb|BJ227031;	0	0.037821	0.067021	0.018901	0	0	0	0	0	0	0	0	0	0	0
10.6.3	cell wall.degradation.pectate lyases and polygalacturonases	taaffx.109111.1.s1_at	Transcript	weakly similar to ( 114)AT3G57510| Symbols: ADPG1 | ADPG1 (endo-polygalacturonase 1); polygalacturonase | chr3:21294523-21296819 REVERSEweakly similar to ( 108)PGLR_ACTCH gb|CA680093;	0	0	0	0	0	0	0	0	0.002386	0.444996	0	0	0.292036	0.687526	1.08915
10.6.3	cell wall.degradation.pectate lyases and polygalacturonases	taaffx.92642.1.a1_at	Transcript	weakly similar to ( 171)AT1G80170| Symbols: | polygalacturonase, putative / pectinase, putative | chr1:30158538-30160575 REVERSEweakly similar to ( 173)PGLR_ACTCH gb|BJ255300;	0	0	0	0	0	0	0	0	0	0.482416	0	0	0.078396	0.599386	1.10385
10.6.3	cell wall.degradation.pectate lyases and polygalacturonases	ta.28090.2.s1_a_at	Transcript	very weakly similar to (91.3)AT3G61490| Symbols: | glycoside hydrolase family 28 protein / polygalacturonase (pectinase) family protein | chr3:22769414-22771112 FORWARD gb|CA599290;	0	0	0	0	0	0	0	0	0	0	0	0	0	0	0.000856
10.6.3	cell wall.degradation.pectate lyases and polygalacturonases	ta.14588.2.s1_s_at	Transcript	weakly similar to ( 142)AT5G06860| Symbols: PGIP1 | PGIP1 (POLYGALACTURONASE INHIBITING PROTEIN 1); protein binding | chr5:2132374-2133435 FORWARDmoderately similar to ( 310)PGIP1_ORYSA gb|CD930954;	0	0	0	0	0	0	0	0	0	0	0	0	0.033244	0.098704	0.177404
10.6.3	cell wall.degradation.pectate lyases and polygalacturonases	ta.8782.1.s1_at	Transcript	weakly similar to ( 124)AT1G80170| Symbols: | polygalacturonase, putative / pectinase, putative | chr1:30158538-30160575 REVERSEweakly similar to ( 107)PGLR_ACTCH gb|CD454172;	0	0	0.102876	0.163186	0.123746	0	0	0	0	0	0	0	0	0	0
10.7	cell wall.modification	ta.14995.1.s1_x_at	Transcript	moderately similar to ( 213)AT4G25810| Symbols: XTH23, XTR6 | XTR6 (XYLOGLUCAN ENDOTRANSGLYCOSYLASE 6); hydrolase, acting on glycosyl bonds | chr4:13128703-13129724 FORWARDweakly similar to ( 200)BRU1_SOYBNVAR1 gb|CA718825;	0	0.038573	0.126583	0.167673	0.160713	0	0	0	0	0	0	0.153633	0.243323	0.272113	0.238483
10.7	cell wall.modification	ta.25481.2.s1_at	Transcript	very weakly similar to (87.4)AT3G45970| Symbols: EXPL1, ATEXPL1, ATHEXP BETA 2.1, ATEXLA1 | ATEXLA1 (ARABIDOPSIS THALIANA EXPANSIN-LIKE A1) | chr3:16907223-16908174 FORWARDweakly similar to ( 120)EXLA1_ORYSA gb|CK205376;	0	0.01896	0.03151	0	0	0	0.00135	0	0	0	0	0	0	0	0
10.7	cell wall.modification	ta.29462.1.a1_a_at	Transcript	weakly similar to ( 171)AT4G25810| Symbols: XTH23, XTR6 | XTR6 (XYLOGLUCAN ENDOTRANSGLYCOSYLASE 6); hydrolase, acting on glycosyl bonds | chr4:13128703-13129724 FORWARDweakly similar to ( 139)BRU1_SOYBN gb|CK214572;	0	0	0	0	0	0	0	0	-0.054929	-0.135999	0	0	0	0	0
10.7	cell wall.modification	ta.133.1.s1_at	Transcript	very weakly similar to (90.1)EXB10_ORYSA gb|AJ131338.1;	0	0	0	0	0	0	0	0	0	0.057469	0	0	0	0.015229	0.040439
10.7	cell wall.modification	ta.14449.1.s1_at	Transcript	gb|BJ250245;	0	0	0	0	0	0.041164	0.200004	0.299734	0.326284	0.263124	0	0	0	0	0
10.7	cell wall.modification	ta.27754.2.s1_x_at	Transcript	weakly similar to ( 159)AT3G45970| Symbols: EXPL1, ATEXPL1, ATHEXP BETA 2.1, ATEXLA1 | ATEXLA1 (ARABIDOPSIS THALIANA EXPANSIN-LIKE A1) | chr3:16907223-16908174 FORWARDmoderately similar to ( 201)EXLA1_ORYSA gb|BQ839103;	0	0	0	0	-0.034167	0	0	0	0	-0.048577	0	0	-0.005287	-0.166157	-0.428727
10.7	cell wall.modification	ta.29462.1.a1_x_at	Transcript	weakly similar to ( 171)AT4G25810| Symbols: XTH23, XTR6 | XTR6 (XYLOGLUCAN ENDOTRANSGLYCOSYLASE 6); hydrolase, acting on glycosyl bonds | chr4:13128703-13129724 FORWARDweakly similar to ( 139)BRU1_SOYBN gb|CK214572;	0	0	0	0	0	0	0	-0.117013	-0.285993	-0.349793	0	0	0	0	0
10.7	cell wall.modification	taaffx.560.2.s1_at	Transcript	very weakly similar to ( 100)EXLA2_ORYSA gb|CA728894;	0	0.039151	0.306911	0.503781	0.641461	0	0	0	0	0	0	0	0	0	0
10.7	cell wall.modification	ta.27754.1.s1_a_at	Transcript	weakly similar to ( 141)AT3G45970| Symbols: EXPL1, ATEXPL1, ATHEXP BETA 2.1, ATEXLA1 | ATEXLA1 (ARABIDOPSIS THALIANA EXPANSIN-LIKE A1) | chr3:16907223-16908174 FORWARDweakly similar to ( 197)EXLA1_ORYSA gb|CD883562;	0	0	0	0	-0.112814	0	0	-0.019664	-0.115854	-0.248384	0	-0.043024	-0.181154	-0.353804	-0.589224
10.7	cell wall.modification	ta.27754.1.s1_x_at	Transcript	weakly similar to ( 141)AT3G45970| Symbols: EXPL1, ATEXPL1, ATHEXP BETA 2.1, ATEXLA1 | ATEXLA1 (ARABIDOPSIS THALIANA EXPANSIN-LIKE A1) | chr3:16907223-16908174 FORWARDweakly similar to ( 197)EXLA1_ORYSA gb|CD883562;	0	0	0	0	-0.040627	0	0	0	-0.017427	-0.074307	0	-0.003077	-0.100467	-0.226147	-0.399077
10.7	cell wall.modification	ta.1400.2.s1_a_at	Transcript	moderately similar to ( 260)AT1G69530| Symbols: EXP1, AT-EXP1, ATEXP1, ATHEXP ALPHA 1.2, ATEXPA1 | ATEXPA1 (ARABIDOPSIS THALIANA EXPANSIN A1) | chr1:26145697-26146863 FORWARDmoderately similar to ( 303)EXPA5_ORYSAVAR1 gb|BQ839416;	0	0	0	0	0	0	0	0	0	0	0	0	0	-0.025692	-0.044642
10.7	cell wall.modification	ta.25481.1.s1_at	Transcript	weakly similar to ( 186)AT3G45970| Symbols: EXPL1, ATEXPL1, ATHEXP BETA 2.1, ATEXLA1 | ATEXLA1 (ARABIDOPSIS THALIANA EXPANSIN-LIKE A1) | chr3:16907223-16908174 FORWARDmoderately similar to ( 258)EXLA1_ORYSA gb|CA646731;	0	0.096585	0.174105	0.144795	0	0	0	0	0	0	0	0	0	0	-0.046895
10.8.2	cell wall.pectin*esterases.acetyl esterase	ta.10503.1.s1_s_at	Transcript	moderately similar to ( 352)AT1G57590| Symbols: | carboxylesterase | chr1:21331123-21333372 REVERSEVAR1 COG5048 gb|CK156435;	0	0	0.07861	0.17809	0.16837	0	0	0.01502	0.12654	0.25364	0	0.13946	0.53925	0.76544	0.69192
10.8.2	cell wall.pectin*esterases.acetyl esterase	ta.23400.1.s1_at	Transcript	moderately similar to ( 410)AT3G09410| Symbols: | pectinacetylesterase family protein | chr3:2895015-2897372 REVERSE gb|CA620631;	0	0	0.33594	0.52891	0.58756	0	0	0	0	0	0	0	0	0	0
10.8.2	cell wall.pectin*esterases.acetyl esterase	ta.5867.1.s1_x_at	Transcript	weakly similar to ( 186)AT3G09410| Symbols: | pectinacetylesterase family protein | chr3:2895015-2897372 REVERSE gb|BQ244512;	0	0	0	0	0	0	0	0	0	0	0	0	0.044734	0.227634	0.445314

[truncated: 29 more sheets: Bin 11  Lipid met, Bin 12  N met, Bin 13   aa, Bin 14  S assim, Bin 15  Metal handling, Bin 16 secondary met, Bin 17   hormones, Bin 18  cofactors and vit, Bin 19  tetrapyrrole, Bin 20  stress, Bin 21  redox, Bin 22  polyamine, Bin 23   nucleotide met, Bin 24  biodegradation, Bin 25 C1 met, Bin 26 misc enzyme families, Bin 27 RNA, Bin  28  DNA, Bin  29  protein,  Bin 30  signalling …]
