# Supplementary material for: Systems Responses to Progressive Water Stress in Durum Wheat
Source: PLoS One. 2014 Sep 29;9(9):e108431. doi: 10.1371/journal.pone.0108431 (PMC4180936; doi:10.1371/journal.pone.0108431)
Supplement: File S6 — MapMan analysis of ANOVA ‘ no effect 208 probes’ group. Probes, post initial filtering, showing no difference in expression between the three lines Lahn, Cham1 and RIL2219, or in response to the stress from data in File S1. Probes are presented by Affymetrix id and MapMan annotation to bin name, pathway and description of gene model. (XLSX) [file pone.0108431.s007.xlsx]

## Sheet: probes annotated to all bins
dataset of probes showing no statistically significant effect of either line or stress but selected during the initial filtering step
BinCode	BinName	id	type	description	expression
1.1.2.2	PS.lightreaction.photosystem I.PSI polypeptide subunits	taaffx.12631.1.s1_at	Transcript	moderately similar to ( 337)ATCG00340| Symbols: PSAB | Encodes the D1 subunit of photosystem I and II reaction centers. | chrC:37375-39579 REVERSEmoderately similar to ( 351)PSAB_WHEAT gb|BJ248421;	3.51335
1.1.40	PS.lightreaction.cyclic electron flow-chlororespiration	taaffx.124056.1.s1_at	Transcript	moderately similar to ( 224)ATCG01100| Symbols: NDHA | NADH dehydrogenase ND1 | chrC:119847-122009 REVERSEmoderately similar to ( 271)NU1C_WHEAT gb|CA728156;	2.51086
1.3.1	PS.calvin cyle.rubisco large subunit	taaffx.128414.6.s1_at	Transcript	moderately similar to ( 233)ATCG00490| Symbols: RBCL | large subunit of RUBISCO. | chrC:54958-56397 FORWARDmoderately similar to ( 254)RBL_WHEAT gb|CA736722;	3.01907
2.2.1.3.3	major CHO metabolism.degradation.sucrose.invertases.vacuolar	ta.3475.1.a1_at	Transcript	weakly similar to ( 166)AT1G12240| Symbols: ATBETAFRUCT4, VAC-INV | ATBETAFRUCT4/VAC-INV (VACUOLAR INVERTASE); beta-fructofuranosidase/ hydrolase, hydrolyzing O-glycosyl compounds | chr1:4153697-4157455 FORWARDweakly similar to ( 200)INV1_MAIZE gb|CK206362;	1.13311
3.4.5	minor CHO metabolism.myo-inositol.inositol phosphatase	ta.14044.1.s1_at	Transcript	moderately similar to ( 340)AT3G02870| Symbols: VTC4 | VTC4 | chr3:627749-629689 REVERSEmoderately similar to ( 332)IMPP_MESCR gb|BT009424.1;	3.46575
5.1	fermentation.aldehyde dehydrogenase	ta.9925.1.a1_x_at	Transcript	very weakly similar to (95.9)AT4G36250| Symbols: ALDH3F1 | ALDH3F1 (ALDEHYDE DEHYDROGENASE 3F1); 3-chloroallyl aldehyde dehydrogenase/ aldehyde dehydrogenase (NAD) | chr4:17151032-17153384 FORWARD gb|BE516413;	1.20996
9.1.2	mitochondrial electron transport / ATP synthesis.NADH-DH.localisation not clear	ta.2390.1.s1_at	Transcript	weakly similar to ( 114)AT2G47690| Symbols: | NADH-ubiquinone oxidoreductase-related | chr2:19558333-19559061 FORWARD gb|CD893257;	3.04301
9.2.2	mitochondrial electron transport / ATP synthesis.NADH-DH.type II.external	ta.8776.3.s1_at	Transcript	weakly similar to ( 166)AT4G05020| Symbols: NDB2 | NDB2 (NAD(P)H DEHYDROGENASE B2); disulfide oxidoreductase | chr4:2572750-2576220 FORWARD gb|BJ267314;	1.79189
10.5.5	cell wall.cell wall proteins.RGP	ta.135.2.s1_at	Transcript	moderately similar to ( 426)AT3G02230| Symbols: ATRGP1, ATRGP, RGP1 | RGP1 (REVERSIBLY GLYCOSYLATED POLYPEPTIDE 1) | chr3:415470-417311 FORWARDmoderately similar to ( 426)UPTG2_SOLTUVAR1 gb|BJ283983;	3.1886
10.7	cell wall.modification	ta.19273.1.s1_at	Transcript	very weakly similar to (95.5)EXPB7_ORYSA gb|CA609165;	1.50834
10.7	cell wall.modification	ta.25481.1.s1_x_at	Transcript	weakly similar to ( 186)AT3G45970| Symbols: EXPL1, ATEXPL1, ATHEXP BETA 2.1, ATEXLA1 | ATEXLA1 (ARABIDOPSIS THALIANA EXPANSIN-LIKE A1) | chr3:16907223-16908174 FORWARDmoderately similar to ( 258)EXLA1_ORYSA gb|CA646731;	2.774
10.7	cell wall.modification	ta.3749.1.s1_at	Transcript	weakly similar to ( 126)AT1G65680| Symbols: EXPB2, ATHEXP BETA 1.4, ATEXPB2 | ATEXPB2 (ARABIDOPSIS THALIANA EXPANSIN B2) | chr1:24430929-24432062 FORWARDmoderately similar to ( 233)EXPB2_ORYSAVAR1 COG5048 gb|CK167447;	1.64793
10.7	cell wall.modification	ta.3749.1.s1_s_at	Transcript	weakly similar to ( 126)AT1G65680| Symbols: EXPB2, ATHEXP BETA 1.4, ATEXPB2 | ATEXPB2 (ARABIDOPSIS THALIANA EXPANSIN B2) | chr1:24430929-24432062 FORWARDmoderately similar to ( 233)EXPB2_ORYSAVAR1 COG5048 gb|CK167447;	1.56667
10.8.1	cell wall.pectin*esterases.PME	ta.13308.1.s1_at	Transcript	moderately similar to ( 409)AT3G29090| Symbols: | pectinesterase family protein | chr3:11075041-11076572 FORWARDweakly similar to ( 127)PME3_CITSI gb|CD868083;	3.00265
11.1.3	lipid metabolism.FA synthesis and FA elongation.ketoacyl ACP synthase	taaffx.104697.1.s1_at	Transcript	very weakly similar to (82.4)AT5G46290| Symbols: KAS I | KAS I (3-KETOACYL-ACYL CARRIER PROTEIN SYNTHASE I); fatty-acid synthase | chr5:18791666-18793856 REVERSEvery weakly similar to (95.9)KASC1_HORVU gb|CA746600;	1.53607
11.3.3	lipid metabolism.Phospholipid synthesis.phosphatidate cytidylyltransferase	ta.6386.1.s1_at	Transcript	moderately similar to ( 476)AT4G22340| Symbols: | phosphatidate cytidylyltransferase, putative / CDP-diglyceride synthetase, putative | chr4:11800162-11802633 REVERSEmoderately similar to ( 487)CDS1_SOLTU gb|CA661244;	3.47093
11.9.2	lipid metabolism.lipid degradation.lipases	ta.601.1.a1_at	Transcript	very weakly similar to (80.5)AT2G31100| Symbols: | lipase, putative | chr2:13263815-13265251 REVERSE gb|BE489046;	1.43858
12.2.2	N-metabolism.ammonia metabolism.glutamine synthase	ta.10471.1.s1_x_at	Transcript	highly similar to ( 570)AT1G66200| Symbols: ATGSR2 | ATGSR2 (Arabidopsis thaliana glutamine synthase clone R2); glutamate-ammonia ligase | chr1:24659215-24661183 REVERSEhighly similar to ( 596)GLN13_ORYSA VAR1 COG5048 gb|BJ297605;	1.52415
13.1.5.1.1	amino acid metabolism.synthesis.serine-glycine-cysteine group.serine.phosphoglycerate dehydrogenase	ta.24650.2.a1_a_at	Transcript	moderately similar to ( 301)AT4G34200| Symbols: EDA9 | EDA9 (embryo sac development arrest 9); NAD binding / amino acid binding / binding / catalytic/ cofactor binding / oxidoreductase, acting on the CH-OH group of donors, NAD or NADP as acceptor / phosphoglycerate dehydrogenase | chr4:16374045-16376565 REVERSE gb|BJ320120;	2.26874
13.1.5.1.1	amino acid metabolism.synthesis.serine-glycine-cysteine group.serine.phosphoglycerate dehydrogenase	ta.24650.1.s1_x_at	Transcript	highly similar to ( 556)AT4G34200| Symbols: EDA9 | EDA9 (embryo sac development arrest 9); NAD binding / amino acid binding / binding / catalytic/ cofactor binding / oxidoreductase, acting on the CH-OH group of donors, NAD or NADP as acceptor / phosphoglycerate dehydrogenase | chr4:16374045-16376565 REVERSEvery weakly similar to (97.1)DHGY_CUCSA VAR1 COG5048 COG4886 COG5099 gb|CK154960;	2.47757
13.1.6.1.1	amino acid metabolism.synthesis.aromatic aa.chorismate.3-deoxy-D-arabino-heptulosonate 7-phosphate synthase	ta.1906.1.s1_at	Transcript	moderately similar to ( 254)AT1G22410| Symbols: | 2-dehydro-3-deoxyphosphoheptonate aldolase, putative / 3-deoxy-D-arabino-heptulosonate 7-phosphate synthase, putative / DAHP synthetase, putative | chr1:7912109-7914731 FORWARDmoderately similar to ( 234)AROG_SOLTU VAR1 COG5048 gb|BJ285249;	2.64875
13.1.6.1.5	amino acid metabolism.synthesis.aromatic aa.chorismate.shikimate kinase	ta.8618.1.s1_at	Transcript	moderately similar to ( 211)AT2G21940| Symbols: | shikimate kinase, putative | chr2:9358186-9359961 FORWARD gb|BQ162134;	1.96161
13.1.6.1.10	amino acid metabolism.synthesis.aromatic aa.chorismate.dehydroquinate/shikimate dehydrogenase	ta.27276.1.a1_s_at	Transcript	moderately similar to ( 465)AT3G06350| Symbols: EMB3004, MEE32 | EMB3004/MEE32 (EMBRYO DEFECTIVE 3004); 3-dehydroquinate dehydratase/ NADP binding / binding / catalytic/ shikimate 5-dehydrogenase | chr3:1924542-1927707 REVERSE gb|BQ842239;	1.90037
13.1.6.5.5	amino acid metabolism.synthesis.aromatic aa.tryptophan.tryptophan synthase	ta.27090.1.s1_at	Transcript	moderately similar to ( 376)AT4G27070| Symbols: TSB2 | TSB2 (TRYPTOPHAN SYNTHASE BETA-SUBUNIT); tryptophan synthase | chr4:13586570-13588625 FORWARDmoderately similar to ( 394)TRPB2_MAIZE gb|BT009279.1;	3.26044
16.2.1.1	secondary metabolism.phenylpropanoids.lignin biosynthesis.PAL	ta.20429.1.s1_at	Transcript	weakly similar to ( 171)AT3G53260| Symbols: PAL2 | PAL2 (phenylalanine ammonia-lyase 2); phenylalanine ammonia-lyase | chr3:19755234-19757597 REVERSEmoderately similar to ( 226)PALY_WHEAT gb|CK197611;	2.13571
16.2.1.1	secondary metabolism.phenylpropanoids.lignin biosynthesis.PAL	ta.7022.2.s1_at	Transcript	moderately similar to ( 293)AT2G37040| Symbols: PAL1 | PAL1 (PHE AMMONIA LYASE 1); phenylalanine ammonia-lyase | chr2:15564681-15567316 REVERSEmoderately similar to ( 369)PALY_WHEAT gb|BF199967;	1.51714
16.2.1.1	secondary metabolism.phenylpropanoids.lignin biosynthesis.PAL	taaffx.119254.1.s1_at	Transcript	weakly similar to ( 150)AT3G10340| Symbols: PAL4 | phenylalanine ammonia-lyase, putative | chr3:3204265-3207814 FORWARDmoderately similar to ( 224)PAL2_ORYSA gb|BQ839170;	1.28515
16.4.1	secondary metabolism.N misc.alkaloid-like	ta.24934.3.s1_at	Transcript	weakly similar to ( 102)AT4G16770| Symbols: | oxidoreductase, 2OG-Fe(II) oxygenase family protein | chr4:9434590-9437187 REVERSEVAR1 gb|CA695230;	1.48837
16.8.2	secondary metabolism.flavonoids.chalcones	ta.28700.1.s1_at	Transcript	moderately similar to ( 464)AT5G13930| Symbols: CHS, TT4, ATCHS | ATCHS/CHS/TT4 (CHALCONE SYNTHASE); naringenin-chalcone synthase | chr5:4488764-4490037 FORWARDhighly similar to ( 525)CHS2_SECCE gb|AY286097.1;	1.44016
17.2.3	hormone metabolism.auxin.induced-regulated-responsive-activated	taaffx.38522.1.a1_at	Transcript	weakly similar to ( 122)AT5G20730| Symbols: MSG1, IAA21, ARF7, TIR5, BIP, IAA23, IAA25, NPH4 | NPH4 (NON-PHOTOTROPHIC HYPOCOTYL); transcription factor | chr5:7016706-7021506 REVERSE gb|BJ221646;	2.54472
17.3.1.2.3	hormone metabolism.brassinosteroid.synthesis-degradation.sterols.CYP51	taaffx.28047.1.s1_s_at	Transcript	very weakly similar to (97.4)AT1G11680| Symbols: EMB1738, CYP51A2, CYP51, CYP51G1 | CYP51G1 (CYTOCHROME P450 51); oxygen binding | chr1:3938925-3940585 FORWARDvery weakly similar to (95.1)CP51_SORBI gb|CA665990;	1.69088
17.3.1.2.7	hormone metabolism.brassinosteroid.synthesis-degradation.sterols.DWF5	ta.16711.1.s1_at	Transcript	highly similar to ( 675)AT1G50430| Symbols: PA, LE, ST7R, 7RED, DWF5 | DWF5 (DWARF 5) | chr1:18685843-18689223 REVERSE VAR1 COG5048 COG5099 PRK08581 COG4886 MopB_Res-Cmplx1_Nad11-M gb|BQ609868;	3.5885
17.5.1	hormone metabolism.ethylene.synthesis-degradation	ta.7223.1.s1_x_at	Transcript	moderately similar to ( 425)AT5G24530| Symbols: | oxidoreductase, 2OG-Fe(II) oxygenase family protein | chr5:8378967-8383157 FORWARDweakly similar to ( 196)FL3H_MALDO gb|AJ610099;	2.51814
17.5.1	hormone metabolism.ethylene.synthesis-degradation	taaffx.6092.1.s1_at	Transcript	weakly similar to ( 194)AT2G38240| Symbols: | oxidoreductase, 2OG-Fe(II) oxygenase family protein | chr2:16019801-16021744 REVERSEweakly similar to ( 125)FL3H_MALDO gb|BJ320006;	1.45353
17.6.1	hormone metabolism.gibberelin.synthesis-degradation	ta.24934.3.s1_at	Transcript	weakly similar to ( 102)AT4G16770| Symbols: | oxidoreductase, 2OG-Fe(II) oxygenase family protein | chr4:9434590-9437187 REVERSEVAR1 gb|CA695230;	1.48837
21.1	redox.thioredoxin	ta.13723.1.s1_at	Transcript	very weakly similar to (99.0)TRXH_WHEAT gb|BQ484068;	2.53405
22.1.2	polyamine metabolism.synthesis.SAM decarboxylase	ta.9063.2.a1_at	Transcript	weakly similar to ( 161)AT3G25570| Symbols: | adenosylmethionine decarboxylase family protein | chr3:9288650-9289699 REVERSEmoderately similar to ( 263)DCAM_MAIZEVAR1 COG5048 gb|CK151676;	3.44096
22.1.2	polyamine metabolism.synthesis.SAM decarboxylase	ta.1058.2.a1_at	Transcript	very weakly similar to (80.9)DCAM_ORYSAVAR1 gb|CK154533;	2.76435
23.2	nucleotide metabolism.degradation	ta.9268.3.s1_at	Transcript	weakly similar to ( 139)AT5G28050| Symbols: | cytidine/deoxycytidylate deaminase family protein | chr5:10044213-10045488 REVERSE gb|CA608095;	1.40966
26.1	misc.misc2	taaffx.19531.1.a1_s_at	Transcript	weakly similar to ( 101)AT1G01190| Symbols: CYP78A8 | CYP78A8 (cytochrome P450, family 78, subfamily A, polypeptide 8); oxygen binding | chr1:83045-84864 REVERSEvery weakly similar to (94.4)C78A3_SOYBN gb|CK208119;	1.93317
26.2	misc.UDP glucosyl and glucoronyl transferases	taaffx.17044.1.s1_at	Transcript	weakly similar to ( 118)AT1G07240| Symbols: | UDP-glucoronosyl/UDP-glucosyl transferase family protein | chr1:2223888-2225330 FORWARDmoderately similar to ( 228)CZOG1_MAIZE gb|AL820408;	1.33507
26.2	misc.UDP glucosyl and glucoronyl transferases	ta.16559.1.s1_at	Transcript	moderately similar to ( 207)AT2G20370| Symbols: KAM1, MUR3 | KAM1/MUR3 (MURUS 3); catalytic/ transferase, transferring glycosyl groups | chr2:8799436-8801295 FORWARDmoderately similar to ( 218)KATAM_ORYSA gb|BJ283383;	1.13622
26.7	misc.oxidases - copper, flavone etc.	ta.21293.2.s1_at	Transcript	very weakly similar to (94.7)AT2G46760| Symbols: | FAD-binding domain-containing protein | chr2:19220098-19222236 REVERSE gb|CA615995;	1.45435
26.9	misc.glutathione S transferases	ta.14483.1.s1_x_at	Transcript	very weakly similar to (87.4)AT1G10360| Symbols: GST29, ATGSTU18 | ATGSTU18 (GLUTATHIONE S-TRANSFERASE 29); glutathione transferase | chr1:3395740-3396808 REVERSEvery weakly similar to (95.1)GSTU6_ORYSA gb|CA652948;	3.22486
26.9	misc.glutathione S transferases	ta.25779.1.s1_at	Transcript	moderately similar to ( 231)AT1G17180| Symbols: ATGSTU25 | ATGSTU25 (Arabidopsis thaliana Glutathione S-transferase (class tau) 25); glutathione transferase | chr1:5872201-5872951 FORWARDmoderately similar to ( 290)GSTU1_ORYSA gb|CD373896;	1.69107
26.1	misc.cytochrome P450	taaffx.19531.1.a1_s_at	Transcript	weakly similar to ( 101)AT1G01190| Symbols: CYP78A8 | CYP78A8 (cytochrome P450, family 78, subfamily A, polypeptide 8); oxygen binding | chr1:83045-84864 REVERSEvery weakly similar to (94.4)C78A3_SOYBN gb|CK208119;	1.93317
26.12	misc.peroxidases	ta.82.1.s1_at	Transcript	weakly similar to ( 129)AT5G58390| Symbols: | peroxidase, putative | chr5:23616981-23618470 REVERSEmoderately similar to ( 227)PER1_HORVU gb|BJ254055;	1.28656
26.12	misc.peroxidases	ta.21307.2.s1_x_at	Transcript	moderately similar to ( 248)AT1G71695| Symbols: | peroxidase 12 (PER12) (P12) (PRXR6) | chr1:26968021-26970219 FORWARDmoderately similar to ( 226)PER1_SORBI VAR1 COG5048 gb|CK196925;	1.77552
26.13	misc.acid and other phosphatases	ta.12413.1.s1_at	Transcript	moderately similar to ( 263)AT1G73010| Symbols: | phosphoric monoester hydrolase | chr1:27468441-27469841 REVERSECOG3883 gb|CA725003;	3.37419
26.19	misc.plastocyanin-like	ta.18203.1.s1_at	Transcript	very weakly similar to (99.0)AT2G32300| Symbols: UCC1 | UCC1 (UCLACYANIN 1); copper ion binding | chr2:13729587-13730541 FORWARDvery weakly similar to (95.5)BCP_PEA gb|AF031195.1;	3.13621
26.28	misc.GDSL-motif lipase	ta.5530.1.s1_at	Transcript	moderately similar to ( 298)AT5G45910| Symbols: | GDSL-motif lipase/hydrolase family protein | chr5:18637647-18639491 REVERSEweakly similar to ( 135)EST_HEVBRVAR1 gb|CK198647;	3.57106
27.3.4	RNA.regulation of transcription.ARF, Auxin Response Factor family	taaffx.38522.1.a1_at	Transcript	weakly similar to ( 122)AT5G20730| Symbols: MSG1, IAA21, ARF7, TIR5, BIP, IAA23, IAA25, NPH4 | NPH4 (NON-PHOTOTROPHIC HYPOCOTYL); transcription factor | chr5:7016706-7021506 REVERSE gb|BJ221646;	2.54472
27.3.11	RNA.regulation of transcription.C2H2 zinc finger family	taaffx.70031.1.a1_at	Transcript	weakly similar to ( 191)AT5G22480| Symbols: | zinc finger (ZPR1-type) family protein | chr5:7451646-7456171 REVERSE gb|AJ611578;	2.85493
27.3.24	RNA.regulation of transcription.MADS box transcription factor family	ta.26215.1.s1_at	Transcript	weakly similar to ( 142)AT1G71692| Symbols: XAL1, AGL12 | AGL12 (AGAMOUS-LIKE 12); transcription factor | chr1:26956565-26958601 REVERSEweakly similar to ( 193)MAD26_ORYSA gb|CD452875;	1.95967
27.3.26	RNA.regulation of transcription.MYB-related transcription factor family	taaffx.118164.1.s1_at	Transcript	very weakly similar to (84.0)AT5G58900| Symbols: | myb family transcription factor | chr5:23800501-23801893 REVERSE gb|BQ239225;	1.00844
27.3.32	RNA.regulation of transcription.WRKY domain transcription factor family	ta.16082.1.a1_a_at	Transcript	very weakly similar to (81.3)AT4G11070| Symbols: ATWRKY41, WRKY41 | WRKY41 (WRKY DNA-binding protein 41); transcription factor | chr4:6759299-6760759 FORWARD gb|CA624333;	2.48897
27.3.32	RNA.regulation of transcription.WRKY domain transcription factor family	taaffx.128870.1.s1_at	Transcript	weakly similar to ( 102)AT4G31550| Symbols: ATWRKY11, WRKY11 | WRKY11 (WRKY DNA-binding protein 11); transcription factor | chr4:15290071-15291464 REVERSE gb|CK206877;	2.81155
27.3.42	RNA.regulation of transcription.Bromodomain proteins	taaffx.93426.1.s1_at	Transcript	weakly similar to ( 123)AT2G34900| Symbols: IMB1 | IMB1 (IMBIBITION-INDUCIBLE 1); DNA binding | chr2:14730412-14732641 REVERSE gb|BJ211294;	2.22826
27.3.54	RNA.regulation of transcription.Histone acetyltransferases	ta.19906.1.a1_at	Transcript	weakly similar to ( 122)HAT1_ORYSA gb|CA661917;	1.64048
27.3.67	RNA.regulation of transcription.putative transcription regulator	ta.8353.3.s1_a_at	Transcript	weakly similar to ( 192)AT1G23230| Symbols: | similar to hypothetical protein OsJ_007998 [Oryza sativa (japonica cultivar-group)] (GB:EAZ24515.1); similar to hypothetical protein OsI_008648 [Oryza sativa (indica cultivar-group)] (GB:EAY87415.1); similar to unnamed protein product [Vitis vinifera] (GB:CAO42343.1); contains domain SUBFAMILY NOT NAMED (PTHR12691:SF1); contains domain FAMILY NOT NAME…	2.2136
27.3.67	RNA.regulation of transcription.putative transcription regulator	ta.9186.1.s1_at	Transcript	weakly similar to ( 157)AT1G67370| Symbols: ASY1 | ASY1 (ASYNAPTIC 1); DNA binding | chr1:25243010-25247376 REVERSE gb|BJ240761;	2.44664
27.3.99	RNA.regulation of transcription.unclassified	ta.28276.2.s1_at	Transcript	weakly similar to ( 140)AT3G12630| Symbols: | zinc finger (AN1-like) family protein | chr3:4012714-4013196 FORWARDweakly similar to ( 185)ISAP1_ORYSA gb|AJ613933;	3.43749
27.3.99	RNA.regulation of transcription.unclassified	taaffx.70031.1.a1_at	Transcript	weakly similar to ( 191)AT5G22480| Symbols: | zinc finger (ZPR1-type) family protein | chr5:7451646-7456171 REVERSE gb|AJ611578;	2.85493
27.4	RNA.RNA binding	ta.22636.1.s1_at	Transcript	very weakly similar to (96.3)AT5G01270| Symbols: CPL2 | CPL2 (CTD phosphatase-like 2); double-stranded RNA binding | chr5:108162-112142 REVERSEVAR1 gb|CK198186;	3.08915
28.1	DNA.synthesis/chromatin structure	taaffx.59472.1.a1_at	Transcript	weakly similar to ( 102)AT2G19490| Symbols: | recA family protein | chr2:8448814-8451088 FORWARD gb|BQ237168;	1.64123
28.1.3	DNA.synthesis/chromatin structure.histone	ta.27657.7.s1_x_at	Transcript	very weakly similar to (97.1)AT5G02560| Symbols: HTA12 | HTA12; DNA binding | chr5:575435-576454 FORWARDweakly similar to ( 119)H2A1_WHEAT gb|BJ306445;	1.132
28.2	DNA.repair	ta.19085.1.s1_at	Transcript	very weakly similar to (84.7)AT1G01490| Symbols: | heavy-metal-associated domain-containing protein | chr1:180401-182066 REVERSE gb|CA603396;	2.18976
29.1.19	protein.aa activation.arginine-tRNA ligase	taaffx.42550.1.s1_at	Transcript	weakly similar to ( 101)AT4G26300| Symbols: EMB1027 | EMB1027 (EMBRYO DEFECTIVE 1027); ATP binding / arginine-tRNA ligase | chr4:13308409-13313118 REVERSE gb|AJ613736;	2.72772
29.2.1.1.1.1.7	protein.synthesis.ribosomal protein.prokaryotic.chloroplast.30S subunit.S7	taaffx.3720.2.s1_at	Transcript	weakly similar to ( 105)ATCG00900| Symbols: RPS7.1, RPS7 | encodes a chloroplast ribosomal protein S7, a constituent of the small subunit of the ribosomal complex | chrC:97478-97945 REVERSEweakly similar to ( 123)RR7_WHEAT gb|CA662374;	2.90522
29.2.1.2.2.10	protein.synthesis.ribosomal protein.eukaryotic.60S subunit.L10	ta.794.1.s1_at	Transcript	moderately similar to ( 379)AT1G26910| Symbols: | 60S ribosomal protein L10 (RPL10B) | chr1:9321696-9322800 FORWARDmoderately similar to ( 413)RL102_ORYSA gb|CK171366;	3.58835
29.2.1.2.2.518	protein.synthesis.ribosomal protein.eukaryotic.60S subunit.L18A	taaffx.548.1.a1_at	Transcript	gb|BQ801517;	1.83363
29.2.2	protein.synthesis.misc ribososomal protein	ta.13018.1.s1_at	Transcript	moderately similar to ( 279)AT5G38290| Symbols: | peptidyl-tRNA hydrolase family protein | chr5:15320833-15322611 FORWARD gb|CA624164;	2.69864
29.3.1	protein.targeting.nucleus	ta.14200.1.s1_at	Transcript	highly similar to ( 582)AT1G09270| Symbols: | importin alpha-1 subunit, putative (IMPA4) | chr1:2995164-2997835 FORWARDhighly similar to ( 714)IMA1B_ORYSA VAR1 gb|BJ217155;	3.5946
29.3.1	protein.targeting.nucleus	taaffx.123475.1.s1_at	Transcript	highly similar to ( 540)AT2G16950| Symbols: | protein transporter | chr2:7361021-7367719 FORWARD gb|CF133706;	2.36182
29.3.2	protein.targeting.mitochondria	ta.3189.1.s1_x_at	Transcript	weakly similar to ( 114)AT2G28900| Symbols: ATOEP16-L, ATOEP16-1, OEP16 | OEP16 (OUTER ENVELOPE PROTEIN 16); P-P-bond-hydrolysis-driven protein transmembrane transporter | chr2:12421500-12422536 REVERSE gb|CK152358;	1.20086
29.4	protein.postranslational modification	taaffx.72706.1.a1_at	Transcript	weakly similar to ( 162)AT5G58380| Symbols: SIP1, SNRK3.8, PKS2, CIPK10 | CIPK10 (CBL-INTERACTING PROTEIN KINASE 10); kinase | chr5:23614318-23615757 REVERSEweakly similar to ( 120)CIPK1_ORYSA gb|BQ237008;	1.76927
29.4	protein.postranslational modification	ta.20461.1.s1_at	Transcript	weakly similar to ( 163)AT5G20930| Symbols: TSL | TSL (TOUSLED); kinase | chr5:7098215-7102972 FORWARD gb|CA722020;	2.60502
29.4	protein.postranslational modification	ta.28332.1.s1_at	Transcript	moderately similar to ( 220)AT5G19280| Symbols: RAG1, KAPP | KAPP (Kinase-associated protein phosphatase); protein serine/threonine phosphatase | chr5:6488452-6493184 FORWARD gb|CD899227;	2.44161
29.4	protein.postranslational modification	ta.8375.1.s1_at	Transcript	gb|BQ161808;	1.2638
29.4.1.57	protein.postranslational modification.kinase.receptor like cytoplasmatic kinase VII	ta.12817.1.s1_at	Transcript	highly similar to ( 592)AT1G71830| Symbols: ATSERK1, SERK1 | SERK1 (SOMATIC EMBRYOGENESIS RECEPTOR-LIKE KINASE 1); kinase | chr1:27022237-27025504 FORWARDmoderately similar to ( 205)PSKR_DAUCA gb|BT009426.1;	3.35099
29.4.1.57	protein.postranslational modification.kinase.receptor like cytoplasmatic kinase VII	ta.27027.1.s1_at	Transcript	moderately similar to ( 346)AT4G22130| Symbols: SRF8 | SRF8 (STRUBBELIG-RECEPTOR FAMILY 8) | chr4:11724793-11727343 FORWARDweakly similar to ( 126)NORK_PEA gb|CA596068;	1.53452
29.4.1.57	protein.postranslational modification.kinase.receptor like cytoplasmatic kinase VII	ta.6200.1.s1_at	Transcript	moderately similar to ( 495)AT3G59350| Symbols: | serine/threonine protein kinase, putative | chr3:21943907-21945860 FORWARDmoderately similar to ( 201)NORK_MEDTR gb|CA613579;	3.07582
29.5.11.1	protein.degradation.ubiquitin.ubiquitin	ta.28553.3.s1_at	Transcript	highly similar to ( 515)AT4G05320| Symbols: UBQ10 | UBQ10 (POLYUBIQUITIN 10) | chr4:2718557-2719951 FORWARDweakly similar to ( 150)UBIQ_WHEATVAR1 gb|BJ274700;	3.85202
29.6	protein.folding	ta.9532.1.s1_s_at	Transcript	moderately similar to ( 397)AT2G38000| Symbols: | chaperone protein dnaJ-related | chr2:15910393-15912354 REVERSE VAR1 COG5048 gb|CK196801;	2.45919
30.1	signalling.in sugar and nutrient physiology	taaffx.40634.1.s1_x_at	Transcript	moderately similar to ( 254)AT4G08950| Symbols: | phosphate-responsive protein, putative (EXO) | chr4:5740375-5741319 FORWARD gb|AJ611498;	1.48367
30.2.2	signalling.receptor kinases.leucine rich repeat II	ta.12817.1.s1_at	Transcript	highly similar to ( 592)AT1G71830| Symbols: ATSERK1, SERK1 | SERK1 (SOMATIC EMBRYOGENESIS RECEPTOR-LIKE KINASE 1); kinase | chr1:27022237-27025504 FORWARDmoderately similar to ( 205)PSKR_DAUCA gb|BT009426.1;	3.35099
30.3	signalling.calcium	ta.23482.2.s1_at	Transcript	moderately similar to ( 206)AT1G27770| Symbols: PEA1, ACA1 | ACA1 (autoinhibited Ca2+ -ATPase 1); calmodulin binding | chr1:9671899-9675997 REVERSEmoderately similar to ( 268)ACA1_ORYSA gb|BJ243383;	2.37519
30.3	signalling.calcium	ta.9178.1.s1_at	Transcript	moderately similar to ( 476)AT5G57110| Symbols: AT-ACA8 | ACA8 (AUTOINHIBITED CA2+ -ATPASE, ISOFORM 8); calmodulin binding | chr5:23126955-23134083 REVERSEmoderately similar to ( 331)ACA1_ORYSA gb|CD452861;	3.22287
30.3	signalling.calcium	ta.3427.1.a1_at	Transcript	very weakly similar to (80.1)AT2G02790| Symbols: IQD29 | IQD29 (IQ-domain 29); calmodulin binding | chr2:788707-790945 FORWARD gb|BQ169941;	1.4391
30.4.5	signalling.phosphinositides.inositol-1,3,4-trisphosphate 5/6-kinase	taaffx.121326.1.s1_at	Transcript	weakly similar to ( 127)AT5G16760| Symbols: | inositol 1,3,4-trisphosphate 5/6-kinase | chr5:5509893-5510852 FORWARDweakly similar to ( 171)ITPK1_MAIZE gb|CA690518;	1.65981
30.6	signalling.MAP kinases	ta.19942.1.s1_at	Transcript	moderately similar to ( 311)AT4G36945| Symbols: | phospholipase C | chr4:17420124-17422043 REVERSEVAR1 gb|CK168844;	1.33685
30.11	signalling.light	ta.2946.3.s1_at	Transcript	moderately similar to ( 281)AT4G08920| Symbols: BLU1, HY4, OOP2, CRY1 | CRY1 (CRYPTOCHROME 1) | chr4:5724257-5726902 FORWARDweakly similar to ( 152)PHR1_SINAL gb|BJ207850;	2.93254
30.11	signalling.light	taaffx.94692.1.s1_at	Transcript	very weakly similar to (88.2)AT4G38180| Symbols: FRS5 | FRS5 (FAR1-RELATED SEQUENCE 5); zinc ion binding | chr4:17906696-17909398 REVERSE gb|CA604371;	1.49098
31.1	cell.organisation	ta.22891.1.s1_at	Transcript	highly similar to ( 511)AT1G13180| Symbols: ARP3, ATARP3, DIS1 | DIS1 (DISTORTED TRICHOMES 1); structural constituent of cytoskeleton | chr1:4495391-4498201 FORWARDweakly similar to ( 171)ACT_VOLCAVAR1 COG5048 gb|AJ613269;	1.59471
31.2	cell.division	taaffx.99049.1.a1_at	Transcript	moderately similar to ( 245)AT3G54670| Symbols: SMC1, ATSMC1, TTN8 | TTN8 (TITAN8); ATP binding | chr3:20251406-20254679 FORWARD gb|CK211432;	1.86241
33.2	development.late embryogenesis abundant	ta.727.1.s1_x_at	Transcript	very weakly similar to ( 100)AT3G15670| Symbols: | late embryogenesis abundant protein, putative / LEA protein, putative | chr3:5310148-5310908 REVERSEweakly similar to ( 185)LEA3_WHEATVAR1 gb|AY148492.1;	1.67628
33.99	development.unspecified	ta.1249.2.a1_at	Transcript	very weakly similar to (87.4)AT5G15850| Symbols: COL1 | COL1 (CONSTANS-LIKE 1); transcription factor/ zinc ion binding | chr5:5176300-5177476 REVERSE gb|CA676589;	2.36877
33.99	development.unspecified	taaffx.13758.1.s1_at	Transcript	weakly similar to ( 174)AT5G54200| Symbols: | WD-40 repeat family protein | chr5:22010791-22014302 REVERSE gb|CA643267;	2.76454
33.99	development.unspecified	ta.5671.1.s1_at	Transcript	moderately similar to ( 435)AT5G48150| Symbols: PAT1 | PAT1 (PHYTOCHROME A SIGNAL TRANSDUCTION 1); transcription factor | chr5:19539723-19541279 REVERSEhighly similar to ( 556)CIGR2_ORYSA gb|BJ298966;	2.67578
34.5	transport.ammonium	ta.8510.1.a1_at	Transcript	weakly similar to ( 122)AT2G38290| Symbols: ATAMT2 | ATAMT2 (AMMONIUM TRANSPORTER 2); ammonium transmembrane transporter | chr2:16046750-16049369 REVERSE gb|BQ161999;	1.49639
34.13	transport.peptides and oligopeptides	taaffx.6904.1.s1_at	Transcript	weakly similar to ( 130)AT5G24380| Symbols: ATYSL2, YSL2 | YSL2 (YELLOW STRIPE LIKE 2); oligopeptide transporter | chr5:8324101-8326528 FORWARD gb|CA673956;	3.06337
34.13	transport.peptides and oligopeptides	ta.25666.1.a1_at	Transcript	weakly similar to ( 181)AT1G68570| Symbols: | proton-dependent oligopeptide transport (POT) family protein | chr1:25750474-25753773 FORWARD gb|CK205721;	2.18006
34.16	transport.ABC transporters and multidrug resistance systems	ta.6990.1.s1_at	Transcript	highly similar to ( 695)AT1G15520| Symbols: PDR12, ATPDR12 | ATPDR12/PDR12 (PLEIOTROPIC DRUG RESISTANCE 12); ATPase, coupled to transmembrane movement of substances | chr1:5331988-5338170 REVERSEhighly similar to ( 828)PDR4_ORYSA gb|CA611113;	2.90491
34.16	transport.ABC transporters and multidrug resistance systems	ta.28932.1.s1_at	Transcript	nearly identical (1479)AT3G13080| Symbols: EST2, MRP3, ATMRP3 | ATMRP3 (Arabidopsis thaliana multidrug resistance-associated protein 3) | chr3:4197613-4201257 REVERSEweakly similar to ( 107)MDR_ORYSA gb|AF532601.1;	2.265
34.99	transport.misc	ta.28555.1.s1_at	Transcript	weakly similar to ( 167)AT1G04560| Symbols: | AWPM-19-like membrane family protein | chr1:1245069-1245887 FORWARD gb|BQ166465;	1.38951
35.1	not assigned.no ontology	ta.3784.1.s1_x_at	Transcript	moderately similar to ( 260)AT3G55040| Symbols: | In2-1 protein, putative | chr3:20409695-20411282 REVERSEmoderately similar to ( 288)IN21_MAIZE gb|CD453769;	2.19967
35.2	not assigned.unknown	ta.19493.1.s1_at	Transcript	moderately similar to ( 263)AT1G25420| Symbols: | similar to unknown protein [Arabidopsis thaliana] (TAIR:AT1G34220.2); similar to unnamed protein product [Vitis vinifera] (GB:CAO42146.1); contains InterPro domain Protein of unknown function DUF292, eukaryotic (InterPro:IPR005061) | chr1:8916579-8917967 FORWARD gb|CK163763;	2.77824
35.2	not assigned.unknown	ta.22775.3.s1_at	Transcript	gb|CA730520;	1.51127
35.2	not assigned.unknown	ta.9339.2.s1_at	Transcript	gb|CA738451;	1.41986
35.2	not assigned.unknown	ta.19150.1.s1_x_at	Transcript	gb|CA642565;	1.14197
35.2	not assigned.unknown	taaffx.109464.1.s1_at	Transcript	gb|CA674609;	2.02711
35.2	not assigned.unknown	ta.7224.2.s1_at	Transcript	gb|BE419762;	1.70923
35.2	not assigned.unknown	ta.8271.1.s1_at	Transcript	gb|CA662736;	2.66997
35.2	not assigned.unknown	ta.1558.1.a1_at	Transcript	weakly similar to ( 157)AT4G05450| Symbols: | adrenodoxin-like ferredoxin 2 | chr4:2759045-2760631 FORWARD gb|BE442630;	2.86247
35.2	not assigned.unknown	ta.18497.1.s1_at	Transcript	gb|CA638066;	1.60874
35.2	not assigned.unknown	taaffx.59329.1.s1_at	Transcript	gb|BJ285724;	1.51907
35.2	not assigned.unknown	ta.15233.1.s1_at	Transcript	gb|CA746985;	2.36045
35.2	not assigned.unknown	ta.16082.2.s1_at	Transcript	VAR1 gb|CK211295;	2.5258
35.2	not assigned.unknown	ta.28422.1.a1_s_at	Transcript	COG5048 gb|BJ317142;	1.80161
35.2	not assigned.unknown	taaffx.78970.1.s1_at	Transcript	gb|BQ607994;	1.57644
35.2	not assigned.unknown	ta.3887.3.a1_s_at	Transcript	gb|BJ248686;	1.96464
35.2	not assigned.unknown	ta.26194.1.a1_at	Transcript	gb|CD492022;	1.21171
35.2	not assigned.unknown	taaffx.107567.3.s1_at	Transcript	gb|CA675299;	3.35918
35.2	not assigned.unknown	ta.21072.1.a1_at	Transcript	weakly similar to ( 200)AT5G01400| Symbols: ESP4 | ESP4 (ENHANCED SILENCING PHENOTYPE 4); binding | chr5:162802-171071 REVERSE gb|CK166527;	1.90675
35.2	not assigned.unknown	ta.13904.1.s1_a_at	Transcript	weakly similar to ( 139)AT1G73540| Symbols: ATNUDT21 | ATNUDT21 (Arabidopsis thaliana Nudix hydrolase homolog 21); hydrolase | chr1:27649541-27650232 REVERSEVAR1 COG5048 COG4886 gb|CK214034;	1.61967
35.2	not assigned.unknown	taaffx.65853.1.s1_at	Transcript	gb|BJ217778;	2.40707
35.2	not assigned.unknown	ta.8691.1.a1_s_at	Transcript	gb|BQ162234;	2.62239
35.2	not assigned.unknown	taaffx.114333.1.s1_at	Transcript	gb|CA741538;	1.23837
35.2	not assigned.unknown	ta.20999.2.s1_a_at	Transcript	gb|CA635682;	1.98231
35.2	not assigned.unknown	taaffx.121181.1.s1_at	Transcript	gb|BG909211;	1.74538
35.2	not assigned.unknown	taaffx.131248.2.s1_s_at	Transcript	gb|CA670789;	2.7284
35.2	not assigned.unknown	taaffx.18.1.s1_at	Transcript	gb|CD490365;	1.35383
35.2	not assigned.unknown	ta.16095.2.s1_a_at	Transcript	gb|CA681266;	1.00901
35.2	not assigned.unknown	taaffx.38417.1.s1_at	Transcript	gb|BJ239720;	1.26817
35.2	not assigned.unknown	ta.2838.2.s1_x_at	Transcript	very weakly similar to (99.4)AT4G14305| Symbols: | similar to PMP22 (peroxisomal membrane protein 22) [Arabidopsis thaliana] (TAIR:AT4G04470.1); similar to hypothetical protein [Vitis vinifera] (GB:CAN76530.1); contains InterPro domain Mpv17/PMP22; (InterPro:IPR007248) | chr4:8235331-8236578 REVERSE gb|CA611904;	2.58409
35.2	not assigned.unknown	ta.25111.1.s1_x_at	Transcript	gb|CA602822;	2.97792
35.2	not assigned.unknown	ta.12666.1.s1_at	Transcript	gb|BI479961;	3.19922
35.2	not assigned.unknown	ta.5814.1.s1_at	Transcript	gb|BU099542;	1.75265
35.2	not assigned.unknown	taaffx.40092.1.s1_at	Transcript	gb|CA649011;	2.73809
35.2	not assigned.unknown	ta.8020.2.s1_x_at	Transcript	gb|CA634158;	1.3943
35.2	not assigned.unknown	ta.1592.1.s1_a_at	Transcript	gb|BE442881;	2.83273
35.2	not assigned.unknown	ta.14694.1.s1_at	Transcript	gb|CA680188;	2.84545
35.2	not assigned.unknown	taaffx.119424.1.a1_at	Transcript	gb|BJ273242;	1.44627
35.2	not assigned.unknown	ta.13326.2.s1_x_at	Transcript	gb|CA662237;	2.69367
35.2	not assigned.unknown	taaffx.128748.1.s1_at	Transcript	gb|CK153512;	3.11613
35.2	not assigned.unknown	taaffx.110252.1.s1_at	Transcript	very weakly similar to (87.4)AT5G25970| Symbols: | similar to unknown protein [Arabidopsis thaliana] (TAIR:AT5G11730.1); similar to unnamed protein product [Vitis vinifera] (GB:CAO43773.1); similar to hypothetical protein [Vitis vinifera] (GB:CAN70606.1); contains InterPro domain Protein of unknown function DUF266, plant (InterPro:IPR004949) | chr5:9066700-9067977 FORWARD gb|CA661309;	1.34749
35.2	not assigned.unknown	taaffx.7349.1.s1_at	Transcript	gb|BE493664;	1.24265
35.2	not assigned.unknown	taaffx.59339.2.s1_at	Transcript	gb|CA602971;	0.65445
35.2	not assigned.unknown	taaffx.97891.1.s1_at	Transcript	gb|BQ802237;	2.51511
35.2	not assigned.unknown	taaffx.15958.1.s1_at	Transcript	gb|BQ801634;	1.89038
35.2	not assigned.unknown	taaffx.90179.2.s1_at	Transcript	gb|BJ305445;	2.38171
35.2	not assigned.unknown	ta.23066.1.s1_s_at	Transcript	gb|CA619868;	1.7279
35.2	not assigned.unknown	ta.28219.2.s1_at	Transcript	gb|CA663935;	1.42261
35.2	not assigned.unknown	taaffx.12232.2.s1_at	Transcript	gb|BJ279182;	1.69151
35.2	not assigned.unknown	taaffx.23169.1.s1_at	Transcript	moderately similar to ( 201)AT1G75210| Symbols: | 5' nucleotidase family protein | chr1:28227651-28232412 FORWARD gb|CA738565;	1.94826
35.2	not assigned.unknown	ta.10255.3.s1_at	Transcript	gb|BJ272596;	1.73259
35.2	not assigned.unknown	ta.16204.1.s1_x_at	Transcript	gb|BJ236484;	2.137
35.2	not assigned.unknown	ta.19594.1.s1_at	Transcript	gb|CA653847;	1.60197
35.2	not assigned.unknown	ta.19411.1.s1_at	Transcript	gb|CD881454;	1.2314
35.2	not assigned.unknown	ta.12402.2.s1_a_at	Transcript	gb|CA622825;	2.69388
35.2	not assigned.unknown	taaffx.455.1.a1_at	Transcript	gb|CA721944;	2.27081
35.2	not assigned.unknown	taaffx.56312.1.a1_at	Transcript	gb|CA654509;	2.12359
35.2	not assigned.unknown	taaffx.3170.2.s1_at	Transcript	gb|BF474864;	1.17832
35.2	not assigned.unknown	taaffx.109765.1.s1_at	Transcript	gb|CD882804;	1.27007
35.2	not assigned.unknown	taaffx.105814.1.s1_at	Transcript	gb|CA729537;	0.914437
35.2	not assigned.unknown	taaffx.107837.1.s1_at	Transcript	gb|CA694596;	2.24061
35.2	not assigned.unknown	taaffx.15693.1.a1_at	Transcript	gb|CD492131;	2.62856
35.2	not assigned.unknown	ta.16549.1.s1_s_at	Transcript	gb|CA608306;	2.61529
35.2	not assigned.unknown	ta.7143.3.s1_a_at	Transcript	weakly similar to ( 154)AT5G12010| Symbols: | similar to unknown protein [Arabidopsis thaliana] (TAIR:AT4G29780.1); similar to unnamed protein product [Vitis vinifera] (GB:CAO43835.1); contains domain PTHR22930 (PTHR22930) | chr5:3877976-3879484 REVERSE gb|CA730168;	1.32145
35.2	not assigned.unknown	ta.22693.1.s1_at	Transcript	gb|CA662154;	1.53326
35.2	not assigned.unknown	ta.5263.1.s1_at	Transcript	gb|BJ315539;	1.50393
35.2	not assigned.unknown	ta.14739.1.s1_s_at	Transcript	gb|CA681267;	3.12392
35.2	not assigned.unknown	taaffx.12889.1.a1_at	Transcript	gb|BJ219507;	2.48804
35.2	not assigned.unknown	taaffx.3984.2.s1_at	Transcript	gb|CD899327;	1.65324
35.2	not assigned.unknown	ta.4063.1.s1_at	Transcript	gb|CA648595;	1.09341
35.2	not assigned.unknown	ta.22021.1.a1_at	Transcript	gb|CK197679;	1.23721
35.2	not assigned.unknown	taaffx.36764.1.s1_at	Transcript	gb|CA644489;	1.20099
35.2	not assigned.unknown	ta.30027.1.s1_at	Transcript	gb|CA693685;	1.59565
35.2	not assigned.unknown	ta.20968.2.s1_at	Transcript	gb|CA631873;	1.85054
35.2	not assigned.unknown	ta.29478.1.s1_at	Transcript	very weakly similar to (85.5)AT1G63010| Symbols: | SPX (SYG1/Pho81/XPR1) domain-containing protein | chr1:23351637-23354691 REVERSE gb|CA641540;	2.47072
35.2	not assigned.unknown	taaffx.11994.1.s1_at	Transcript	gb|BJ305635;	2.69605
35.2	not assigned.unknown	taaffx.98425.1.s1_x_at	Transcript	gb|CA609609;	1.47916
35.2	not assigned.unknown	ta.19116.1.s1_at	Transcript	gb|CA647046;	1.91002
35.2	not assigned.unknown	taaffx.113847.2.s1_at	Transcript	gb|CA687956;	2.54631
35.2	not assigned.unknown	ta.25757.1.a1_at	Transcript	gb|CD373781;	1.97738
35.2	not assigned.unknown	ta.4179.1.s1_at	Transcript	gb|BJ267545;	1.69773
35.2	not assigned.unknown	taaffx.105924.1.s1_at	Transcript	gb|CA727824;	1.39554
35.2	not assigned.unknown	ta.9304.2.s1_a_at	Transcript	gb|CA744381;	1.8098
35.2	not assigned.unknown	taaffx.33924.1.s1_at	Transcript	moderately similar to ( 240)AT4G39970| Symbols: | haloacid dehalogenase-like hydrolase family protein | chr4:18536672-18538423 REVERSE gb|BJ250161;	2.72246
35.2	not assigned.unknown	ta.24639.1.s1_a_at	Transcript	gb|CK199553;	1.92327
35.2	not assigned.unknown	ta.24934.2.s1_a_at	Transcript	gb|CA671749;	1.49071
35.2	not assigned.unknown	ta.11360.1.a1_at	Transcript	gb|BQ169940;	1.7271
35.2	not assigned.unknown	taaffx.77871.1.s1_at	Transcript	gb|CA741469;	1.80306
35.2	not assigned.unknown	taaffx.15677.1.a1_x_at	Transcript	gb|CD492270;	2.72846
35.2	not assigned.unknown	ta.23339.2.s1_at	Transcript	gb|CA682074;	3.1762
35.2	not assigned.unknown	ta.10803.1.a1_at	Transcript	gb|BQ166598;	1.28645
35.2	not assigned.unknown	ta.8000.1.a1_at	Transcript	gb|BQ161105;	2.86217
35.2	not assigned.unknown	ta.1471.2.s1_at	Transcript	gb|CA638253;	1.77162
35.2	not assigned.unknown	ta.9225.1.s1_at	Transcript	gb|BJ290133;	1.49902
35.2	not assigned.unknown	taaffx.30064.1.s1_at	Transcript	gb|AJ614425;	0.790066
35.2	not assigned.unknown	taaffx.111840.1.s1_at	Transcript	gb|CA632247;	2.34462
35.2	not assigned.unknown	ta.30680.2.s1_a_at	Transcript	gb|BJ219073;	3.13681
35.2	not assigned.unknown	taaffx.36748.1.s1_at	Transcript	gb|BJ321591;	1.51663
35.2	not assigned.unknown	taaffx.9221.1.s1_at	Transcript	gb|CK208355;	1.74346
35.2	not assigned.unknown	taaffx.128712.1.s1_at	Transcript	gb|BJ275210;	2.49495
35.2	not assigned.unknown	taaffx.94074.1.s1_at	Transcript	gb|CA659818;	2.12933
35.2	not assigned.unknown	taaffx.84583.1.s1_at	Transcript	very weakly similar to (82.4)AT2G38570| Symbols: | similar to hypothetical protein [Vitis vinifera] (GB:CAN71020.1); similar to unnamed protein product [Vitis vinifera] (GB:CAO48883.1) | chr2:16143932-16145495 REVERSE gb|BJ313321;	2.87565
35.2	not assigned.unknown	taaffx.34241.2.s1_at	Transcript	gb|CA722326;	2.97275
35.2	not assigned.unknown	ta.28484.1.s1_at	Transcript	gb|CA500328;	2.96933
35.2	not assigned.unknown	ta.5116.1.s1_at	Transcript	gb|BJ277117;	1.53129
35.2	not assigned.unknown	taaffx.106.1.a1_at	Transcript	gb|AJ613458;	1.93043
35.2	not assigned.unknown	taaffx.132743.1.s2_at	Transcript	gb|CA682115;	2.40853
35.2	not assigned.unknown	taaffx.85775.1.s1_at	Transcript	gb|CA621227;	1.15621
