# Supplementary material for: Systems Responses to Progressive Water Stress in Durum Wheat
Source: PLoS One. 2014 Sep 29;9(9):e108431. doi: 10.1371/journal.pone.0108431 (PMC4180936; doi:10.1371/journal.pone.0108431)
Supplement: File S7 — MapMan annotation of PCo results. Mapman analysis of probes responsible for maximum separation observed, as defined by F-tests for the correlation between probes and principal coordinates (PCos), following PCo applied to the RWC-interpolated data for the 19062 probes derived from 54 samples (three replicates of each of six RWC levels by three wheat lines). Individual spreadsheets show annotation for the probes relevant for the first three principal coordinates retained from the analysis (PCo1, 2, 3). Probes are presented by Affymetrix id and MapMan annotation to bin name, pathway and description of gene model. (XLSX) [file pone.0108431.s008.xlsx]

## Sheet: PCO 1
	Mapman annotation for PCO1 results						sorted for FPCO1 value>>			Bin	Bin name	Affy pobe id		affy annotation	FPCO1					annotation using PLEX db
Bin	Bin name	Affy pobe id		affy annotation	FPCO1					35.2	not assigned.unknown	ta.3659.1.s1_a_at	Transcript	gb|CA670477;	2621.6				Rice Alignment at Gramene (by locus name): LOC_Os09g20830.2, heat shock factor-binding protein 1, putative
1.1.4	PS.lightreaction.ATP synthase	ta.3152.1.s1_at	Transcript	highly similar to ( 712)AT5G08680| Symbols: | ATP synthase beta chain, mitochondrial, putative | chr5:2821993-2824684 FORWARDhighly similar to ( 791)ATPBM_MAIZEVAR1 gb|BJ253666;	1301.6					29.5.2	protein.degradation.autophagy	ta.29505.1.s1_x_at	Transcript	very weakly similar to (95.1)AT3G15580| Symbols: ATG8I, APG8H | APG8H/ATG8I (AUTOPHAGY 8H); APG8 activating enzyme/ APG8 conjugating enzyme/ APG8-specific protease/ microtubule binding | chr3:5274082-5275007 REVERSE gb|CK196483;	2383.3
										29.2.1.1.3.2.510	protein.synthesis.ribosomal protein.prokaryotic.unknown organellar.50S subunit.L10A	ta.824.1.s1_a_at	Transcript	moderately similar to ( 204)AT2G27530| Symbols: PGY1 | 60S ribosomal protein L10A (RPL10aB) | chr2:11770520-11771647 REVERSEweakly similar to ( 160)RL10A_CHLREVAR1 COG5048 gb|BJ263208;	1912.3
10.1.9	cell wall.precursor synthesis.MUR4	ta.7657.3.s1_a_at	Transcript	weakly similar to ( 137)AT4G20460| Symbols: | NAD-dependent epimerase/dehydratase family protein | chr4:11029778-11031583 REVERSEweakly similar to ( 147)ARAE3_ORYSA gb|CA654194;	1159.9					35.2	not assigned.unknown	ta.14042.1.s1_at	Transcript	gb|BQ805565;	1814.9
10.1.9	cell wall.precursor synthesis.MUR4	ta.7657.1.s1_s_at	Transcript	moderately similar to ( 433)AT1G30620| Symbols: HSR8, MUR4, UXE1 | HSR8/MUR4/UXE1 (MURUS 4) | chr1:10855478-10857952 FORWARDhighly similar to ( 502)ARAE3_ORYSA gb|CK208353;	1269.6					27.4	RNA.RNA binding	ta.1252.1.s1_at	Transcript	weakly similar to ( 112)AT4G16830| Symbols: | nuclear RNA-binding protein (RGGA) | chr4:9470671-9472327 FORWARD VAR1 gb|BJ293974;	1806.4
										35.2	not assigned.unknown	ta.2958.1.a1_at	Transcript	gb|BQ162425;	1739.2
13.1.6.2	amino acid metabolism.synthesis.aromatic aa.phenylalanine and tyrosine	ta.9436.1.s1_a_at	Transcript	moderately similar to ( 315)AT1G80360| Symbols: | aminotransferase class I and II family protein | chr1:30213628-30215535 REVERSE gb|CA653416;	1118.7					33.99	development.unspecified	ta.8999.1.a1_at	Transcript	weakly similar to ( 119)AT4G28500| Symbols: ANAC073 | ANAC073 (Arabidopsis NAC domain containing protein 73); transcription factor | chr4:14083020-14084272 FORWARD gb|BJ251866;	1731
										26.28	misc.GDSL-motif lipase	ta.5636.2.s1_x_at	Transcript	weakly similar to ( 166)AT2G27360| Symbols: | lipase, putative | chr2:11713311-11714983 FORWARDweakly similar to ( 102)EST_HEVBR gb|BQ168398;	1715.3
23.2	nucleotide metabolism.degradation	ta.9580.1.s1_at	Transcript	weakly similar to ( 184)AT2G36310| Symbols: | inosine-uridine preferring nucleoside hydrolase family protein | chr2:15231771-15233712 REVERSE gb|CA676820;	1063.9					34.9	transport.metabolite transporters at the mitochondrial membrane	ta.28146.1.s1_s_at	Transcript	very weakly similar to (88.2)AT5G27520| Symbols: | mitochondrial substrate carrier family protein | chr5:9714667-9716247 REVERSE gb|CA638547;	1660.5
										35.2	not assigned.unknown	ta.19158.2.s1_at	Transcript	gb|CA648077;	1638.8
26.28	misc.GDSL-motif lipase	ta.5636.2.s1_x_at	Transcript	weakly similar to ( 166)AT2G27360| Symbols: | lipase, putative | chr2:11713311-11714983 FORWARDweakly similar to ( 102)EST_HEVBR gb|BQ168398;	1715.3					35.2	not assigned.unknown	ta.22212.1.s1_at	Transcript	gb|CA730396;	1628.6
										27.3.67	RNA.regulation of transcription.putative transcription regulator	ta.7238.1.s1_at	Transcript	weakly similar to ( 102)AT4G30200| Symbols: | similar to VIN3 (VERNALIZATION INSENSITIVE 3), protein binding / zinc ion binding [Arabidopsis thaliana] (TAIR:AT5G57380.1); similar to unnamed protein product [Vitis vinifera] (GB:CAO43227.1); contains InterPro domain Fibronectin, type III-like fold (InterPro:IPR008957); contains InterPro domain Fibronectin, type III (InterPro:IPR003961) | chr4:14786…	1609.8
27.4	RNA.RNA binding	ta.22984.3.s1_at	Transcript	moderately similar to ( 217)AT1G48920| Symbols: ATNUC-L1, PARL1 | ATNUC-L1/PARL1 (PARALLEL 1); nucleic acid binding | chr1:18101854-18105090 FORWARD gb|CD876660;	1123.2					27.2	RNA.transcription	ta.2427.1.s1_x_at	Transcript	very weakly similar to (97.4)AT5G41010| Symbols: | DNA-directed RNA polymerases I, II, and III 7 kDa subunit, putative | chr5:16441278-16442149 FORWARD gb|BJ311769;	1598.3
27.1	RNA.processing	ta.2299.1.s1_at	Transcript	weakly similar to ( 180)AT4G02840| Symbols: | small nuclear ribonucleoprotein D1, putative / snRNP core protein D1, putative / Sm protein D1, putative | chr4:1264726-1266253 FORWARDVAR1 COG5048 gb|CK157281;	1154.5					29.3.4.99	protein.targeting.secretory pathway.unspecified	ta.3262.1.s1_at	Transcript	weakly similar to ( 181)AT5G37680| Symbols: ATARLA1A | ATARLA1A (ADP-ribosylation factor-like A1A); GTP binding | chr5:14987027-14988328 REVERSE gb|BQ806543;	1581.4
27.2	RNA.transcription	ta.2427.1.s1_x_at	Transcript	very weakly similar to (97.4)AT5G41010| Symbols: | DNA-directed RNA polymerases I, II, and III 7 kDa subunit, putative | chr5:16441278-16442149 FORWARD gb|BJ311769;	1598.3					29.2.1.2.2.518	protein.synthesis.ribosomal protein.eukaryotic.60S subunit.L18A	ta.24826.2.s1_x_at	Transcript	weakly similar to ( 150)AT2G34480| Symbols: | 60S ribosomal protein L18A (RPL18aB) | chr2:14539995-14541240 REVERSEweakly similar to ( 154)RL18A_ORYSA gb|BQ805759;	1559.4
27.3.67	RNA.regulation of transcription.putative transcription regulator	ta.7238.1.s1_at	Transcript	weakly similar to ( 102)AT4G30200| Symbols: | similar to VIN3 (VERNALIZATION INSENSITIVE 3), protein binding / zinc ion binding [Arabidopsis thaliana] (TAIR:AT5G57380.1); similar to unnamed protein product [Vitis vinifera] (GB:CAO43227.1); contains InterPro domain Fibronectin, type III-like fold (InterPro:IPR008957); contains InterPro domain Fibronectin, type III (InterPro:IPR003961) | chr4:14786…	1609.8					29.2.1.2.2.34	protein.synthesis.ribosomal protein.eukaryotic.60S subunit.L34	ta.28308.1.s1_at	Transcript	weakly similar to ( 177)AT1G69620| Symbols: RPL34 | RPL34 (RIBOSOMAL PROTEIN L34); structural constituent of ribosome | chr1:26193563-26194744 FORWARDweakly similar to ( 182)RL34_TOBAC gb|BJ217291;	1540.1
27.4	RNA.RNA binding	ta.1252.1.s1_at	Transcript	weakly similar to ( 112)AT4G16830| Symbols: | nuclear RNA-binding protein (RGGA) | chr4:9470671-9472327 FORWARD VAR1 gb|BJ293974;	1806.4					35.2	not assigned.unknown	ta.20786.1.a1_at	Transcript	gb|BG904271;	1533.7
										29.2.1.2.1.23	protein.synthesis.ribosomal protein.eukaryotic.40S subunit.S23	ta.1335.1.s1_at	Transcript	weakly similar to ( 112)AT5G02960| Symbols: | 40S ribosomal protein S23 (RPS23B) | chr5:693278-694394 REVERSEweakly similar to ( 112)RS23_FRAAN gb|BQ842066;	1529.7
29.5.2	protein.degradation.autophagy	ta.10929.1.s1_at	Transcript	weakly similar to ( 144)AT3G56440| Symbols: AtATG18d | AtATG18d (Arabidopsis thaliana homolog of yeast autophagy 18 (ATG18) d) | chr3:20937853-20939776 FORWARD gb|BQ166837;	1050.2					35.2	not assigned.unknown	ta.10191.1.s1_at	Transcript	gb|BJ243280;	1457.9
29.5.11.5	protein.degradation.ubiquitin.ubiquitin protease	ta.12406.1.s1_at	Transcript	very weakly similar to (99.8)AT3G14400| Symbols: UBP25 | UBP25 (UBIQUITIN-SPECIFIC PROTEASE 25); ubiquitin-specific protease | chr3:4811960-4815217 REVERSE gb|BQ166921;	1067.6					29.6	protein.folding	ta.19112.1.s1_at	Transcript	highly similar to ( 695)AT1G24510| Symbols: | T-complex protein 1 epsilon subunit, putative / TCP-1-epsilon, putative / chaperonin, putative | chr1:8685492-8687648 REVERSEhighly similar to ( 780)TCPE2_AVESAVAR1 gb|CD885768;	1412.9
29.6	protein.folding	ta.14018.2.s1_a_at	Transcript	weakly similar to ( 195)AT3G11830| Symbols: | chaperonin, putative | chr3:3732740-3736162 FORWARD gb|BJ308522;	1072.1					29.4	protein.postranslational modification	taaffx.18904.1.s1_at	Transcript	weakly similar to ( 130)AT1G67890| Symbols: | protein kinase family protein | chr1:25461008-25465390 FORWARD gb|CD932774;	1396.7
29.2.1.2.1.2	protein.synthesis.ribosomal protein.eukaryotic.40S subunit.S2	ta.28855.2.s1_at	Transcript	moderately similar to ( 391)AT3G57490| Symbols: | 40S ribosomal protein S2 (RPS2D) | chr3:21290801-21291864 REVERSEVAR1 gb|CD932837;	1075.7					29.2.1.2.1.21	protein.synthesis.ribosomal protein.eukaryotic.40S subunit.S21	ta.2887.1.s1_at	Transcript	weakly similar to ( 132)AT5G27700| Symbols: | 40S ribosomal protein S21 (RPS21C) | chr5:9807536-9808052 REVERSEweakly similar to ( 145)RS21_MAIZECOG5048 gb|CK157175;	1392
29.5.11.1	protein.degradation.ubiquitin.ubiquitin	ta.24299.1.s1_at	Transcript	moderately similar to ( 261)AT1G31340| Symbols: NEDD8, ATRUB1, RUB1 | RUB1 (RELATED TO UBIQUITIN 1) | chr1:11218057-11219398 REVERSEweakly similar to ( 150)UBIQ_WHEAT gb|BJ263129;	1076.3					35.2	not assigned.unknown	ta.621.1.s1_x_at	Transcript	gb|CA636326;	1382.2
29.2.1.2.2.57	protein.synthesis.ribosomal protein.eukaryotic.60S subunit.L7A	ta.19269.1.s1_at	Transcript	weakly similar to ( 184)AT2G47610| Symbols: | 60S ribosomal protein L7A (RPL7aA) | chr2:19536924-19538471 FORWARDmoderately similar to ( 204)RL7A_ORYSACOG5048 VAR1 gb|CD918341;	1078.9					35.2	not assigned.unknown	taaffx.92235.1.a1_at	Transcript	gb|BJ274892;	1363.7
29.2.1.2.1.20	protein.synthesis.ribosomal protein.eukaryotic.40S subunit.S20	ta.2605.2.s1_at	Transcript	weakly similar to ( 197)AT5G62300| Symbols: | 40S ribosomal protein S20 (RPS20C) | chr5:25038614-25039461 REVERSEmoderately similar to ( 232)RS20_ORYSA gb|BJ226329;	1084.2					35.2	not assigned.unknown	ta.10660.1.a1_at	Transcript	gb|BQ166213;	1361.3
29.2.1.2.2.30	protein.synthesis.ribosomal protein.eukaryotic.60S subunit.L30	ta.2153.1.s1_s_at	Transcript	very weakly similar to (95.9)AT3G18740| Symbols: | 60S ribosomal protein L30 (RPL30C) | chr3:6453443-6453876 FORWARDweakly similar to ( 105)RL30_WHEAT gb|CK165194;	1086.1					35.2	not assigned.unknown	taaffx.40189.1.s1_at	Transcript	weakly similar to ( 176)AT4G24310| Symbols: | similar to unknown protein [Arabidopsis thaliana] (TAIR:AT3G02430.1); similar to unnamed protein product [Vitis vinifera] (GB:CAO46970.1); contains InterPro domain Protein of unknown function DUF679 (InterPro:IPR007770) | chr4:12600910-12601551 FORWARD gb|AJ613550;	1348.7
29.2.1.2.2.3	protein.synthesis.ribosomal protein.eukaryotic.60S subunit.L3	ta.15265.1.s1_at	Transcript	moderately similar to ( 235)AT1G43170| Symbols: EMB2207, RPL3A | ARP1 (ARABIDOPSIS RIBOSOMAL PROTEIN 1) | chr1:16269959-16271071 FORWARDmoderately similar to ( 249)RL3_ORYSJCOG5048 VAR1 gb|AY347532.1;	1086.5					35.2	not assigned.unknown	ta.8167.2.s1_at	Transcript	gb|BF200226;	1343
29.2.1.2.2.80	protein.synthesis.ribosomal protein.eukaryotic.60S subunit.P0	ta.28365.1.s1_s_at	Transcript	moderately similar to ( 260)AT3G09200| Symbols: | 60S acidic ribosomal protein P0 (RPP0B) | chr3:2823370-2825026 REVERSEmoderately similar to ( 302)RLA0_ORYSACOG5048 VAR1 gb|BE416744;	1089.9					29.2.1.2.1.31	protein.synthesis.ribosomal protein.eukaryotic.40S subunit.SA	ta.24129.1.s1_at	Transcript	moderately similar to ( 203)AT1G72370| Symbols: AP40, RP40, RPSAA, P40 | P40 (40S ribosomal protein SA); structural constituent of ribosome | chr1:27246810-27248504 REVERSEmoderately similar to ( 207)RSSA_SOYBNCOG5048 VAR1 PRK08581 gb|CK209220;	1341.7
29.3.1	protein.targeting.nucleus	ta.6282.1.s1_at	Transcript	moderately similar to ( 244)AT5G53480| Symbols: | importin beta-2, putative | chr5:21731242-21733935 FORWARD gb|BJ249264;	1090.6					29.2.1.2.1.27	protein.synthesis.ribosomal protein.eukaryotic.40S subunit.S27	ta.22874.1.s1_x_at	Transcript	weakly similar to ( 147)AT3G61110| Symbols: ARS27A | ARS27A (ARABIDOPSIS RIBOSOMAL PROTEIN S27); structural constituent of ribosome | chr3:22622685-22623607 FORWARDweakly similar to ( 154)RS27_HORVU gb|BJ227550;	1328.6
29.5.2	protein.degradation.autophagy	ta.18890.1.s1_at	Transcript	moderately similar to ( 226)AT5G45900| Symbols: ATAPG7, ATG7, APG7 | APG7 (AUTOPHAGY 7) | chr5:18632531-18635663 FORWARD gb|CA603729;	1091.5					35.2	not assigned.unknown	ta.2958.2.s1_at	Transcript	gb|BJ208263;	1323.5
29.2.1.2.2.32	protein.synthesis.ribosomal protein.eukaryotic.60S subunit.L32	ta.28257.1.s1_x_at	Transcript	weakly similar to ( 117)AT4G18100| Symbols: | 60S ribosomal protein L32 (RPL32A) | chr4:10035727-10036487 REVERSECOG5048 gb|CK210991;	1100.3					29.2.1.1.3.2.14	protein.synthesis.ribosomal protein.prokaryotic.unknown organellar.50S subunit.L14	ta.3141.1.s1_x_at	Transcript	weakly similar to ( 126)AT5G46160| Symbols: | ribosomal protein L14 family protein / huellenlos paralog (HLP) | chr5:18728683-18729568 REVERSE gb|CK152010;	1317.1
29.5.5	protein.degradation.serine protease	ta.28493.1.s1_x_at	Transcript	moderately similar to ( 382)AT2G27920| Symbols: SCPL51 | SCPL51; serine carboxypeptidase | chr2:11892854-11895809 REVERSE gb|CA675210;	1127					29.2.1.2.2.26	protein.synthesis.ribosomal protein.eukaryotic.60S subunit.L26	ta.39.4.s1_x_at	Transcript	weakly similar to ( 180)AT3G49910| Symbols: | 60S ribosomal protein L26 (RPL26A) | chr3:18515296-18515736 FORWARDweakly similar to ( 164)RL26_BRARA gb|BJ294771;	1315.1
29.2.1.2.2.14	protein.synthesis.ribosomal protein.eukaryotic.60S subunit.L14	ta.28699.1.s1_x_at	Transcript	weakly similar to ( 154)AT2G20450| Symbols: | 60S ribosomal protein L14 (RPL14A) | chr2:8821004-8822152 FORWARDweakly similar to ( 150)RL14_PEA gb|BQ838158;	1137					1.1.4	PS.lightreaction.ATP synthase	ta.3152.1.s1_at	Transcript	highly similar to ( 712)AT5G08680| Symbols: | ATP synthase beta chain, mitochondrial, putative | chr5:2821993-2824684 FORWARDhighly similar to ( 791)ATPBM_MAIZEVAR1 gb|BJ253666;	1301.6
29.5.3	protein.degradation.cysteine protease	ta.4419.1.s1_at	Transcript	moderately similar to ( 470)AT4G39090| Symbols: RD19A, RD19 | RD19 (RESPONSIVE TO DEHYDRATION 19); cysteine-type peptidase | chr4:18215820-18217320 REVERSEhighly similar to ( 584)CYSP1_MAIZEVAR1 gb|CK193073;	1138.4					29.1.22	protein.aa activation.asparagine-tRNA ligase	ta.4599.1.s1_at	Transcript	highly similar to ( 613)AT5G56680| Symbols: EMB2755, SYNC1 | SYNC1 (EMBRYO DEFECTIVE 2755); ATP binding / aminoacyl-tRNA ligase/ asparagine-tRNA ligase/ aspartate-tRNA ligase/ nucleic acid binding / nucleotide binding | chr5:22953871-22956067 FORWARDVAR1 COG5048 gb|CK200209;	1291.3
29.2.4	protein.synthesis.elongation	ta.2576.1.s1_at	Transcript	moderately similar to ( 306)AT1G56070| Symbols: AT1G56075.1, LOS1 | LOS1 (Low expression of osmotically responsive genes 1); translation elongation factor/ translation factor, nucleic acid binding | chr1:20971910-20974742 REVERSEmoderately similar to ( 317)EF2_BETVU gb|CA502352;	1142.1					35.2	not assigned.unknown	ta.10344.1.a1_x_at	Transcript	gb|CK195636;	1289.8
29.5	protein.degradation	ta.20465.1.s1_at	Transcript	moderately similar to ( 271)AT5G04200| Symbols: ATMC9 | ATMC9 (METACASPASE 9); caspase/ cysteine-type peptidase | chr5:1153894-1154871 FORWARD gb|BQ238093;	1150.9					35.2	not assigned.unknown	ta.10818.1.s1_x_at	Transcript	gb|BQ166632;	1285.5
29.2.1.2.1.21	protein.synthesis.ribosomal protein.eukaryotic.40S subunit.S21	ta.2887.1.s1_x_at	Transcript	weakly similar to ( 132)AT5G27700| Symbols: | 40S ribosomal protein S21 (RPS21C) | chr5:9807536-9808052 REVERSEweakly similar to ( 145)RS21_MAIZECOG5048 gb|CK157175;	1154.5					29.2.1.2.1.20	protein.synthesis.ribosomal protein.eukaryotic.40S subunit.S20	ta.2605.2.s1_x_at	Transcript	weakly similar to ( 197)AT5G62300| Symbols: | 40S ribosomal protein S20 (RPS20C) | chr5:25038614-25039461 REVERSEmoderately similar to ( 232)RS20_ORYSA gb|BJ226329;	1283.3
29.2.1.2.2.36	protein.synthesis.ribosomal protein.eukaryotic.60S subunit.L36	ta.25124.2.s1_x_at	Transcript	weakly similar to ( 174)AT3G53740| Symbols: | 60S ribosomal protein L36 (RPL36B) | chr3:19924899-19925791 REVERSEweakly similar to ( 142)RL36_DAUCA gb|BJ212762;	1177.4					29.2.1.2.2.17	protein.synthesis.ribosomal protein.eukaryotic.60S subunit.L17	ta.28677.1.s1_x_at	Transcript	weakly similar to ( 155)AT1G27400| Symbols: | 60S ribosomal protein L17 (RPL17A) | chr1:9515217-9516712 FORWARDweakly similar to ( 186)RL171_HORVU gb|BJ241507;	1279.9
29.5.11.1	protein.degradation.ubiquitin.ubiquitin	ta.24248.2.s1_x_at	Transcript	weakly similar to ( 110)AT2G47110| Symbols: UBQ6 | UBQ6 (ubiquitin 6); protein binding | chr2:19351771-19352244 FORWARDweakly similar to ( 110)UBIQ_WHEAT gb|BJ230496;	1177.7					29.5.2	protein.degradation.autophagy	ta.28658.1.s1_at	Transcript	very weakly similar to (90.1)AT4G21980| Symbols: ATG8A, APG8A | APG8A (autophagy 8A) | chr4:11655880-11656821 FORWARD gb|CK162638;	1270.3
29.2.1.2.2.11	protein.synthesis.ribosomal protein.eukaryotic.60S subunit.L11	ta.28712.1.s1_at	Transcript	weakly similar to ( 142)AT5G45775| Symbols: | 60S ribosomal protein L11 (RPL11D) | chr5:18582508-18583723 REVERSEweakly similar to ( 142)RL11_ORYSACOG5048 gb|BJ215705;	1183.7					10.1.9	cell wall.precursor synthesis.MUR4	ta.7657.1.s1_s_at	Transcript	moderately similar to ( 433)AT1G30620| Symbols: HSR8, MUR4, UXE1 | HSR8/MUR4/UXE1 (MURUS 4) | chr1:10855478-10857952 FORWARDhighly similar to ( 502)ARAE3_ORYSA gb|CK208353;	1269.6
29.2.1.99.2.5	protein.synthesis.ribosomal protein.unknown.large subunit.L5	ta.28712.1.s1_at	Transcript	weakly similar to ( 142)AT5G45775| Symbols: | 60S ribosomal protein L11 (RPL11D) | chr5:18582508-18583723 REVERSEweakly similar to ( 142)RL11_ORYSACOG5048 gb|BJ215705;	1183.7					29.2.1.2.1.9	protein.synthesis.ribosomal protein.eukaryotic.40S subunit.S9	ta.24981.2.s1_a_at	Transcript	moderately similar to ( 257)AT5G39850| Symbols: | 40S ribosomal protein S9 (RPS9C) | chr5:15967281-15968399 FORWARD gb|BQ579730;	1248.3
29.2.1.2.2.11	protein.synthesis.ribosomal protein.eukaryotic.60S subunit.L11	ta.28712.1.s1_x_at	Transcript	weakly similar to ( 142)AT5G45775| Symbols: | 60S ribosomal protein L11 (RPL11D) | chr5:18582508-18583723 REVERSEweakly similar to ( 142)RL11_ORYSACOG5048 gb|BJ215705;	1192					29.2.1.99.1.25	protein.synthesis.ribosomal protein.unknown.small subunit.S25	ta.24128.1.s1_x_at	Transcript	weakly similar to ( 119)AT2G21580| Symbols: | 40S ribosomal protein S25 (RPS25B) | chr2:9243709-9244590 FORWARD gb|BJ296015;	1243.9
29.2.1.99.2.5	protein.synthesis.ribosomal protein.unknown.large subunit.L5	ta.28712.1.s1_x_at	Transcript	weakly similar to ( 142)AT5G45775| Symbols: | 60S ribosomal protein L11 (RPL11D) | chr5:18582508-18583723 REVERSEweakly similar to ( 142)RL11_ORYSACOG5048 gb|BJ215705;	1192					29.2.1.2.1.16	protein.synthesis.ribosomal protein.eukaryotic.40S subunit.S16	ta.28341.2.s1_at	Transcript	weakly similar to ( 164)AT2G09990| Symbols: | 40S ribosomal protein S16 (RPS16A) | chr2:3788525-3788965 FORWARDmoderately similar to ( 210)RS16_ORYSA gb|CN013197;	1243.5
29.2.1.2.2.141	protein.synthesis.ribosomal protein.eukaryotic.60S subunit.L4/L1	ta.21954.1.s1_at	Transcript	moderately similar to ( 202)AT3G09630| Symbols: | 60S ribosomal protein L4/L1 (RPL4A) | chr3:2953818-2955449 FORWARD gb|BJ284045;	1192.3					29.5.5	protein.degradation.serine protease	ta.28493.1.s1_at	Transcript	moderately similar to ( 382)AT2G27920| Symbols: SCPL51 | SCPL51; serine carboxypeptidase | chr2:11892854-11895809 REVERSE gb|CA675210;	1240.1
29.5.11.20	protein.degradation.ubiquitin.proteasom	ta.12395.1.s1_at	Transcript	weakly similar to ( 173)AT5G15610| Symbols: | proteasome family protein | chr5:5079582-5081932 FORWARD COG5048 VAR1 PRK08581 COG5099 gb|CK208181;	1207.3					35.2	not assigned.unknown	taaffx.4262.1.a1_at	Transcript	gb|BJ308700;	1228.3
29.5.11.4.2	protein.degradation.ubiquitin.E3.RING	ta.23247.1.s1_x_at	Transcript	moderately similar to ( 484)AT5G14420| Symbols: RGLG2 | RGLG2 (RING DOMAIN LIGASE2) | chr5:4648358-4650566 REVERSE gb|CK163981;	1220.4					29.2.1.2.2.57	protein.synthesis.ribosomal protein.eukaryotic.60S subunit.L7A	ta.19269.1.s1_x_at	Transcript	weakly similar to ( 184)AT2G47610| Symbols: | 60S ribosomal protein L7A (RPL7aA) | chr2:19536924-19538471 FORWARDmoderately similar to ( 204)RL7A_ORYSACOG5048 VAR1 gb|CD918341;	1228.2
29.2.1.2.2.39	protein.synthesis.ribosomal protein.eukaryotic.60S subunit.L39	ta.27765.3.s1_at	Transcript	very weakly similar to ( 100)AT4G31985| Symbols: | 60S ribosomal protein L39 (RPL39C) | chr4:15469937-15470372 FORWARDweakly similar to ( 109)RL39_ORYSA gb|CD925325;	1227.2					29.2.1.2.2.39	protein.synthesis.ribosomal protein.eukaryotic.60S subunit.L39	ta.27765.3.s1_at	Transcript	very weakly similar to ( 100)AT4G31985| Symbols: | 60S ribosomal protein L39 (RPL39C) | chr4:15469937-15470372 FORWARDweakly similar to ( 109)RL39_ORYSA gb|CD925325;	1227.2
29.2.1.2.2.57	protein.synthesis.ribosomal protein.eukaryotic.60S subunit.L7A	ta.19269.1.s1_x_at	Transcript	weakly similar to ( 184)AT2G47610| Symbols: | 60S ribosomal protein L7A (RPL7aA) | chr2:19536924-19538471 FORWARDmoderately similar to ( 204)RL7A_ORYSACOG5048 VAR1 gb|CD918341;	1228.2					29.5.11.4.2	protein.degradation.ubiquitin.E3.RING	ta.23247.1.s1_x_at	Transcript	moderately similar to ( 484)AT5G14420| Symbols: RGLG2 | RGLG2 (RING DOMAIN LIGASE2) | chr5:4648358-4650566 REVERSE gb|CK163981;	1220.4
29.5.5	protein.degradation.serine protease	ta.28493.1.s1_at	Transcript	moderately similar to ( 382)AT2G27920| Symbols: SCPL51 | SCPL51; serine carboxypeptidase | chr2:11892854-11895809 REVERSE gb|CA675210;	1240.1					29.5.11.20	protein.degradation.ubiquitin.proteasom	ta.12395.1.s1_at	Transcript	weakly similar to ( 173)AT5G15610| Symbols: | proteasome family protein | chr5:5079582-5081932 FORWARD COG5048 VAR1 PRK08581 COG5099 gb|CK208181;	1207.3
29.2.1.2.1.16	protein.synthesis.ribosomal protein.eukaryotic.40S subunit.S16	ta.28341.2.s1_at	Transcript	weakly similar to ( 164)AT2G09990| Symbols: | 40S ribosomal protein S16 (RPS16A) | chr2:3788525-3788965 FORWARDmoderately similar to ( 210)RS16_ORYSA gb|CN013197;	1243.5					34.1	transport.p- and v-ATPases	ta.28673.1.s1_at	Transcript	weakly similar to ( 112)AT4G02620| Symbols: | (VACUOLAR ATPASE SUBUNIT F); hydrogen ion transporting ATP synthase, rotational mechanism / hydrogen ion transporting ATPase, rotational mechanism | chr4:1149419-1151132 REVERSE gb|BJ286336;	1199.8
29.2.1.99.1.25	protein.synthesis.ribosomal protein.unknown.small subunit.S25	ta.24128.1.s1_x_at	Transcript	weakly similar to ( 119)AT2G21580| Symbols: | 40S ribosomal protein S25 (RPS25B) | chr2:9243709-9244590 FORWARD gb|BJ296015;	1243.9					31.3.1	cell.cycle.peptidylprolyl isomerase	ta.13731.1.s1_at	Transcript	moderately similar to ( 245)AT5G13120| Symbols: | peptidyl-prolyl cis-trans isomerase cyclophilin-type family protein | chr5:4162717-4164723 REVERSEmoderately similar to ( 209)CYPB_VICFACOG5048 VAR1 gb|AY217753.1;	1197.2
29.2.1.2.1.9	protein.synthesis.ribosomal protein.eukaryotic.40S subunit.S9	ta.24981.2.s1_a_at	Transcript	moderately similar to ( 257)AT5G39850| Symbols: | 40S ribosomal protein S9 (RPS9C) | chr5:15967281-15968399 FORWARD gb|BQ579730;	1248.3					35.2	not assigned.unknown	ta.10487.1.a1_at	Transcript	very weakly similar to (87.8)AT1G05360| Symbols: | similar to unknown protein [Arabidopsis thaliana] (TAIR:AT4G14950.1); similar to unnamed protein product [Vitis vinifera] (GB:CAO71145.1); contains domain VACUOLE MEMBRANE PROTEIN 1 (PTHR10281:SF1); contains domain MEMBRANE ASSOCIATED PROGESTERONE RECEPTOR-RELATED (PTHR10281) | chr1:1564815-1567277 FORWARD gb|BQ166868;	1195.4
29.5.2	protein.degradation.autophagy	ta.28658.1.s1_at	Transcript	very weakly similar to (90.1)AT4G21980| Symbols: ATG8A, APG8A | APG8A (autophagy 8A) | chr4:11655880-11656821 FORWARD gb|CK162638;	1270.3					29.2.1.2.2.141	protein.synthesis.ribosomal protein.eukaryotic.60S subunit.L4/L1	ta.21954.1.s1_at	Transcript	moderately similar to ( 202)AT3G09630| Symbols: | 60S ribosomal protein L4/L1 (RPL4A) | chr3:2953818-2955449 FORWARD gb|BJ284045;	1192.3
29.2.1.2.2.17	protein.synthesis.ribosomal protein.eukaryotic.60S subunit.L17	ta.28677.1.s1_x_at	Transcript	weakly similar to ( 155)AT1G27400| Symbols: | 60S ribosomal protein L17 (RPL17A) | chr1:9515217-9516712 FORWARDweakly similar to ( 186)RL171_HORVU gb|BJ241507;	1279.9					29.2.1.2.2.11	protein.synthesis.ribosomal protein.eukaryotic.60S subunit.L11	ta.28712.1.s1_x_at	Transcript	weakly similar to ( 142)AT5G45775| Symbols: | 60S ribosomal protein L11 (RPL11D) | chr5:18582508-18583723 REVERSEweakly similar to ( 142)RL11_ORYSACOG5048 gb|BJ215705;	1192
29.2.1.2.1.20	protein.synthesis.ribosomal protein.eukaryotic.40S subunit.S20	ta.2605.2.s1_x_at	Transcript	weakly similar to ( 197)AT5G62300| Symbols: | 40S ribosomal protein S20 (RPS20C) | chr5:25038614-25039461 REVERSEmoderately similar to ( 232)RS20_ORYSA gb|BJ226329;	1283.3					29.2.1.99.2.5	protein.synthesis.ribosomal protein.unknown.large subunit.L5	ta.28712.1.s1_x_at	Transcript	weakly similar to ( 142)AT5G45775| Symbols: | 60S ribosomal protein L11 (RPL11D) | chr5:18582508-18583723 REVERSEweakly similar to ( 142)RL11_ORYSACOG5048 gb|BJ215705;	1192
29.1.22	protein.aa activation.asparagine-tRNA ligase	ta.4599.1.s1_at	Transcript	highly similar to ( 613)AT5G56680| Symbols: EMB2755, SYNC1 | SYNC1 (EMBRYO DEFECTIVE 2755); ATP binding / aminoacyl-tRNA ligase/ asparagine-tRNA ligase/ aspartate-tRNA ligase/ nucleic acid binding / nucleotide binding | chr5:22953871-22956067 FORWARDVAR1 COG5048 gb|CK200209;	1291.3					29.2.1.2.2.11	protein.synthesis.ribosomal protein.eukaryotic.60S subunit.L11	ta.28712.1.s1_at	Transcript	weakly similar to ( 142)AT5G45775| Symbols: | 60S ribosomal protein L11 (RPL11D) | chr5:18582508-18583723 REVERSEweakly similar to ( 142)RL11_ORYSACOG5048 gb|BJ215705;	1183.7
29.2.1.2.2.26	protein.synthesis.ribosomal protein.eukaryotic.60S subunit.L26	ta.39.4.s1_x_at	Transcript	weakly similar to ( 180)AT3G49910| Symbols: | 60S ribosomal protein L26 (RPL26A) | chr3:18515296-18515736 FORWARDweakly similar to ( 164)RL26_BRARA gb|BJ294771;	1315.1					29.2.1.99.2.5	protein.synthesis.ribosomal protein.unknown.large subunit.L5	ta.28712.1.s1_at	Transcript	weakly similar to ( 142)AT5G45775| Symbols: | 60S ribosomal protein L11 (RPL11D) | chr5:18582508-18583723 REVERSEweakly similar to ( 142)RL11_ORYSACOG5048 gb|BJ215705;	1183.7
29.2.1.1.3.2.14	protein.synthesis.ribosomal protein.prokaryotic.unknown organellar.50S subunit.L14	ta.3141.1.s1_x_at	Transcript	weakly similar to ( 126)AT5G46160| Symbols: | ribosomal protein L14 family protein / huellenlos paralog (HLP) | chr5:18728683-18729568 REVERSE gb|CK152010;	1317.1					29.5.11.1	protein.degradation.ubiquitin.ubiquitin	ta.24248.2.s1_x_at	Transcript	weakly similar to ( 110)AT2G47110| Symbols: UBQ6 | UBQ6 (ubiquitin 6); protein binding | chr2:19351771-19352244 FORWARDweakly similar to ( 110)UBIQ_WHEAT gb|BJ230496;	1177.7
29.2.1.2.1.27	protein.synthesis.ribosomal protein.eukaryotic.40S subunit.S27	ta.22874.1.s1_x_at	Transcript	weakly similar to ( 147)AT3G61110| Symbols: ARS27A | ARS27A (ARABIDOPSIS RIBOSOMAL PROTEIN S27); structural constituent of ribosome | chr3:22622685-22623607 FORWARDweakly similar to ( 154)RS27_HORVU gb|BJ227550;	1328.6					29.2.1.2.2.36	protein.synthesis.ribosomal protein.eukaryotic.60S subunit.L36	ta.25124.2.s1_x_at	Transcript	weakly similar to ( 174)AT3G53740| Symbols: | 60S ribosomal protein L36 (RPL36B) | chr3:19924899-19925791 REVERSEweakly similar to ( 142)RL36_DAUCA gb|BJ212762;	1177.4
29.2.1.2.1.31	protein.synthesis.ribosomal protein.eukaryotic.40S subunit.SA	ta.24129.1.s1_at	Transcript	moderately similar to ( 203)AT1G72370| Symbols: AP40, RP40, RPSAA, P40 | P40 (40S ribosomal protein SA); structural constituent of ribosome | chr1:27246810-27248504 REVERSEmoderately similar to ( 207)RSSA_SOYBNCOG5048 VAR1 PRK08581 gb|CK209220;	1341.7					35.2	not assigned.unknown	ta.8792.2.a1_a_at	Transcript	weakly similar to ( 140)AT1G07080| Symbols: | gamma interferon responsive lysosomal thiol reductase family protein / GILT family protein | chr1:2170068-2171860 FORWARD gb|CA655532;	1172.8
29.2.1.2.1.21	protein.synthesis.ribosomal protein.eukaryotic.40S subunit.S21	ta.2887.1.s1_at	Transcript	weakly similar to ( 132)AT5G27700| Symbols: | 40S ribosomal protein S21 (RPS21C) | chr5:9807536-9808052 REVERSEweakly similar to ( 145)RS21_MAIZECOG5048 gb|CK157175;	1392					35.2	not assigned.unknown	ta.6046.2.s1_a_at	Transcript	weakly similar to ( 191)AT4G27020| Symbols: | similar to unknown protein [Arabidopsis thaliana] (TAIR:AT1G70160.1); similar to unknown protein [Arabidopsis thaliana] (TAIR:AT5G54870.1); similar to unknown protein [Oryza sativa (japonica cultivar-group)] (GB:BAD53001.1); similar to unnamed protein product [Vitis vinifera] (GB:CAO38981.1); similar to unknown protein [Oryza sativa (japonica cultivar…	1171.5
29.4	protein.postranslational modification	taaffx.18904.1.s1_at	Transcript	weakly similar to ( 130)AT1G67890| Symbols: | protein kinase family protein | chr1:25461008-25465390 FORWARD gb|CD932774;	1396.7					35.2	not assigned.unknown	ta.21750.1.s1_x_at	Transcript	gb|CA700361;	1164.2
29.6	protein.folding	ta.19112.1.s1_at	Transcript	highly similar to ( 695)AT1G24510| Symbols: | T-complex protein 1 epsilon subunit, putative / TCP-1-epsilon, putative / chaperonin, putative | chr1:8685492-8687648 REVERSEhighly similar to ( 780)TCPE2_AVESAVAR1 gb|CD885768;	1412.9					10.1.9	cell wall.precursor synthesis.MUR4	ta.7657.3.s1_a_at	Transcript	weakly similar to ( 137)AT4G20460| Symbols: | NAD-dependent epimerase/dehydratase family protein | chr4:11029778-11031583 REVERSEweakly similar to ( 147)ARAE3_ORYSA gb|CA654194;	1159.9
29.2.1.2.1.23	protein.synthesis.ribosomal protein.eukaryotic.40S subunit.S23	ta.1335.1.s1_at	Transcript	weakly similar to ( 112)AT5G02960| Symbols: | 40S ribosomal protein S23 (RPS23B) | chr5:693278-694394 REVERSEweakly similar to ( 112)RS23_FRAAN gb|BQ842066;	1529.7					35.2	not assigned.unknown	ta.21021.2.s1_at	Transcript	gb|CA613565;	1157.1
29.2.1.2.2.34	protein.synthesis.ribosomal protein.eukaryotic.60S subunit.L34	ta.28308.1.s1_at	Transcript	weakly similar to ( 177)AT1G69620| Symbols: RPL34 | RPL34 (RIBOSOMAL PROTEIN L34); structural constituent of ribosome | chr1:26193563-26194744 FORWARDweakly similar to ( 182)RL34_TOBAC gb|BJ217291;	1540.1					27.1	RNA.processing	ta.2299.1.s1_at	Transcript	weakly similar to ( 180)AT4G02840| Symbols: | small nuclear ribonucleoprotein D1, putative / snRNP core protein D1, putative / Sm protein D1, putative | chr4:1264726-1266253 FORWARDVAR1 COG5048 gb|CK157281;	1154.5
29.2.1.2.2.518	protein.synthesis.ribosomal protein.eukaryotic.60S subunit.L18A	ta.24826.2.s1_x_at	Transcript	weakly similar to ( 150)AT2G34480| Symbols: | 60S ribosomal protein L18A (RPL18aB) | chr2:14539995-14541240 REVERSEweakly similar to ( 154)RL18A_ORYSA gb|BQ805759;	1559.4					29.2.1.2.1.21	protein.synthesis.ribosomal protein.eukaryotic.40S subunit.S21	ta.2887.1.s1_x_at	Transcript	weakly similar to ( 132)AT5G27700| Symbols: | 40S ribosomal protein S21 (RPS21C) | chr5:9807536-9808052 REVERSEweakly similar to ( 145)RS21_MAIZECOG5048 gb|CK157175;	1154.5
29.3.4.99	protein.targeting.secretory pathway.unspecified	ta.3262.1.s1_at	Transcript	weakly similar to ( 181)AT5G37680| Symbols: ATARLA1A | ATARLA1A (ADP-ribosylation factor-like A1A); GTP binding | chr5:14987027-14988328 REVERSE gb|BQ806543;	1581.4					29.5	protein.degradation	ta.20465.1.s1_at	Transcript	moderately similar to ( 271)AT5G04200| Symbols: ATMC9 | ATMC9 (METACASPASE 9); caspase/ cysteine-type peptidase | chr5:1153894-1154871 FORWARD gb|BQ238093;	1150.9
29.2.1.1.3.2.510	protein.synthesis.ribosomal protein.prokaryotic.unknown organellar.50S subunit.L10A	ta.824.1.s1_a_at	Transcript	moderately similar to ( 204)AT2G27530| Symbols: PGY1 | 60S ribosomal protein L10A (RPL10aB) | chr2:11770520-11771647 REVERSEweakly similar to ( 160)RL10A_CHLREVAR1 COG5048 gb|BJ263208;	1912.3					29.2.4	protein.synthesis.elongation	ta.2576.1.s1_at	Transcript	moderately similar to ( 306)AT1G56070| Symbols: AT1G56075.1, LOS1 | LOS1 (Low expression of osmotically responsive genes 1); translation elongation factor/ translation factor, nucleic acid binding | chr1:20971910-20974742 REVERSEmoderately similar to ( 317)EF2_BETVU gb|CA502352;	1142.1
29.5.2	protein.degradation.autophagy	ta.29505.1.s1_x_at	Transcript	very weakly similar to (95.1)AT3G15580| Symbols: ATG8I, APG8H | APG8H/ATG8I (AUTOPHAGY 8H); APG8 activating enzyme/ APG8 conjugating enzyme/ APG8-specific protease/ microtubule binding | chr3:5274082-5275007 REVERSE gb|CK196483;	2383.3					31.2	cell.division	ta.14519.1.s1_x_at	Transcript	highly similar to ( 578)AT5G16040| Symbols: | regulator of chromosome condensation (RCC1) family protein | chr5:5240863-5243311 REVERSE gb|BJ309786;	1141.4
										29.5.3	protein.degradation.cysteine protease	ta.4419.1.s1_at	Transcript	moderately similar to ( 470)AT4G39090| Symbols: RD19A, RD19 | RD19 (RESPONSIVE TO DEHYDRATION 19); cysteine-type peptidase | chr4:18215820-18217320 REVERSEhighly similar to ( 584)CYSP1_MAIZEVAR1 gb|CK193073;	1138.4
30.5	signalling.G-proteins	ta.2982.2.s1_x_at	Transcript	highly similar to ( 645)AT1G30580| Symbols: | GTP binding | chr1:10831935-10835436 REVERSECOG5048 VAR1 gb|CK206222;	1102.9					33.99	development.unspecified	taaffx.33265.1.s1_at	Transcript	moderately similar to ( 256)AT5G13170| Symbols: | nodulin MtN3 family protein | chr5:4181334-4183174 REVERSE gb|CK205806;	1137.6
										29.2.1.2.2.14	protein.synthesis.ribosomal protein.eukaryotic.60S subunit.L14	ta.28699.1.s1_x_at	Transcript	weakly similar to ( 154)AT2G20450| Symbols: | 60S ribosomal protein L14 (RPL14A) | chr2:8821004-8822152 FORWARDweakly similar to ( 150)RL14_PEA gb|BQ838158;	1137
31.2	cell.division	ta.14519.1.s1_x_at	Transcript	highly similar to ( 578)AT5G16040| Symbols: | regulator of chromosome condensation (RCC1) family protein | chr5:5240863-5243311 REVERSE gb|BJ309786;	1141.4					29.5.5	protein.degradation.serine protease	ta.28493.1.s1_x_at	Transcript	moderately similar to ( 382)AT2G27920| Symbols: SCPL51 | SCPL51; serine carboxypeptidase | chr2:11892854-11895809 REVERSE gb|CA675210;	1127
31.3.1	cell.cycle.peptidylprolyl isomerase	ta.13731.1.s1_at	Transcript	moderately similar to ( 245)AT5G13120| Symbols: | peptidyl-prolyl cis-trans isomerase cyclophilin-type family protein | chr5:4162717-4164723 REVERSEmoderately similar to ( 209)CYPB_VICFACOG5048 VAR1 gb|AY217753.1;	1197.2					27.4	RNA.RNA binding	ta.22984.3.s1_at	Transcript	moderately similar to ( 217)AT1G48920| Symbols: ATNUC-L1, PARL1 | ATNUC-L1/PARL1 (PARALLEL 1); nucleic acid binding | chr1:18101854-18105090 FORWARD gb|CD876660;	1123.2
										35.2	not assigned.unknown	ta.13226.1.s1_at	Transcript	gb|BJ300051;	1121.1
33.99	development.unspecified	taaffx.33265.1.s1_at	Transcript	moderately similar to ( 256)AT5G13170| Symbols: | nodulin MtN3 family protein | chr5:4181334-4183174 REVERSE gb|CK205806;	1137.6					13.1.6.2	amino acid metabolism.synthesis.aromatic aa.phenylalanine and tyrosine	ta.9436.1.s1_a_at	Transcript	moderately similar to ( 315)AT1G80360| Symbols: | aminotransferase class I and II family protein | chr1:30213628-30215535 REVERSE gb|CA653416;	1118.7
33.99	development.unspecified	ta.8999.1.a1_at	Transcript	weakly similar to ( 119)AT4G28500| Symbols: ANAC073 | ANAC073 (Arabidopsis NAC domain containing protein 73); transcription factor | chr4:14083020-14084272 FORWARD gb|BJ251866;	1731					35.2	not assigned.unknown	ta.4676.3.s1_a_at	Transcript	very weakly similar to (82.0)AT4G38320| Symbols: HHP5 | HHP5 (heptahelical protein 5); receptor | chr4:17949072-17950377 FORWARD gb|CK212085;	1117.5
										35.2	not assigned.unknown	ta.10740.1.s1_a_at	Transcript	weakly similar to ( 135)AT1G48320| Symbols: | thioesterase family protein | chr1:17858692-17859245 REVERSE gb|CK195106;	1113.9
34.1	transport.p- and v-ATPases	ta.28673.1.s1_at	Transcript	weakly similar to ( 112)AT4G02620| Symbols: | (VACUOLAR ATPASE SUBUNIT F); hydrogen ion transporting ATP synthase, rotational mechanism / hydrogen ion transporting ATPase, rotational mechanism | chr4:1149419-1151132 REVERSE gb|BJ286336;	1199.8					35.2	not assigned.unknown	ta.9829.1.a1_s_at	Transcript	gb|BJ232701;	1109.9
34.1.1	transport.p- and v-ATPases.H+-transporting two-sector ATPase	ta.1819.1.s1_at	Transcript	moderately similar to ( 214)AT1G20260| Symbols: | (VACUOLAR ATP SYNTHASE SUBUNIT B3); hydrogen ion transmembrane transporter/ hydrogen ion transporting ATP synthase, rotational mechanism / hydrogen ion transporting ATPase, rotational mechanism | chr1:7016962-7019313 FORWARDmoderately similar to ( 207)VATB2_HORVUVAR1 gb|CK208579;	1058.2					35.2	not assigned.unknown	ta.20677.1.s1_x_at	Transcript	gb|CA648777;	1103.2
34.9	transport.metabolite transporters at the mitochondrial membrane	ta.28146.1.s1_s_at	Transcript	very weakly similar to (88.2)AT5G27520| Symbols: | mitochondrial substrate carrier family protein | chr5:9714667-9716247 REVERSE gb|CA638547;	1660.5					30.5	signalling.G-proteins	ta.2982.2.s1_x_at	Transcript	highly similar to ( 645)AT1G30580| Symbols: | GTP binding | chr1:10831935-10835436 REVERSECOG5048 VAR1 gb|CK206222;	1102.9
										29.2.1.2.2.32	protein.synthesis.ribosomal protein.eukaryotic.60S subunit.L32	ta.28257.1.s1_x_at	Transcript	weakly similar to ( 117)AT4G18100| Symbols: | 60S ribosomal protein L32 (RPL32A) | chr4:10035727-10036487 REVERSECOG5048 gb|CK210991;	1100.3
35.2	not assigned.unknown	ta.4700.1.s1_at	Transcript	gb|CA622788;	1054.1					35.2	not assigned.unknown	ta.1184.1.a1_at	Transcript	gb|BE419250;	1094.1
35.2	not assigned.unknown	taaffx.98034.1.s1_at	Transcript	gb|BQ482780;	1061					29.5.2	protein.degradation.autophagy	ta.18890.1.s1_at	Transcript	moderately similar to ( 226)AT5G45900| Symbols: ATAPG7, ATG7, APG7 | APG7 (AUTOPHAGY 7) | chr5:18632531-18635663 FORWARD gb|CA603729;	1091.5
35.2	not assigned.unknown	ta.13302.1.s1_at	Transcript	gb|BQ801428;	1062.6					29.3.1	protein.targeting.nucleus	ta.6282.1.s1_at	Transcript	moderately similar to ( 244)AT5G53480| Symbols: | importin beta-2, putative | chr5:21731242-21733935 FORWARD gb|BJ249264;	1090.6
35.2	not assigned.unknown	ta.11161.1.a1_at	Transcript	gb|BQ169532;	1079.8					29.2.1.2.2.80	protein.synthesis.ribosomal protein.eukaryotic.60S subunit.P0	ta.28365.1.s1_s_at	Transcript	moderately similar to ( 260)AT3G09200| Symbols: | 60S acidic ribosomal protein P0 (RPP0B) | chr3:2823370-2825026 REVERSEmoderately similar to ( 302)RLA0_ORYSACOG5048 VAR1 gb|BE416744;	1089.9
35.2	not assigned.unknown	ta.12514.1.a1_s_at	Transcript	weakly similar to ( 148)AT5G47540| Symbols: | Mo25 family protein | chr5:19300492-19302554 REVERSEVAR1 gb|CK153067;	1084.6					35.2	not assigned.unknown	ta.5262.1.s1_at	Transcript	gb|BJ284586;	1088.9
35.2	not assigned.unknown	ta.5262.1.s1_at	Transcript	gb|BJ284586;	1088.9					29.2.1.2.2.3	protein.synthesis.ribosomal protein.eukaryotic.60S subunit.L3	ta.15265.1.s1_at	Transcript	moderately similar to ( 235)AT1G43170| Symbols: EMB2207, RPL3A | ARP1 (ARABIDOPSIS RIBOSOMAL PROTEIN 1) | chr1:16269959-16271071 FORWARDmoderately similar to ( 249)RL3_ORYSJCOG5048 VAR1 gb|AY347532.1;	1086.5
35.2	not assigned.unknown	ta.1184.1.a1_at	Transcript	gb|BE419250;	1094.1					29.2.1.2.2.30	protein.synthesis.ribosomal protein.eukaryotic.60S subunit.L30	ta.2153.1.s1_s_at	Transcript	very weakly similar to (95.9)AT3G18740| Symbols: | 60S ribosomal protein L30 (RPL30C) | chr3:6453443-6453876 FORWARDweakly similar to ( 105)RL30_WHEAT gb|CK165194;	1086.1
35.2	not assigned.unknown	ta.20677.1.s1_x_at	Transcript	gb|CA648777;	1103.2					35.2	not assigned.unknown	ta.12514.1.a1_s_at	Transcript	weakly similar to ( 148)AT5G47540| Symbols: | Mo25 family protein | chr5:19300492-19302554 REVERSEVAR1 gb|CK153067;	1084.6
35.2	not assigned.unknown	ta.9829.1.a1_s_at	Transcript	gb|BJ232701;	1109.9					29.2.1.2.1.20	protein.synthesis.ribosomal protein.eukaryotic.40S subunit.S20	ta.2605.2.s1_at	Transcript	weakly similar to ( 197)AT5G62300| Symbols: | 40S ribosomal protein S20 (RPS20C) | chr5:25038614-25039461 REVERSEmoderately similar to ( 232)RS20_ORYSA gb|BJ226329;	1084.2
35.2	not assigned.unknown	ta.10740.1.s1_a_at	Transcript	weakly similar to ( 135)AT1G48320| Symbols: | thioesterase family protein | chr1:17858692-17859245 REVERSE gb|CK195106;	1113.9					35.2	not assigned.unknown	ta.11161.1.a1_at	Transcript	gb|BQ169532;	1079.8
35.2	not assigned.unknown	ta.4676.3.s1_a_at	Transcript	very weakly similar to (82.0)AT4G38320| Symbols: HHP5 | HHP5 (heptahelical protein 5); receptor | chr4:17949072-17950377 FORWARD gb|CK212085;	1117.5					29.2.1.2.2.57	protein.synthesis.ribosomal protein.eukaryotic.60S subunit.L7A	ta.19269.1.s1_at	Transcript	weakly similar to ( 184)AT2G47610| Symbols: | 60S ribosomal protein L7A (RPL7aA) | chr2:19536924-19538471 FORWARDmoderately similar to ( 204)RL7A_ORYSACOG5048 VAR1 gb|CD918341;	1078.9
35.2	not assigned.unknown	ta.13226.1.s1_at	Transcript	gb|BJ300051;	1121.1					29.5.11.1	protein.degradation.ubiquitin.ubiquitin	ta.24299.1.s1_at	Transcript	moderately similar to ( 261)AT1G31340| Symbols: NEDD8, ATRUB1, RUB1 | RUB1 (RELATED TO UBIQUITIN 1) | chr1:11218057-11219398 REVERSEweakly similar to ( 150)UBIQ_WHEAT gb|BJ263129;	1076.3
35.2	not assigned.unknown	ta.21021.2.s1_at	Transcript	gb|CA613565;	1157.1					29.2.1.2.1.2	protein.synthesis.ribosomal protein.eukaryotic.40S subunit.S2	ta.28855.2.s1_at	Transcript	moderately similar to ( 391)AT3G57490| Symbols: | 40S ribosomal protein S2 (RPS2D) | chr3:21290801-21291864 REVERSEVAR1 gb|CD932837;	1075.7
35.2	not assigned.unknown	ta.21750.1.s1_x_at	Transcript	gb|CA700361;	1164.2					29.6	protein.folding	ta.14018.2.s1_a_at	Transcript	weakly similar to ( 195)AT3G11830| Symbols: | chaperonin, putative | chr3:3732740-3736162 FORWARD gb|BJ308522;	1072.1
35.2	not assigned.unknown	ta.6046.2.s1_a_at	Transcript	weakly similar to ( 191)AT4G27020| Symbols: | similar to unknown protein [Arabidopsis thaliana] (TAIR:AT1G70160.1); similar to unknown protein [Arabidopsis thaliana] (TAIR:AT5G54870.1); similar to unknown protein [Oryza sativa (japonica cultivar-group)] (GB:BAD53001.1); similar to unnamed protein product [Vitis vinifera] (GB:CAO38981.1); similar to unknown protein [Oryza sativa (japonica cultivar…	1171.5					29.5.11.5	protein.degradation.ubiquitin.ubiquitin protease	ta.12406.1.s1_at	Transcript	very weakly similar to (99.8)AT3G14400| Symbols: UBP25 | UBP25 (UBIQUITIN-SPECIFIC PROTEASE 25); ubiquitin-specific protease | chr3:4811960-4815217 REVERSE gb|BQ166921;	1067.6
35.2	not assigned.unknown	ta.8792.2.a1_a_at	Transcript	weakly similar to ( 140)AT1G07080| Symbols: | gamma interferon responsive lysosomal thiol reductase family protein / GILT family protein | chr1:2170068-2171860 FORWARD gb|CA655532;	1172.8					23.2	nucleotide metabolism.degradation	ta.9580.1.s1_at	Transcript	weakly similar to ( 184)AT2G36310| Symbols: | inosine-uridine preferring nucleoside hydrolase family protein | chr2:15231771-15233712 REVERSE gb|CA676820;	1063.9
35.2	not assigned.unknown	ta.10487.1.a1_at	Transcript	very weakly similar to (87.8)AT1G05360| Symbols: | similar to unknown protein [Arabidopsis thaliana] (TAIR:AT4G14950.1); similar to unnamed protein product [Vitis vinifera] (GB:CAO71145.1); contains domain VACUOLE MEMBRANE PROTEIN 1 (PTHR10281:SF1); contains domain MEMBRANE ASSOCIATED PROGESTERONE RECEPTOR-RELATED (PTHR10281) | chr1:1564815-1567277 FORWARD gb|BQ166868;	1195.4					35.2	not assigned.unknown	ta.13302.1.s1_at	Transcript	gb|BQ801428;	1062.6
35.2	not assigned.unknown	taaffx.4262.1.a1_at	Transcript	gb|BJ308700;	1228.3					35.2	not assigned.unknown	taaffx.98034.1.s1_at	Transcript	gb|BQ482780;	1061
35.2	not assigned.unknown	ta.10818.1.s1_x_at	Transcript	gb|BQ166632;	1285.5					34.1.1	transport.p- and v-ATPases.H+-transporting two-sector ATPase	ta.1819.1.s1_at	Transcript	moderately similar to ( 214)AT1G20260| Symbols: | (VACUOLAR ATP SYNTHASE SUBUNIT B3); hydrogen ion transmembrane transporter/ hydrogen ion transporting ATP synthase, rotational mechanism / hydrogen ion transporting ATPase, rotational mechanism | chr1:7016962-7019313 FORWARDmoderately similar to ( 207)VATB2_HORVUVAR1 gb|CK208579;	1058.2
35.2	not assigned.unknown	ta.10344.1.a1_x_at	Transcript	gb|CK195636;	1289.8					35.2	not assigned.unknown	ta.4700.1.s1_at	Transcript	gb|CA622788;	1054.1
35.2	not assigned.unknown	ta.2958.2.s1_at	Transcript	gb|BJ208263;	1323.5					29.5.2	protein.degradation.autophagy	ta.10929.1.s1_at	Transcript	weakly similar to ( 144)AT3G56440| Symbols: AtATG18d | AtATG18d (Arabidopsis thaliana homolog of yeast autophagy 18 (ATG18) d) | chr3:20937853-20939776 FORWARD gb|BQ166837;	1050.2
35.2	not assigned.unknown	ta.8167.2.s1_at	Transcript	gb|BF200226;	1343
35.2	not assigned.unknown	taaffx.40189.1.s1_at	Transcript	weakly similar to ( 176)AT4G24310| Symbols: | similar to unknown protein [Arabidopsis thaliana] (TAIR:AT3G02430.1); similar to unnamed protein product [Vitis vinifera] (GB:CAO46970.1); contains InterPro domain Protein of unknown function DUF679 (InterPro:IPR007770) | chr4:12600910-12601551 FORWARD gb|AJ613550;	1348.7
35.2	not assigned.unknown	ta.10660.1.a1_at	Transcript	gb|BQ166213;	1361.3
35.2	not assigned.unknown	taaffx.92235.1.a1_at	Transcript	gb|BJ274892;	1363.7
35.2	not assigned.unknown	ta.621.1.s1_x_at	Transcript	gb|CA636326;	1382.2
35.2	not assigned.unknown	ta.10191.1.s1_at	Transcript	gb|BJ243280;	1457.9
35.2	not assigned.unknown	ta.20786.1.a1_at	Transcript	gb|BG904271;	1533.7
35.2	not assigned.unknown	ta.22212.1.s1_at	Transcript	gb|CA730396;	1628.6
35.2	not assigned.unknown	ta.19158.2.s1_at	Transcript	gb|CA648077;	1638.8
35.2	not assigned.unknown	ta.2958.1.a1_at	Transcript	gb|BQ162425;	1739.2
35.2	not assigned.unknown	ta.14042.1.s1_at	Transcript	gb|BQ805565;	1814.9
35.2	not assigned.unknown	ta.3659.1.s1_a_at	Transcript	gb|CA670477;	2621.6

## Sheet: PCO 2
Mapman annotation for PCO2 results							sorted for FPCO 2 value>>		Bin	Bin name	Affy pobe id	FPCO1	affy annotation
Bin	Bin name	Affy pobe id		affy annotation	FPCO2				35.2	not assigned.unknown	taaffx.3401.1.s1_at	634	moderately similar to ( 224)AT1G22860| Symbols: | TGF beta receptor associated protein-related | chr1:8083389-8088856 FORWARD gb|CK205279;				Vacuolar sorting protein 39
11.6	lipid metabolism.lipid transfer proteins etc	ta.1282.4.s1_at	Transcript	weakly similar to ( 109)AT5G59320| Symbols: LTP3 | LTP3 (LIPID TRANSFER PROTEIN 3); lipid binding | chr5:23946277-23946718 FORWARDweakly similar to ( 135)NLTP3_HORVU gb|CA635994;	478.4				35.2	not assigned.unknown	ta.8283.1.s1_at	572.2	weakly similar to ( 102)AT3G15560| Symbols: | similar to unnamed protein product [Vitis vinifera] (GB:CAO46019.1) | chr3:5268599-5270102 FORWARD gb|BQ161690;
									35.2	not assigned.unknown	ta.8362.1.a1_at	558.1	gb|BQ161790;
28.99	DNA.unspecified	ta.27678.1.s1_at	Transcript	highly similar to ( 558)AT2G03270| Symbols: | DNA-binding protein, putative | chr2:994068-995987 FORWARD gb|BJ237635;	482.1				35.2	not assigned.unknown	ta.3242.1.a1_a_at	547.4	gb|BJ208599;
									35.2	not assigned.unknown	taaffx.133282.1.a1_at	521.9	gb|BJ230001;
29.5	protein.degradation	ta.5553.1.s1_at	Transcript	weakly similar to ( 178)AT1G78660| Symbols: ATGGH1 | ATGGH1; gamma-glutamyl hydrolase | chr1:29590794-29593010 FORWARDweakly similar to ( 147)GGH_SOYBN gb|CK216655;	468				35.2	not assigned.unknown	ta.28458.2.s1_at	520	gb|CF133387;
									35.2	not assigned.unknown	taaffx.38601.1.a1_at	516.8	gb|BJ216440;
34.3	transport.amino acids	ta.25854.1.s1_at	Transcript	moderately similar to ( 322)AT1G05940| Symbols: CAT9 | CAT9 (CATIONIC AMINO ACID TRANSPORTER 9); cationic amino acid transmembrane transporter | chr1:1801364-1803941 REVERSE VAR1 COG5048 gb|CD453706;	459.1				35.2	not assigned.unknown	taaffx.120714.1.s1_at	498	gb|CA744468;
34.15	transport.potassium	ta.3907.1.s1_at	Transcript	highly similar to ( 555)AT4G00630| Symbols: ATKEA2, KEA2 | KEA2 (K+ efflux antiporter); potassium:hydrogen antiporter | chr4:261655-265913 REVERSE gb|BJ248893;	448.9				35.2	not assigned.unknown	ta.30902.1.s1_at	495.5	gb|CN012683;
									28.99	DNA.unspecified	ta.27678.1.s1_at	482.1	highly similar to ( 558)AT2G03270| Symbols: | DNA-binding protein, putative | chr2:994068-995987 FORWARD gb|BJ237635;
35.2	not assigned.unknown	ta.12298.1.a1_at	Transcript	gb|BQ172039;	428.3				11.6	lipid metabolism.lipid transfer proteins etc	ta.1282.4.s1_at	478.4	weakly similar to ( 109)AT5G59320| Symbols: LTP3 | LTP3 (LIPID TRANSFER PROTEIN 3); lipid binding | chr5:23946277-23946718 FORWARDweakly similar to ( 135)NLTP3_HORVU gb|CA635994;
35.2	not assigned.unknown	taaffx.97454.1.a1_at	Transcript	gb|BQ169185;	432				35.2	not assigned.unknown	ta.12373.2.s1_x_at	477.9	gb|CA737756;
35.2	not assigned.unknown	taaffx.57631.1.s1_at	Transcript	gb|CA617385;	432.2				35.2	not assigned.unknown	ta.30781.1.s1_at	476.1	gb|CN009925;
35.2	not assigned.unknown	ta.20175.1.a1_at	Transcript	gb|CA671801;	433.8				35.2	not assigned.unknown	taaffx.119948.1.a1_at	475.4	gb|BJ250742;
35.2	not assigned.unknown	taaffx.56933.1.s1_at	Transcript	gb|CA639970;	435.8				29.5	protein.degradation	ta.5553.1.s1_at	468	weakly similar to ( 178)AT1G78660| Symbols: ATGGH1 | ATGGH1; gamma-glutamyl hydrolase | chr1:29590794-29593010 FORWARDweakly similar to ( 147)GGH_SOYBN gb|CK216655;
35.2	not assigned.unknown	ta.3242.1.a1_at	Transcript	gb|BJ208599;	436.7				35.2	not assigned.unknown	taaffx.36930.1.a1_at	463.8	gb|BJ307917;
35.2	not assigned.unknown	ta.22208.1.s1_at	Transcript	gb|CA730292;	453.8				35.2	not assigned.unknown	ta.26161.1.a1_at	460.4	gb|CD929931;
35.2	not assigned.unknown	taaffx.42782.1.a1_at	Transcript	gb|BQ169242;	455.2				34.3	transport.amino acids	ta.25854.1.s1_at	459.1	moderately similar to ( 322)AT1G05940| Symbols: CAT9 | CAT9 (CATIONIC AMINO ACID TRANSPORTER 9); cationic amino acid transmembrane transporter | chr1:1801364-1803941 REVERSE VAR1 COG5048 gb|CD453706;
35.2	not assigned.unknown	ta.21472.1.s1_at	Transcript	gb|CA694284;	456.7				35.2	not assigned.unknown	ta.21472.1.s1_at	456.7	gb|CA694284;
35.2	not assigned.unknown	ta.26161.1.a1_at	Transcript	gb|CD929931;	460.4				35.2	not assigned.unknown	taaffx.42782.1.a1_at	455.2	gb|BQ169242;
35.2	not assigned.unknown	taaffx.36930.1.a1_at	Transcript	gb|BJ307917;	463.8				35.2	not assigned.unknown	ta.22208.1.s1_at	453.8	gb|CA730292;
35.2	not assigned.unknown	taaffx.119948.1.a1_at	Transcript	gb|BJ250742;	475.4				34.15	transport.potassium	ta.3907.1.s1_at	448.9	highly similar to ( 555)AT4G00630| Symbols: ATKEA2, KEA2 | KEA2 (K+ efflux antiporter); potassium:hydrogen antiporter | chr4:261655-265913 REVERSE gb|BJ248893;
35.2	not assigned.unknown	ta.30781.1.s1_at	Transcript	gb|CN009925;	476.1				35.2	not assigned.unknown	ta.3242.1.a1_at	436.7	gb|BJ208599;
35.2	not assigned.unknown	ta.12373.2.s1_x_at	Transcript	gb|CA737756;	477.9				35.2	not assigned.unknown	taaffx.56933.1.s1_at	435.8	gb|CA639970;
35.2	not assigned.unknown	ta.30902.1.s1_at	Transcript	gb|CN012683;	495.5				35.2	not assigned.unknown	ta.20175.1.a1_at	433.8	gb|CA671801;
35.2	not assigned.unknown	taaffx.120714.1.s1_at	Transcript	gb|CA744468;	498				35.2	not assigned.unknown	taaffx.57631.1.s1_at	432.2	gb|CA617385;
35.2	not assigned.unknown	taaffx.38601.1.a1_at	Transcript	gb|BJ216440;	516.8				35.2	not assigned.unknown	taaffx.97454.1.a1_at	432	gb|BQ169185;
35.2	not assigned.unknown	ta.28458.2.s1_at	Transcript	gb|CF133387;	520				35.2	not assigned.unknown	ta.12298.1.a1_at	428.3	gb|BQ172039;
35.2	not assigned.unknown	taaffx.133282.1.a1_at	Transcript	gb|BJ230001;	521.9
35.2	not assigned.unknown	ta.3242.1.a1_a_at	Transcript	gb|BJ208599;	547.4
35.2	not assigned.unknown	ta.8362.1.a1_at	Transcript	gb|BQ161790;	558.1
35.2	not assigned.unknown	ta.8283.1.s1_at	Transcript	weakly similar to ( 102)AT3G15560| Symbols: | similar to unnamed protein product [Vitis vinifera] (GB:CAO46019.1) | chr3:5268599-5270102 FORWARD gb|BQ161690;	572.2
35.2	not assigned.unknown	taaffx.3401.1.s1_at	Transcript	moderately similar to ( 224)AT1G22860| Symbols: | TGF beta receptor associated protein-related | chr1:8083389-8088856 FORWARD gb|CK205279;	634

## Sheet: PCO 3
Mapman annotation for PCO3 results							sorted for FPCO3 value>>		Bin	Bin name	Affy pobe id		affy annotation	FPCO3
Bin	Bin name	Affy pobe id		affy annotation	FPCO3				17.1.3	hormone metabolism.abscisic acid.induced-regulated-responsive-activated	ta.16038.1.s1_at	Transcript	weakly similar to ( 150)AT5G50720| Symbols: ATHVA22E | ATHVA22E (Arabidopsis thaliana HVA22 homologue E) | chr5:20650668-20651728 REVERSEweakly similar to ( 155)HVA22_HORVU gb|CK215676;	413.2
2.2.2.1	major CHO metabolism.degradation.starch.starch cleavage	ta.4494.1.s1_x_at	Transcript	highly similar to ( 602)AT3G23920| Symbols: BMY7, TR-BAMY, BAM1 | BAM1/BMY7/TR-BAMY (BETA-AMYLASE 1); beta-amylase | chr3:8641729-8644206 FORWARDmoderately similar to ( 397)AMYB_SOYBN gb|BE516748;	241.2				29.5.11.4.2	protein.degradation.ubiquitin.E3.RING	ta.3452.3.s1_a_at	Transcript	weakly similar to ( 168)AT5G01520| Symbols: | zinc finger (C3HC4-type RING finger) family protein | chr5:206796-208398 FORWARD gb|BJ211852;	407.8
									30.2.99	signalling.receptor kinases.misc	ta.23045.2.s1_x_at	Transcript	very weakly similar to (92.0)AT5G01740| Symbols: | similar to SAG20 (WOUND-INDUCED PROTEIN 12) [Arabidopsis thaliana] (TAIR:AT3G10985.1); similar to unnamed protein product [Vitis vinifera] (GB:CAO48816.1); contains InterPro domain Wound-induced protein, Wun1 (InterPro:IPR009798) | chr5:280790-281278 FORWARDVAR1 gb|CA597036;	402.9
10.6.3	cell wall.degradation.pectate lyases and polygalacturonases	ta.25997.1.a1_at	Transcript	moderately similar to ( 201)AT3G07010| Symbols: | pectate lyase family protein | chr3:2212979-2216312 REVERSEmoderately similar to ( 227)PEL_LILLO gb|CD454482;	295.9				16.1.4	secondary metabolism.isoprenoids.carotenoids	ta.27546.1.s1_at	Transcript	moderately similar to ( 226)AT4G25700| Symbols: B1, CHY1, BETA-OHASE 1 | BETA-OHASE 1 (BETA-HYDROXYLASE 1) | chr4:13094974-13095875 REVERSE gb|BT009105.1;	356.7
									35.2	not assigned.unknown	ta.25228.1.s1_at	Transcript	gb|CD490508;	329.4
11.3.2	lipid metabolism.Phospholipid synthesis.choline kinase	ta.21146.1.s1_at	Transcript	moderately similar to ( 380)AT1G74320| Symbols: | choline kinase, putative | chr1:27944853-27946564 FORWARDVAR1 gb|CK194309;	289.5				35.2	not assigned.unknown	ta.29434.1.a1_at	Transcript	gb|CB307544;	327.6
									33.99	development.unspecified	ta.9830.1.a1_at	Transcript	moderately similar to ( 236)AT4G26740| Symbols: ATS1 | ATS1 (ARABIDOPSIS THALIANA SEED GENE 1); calcium ion binding | chr4:13473797-13475284 REVERSE gb|BJ237316;	326.9
16.2.1.3	secondary metabolism.phenylpropanoids.lignin biosynthesis.4CL	taaffx.97935.1.s1_at	Transcript	weakly similar to ( 185)AT5G63380| Symbols: | 4-coumarate--CoA ligase family protein / 4-coumaroyl-CoA synthase family protein | chr5:25404807-25407252 REVERSEweakly similar to ( 139)4CL2_TOBAC gb|BQ801609;	284.4				35.2	not assigned.unknown	ta.26178.1.a1_at	Transcript	weakly similar to ( 152)AT2G45600| Symbols: | hydrolase | chr2:18796873-18797862 FORWARD gb|CD453855;	305.2
16.1.4	secondary metabolism.isoprenoids.carotenoids	ta.27546.1.s1_at	Transcript	moderately similar to ( 226)AT4G25700| Symbols: B1, CHY1, BETA-OHASE 1 | BETA-OHASE 1 (BETA-HYDROXYLASE 1) | chr4:13094974-13095875 REVERSE gb|BT009105.1;	356.7				10.6.3	cell wall.degradation.pectate lyases and polygalacturonases	ta.25997.1.a1_at	Transcript	moderately similar to ( 201)AT3G07010| Symbols: | pectate lyase family protein | chr3:2212979-2216312 REVERSEmoderately similar to ( 227)PEL_LILLO gb|CD454482;	295.9
									17.1.3	hormone metabolism.abscisic acid.induced-regulated-responsive-activated	taaffx.128488.2.s1_s_at	Transcript	weakly similar to ( 149)AT5G50720| Symbols: ATHVA22E | ATHVA22E (Arabidopsis thaliana HVA22 homologue E) | chr5:20650668-20651728 REVERSEweakly similar to ( 153)HVA22_HORVU gb|CA733493;	293.2
17.1.3	hormone metabolism.abscisic acid.induced-regulated-responsive-activated	ta.16038.1.s1_at	Transcript	weakly similar to ( 150)AT5G50720| Symbols: ATHVA22E | ATHVA22E (Arabidopsis thaliana HVA22 homologue E) | chr5:20650668-20651728 REVERSEweakly similar to ( 155)HVA22_HORVU gb|CK215676;	413.2				35.2	not assigned.unknown	ta.23045.1.s1_x_at	Transcript	gb|CA604143;	290
17.1.3	hormone metabolism.abscisic acid.induced-regulated-responsive-activated	taaffx.128488.2.s1_s_at	Transcript	weakly similar to ( 149)AT5G50720| Symbols: ATHVA22E | ATHVA22E (Arabidopsis thaliana HVA22 homologue E) | chr5:20650668-20651728 REVERSEweakly similar to ( 153)HVA22_HORVU gb|CA733493;	293.2				11.3.2	lipid metabolism.Phospholipid synthesis.choline kinase	ta.21146.1.s1_at	Transcript	moderately similar to ( 380)AT1G74320| Symbols: | choline kinase, putative | chr1:27944853-27946564 FORWARDVAR1 gb|CK194309;	289.5
									35.2	not assigned.unknown	ta.6112.1.s1_at	Transcript	gb|CA654999;	284.7
21.1	redox.thioredoxin	ta.7069.1.s1_at	Transcript	weakly similar to ( 166)AT1G08570| Symbols: | thioredoxin family protein | chr1:2713607-2714315 FORWARD gb|CA671403;	274.7				16.2.1.3	secondary metabolism.phenylpropanoids.lignin biosynthesis.4CL	taaffx.97935.1.s1_at	Transcript	weakly similar to ( 185)AT5G63380| Symbols: | 4-coumarate--CoA ligase family protein / 4-coumaroyl-CoA synthase family protein | chr5:25404807-25407252 REVERSEweakly similar to ( 139)4CL2_TOBAC gb|BQ801609;	284.4
									34.9	transport.metabolite transporters at the mitochondrial membrane	ta.3502.1.s1_at	Transcript	moderately similar to ( 432)AT5G19760| Symbols: | dicarboxylate/tricarboxylate carrier (DTC) | chr5:6679593-6681847 REVERSECOG5048 gb|BJ230597;	278.5
27.1.19	RNA.processing.ribonucleases	taaffx.114054.1.s1_at	Transcript	weakly similar to ( 200)AT1G77680| Symbols: | ribonuclease II family protein | chr1:29197082-29200857 REVERSE gb|CA599591;	235.8				21.1	redox.thioredoxin	ta.7069.1.s1_at	Transcript	weakly similar to ( 166)AT1G08570| Symbols: | thioredoxin family protein | chr1:2713607-2714315 FORWARD gb|CA671403;	274.7
27.3.4	RNA.regulation of transcription.ARF, Auxin Response Factor family	ta.28513.1.s1_s_at	Transcript	very weakly similar to (85.1)AT5G20730| Symbols: MSG1, IAA21, ARF7, TIR5, BIP, IAA23, IAA25, NPH4 | NPH4 (NON-PHOTOTROPHIC HYPOCOTYL); transcription factor | chr5:7016706-7021506 REVERSE gb|BJ248097;	266.9				35.2	not assigned.unknown	ta.23388.1.s1_at	Transcript	weakly similar to ( 168)AT4G39730| Symbols: | lipid-associated family protein | chr4:18432944-18433575 FORWARD gb|CA594230;	269.7
									35.2	not assigned.unknown	taaffx.114559.1.s1_x_at	Transcript	very weakly similar to (97.8)AT5G53050| Symbols: | hydrolase, alpha/beta fold family protein | chr5:21527760-21530658 REVERSE gb|CA501495;	269.2
29.5.11.4.2	protein.degradation.ubiquitin.E3.RING	ta.5457.1.s1_at	Transcript	moderately similar to ( 301)AT3G47160| Symbols: | protein binding / zinc ion binding | chr3:17371223-17372864 REVERSE gb|BJ283633;	257.4				30.3	signalling.calcium	ta.4760.1.s1_x_at	Transcript	highly similar to ( 617)AT5G57110| Symbols: AT-ACA8 | ACA8 (AUTOINHIBITED CA2+ -ATPASE, ISOFORM 8); calmodulin binding | chr5:23126955-23134083 REVERSEmoderately similar to ( 399)ACA3_ORYSA gb|CD936415;	267.7
29.5.11.4.2	protein.degradation.ubiquitin.E3.RING	ta.3452.3.s1_a_at	Transcript	weakly similar to ( 168)AT5G01520| Symbols: | zinc finger (C3HC4-type RING finger) family protein | chr5:206796-208398 FORWARD gb|BJ211852;	407.8				27.3.4	RNA.regulation of transcription.ARF, Auxin Response Factor family	ta.28513.1.s1_s_at	Transcript	very weakly similar to (85.1)AT5G20730| Symbols: MSG1, IAA21, ARF7, TIR5, BIP, IAA23, IAA25, NPH4 | NPH4 (NON-PHOTOTROPHIC HYPOCOTYL); transcription factor | chr5:7016706-7021506 REVERSE gb|BJ248097;	266.9
									29.5.11.4.2	protein.degradation.ubiquitin.E3.RING	ta.5457.1.s1_at	Transcript	moderately similar to ( 301)AT3G47160| Symbols: | protein binding / zinc ion binding | chr3:17371223-17372864 REVERSE gb|BJ283633;	257.4
30.3	signalling.calcium	ta.4760.1.s1_x_at	Transcript	highly similar to ( 617)AT5G57110| Symbols: AT-ACA8 | ACA8 (AUTOINHIBITED CA2+ -ATPASE, ISOFORM 8); calmodulin binding | chr5:23126955-23134083 REVERSEmoderately similar to ( 399)ACA3_ORYSA gb|CD936415;	267.7				35.2	not assigned.unknown	ta.7571.1.s1_at	Transcript	gb|BE428141;	248.5
30.2.99	signalling.receptor kinases.misc	ta.23045.2.s1_x_at	Transcript	very weakly similar to (92.0)AT5G01740| Symbols: | similar to SAG20 (WOUND-INDUCED PROTEIN 12) [Arabidopsis thaliana] (TAIR:AT3G10985.1); similar to unnamed protein product [Vitis vinifera] (GB:CAO48816.1); contains InterPro domain Wound-induced protein, Wun1 (InterPro:IPR009798) | chr5:280790-281278 FORWARDVAR1 gb|CA597036;	402.9				34.19.1	transport.Major Intrinsic Proteins.PIP	ta.28335.1.s1_at	Transcript	moderately similar to ( 462)AT4G23400| Symbols: PIP1D, PIP1;5 | PIP1;5/PIP1D (plasma membrane intrinsic protein 1;5); water channel | chr4:12220802-12222165 FORWARDhighly similar to ( 504)PIP11_ORYSA gb|BJ306130;	247.3
									2.2.2.1	major CHO metabolism.degradation.starch.starch cleavage	ta.4494.1.s1_x_at	Transcript	highly similar to ( 602)AT3G23920| Symbols: BMY7, TR-BAMY, BAM1 | BAM1/BMY7/TR-BAMY (BETA-AMYLASE 1); beta-amylase | chr3:8641729-8644206 FORWARDmoderately similar to ( 397)AMYB_SOYBN gb|BE516748;	241.2
33.99	development.unspecified	ta.9830.1.a1_at	Transcript	moderately similar to ( 236)AT4G26740| Symbols: ATS1 | ATS1 (ARABIDOPSIS THALIANA SEED GENE 1); calcium ion binding | chr4:13473797-13475284 REVERSE gb|BJ237316;	326.9				34.8	transport.metabolite transporters at the envelope membrane	ta.20707.2.s1_a_at	Transcript	very weakly similar to (89.0)AT2G25520| Symbols: | phosphate translocator-related | chr2:10868028-10869071 FORWARD gb|CD899773;	238.5
									35.2	not assigned.unknown	ta.28432.1.s1_at	Transcript	gb|BQ171475;	236.1
34.8	transport.metabolite transporters at the envelope membrane	ta.20707.2.s1_a_at	Transcript	very weakly similar to (89.0)AT2G25520| Symbols: | phosphate translocator-related | chr2:10868028-10869071 FORWARD gb|CD899773;	238.5				27.1.19	RNA.processing.ribonucleases	taaffx.114054.1.s1_at	Transcript	weakly similar to ( 200)AT1G77680| Symbols: | ribonuclease II family protein | chr1:29197082-29200857 REVERSE gb|CA599591;	235.8
34.19.1	transport.Major Intrinsic Proteins.PIP	ta.28335.1.s1_at	Transcript	moderately similar to ( 462)AT4G23400| Symbols: PIP1D, PIP1;5 | PIP1;5/PIP1D (plasma membrane intrinsic protein 1;5); water channel | chr4:12220802-12222165 FORWARDhighly similar to ( 504)PIP11_ORYSA gb|BJ306130;	247.3
34.9	transport.metabolite transporters at the mitochondrial membrane	ta.3502.1.s1_at	Transcript	moderately similar to ( 432)AT5G19760| Symbols: | dicarboxylate/tricarboxylate carrier (DTC) | chr5:6679593-6681847 REVERSECOG5048 gb|BJ230597;	278.5
35.2	not assigned.unknown	ta.28432.1.s1_at	Transcript	gb|BQ171475;	236.1
35.2	not assigned.unknown	ta.7571.1.s1_at	Transcript	gb|BE428141;	248.5
35.2	not assigned.unknown	taaffx.114559.1.s1_x_at	Transcript	very weakly similar to (97.8)AT5G53050| Symbols: | hydrolase, alpha/beta fold family protein | chr5:21527760-21530658 REVERSE gb|CA501495;	269.2
35.2	not assigned.unknown	ta.23388.1.s1_at	Transcript	weakly similar to ( 168)AT4G39730| Symbols: | lipid-associated family protein | chr4:18432944-18433575 FORWARD gb|CA594230;	269.7
35.2	not assigned.unknown	ta.6112.1.s1_at	Transcript	gb|CA654999;	284.7
35.2	not assigned.unknown	ta.23045.1.s1_x_at	Transcript	gb|CA604143;	290
35.2	not assigned.unknown	ta.26178.1.a1_at	Transcript	weakly similar to ( 152)AT2G45600| Symbols: | hydrolase | chr2:18796873-18797862 FORWARD gb|CD453855;	305.2
35.2	not assigned.unknown	ta.29434.1.a1_at	Transcript	gb|CB307544;	327.6
35.2	not assigned.unknown	ta.25228.1.s1_at	Transcript	gb|CD490508;	329.4
