# Supplementary material for: Systems Responses to Progressive Water Stress in Durum Wheat
Source: PLoS One. 2014 Sep 29;9(9):e108431. doi: 10.1371/journal.pone.0108431 (PMC4180936; doi:10.1371/journal.pone.0108431)
Supplement: File S8 — The contribution of allelic differences in gene sequences to probe hybridisation for probes annotated to transcription factors. ANOVA for each perfect match probe and the significance of the ratio changes across lines was calculated in proportion to the corresponding mean probe-set abundance. The name of the probe and P value are given for the corresponding probe set taken from line only, line+stress and Line x stress ANOVA groups datasets from File S3,4,5 respectively focusing on MapMan bin 27. (XLSX) [file pone.0108431.s009.xlsx]

## Sheet: Line only  
ANOVA gp line only
Dataset of probe sets showing statistically different expression values between the three lines Lahn, Cham1 and RIL2219 but with no effect of the stress.										Probe hybridisation analysis
Probes annotated transcription factors TFs From file S2										ANOVA results for probe expression value/average expression value for probe set in column C
										Line significance
		Probe set id
Mapman annotation		Affymetrix id		Mapman annotation	Expression value of probe set					Line significance
BinCode	BinName	id		description	LAHN:CHAM1	LAHN:RIL2219	CHAM1:RIL2219			Probe	P-value
27.3.3	RNA.regulation of transcription.AP2/EREBP, APETALA2/Ethylene-responsive element binding protein family	ta.14074.2.s1_a_at		weakly similar to ( 119)AT1G53910| Symbols: RAP2.12 | RAP2.12 | chr1:20138910-20140249 FORWARDweakly similar to ( 170)ERF1_ORYSA gb|CA681817;	0.053738	0.012908	0			487848	0.001688
27.3.12	RNA.regulation of transcription.C3H zinc finger family	ta.12878.1.s1_at		very weakly similar to (97.4)AT3G48440| Symbols: | zinc finger (CCCH-type) family protein | chr3:17952387-17954561 FORWARDvery weakly similar to (94.4)ZFNL_PEA gb|CA711161;	0	-0.122172	-0.061282			48543	1.57635e-05
27.3.14	RNA.regulation of transcription.CCAAT box binding factor family, HAP2	ta.1817.1.s1_at		weakly similar to ( 114)AT1G54160| Symbols: | CCAAT-binding transcription factor (CBF-B/NF-YA) family protein | chr1:20221248-20222373 REVERSE gb|BT009594.1;	0.083494	0	-0.090074			1035119	0.0132098
27.3.24	RNA.regulation of transcription.MADS box transcription factor family	ta.14090.1.s1_at		moderately similar to ( 205)AT5G20240| Symbols: PI | PI (PISTILLATA); DNA binding / transcription factor | chr5:6829205-6831210 FORWARDmoderately similar to ( 340)MADS4_ORYSA gb|AB107991.1;	0.050237	0.295457	0.077787			986085	0.00103205
27.3.24	RNA.regulation of transcription.MADS box transcription factor family	taaffx.143995.19.s1_at		moderately similar to ( 214)AT5G15800| Symbols: AGL2, SEP1 | SEP1 (SEPALLATA1) | chr5:5151597-5153770 REVERSEmoderately similar to ( 332)MAD34_ORYSA gb|AY188333;	0.047933	0	0			1323470	0.03078
27.3.25	RNA.regulation of transcription.MYB domain transcription factor family	ta.5251.1.a1_at		very weakly similar to (91.3)MYBA1_ORYSA gb|CK197066;	-0.065751	-0.191321	-0.067571			1028682	0.000188647
27.3.25	RNA.regulation of transcription.MYB domain transcription factor family	ta.12834.1.s1_s_at		weakly similar to ( 138)AT5G59780| Symbols: AtMYB59, MYB59 | MYB59 (myb domain protein 59); DNA binding / transcription factor | chr5:24099651-24100481 REVERSEweakly similar to ( 142)MYBA2_ORYSAVAR1 gb|CK199478;	-0.128213	-0.145873	0			630580	1.68862e-06
27.3.32	RNA.regulation of transcription.WRKY domain transcription factor family	ta.4678.2.s1_at		weakly similar to ( 142)AT4G31800| Symbols: WRKY18 | WRKY18 (WRKY DNA-binding protein 18); transcription factor | chr4:15383302-15384818 FORWARD gb|CK163938;	0.252817	0.182877	0			571674	0.00273619
27.3.57	RNA.regulation of transcription.JUMONJI family	taaffx.120691.1.s1_at		weakly similar to ( 132)AT1G78280| Symbols: | transcription factor jumonji (jmjC) domain-containing protein | chr1:29457716-29462011 FORWARD gb|BJ210213;	0.171602	0.067942	-0.054362			127949	0.00298272
27.3.65	RNA.regulation of transcription.Polycomb Group (PcG)	taaffx.4553.1.s1_at		weakly similar to ( 164)AT5G65910| Symbols: | BSD domain-containing protein | chr5:26378818-26380567 REVERSE gb|CA616367;	-0.035959	-0.039039	0			657736	1.28677e-13
27.3.67	RNA.regulation of transcription.putative transcription regulator	taaffx.19277.1.s1_at		weakly similar to ( 161)AT2G29570| Symbols: PCNA2 | PCNA2 (PROLIFERATING CELL NUCLEAR ANTIGEN 2); DNA binding / DNA polymerase processivity factor | chr2:12657216-12658675 REVERSEweakly similar to ( 167)PCNA_MAIZE gb|CA608865;	-0.213929	0	0.155959			504186	0.0166414
27.3.67	RNA.regulation of transcription.putative transcription regulator	ta.12669.1.s1_x_at		weakly similar to ( 134)AT3G57540| Symbols: | remorin family protein | chr3:21312600-21313901 REVERSE gb|CK215067;	0.359854	0.142244	-0.154434			169130	1.83171e-05
27.3.69	RNA.regulation of transcription.SET-domain transcriptional regulator family	taaffx.12328.1.s1_at		moderately similar to ( 205)AT4G27910| Symbols: | PHD finger protein-related / SET domain-containing protein (TX4) | chr4:13894700-13900262 FORWARDvery weakly similar to (80.1)EZ1_MAIZE gb|BJ276913;	-0.016181	-0.178601	-0.074101			1215113	0.044081
27.3.99	RNA.regulation of transcription.unclassified	ta.6222.2.s1_at		moderately similar to ( 222)AT3G20800| Symbols: | rcd1-like cell differentiation protein, putative | chr3:7271418-7273903 REVERSE gb|BJ211810;	-0.07293	-0.0702	0			1088859	1.88174e-11
27.4	RNA.RNA binding	taaffx.129056.1.s1_at		very weakly similar to ( 100)AT3G04610| Symbols: FLK | FLK (FLOWERING LOCUS KH DOMAIN); nucleic acid binding | chr3:1250768-1254278 REVERSEVAR1 gb|CA655988;	0	0.033846	0.035486			118117	1.84545e-06
											15
										36 total probe sets x 11= 396 individual probes
										15/396= 3.7%

## Sheet: Line +stress 
ANOVA gp line +stress
Dataset of probe sets showing statistically different expression values between the three lines Lahn, Cham1 and RIL2219 plus effect of the stress.
Probes annotated transcription factors TFs From file S4
				Probe set				Probe set						Probe hybridisation analysis
				expression differences between lines				the same profile of expression meaured for all three lines						ANOVA results for probe value/average value for probe set in column C
				maintained across				during the stress transient
Mapman annotation		Probe set id		the whole transient										Line significance
BinCode	BinName	Affymetrix id	Mapman annotation	Lahn:Cham1	Lahn:RIL2219	Cham1:RIL2219		82:90	74:90	66:90	58:90	50:90		Probe	P-value
27.1	RNA.processing	ta.2988.2.s1_at	weakly similar to ( 152)AT1G22660| Symbols: | tRNA-nucleotidyltransferase, putative / tRNA adenylyltransferase, putative | chr1:8017399-8021527 FORWARD gb|BJ209794;	0.205779	0.168319	0		-0.030674	-0.161124	-0.261614	-0.329944	-0.358714		1174625	0.000177188
27.1	RNA.processing	ta.9761.1.s1_at	weakly similar to ( 180)AT3G62840| Symbols: | similar to small nuclear ribonucleoprotein D2, putative / snRNP core protein D2, putative / Sm protein D2, putative [Arabidopsis thaliana] (TAIR:AT2G47640.3); similar to small nuclear ribonucleoprotein D2, putative / snRNP core protein D2, putative / Sm protein D2, putative [Arabidopsis thaliana] (TAIR:AT2G47640.2); similar to unknown [Picea sitchensi…	0.00125	0	-0.01407		0	-0.044928	-0.142628	-0.223858	-0.271818		721642	0.0141563
27.1	RNA.processing	ta.30729.1.s1_at	weakly similar to ( 159)AT2G03870| Symbols: | small nuclear ribonucleoprotein, putative / snRNP, putative / Sm protein, putative | chr2:1180303-1181253 FORWARD gb|CN010750;	0.0007	-0.01771	-0.06167		0	0	-0.00463	-0.04329	-0.0945		593318	0.00856292
27.1	RNA.processing	ta.11621.1.a1_at	moderately similar to ( 387)AT1G80670| Symbols: | transducin family protein / WD-40 repeat family protein | chr1:30325701-30328435 REVERSE gb|BJ237510;	-0.041744	-0.009224	0		-0.030424	-0.054064	-0.073764	-0.087014	-0.092204		1014540	0.000836111
27.1	RNA.processing	taaffx.19978.1.s1_at	moderately similar to ( 387)AT5G67320| Symbols: HOS15 | WD-40 repeat family protein | chr5:26874494-26878200 FORWARDvery weakly similar to (86.7)PF20_CHLRE gb|BJ276039;	-0.006474	-0.004514	0		0	0	-0.011584	-0.035374	-0.070224		1219521	0.0406471
27.1	RNA.processing	ta.25019.1.s1_at	moderately similar to ( 340)AT1G49760| Symbols: PAB8 | PAB8 (POLY(A) BINDING PROTEIN 8); RNA binding / translation initiation factor | chr1:18420408-18423421 FORWARDVAR1 COG5048 gb|BT009274.1;	-0.009853	-0.006373	0		-0.003053	-0.030143	-0.053453	-0.068243	-0.063983		138838	3.74056e-05
27.1	RNA.processing	ta.10221.3.s1_at	weakly similar to ( 108)AT3G52120| Symbols: | SWAP (Suppressor-of-White-APricot)/surp domain-containing protein / D111/G-patch domain-containing protein | chr3:19340221-19342444 FORWARD gb|BJ226299;	0.019044	0.018754	0		0	0.021512	0.059202	0.083212	0.091432		935123	0.00331017
27.1	RNA.processing	ta.12660.1.s1_a_at	highly similar to ( 647)AT4G32850| Symbols: PAP(IV), nPAP | nPAP (NUCLEAR POLY(A) POLYMERASE) | chr4:15850138-15854270 FORWARD gb|CF132850;	-0.0224	-0.04177	0		0.018526	0.050856	0.073286	0.087876	0.095526		668100	2e-05
27.1	RNA.processing	ta.5581.3.s1_at	moderately similar to ( 248)AT5G53180| Symbols: | polypyrimidine tract-binding protein, putative / heterogeneous nuclear ribonucleoprotein, putative | chr5:21585619-21588307 REVERSE gb|BJ232695;	0	0.059413	0.043353		0	0.019651	0.073081	0.118111	0.154611		911767	0.00291608
27.1	RNA.processing	ta.4956.1.a1_at	weakly similar to ( 154)AT2G18740| Symbols: | small nuclear ribonucleoprotein E, putative / snRNP-E, putative / Sm protein E, putative | chr2:8130416-8131663 FORWARD gb|BJ274299;	-0.284386	-0.081976	0.159046		0.016184	0.066094	0.125854	0.166914	0.173744		250638	9.35728e-15
27.1	RNA.processing	ta.27032.1.s1_at	moderately similar to ( 389)AT3G09100| Symbols: | mRNA capping enzyme family protein | chr3:2788440-2792918 REVERSE gb|BT009616.1;	-0.049321	-0.011221	0.011301		0.00876	0.08534	0.14478	0.18053	0.18774		691207	0.000140603
27.1	RNA.processing	taaffx.105544.1.s1_at	weakly similar to ( 146)AT1G33980| Symbols: ATUPF3, UPF3 | ATUPF3/UPF3; nucleotide binding | chr1:12351699-12354381 FORWARD gb|CA732967;	0.040912	0.081642	0.000132		0	0	0.060425	0.140915	0.238875		164148	0.0138325
27.1.19	RNA.processing.ribonucleases	taaffx.106216.3.s1_s_at	weakly similar to ( 149)AT3G01410| Symbols: | RNase H domain-containing protein | chr3:153657-155446 REVERSE gb|BJ277005;	0.080888	0.121448	0		-0.029326	-0.107856	-0.176856	-0.226006	-0.247386		986713	0.00138848
27.1.19	RNA.processing.ribonucleases	ta.27727.1.s1_at	weakly similar to ( 181)AT1G55140| Symbols: | RNA binding / ribonuclease III | chr1:20576455-20577999 REVERSE gb|CA618225;	0	0.01875	0.01113		0	-0.005973	-0.024873	-0.046233	-0.071383		739653	0.0091115
27.1.19	RNA.processing.ribonucleases	ta.6106.1.s1_at	moderately similar to ( 239)AT2G32070| Symbols: | CCR4-NOT transcription complex protein, putative | chr2:13647906-13648733 REVERSE gb|CK196915;	0	-0.04049	-0.06647		0.037529	0.086989	0.119669	0.139299	0.131049		1198081	5.20361e-09
27.1.19	RNA.processing.ribonucleases	ta.19563.1.s1_s_at	gb|CA653401;	-0.055737	-0.210757	-0.074237		0	0	0.033576	0.166536	0.337226		923345	1.57377e-05
27.1.2	RNA.processing.RNA helicase	ta.7609.1.s1_at	moderately similar to ( 385)AT1G31970| Symbols: STRS1 | STRS1 (STRESS RESPONSE SUPPRESSOR 1); ATP-dependent helicase | chr1:11479901-11482687 FORWARDweakly similar to ( 153)DB10_NICSY VAR1 COG5048 COG4886 COG5099 PRK08581 MopB_Res-Cmplx1_Nad11-M gb|CK207403;	0.019955	0	-0.044075		0	-0.089926	-0.223986	-0.324466	-0.296246		1067609	0.0125769
27.1.2	RNA.processing.RNA helicase	ta.3307.3.a1_at	weakly similar to ( 184)AT2G33730| Symbols: | DEAD box RNA helicase, putative | chr2:14272755-14274956 REVERSEvery weakly similar to (83.2)DB10_NICSY gb|BQ169385;	-0.066282	-0.074382	0		0	-0.029969	-0.122719	-0.211819	-0.176319		760156	0.0103379
27.1.2	RNA.processing.RNA helicase	ta.4791.1.a1_at	weakly similar to ( 130)AT5G51280| Symbols: | DEAD-box protein abstrakt, putative | chr5:20858682-20860871 FORWARD gb|BJ276953;	-0.010565	-0.001155	0		0	-0.008062	-0.018292	-0.028782	-0.040852		201598	0.000603145
27.1.1	RNA.processing.splicing	ta.4605.1.s1_at	moderately similar to ( 272)AT5G52040| Symbols: ATRSP41 | ATRSP41 (Arabidopsis thaliana arginine/serine-rich splicing factor 41); RNA binding | chr5:21148307-21150544 FORWARD gb|CD932311;	-0.026686	-0.078976	-0.019706		0	-0.016069	-0.084289	-0.162779	-0.256209		1058787	3.11651e-05
27.1.1	RNA.processing.splicing	ta.5442.3.s1_x_at	weakly similar to ( 123)AT2G47580| Symbols: U1A | U1A (SPLICEOSOMAL PROTEIN U1A); RNA binding | chr2:19524299-19525756 FORWARD gb|CA598439;	0.148495	0.150015	0		0	-0.088514	-0.174214	-0.228624	-0.235594		195279	0.00103867
27.1.1	RNA.processing.splicing	ta.3227.2.s1_x_at	moderately similar to ( 283)AT1G09140| Symbols: ATSRP30, ATSRP30.1, ATSRP30.2 | ATSRP30.1 (ARABIDOPSIS THALIANA SERINE/ARGININE PROTEIN 30.1); RNA binding | chr1:2943530-2945820 REVERSE gb|CK198384;	0	-0.015506	-0.018626		-0.000317	-0.044337	-0.090857	-0.124557	-0.130617		203847	6.79992e-05
27.1.1	RNA.processing.splicing	ta.4537.1.s1_at	weakly similar to ( 108)AT2G24590| Symbols: | splicing factor, putative | chr2:10456916-10457939 FORWARD gb|CK217368;	0.058021	0.042481	0		0	0.043134	0.085644	0.122824	0.154484		1055852	0.000419835
27.3	RNA.regulation of transcription	ta.3811.2.s1_at	moderately similar to ( 269)AT1G21600| Symbols: PTAC6 | PTAC6 (PLASTID TRANSCRIPTIONALLY ACTIVE6) | chr1:7571503-7573771 REVERSE gb|BQ166442;	0	-0.106104	-0.053504		0	-0.023996	-0.144256	-0.261106	-0.313366		460134	0.0391975
27.3	RNA.regulation of transcription	ta.597.1.s1_at	weakly similar to ( 119)AT5G17560| Symbols: | BolA-like family protein | chr5:5788476-5789673 FORWARD gb|BQ160983;	0.042063	0.028423	0		0	-0.030798	-0.076478	-0.118218	-0.155048		639751	0.0452484
27.3	RNA.regulation of transcription	taaffx.118949.1.s1_at	weakly similar to ( 119)AT2G34640| Symbols: PTAC12 | PTAC12 (PLASTID TRANSCRIPTIONALLY ACTIVE12) | chr2:14589140-14591424 REVERSE gb|BJ301287;	0.060102	0.212982	0.079452		-0.045856	-0.178076	-0.239076	-0.213106	-0.107396		495460	4.2547e-06
27.3	RNA.regulation of transcription	ta.7221.1.s1_at	weakly similar to ( 187)AT1G55300| Symbols: TAF7 | TAF7 (TBP-ASSOCIATED FACTOR 7); general RNA polymerase II transcription factor | chr1:20631821-20633157 REVERSEVAR1 COG5048 gb|BJ322937;	-0.031396	0	0.018176		0	0.044488	0.097828	0.141458	0.174498		118443	0.0226234
27.3.1	RNA.regulation of transcription.ABI3/VP1-related B3-domain-containing transcription factor family	ta.5459.1.s1_at	moderately similar to ( 325)AT4G32010| Symbols: HSL1, HSI2-L1 | HSI2-L1/HSL1 (HSI2-LIKE 1); transcription factor | chr4:15481237-15484903 FORWARDVAR1 gb|BJ260417;	0	-0.081868	-0.040428		0	-0.01854	-0.09293	-0.16157	-0.22269		162009	1.26984e-05
27.3.1	RNA.regulation of transcription.ABI3/VP1-related B3-domain-containing transcription factor family	ta.5459.1.s1_x_at	moderately similar to ( 325)AT4G32010| Symbols: HSL1, HSI2-L1 | HSI2-L1/HSL1 (HSI2-LIKE 1); transcription factor | chr4:15481237-15484903 FORWARDVAR1 gb|BJ260417;	0	-0.069325	-0.041015		0	-0.006519	-0.073739	-0.133189	-0.178739		162008	0.0155327
27.3.3	RNA.regulation of transcription.AP2/EREBP, APETALA2/Ethylene-responsive element binding protein family	ta.5304.1.s1_at	gb|BJ280434;	0.049515	-0.025645	-0.128125		0.055926	0.075186	0.055496	0.002566	0		585875	0.0350372
27.3.4	RNA.regulation of transcription.ARF, Auxin Response Factor family	ta.7431.1.a1_at	weakly similar to ( 132)AT4G30080| Symbols: ARF16 | ARF16 (AUXIN RESPONSE FACTOR 16); miRNA binding / transcription factor | chr4:14703375-14705570 REVERSE gb|CD889539;	-0.098334	-0.145744	0		0	0	0	0	-0.042524		316482	1.03919e-05
27.3.4	RNA.regulation of transcription.ARF, Auxin Response Factor family	taaffx.89243.1.s1_at	moderately similar to ( 349)AT5G62000| Symbols: ARF1-BP, HSS, ARF2 | ARF2 (AUXIN RESPONSE FACTOR 2) | chr5:24928085-24931906 FORWARD gb|AL828593;	0.007206	0.048046	0		0	0	0	-0.017097	-0.040627		716988	0.0174179
27.3.4	RNA.regulation of transcription.ARF, Auxin Response Factor family	ta.2593.2.s1_at	highly similar to ( 687)AT5G62000| Symbols: ARF1-BP, HSS, ARF2 | ARF2 (AUXIN RESPONSE FACTOR 2) | chr5:24928085-24931906 FORWARD gb|BQ169061;	-0.003555	-0.034305	-0.017805		0.016493	0.027813	0.031183	0.029023	0.022253		628143	3.5067e-06
27.3.4	RNA.regulation of transcription.ARF, Auxin Response Factor family	ta.2593.2.s1_x_at	highly similar to ( 687)AT5G62000| Symbols: ARF1-BP, HSS, ARF2 | ARF2 (AUXIN RESPONSE FACTOR 2) | chr5:24928085-24931906 FORWARD gb|BQ169061;	-0.010874	-0.041514	-0.016724		0.019859	0.032069	0.035559	0.033079	0.025029		1121378	6.64014e-07
27.3.4	RNA.regulation of transcription.ARF, Auxin Response Factor family	taaffx.114045.1.s1_at	moderately similar to ( 201)AT4G30080| Symbols: ARF16 | ARF16 (AUXIN RESPONSE FACTOR 16); miRNA binding / transcription factor | chr4:14703375-14705570 REVERSE gb|CA599683;	0.004083	0	-0.028023		0	0.032389	0.076349	0.120989	0.164599		569699	0.00151268
27.3.39	RNA.regulation of transcription.AtSR Transcription Factor family	ta.8770.1.a1_at	weakly similar to ( 163)AT4G16150| Symbols: | calmodulin-binding protein | chr4:9148239-9153064 FORWARDVAR1 COG5048 gb|BJ311709;	-0.014946	-0.059056	-0.021366		0	-0.052675	-0.107715	-0.154365	-0.185655		790910	0.00154662
27.3.40	RNA.regulation of transcription.Aux/IAA family	ta.1890.1.s1_x_at	weakly similar to ( 119)AT3G04730| Symbols: IAA16 | IAA16 (indoleacetic acid-induced protein 16); transcription factor | chr3:1288999-1290421 REVERSEweakly similar to ( 153)IAA30_ORYSA gb|CA632713;	0.06132	0	-0.16535		0	-0.105959	-0.378579	-0.664329	-0.953819		940298	0.000160324
27.3.40	RNA.regulation of transcription.Aux/IAA family	ta.3164.1.s1_at	weakly similar to ( 101)AT4G29080| Symbols: IAA27, PAP2 | PAP2 (PHYTOCHROME-ASSOCIATED PROTEIN 2); transcription factor | chr4:14323671-14325219 REVERSEweakly similar to ( 150)IAA21_ORYSAVAR1 gb|CD882187;	-0.021773	-0.231963	-0.080153		0	-0.18828	-0.44038	-0.62059	-0.64214		118672	0.0230575
27.3.40	RNA.regulation of transcription.Aux/IAA family	ta.3164.1.s1_x_at	weakly similar to ( 101)AT4G29080| Symbols: IAA27, PAP2 | PAP2 (PHYTOCHROME-ASSOCIATED PROTEIN 2); transcription factor | chr4:14323671-14325219 REVERSEweakly similar to ( 150)IAA21_ORYSAVAR1 gb|CD882187;	-0.004955	-0.156395	-0.020445		0	-0.131365	-0.325335	-0.481055	-0.577975		118671	0.0133986
27.3.40	RNA.regulation of transcription.Aux/IAA family	ta.4938.1.s1_at	weakly similar to ( 167)AT3G04730| Symbols: IAA16 | IAA16 (indoleacetic acid-induced protein 16); transcription factor | chr3:1288999-1290421 REVERSEweakly similar to ( 195)IAA13_ORYSACOG5048 VAR1 PRK08581 gb|CK210229;	0.118913	0.136033	0		0	0	-0.105079	-0.259389	-0.433309		944565	0.000991013
27.3.40	RNA.regulation of transcription.Aux/IAA family	taaffx.65079.1.a1_x_at	gb|BJ263320;	0.011856	0	-0.029826		0	0	-0.010968	-0.097308	-0.202898		1145294	0.00523868
27.3.6	RNA.regulation of transcription.bHLH,Basic Helix-Loop-Helix family	taaffx.7108.1.s1_at	weakly similar to ( 141)AT5G54680| Symbols: ILR3 | ILR3 (IAA-LEUCINE RESISTANT3); DNA binding / transcription factor | chr5:22234496-22236219 FORWARDVAR1 gb|CA668368;	-0.041945	0	0.030225		0	0.077823	0.165523	0.227423	0.255753		615925	0.00274176
27.3.6	RNA.regulation of transcription.bHLH,Basic Helix-Loop-Helix family	ta.9648.3.s1_at	weakly similar to ( 131)AT5G08130| Symbols: BIM1 | BIM1 (BES1-interacting Myc-like protein 1) | chr5:2606656-2609572 REVERSE gb|CA611230;	0.065278	0.113718	0		0	0	0.007493	0.126723	0.290393		1135816	0.0213624
27.3.35	RNA.regulation of transcription.bZIP transcription factor family	ta.161.1.s1_at	weakly similar to ( 125)AT2G35530| Symbols: | bZIP transcription factor family protein | chr2:14930359-14933104 REVERSEmoderately similar to ( 465)HBP1A_WHEAT gb|M28704.1;	-0.0208	-0.11849	-0.03267		0	-0.002029	-0.081679	-0.162499	-0.249069		1098320	0.0166248
27.3.35	RNA.regulation of transcription.bZIP transcription factor family	ta.3015.1.a1_at	very weakly similar to (95.5)AT5G10030| Symbols: OBF4, TGA4 | TGA4 (TGACG MOTIF-BINDING FACTOR 4); DNA binding / calmodulin binding / transcription factor | chr5:3137649-3139296 REVERSEvery weakly similar to (84.0)TGA21_TOBAC gb|BQ161874;	0.005025	0	-0.010465		0.0504	0.11997	0.174	0.21768	0.22485		157556	2.4299e-06
27.3.35	RNA.regulation of transcription.bZIP transcription factor family	ta.24806.3.s1_at	very weakly similar to (80.1)AT3G62420| Symbols: ATBZIP53 | ATBZIP53 (BASIC REGION/LEUCINE ZIPPER MOTIF 53); DNA binding / protein heterodimerization/ sequence-specific DNA binding / transcription factor | chr3:23102820-23103260 REVERSEvery weakly similar to (82.0)OCS1_MAIZEVAR1 gb|BE418064;	0	0.038283	0.004063		0	0	0	0.106899	0.228489		146062	0.0312705
27.3.7	RNA.regulation of transcription.C2C2(Zn) CO-like, Constans-like zinc finger family	ta.11552.1.s1_at	weakly similar to ( 133)AT1G04500| Symbols: | zinc finger CONSTANS-related | chr1:1221756-1224234 REVERSE gb|BQ170342;	0	0.087329	0.016899		0	0	0.013455	0.149305	0.322885		998421	0.013222
27.3.8	RNA.regulation of transcription.C2C2(Zn) DOF zinc finger family	taaffx.105492.1.s1_at	weakly similar to ( 102)AT3G21270| Symbols: ADOF2 | ADOF2 (Arabidopsis dof zinc finger protein 2); DNA binding / transcription factor | chr3:7474940-7475554 FORWARDweakly similar to ( 116)MNB1A_MAIZE gb|CA594189;	0.238748	0	-0.206608		0.060678	0.047498	0.005688	0	0		1096289	0.000223044
27.3.9	RNA.regulation of transcription.C2C2(Zn) GATA transcription factor family	ta.6726.2.s1_s_at	very weakly similar to (83.6)AT3G06740| Symbols: | zinc finger (GATA type) family protein | chr3:2126664-2127271 FORWARD gb|CD491646;	0.02426	-0.00381	-0.08208		0	0	-0.025568	-0.100408	-0.181858		131967	0.00191802
27.3.10	RNA.regulation of transcription.C2C2(Zn) YABBY family	ta.7721.1.s1_at	weakly similar to ( 181)AT2G26580| Symbols: YAB5 | YAB5 (YABBY5); transcription factor | chr2:11311001-11313817 REVERSEweakly similar to ( 178)YAB1_ORYSA gb|CN009803;	-0.028225	0.014175	0.081425		0	0.040091	0.121111	0.198561	0.267531		1093888	0.0455638
27.3.10	RNA.regulation of transcription.C2C2(Zn) YABBY family	ta.14101.1.s1_x_at	weakly similar to ( 103)AT2G26580| Symbols: YAB5 | YAB5 (YABBY5); transcription factor | chr2:11311001-11313817 REVERSEvery weakly similar to (98.6)YAB1_ORYSA gb|BQ804732;	-0.175642	-0.115222	0		0	0.285447	0.629237	0.926897	1.17998		1155908	0.00212204
27.3.11	RNA.regulation of transcription.C2H2 zinc finger family	ta.10858.1.s1_at	weakly similar to ( 160)AT5G22480| Symbols: | zinc finger (ZPR1-type) family protein | chr5:7451646-7456171 REVERSE gb|CA648673;	0.045571	0	-0.085331		0	-0.147608	-0.386708	-0.592378	-0.579678		75960	2.0023e-07
27.3.11	RNA.regulation of transcription.C2H2 zinc finger family	taaffx.68700.1.s1_at	weakly similar to ( 167)AT5G47710| Symbols: | C2 domain-containing protein | chr5:19347696-19348404 FORWARD gb|BJ309922;	-0.034299	-0.092629	0		0	0	0.027322	0.062842	0.034862		437086	0.00227764
27.3.11	RNA.regulation of transcription.C2H2 zinc finger family	ta.3489.1.s1_s_at	moderately similar to ( 266)AT4G31420| Symbols: | zinc finger (C2H2 type) family protein | chr4:15245993-15247769 REVERSEVAR1 gb|CK199652;	-0.002335	0	0.006915		0	0	0.030401	0.085801	0.160411		1275742	0.0420614
27.3.12	RNA.regulation of transcription.C3H zinc finger family	ta.2231.1.s1_at	moderately similar to ( 322)AT2G47850| Symbols: | zinc finger (CCCH-type) family protein | chr2:19603023-19605189 FORWARDhighly similar to ( 545)ZFNL3_ORYSAVAR1 COG5048 gb|CF133342;	0	-0.320237	-0.268347		0	0	-0.047293	-0.335643	-0.374173		948785	0.0114532
27.3.14	RNA.regulation of transcription.CCAAT box binding factor family, HAP2	ta.10047.1.s1_s_at	weakly similar to ( 110)AT1G54160| Symbols: | CCAAT-binding transcription factor (CBF-B/NF-YA) family protein | chr1:20221248-20222373 REVERSE gb|AY568295.1;	0.148823	0.175823	0		-0.015591	-0.029731	-0.039041	-0.053441	-0.079111		38502	3.18303e-06
27.3.15	RNA.regulation of transcription.CCAAT box binding factor family, HAP3	ta.2879.1.s1_at	weakly similar to ( 199)AT5G47640| Symbols: | CCAAT-box binding transcription factor subunit B (NF-YB) (HAP3 ) (AHAP3) family (Hap3b) | chr5:19326640-19327212 FORWARDweakly similar to ( 185)NFYB3_ORYSA gb|BT009265.1;	0	-0.230572	-0.063082		0	0	-0.098959	-0.325019	-0.445639		262605	0.0401401
27.3.16	RNA.regulation of transcription.CCAAT box binding factor family, HAP5	ta.8971.1.s1_at	weakly similar to ( 153)AT3G12480| Symbols: | transcription factor, putative | chr3:3958072-3960285 FORWARD gb|CA727887;	0	-0.001463	-0.023043		0	0.081033	0.151093	0.208093	0.252533		688014	0.0062077
27.3.44	RNA.regulation of transcription.Chromatin Remodeling Factors	ta.13368.1.s1_x_at	weakly similar to ( 103)AT4G34290| Symbols: | SWIB complex BAF60b domain-containing protein | chr4:16410887-16412126 FORWARD gb|CA616671;	0.115182	0	0		0	-0.048252	-0.362402	-0.648802	-0.772532		637709	0.000263792
27.3.44	RNA.regulation of transcription.Chromatin Remodeling Factors	ta.13368.1.s1_a_at	weakly similar to ( 103)AT4G34290| Symbols: | SWIB complex BAF60b domain-containing protein | chr4:16410887-16412126 FORWARD gb|CA616671;	0.255596	0.122826	0		0	-0.073543	-0.340883	-0.580693	-0.722463		1314330	0.000645225
27.3.44	RNA.regulation of transcription.Chromatin Remodeling Factors	ta.13663.1.s1_at	moderately similar to ( 260)AT4G22140| Symbols: | DNA binding | chr4:11728105-11730242 REVERSE gb|BJ272859;	0.02972	0	-0.06536		0	-0.043317	-0.124797	-0.194817	-0.234597		937240	0.0271616
27.3.44	RNA.regulation of transcription.Chromatin Remodeling Factors	ta.30679.1.s1_at	weakly similar to ( 182)AT4G22360| Symbols: | SWIB complex BAF60b domain-containing protein | chr4:11807823-11809672 FORWARDVAR1 COG5048 gb|CK197953;	0	0.058983	0.069793		0	0.004311	0.018161	0.026931	0.030231		1111763	9.96633e-07
27.3.17	RNA.regulation of transcription.CPP(Zn),CPP1-related transcription factor family	taaffx.9387.1.s1_at	moderately similar to ( 202)AT4G29000| Symbols: | tesmin/TSO1-like CXC domain-containing protein | chr4:14293963-14296608 FORWARD gb|BJ216452;	0.06281	0.28251	0.08127		0	0	0.135591	0.277851	0.379661		611104	1.13951e-13
27.3.20	RNA.regulation of transcription.G2-like transcription factor family, GARP	taaffx.73221.1.s1_at	weakly similar to ( 114)AT5G18240| Symbols: MYR1 | MYR1 (MYB-RELATED PROTEIN 1) | chr5:6028619-6030575 REVERSE gb|BJ314208;	0.164163	0.080233	-0.018723		0	0	0.024873	0.089423	0.163653		269229	0.00020489
27.3.21	RNA.regulation of transcription.GRAS transcription factor family	taaffx.128418.98.s1_at	weakly similar to ( 101)AT1G07530| Symbols: | scarecrow-like transcription factor 14 (SCL14) | chr1:2313825-2316134 REVERSE gb|CA732416;	0	0.016014	0.007524		0	0	0	0.023959	0.079209		1154635	1.12936e-05
27.3.22	RNA.regulation of transcription.HB,Homeobox transcription factor family	ta.5284.1.s1_x_at	weakly similar to ( 164)AT3G01470| Symbols: ATHB1, HD-ZIP-1, HAT5, ATHB-1 | ATHB-1 (Homeobox-leucine zipper protein HAT5); transcription factor | chr3:182655-184041 REVERSEVAR1 COG5048 gb|CK200966;	0	-0.020852	-0.012052		0	0	-0.011819	-0.039879	-0.070819		722939	0.00079039
27.3.22	RNA.regulation of transcription.HB,Homeobox transcription factor family	ta.6436.1.s1_at	moderately similar to ( 335)AT1G05230| Symbols: HDG2 | homeobox-leucine zipper family protein / lipid-binding START domain-containing protein | chr1:1513387-1517023 REVERSE gb|CA499817;	-0.094591	-0.085231	0		0	0	0	0	0.01787		1200939	6.17776e-09
27.3.55	RNA.regulation of transcription.HDA	ta.23826.1.s1_at	highly similar to ( 709)AT4G38130| Symbols: HDA19, ATHD1, HDA1, RPD3A | HD1 (HISTONE DEACETYLASE19) | chr4:17896657-17899051 REVERSEhighly similar to ( 829)HDAC_MAIZE VAR1 COG5048 gb|BT009381.1;	0	-0.038114	-0.031004		0	-0.02823	-0.1398	-0.24816	-0.34231		1322285	0.0115687
27.3.55	RNA.regulation of transcription.HDA	ta.1597.1.s1_at	moderately similar to ( 408)AT5G61060| Symbols: HDA5, HDA05 | HDA05 (HISTONE DEACETYLASE5); histone deacetylase | chr5:24584363-24588143 REVERSEVAR1 COG5048 MopB_Res-Cmplx1_Nad11-M COG4886 gb|BQ161355;	-0.007748	-0.030418	-0.002228		0	0	0	0	-0.02644		1167797	0.000334393
27.3.23	RNA.regulation of transcription.HSF,Heat-shock transcription factor family	taaffx.128528.1.s1_at	weakly similar to ( 134)AT1G12800| Symbols: | S1 RNA-binding domain-containing protein | chr1:4361776-4365187 REVERSE gb|BG906819;	0.179147	0.169027	0		0	-0.177182	-0.388592	-0.586772	-0.758462		970611	0.00143027
27.3.24	RNA.regulation of transcription.MADS box transcription factor family	ta.30607.1.a1_at	moderately similar to ( 215)AT1G69120| Symbols: AGL7, AP1 | AP1 (APETALA1); DNA binding / transcription factor | chr1:25986239-25989765 REVERSEmoderately similar to ( 310)MAD14_ORYSA gb|BJ264278;	0.012497	-0.031087	-0.072497		0.012881	0.024671	0.014051	0	0		946734	0.0471753
27.3.24	RNA.regulation of transcription.MADS box transcription factor family	ta.7339.3.s1_a_at	weakly similar to ( 179)AT2G22540| Symbols: AGL22, SVP | SVP (SHORT VEGETATIVE PHASE); transcription factor | chr2:9587497-9590683 FORWARDmoderately similar to ( 232)MAD47_ORYSA gb|BJ224514;	0	0.138183	0.120953		0	0	0.081985	0.192055	0.306735		113925	0.00312205
27.3.25	RNA.regulation of transcription.MYB domain transcription factor family	ta.8565.2.s1_a_at	weakly similar to ( 107)AT3G21430| Symbols: | DNA binding | chr3:7544806-7552847 REVERSE gb|BJ229586;	-0.090866	-0.081836	0		0	0	-0.02571	-0.07536	-0.14399		951360	0.000226976
27.3.25	RNA.regulation of transcription.MYB domain transcription factor family	ta.4965.2.a1_a_at	weakly similar to ( 131)AT5G41020| Symbols: | myb family transcription factor | chr5:16443111-16444877 REVERSEVAR1 COG5048 gb|CD866476;	0	-0.030741	-0.003341		0	-0.011235	-0.045815	-0.075935	-0.085545		334954	0.0341942
27.3.25	RNA.regulation of transcription.MYB domain transcription factor family	ta.4728.1.s1_at	very weakly similar to (96.3)AT3G47680| Symbols: | DNA binding | chr3:17588468-17589376 REVERSE gb|CD871282;	-0.157997	-0.125187	0		0.019087	0.045507	0.054947	0.049297	0.024417		327570	1.16643e-05
27.3.25	RNA.regulation of transcription.MYB domain transcription factor family	ta.25545.1.s1_at	weakly similar to ( 105)AT2G36960| Symbols: TKI1 | TKI1 (TSL-KINASE INTERACTING PROTEIN 1); DNA binding / transcription factor | chr2:15530631-15534324 FORWARD gb|CD452407;	-0.052016	0	0.057376		0	0	0	0.021284	0.044254		1035145	0.00178299
27.3.25	RNA.regulation of transcription.MYB domain transcription factor family	ta.24098.1.s1_s_at	moderately similar to ( 241)AT5G06100| Symbols: MYB33, ATMYB33 | ATMYB33/MYB33 (myb domain protein 33) | chr5:1838556-1840387 FORWARDhighly similar to ( 661)GAM1_ORYSA gb|AJ615787;	-0.135734	-0.114814	0		0	0.028439	0.128859	0.237529	0.355169		707376	2.4571e-05
27.3.25	RNA.regulation of transcription.MYB domain transcription factor family	ta.26049.1.s1_a_at	moderately similar to ( 266)AT4G38620| Symbols: ATMYB4, MYB4 | MYB4 (myb domain protein 4); transcription factor | chr4:18053860-18054870 FORWARDmoderately similar to ( 441)MYB1_HORVUVAR1 gb|CD454952;	0.130189	0	-0.082069		0.419897	1.04394	1.35488	1.46597	1.38717		252964	0.0447483
27.3.26	RNA.regulation of transcription.MYB-related transcription factor family	ta.3242.2.s1_at	moderately similar to ( 239)AT5G52660| Symbols: | myb family transcription factor | chr5:21376649-21379263 REVERSE gb|CD892793;	0.068865	0	-0.095725		0.033231	0.073471	0.088061	0.080391	0.047421		1272402	0.00270396
27.3.26	RNA.regulation of transcription.MYB-related transcription factor family	ta.13811.1.s1_at	very weakly similar to (88.6)AT5G17300| Symbols: | myb family transcription factor | chr5:5690437-5692437 REVERSE gb|CA660679;	0	-0.132179	-0.103489		0.078244	0.188934	0.249884	0.266504	0.236994		511245	0.00185854
27.3.26	RNA.regulation of transcription.MYB-related transcription factor family	ta.13545.1.s1_at	weakly similar to ( 109)AT5G47390| Symbols: | myb family transcription factor | chr5:19244228-19245773 FORWARDVAR1 gb|CD899038;	-0.064104	-0.100904	0		0	0.098627	0.190347	0.251687	0.278007		1089482	9.78504e-05
27.3.26	RNA.regulation of transcription.MYB-related transcription factor family	ta.25744.1.s1_at	very weakly similar to (80.9)AT1G18330| Symbols: EPR1 | EPR1 (EARLY-PHYTOCHROME-RESPONSIVE1) | chr1:6306189-6307711 REVERSE gb|CD373726;	0.076607	0	-0.001287		0	0.165719	0.444099	0.738429	1.0385		1006983	0.0354313
27.3.60	RNA.regulation of transcription.NIN-like bZIP-related family	taaffx.11770.1.a1_at	weakly similar to ( 101)AT2G17150| Symbols: | RWP-RK domain-containing protein | chr2:7475213-7477615 REVERSE gb|BG314265;	-0.013352	-0.012702	0		0	-0.018189	-0.065659	-0.107179	-0.135679		1109923	0.0213228
27.3.62	RNA.regulation of transcription.Nucleosome/chromatin assembly factor group	ta.2300.1.s1_a_at	very weakly similar to (94.4)AT2G17560| Symbols: NFD4, NFD04, HMGB4 | HMGB4 (HIGH MOBILITY GROUP B 4) | chr2:7649568-7650550 REVERSEvery weakly similar to (93.2)HMGL_VICFA gb|BJ306899;	0	-0.297334	-0.315154		0	-0.037299	-0.193139	-0.330149	-0.411789		428221	0.00663954
27.3.62	RNA.regulation of transcription.Nucleosome/chromatin assembly factor group	ta.4017.2.s1_at	weakly similar to ( 182)AT5G08630| Symbols: | DDT domain-containing protein | chr5:2798576-2802139 REVERSECOG5048 gb|BJ256876;	0	0.060505	0.028645		-0.049014	-0.083684	-0.078464	-0.040504	0		139382	0.000835743
27.3.34	RNA.regulation of transcription.Orphan family	ta.26908.1.a1_at	weakly similar to ( 171)AT3G16000| Symbols: MFP1 | MFP1 (MAR BINDING FILAMENT-LIKE PROTEIN 1) | chr3:5431047-5433619 REVERSEweakly similar to ( 180)MFP1_TOBACVAR1 gb|CD454707;	0.105696	0.086686	0		0	-0.102169	-0.403209	-0.664209	-0.862999		338935	0.00618502
27.3.65	RNA.regulation of transcription.Polycomb Group (PcG)	ta.367.1.s1_at	weakly similar to ( 176)AT5G51230| Symbols: VEF2, CYR1, EMF2 | EMF2 (EMBRYONIC FLOWER 2) | chr5:20841379-20846570 FORWARDVAR1 gb|BQ243123;	-0.045978	0	0.020948		0	0	0.036283	0.065823	0.084583		763138	0.000171396
27.3.67	RNA.regulation of transcription.putative transcription regulator	ta.1371.1.s1_a_at	moderately similar to ( 264)AT2G02740| Symbols: ATWHY3, PTAC11 | ATWHY3/PTAC11 (A. THALIANA WHIRLY 3) | chr2:769388-770992 FORWARD gb|CA619464;	0	0.058593	0.007183		0	0	-0.252049	-0.600859	-0.781929		27465	2.6412e-07
27.3.67	RNA.regulation of transcription.putative transcription regulator	taaffx.5600.1.s1_x_at	moderately similar to ( 235)AT1G60770| Symbols: | pentatricopeptide (PPR) repeat-containing protein | chr1:22370624-22372313 REVERSE gb|BJ282693;	0	0.06414	0		-0.040618	-0.235008	-0.402298	-0.486408	-0.444078		223103	0.0493131
27.3.67	RNA.regulation of transcription.putative transcription regulator	ta.21264.1.s1_x_at	moderately similar to ( 241)AT4G21860| Symbols: MSRB2 | MSRB2 (METHIONINE SULFOXIDE REDUCTASE B 2); peptide-methionine-(S)-S-oxide reductase | chr4:11600294-11601519 REVERSE gb|CA624727;	-0.743995	0	0.799045		-0.010037	-0.068677	-0.111767	-0.144267	-0.166677		565498	2.15761e-27
27.3.67	RNA.regulation of transcription.putative transcription regulator	taaffx.105539.1.s1_at	weakly similar to ( 136)AT4G01990| Symbols: | pentatricopeptide (PPR) repeat-containing protein | chr4:871268-872885 REVERSE gb|CA600477;	0.387723	0.136173	-0.161373		-0.002671	-0.077761	-0.119241	-0.136681	-0.135471		576930	3.20973e-06
27.3.67	RNA.regulation of transcription.putative transcription regulator	ta.27383.1.s1_at	moderately similar to ( 243)AT4G21860| Symbols: MSRB2 | MSRB2 (METHIONINE SULFOXIDE REDUCTASE B 2); peptide-methionine-(S)-S-oxide reductase | chr4:11600294-11601519 REVERSE gb|CA605251;	-0.019405	-0.059735	-0.017075		0	-0.019213	-0.049853	-0.083543	-0.122693		1100887	2.52833e-07
27.3.67	RNA.regulation of transcription.putative transcription regulator	ta.3487.1.s1_a_at	weakly similar to ( 199)AT1G20220| Symbols: | nucleic acid binding | chr1:7005081-7007276 REVERSE gb|AL825994;	0.000733	0	-0.024323		0	-0.014986	-0.062356	-0.097166	-0.098676		1281902	0.0262525
27.3.67	RNA.regulation of transcription.putative transcription regulator	ta.6041.1.a1_at	moderately similar to ( 305)AT3G14810| Symbols: | mechanosensitive ion channel domain-containing protein / MS ion channel domain-containing protein | chr3:4971230-4974223 REVERSE gb|BJ256589;	0.222752	0.034822	-0.146022		0.038164	0.027464	0	0	-0.082844		1093519	0.0279083
27.3.67	RNA.regulation of transcription.putative transcription regulator	ta.5541.1.s1_at	highly similar to ( 501)AT1G02080| Symbols: | transcriptional regulator-related | chr1:373694-386682 FORWARD gb|CD373605;	0	-0.042428	-0.014118		0	0	-0.010501	-0.041591	-0.051181		1165617	0.0018771
27.3.67	RNA.regulation of transcription.putative transcription regulator	ta.4665.1.s1_x_at	very weakly similar to (92.0)AT3G57540| Symbols: | remorin family protein | chr3:21312600-21313901 REVERSE gb|CA626054;	0	-0.141363	-0.135143		0.001604	0.006784	0	0	0		586079	0.0012725
27.3.67	RNA.regulation of transcription.putative transcription regulator	ta.7238.1.s1_at	weakly similar to ( 102)AT4G30200| Symbols: | similar to VIN3 (VERNALIZATION INSENSITIVE 3), protein binding / zinc ion binding [Arabidopsis thaliana] (TAIR:AT5G57380.1); similar to unnamed protein product [Vitis vinifera] (GB:CAO43227.1); contains InterPro domain Fibronectin, type III-like fold (InterPro:IPR008957); contains InterPro domain Fibronectin, type III (InterPro:IPR003961) | chr4:14786…	-0.021872	0	0.020492		0	0.072178	0.142578	0.206048	0.261798		1032998	0.0351161
27.3.69	RNA.regulation of transcription.SET-domain transcriptional regulator family	taaffx.93953.1.s1_x_at	moderately similar to ( 271)AT3G07670| Symbols: | SET domain-containing protein | chr3:2451657-2454623 FORWARD gb|CA671468;	0.197	0.08421	0		0	-0.129846	-0.371626	-0.613976	-0.903406		488072	0.00196737
27.3.70	RNA.regulation of transcription.Silencing Group	ta.9876.1.s1_at	moderately similar to ( 265)AT5G38110| Symbols: SGA1, SGA01, ASF1B | ASF1B/SGA01/SGA1 (ANTI- SILENCING FUNCTION 1B) | chr5:15225873-15227294 FORWARD gb|BQ168590;	-0.13488	0	0.08563		-0.047471	-0.189871	-0.344171	-0.509841	-0.700021		632197	0.00143094
27.3.70	RNA.regulation of transcription.Silencing Group	ta.8431.1.s1_at	moderately similar to ( 276)AT1G03150| Symbols: | GCN5-related N-acetyltransferase (GNAT) family protein | chr1:756461-758441 FORWARD gb|BQ161889;	0.062334	0.063604	0		-0.018476	-0.105656	-0.187946	-0.269276	-0.358126		702064	8.53296e-05
27.3.71	RNA.regulation of transcription.SNF7	ta.7296.1.s1_at	moderately similar to ( 236)AT5G22950| Symbols: VPS24.1 | VPS24.1 | chr5:7681383-7682723 FORWARD gb|BJ252648;	0	-0.014071	-0.012461		0	0	-0.01065	-0.02694	-0.05096		334448	0.00746866
27.3.71	RNA.regulation of transcription.SNF7	ta.6166.1.s1_at	moderately similar to ( 206)AT4G29160| Symbols: SNF7.1 | SNF7.1 | chr4:14381025-14382348 FORWARD gb|BQ170305;	-0.003414	0	0.006534		0	0.015538	0.034758	0.047408	0.051168		732264	0.00375487
27.3.99	RNA.regulation of transcription.unclassified	ta.7092.3.s1_at	moderately similar to ( 296)AT5G15810| Symbols: | N2,N2-dimethylguanosine tRNA methyltransferase family protein | chr5:5157801-5161124 FORWARD gb|BJ315022;	0.113232	0.174632	0		-0.156781	-0.342201	-0.474671	-0.579311	-0.669481		704898	0.000141932
27.3.99	RNA.regulation of transcription.unclassified	taaffx.4395.1.s1_at	weakly similar to ( 155)AT2G28450| Symbols: | zinc finger (CCCH-type) family protein | chr2:12169257-12172838 REVERSE gb|CA672685;	0.245934	0.050674	-0.051454		-0.055998	-0.293758	-0.507468	-0.625998	-0.602158		230278	0.00322307
27.3.99	RNA.regulation of transcription.unclassified	ta.9463.1.s1_at	moderately similar to ( 374)AT2G43180| Symbols: | catalytic | chr2:17960909-17962851 REVERSEweakly similar to ( 186)CPPM_DIACAVAR1 COG5048 gb|CD903912;	0	-0.104726	-0.091346		0	-0.02288	-0.1351	-0.24476	-0.33299		960625	6.1886e-05
27.3.99	RNA.regulation of transcription.unclassified	ta.5565.1.s1_at	moderately similar to ( 206)AT5G03220| Symbols: | transcriptional co-activator-related | chr5:767616-768583 REVERSE gb|BF200425;	0	-0.003516	-0.009686		0	-0.063878	-0.159818	-0.245588	-0.323128		73621	0.0281046
27.3.99	RNA.regulation of transcription.unclassified	ta.9377.3.s1_x_at	very weakly similar to (96.7)AT1G67325| Symbols: | binding | chr1:25213488-25216075 REVERSE gb|CA599079;	0.148894	0.250894	0		-0.004545	-0.141015	-0.238475	-0.296915	-0.313485		202060	0.000191388
27.3.99	RNA.regulation of transcription.unclassified	ta.7394.1.s1_at	moderately similar to ( 334)AT4G06634| Symbols: | zinc finger (C2H2 type) family protein | chr4:3764496-3766174 REVERSE gb|BJ241687;	-0.031294	-0.025034	0		0	-0.024422	-0.089282	-0.161632	-0.242632		1049178	0.0425506
27.3.99	RNA.regulation of transcription.unclassified	ta.14404.3.s1_x_at	very weakly similar to (82.4)AT2G36930| Symbols: | zinc finger (C2H2 type) family protein | chr2:15517081-15518426 REVERSE gb|CA726331;	-0.015152	-0.016562	0		0	-0.043738	-0.116298	-0.184008	-0.233188		276122	0.0103999
27.3.99	RNA.regulation of transcription.unclassified	ta.3080.1.s1_x_at	moderately similar to ( 343)AT1G47500| Symbols: ATRBP47C' | ATRBP47C' (RNA-BINDING PROTEIN 47C'); RNA binding | chr1:17435122-17437245 FORWARDvery weakly similar to (81.3)ROC1_NICSYVAR1 gb|CK214460;	0	-0.016848	-0.036928		-0.000274	-0.080814	-0.162384	-0.213144	-0.208594		104205	2.82793e-05
27.3.99	RNA.regulation of transcription.unclassified	ta.9377.3.s1_at	very weakly similar to (96.7)AT1G67325| Symbols: | binding | chr1:25213488-25216075 REVERSE gb|CA599079;	0.1869	0.20695	0		-0.049256	-0.144976	-0.196506	-0.205536	-0.171216		202059	0.00261846
27.3.99	RNA.regulation of transcription.unclassified	ta.28880.1.s1_x_at	moderately similar to ( 328)AT3G26935| Symbols: | zinc finger (DHHC type) family protein | chr3:9934238-9936455 REVERSE gb|CD863485;	-0.045095	-0.047665	0		0	-0.016116	-0.041566	-0.059566	-0.069196		1160530	4.73361e-10
27.3.99	RNA.regulation of transcription.unclassified	ta.5934.1.s1_at	moderately similar to ( 327)AT2G20280| Symbols: | zinc finger (CCCH-type) family protein | chr2:8747135-8749430 REVERSE gb|CD888662;	0	0.025954	0.012914		0	0	0.023826	0.037696	0.037426		138928	0.0138065
27.3.99	RNA.regulation of transcription.unclassified	taaffx.14000.1.a1_at	weakly similar to ( 107)AT4G00840| Symbols: | zinc ion binding | chr4:355483-357105 REVERSE gb|BE516552;	-0.129307	-0.159817	0		0	0.038177	0.127987	0.162467	0.112077		85366	0.000699449
27.3.99	RNA.regulation of transcription.unclassified	ta.30638.1.s1_at	moderately similar to ( 301)AT5G20350| Symbols: TIP1 | TIP1 (TIP GROWTH DEFECTIVE 1) | chr5:6876774-6881104 FORWARD gb|AJ577390.1;	-0.033127	0	0.029427		0	0	0.019689	0.060609	0.113029		861257	0.00344144
27.3.99	RNA.regulation of transcription.unclassified	taaffx.73475.1.s1_s_at	weakly similar to ( 108)AT2G15910| Symbols: | CSL zinc finger domain-containing protein | chr2:6939999-6942415 REVERSE gb|CD871104;	0	-0.017724	0		0	0.045373	0.088773	0.114263	0.117873		303999	0.00124165
27.3.99	RNA.regulation of transcription.unclassified	ta.10454.2.s1_at	weakly similar to ( 114)AT2G15910| Symbols: | CSL zinc finger domain-containing protein | chr2:6939999-6942415 REVERSE gb|BQ801682;	-0.012758	-0.072168	-0.004948		0	0.090899	0.164039	0.206429	0.211749		1019020	0.000433866
27.3.99	RNA.regulation of transcription.unclassified	taaffx.12327.1.s1_at	weakly similar to ( 200)AT1G56460| Symbols: | PAPA-1-like family protein / zinc finger (HIT type) family protein | chr1:21150430-21153133 FORWARD gb|CD865197;	-0.113866	-0.006146	0.049966		0	0.035253	0.119403	0.186653	0.234323		483808	0.00943421
27.3.99	RNA.regulation of transcription.unclassified	ta.6894.1.s1_at	weakly similar to ( 185)AT3G48060| Symbols: | bromo-adjacent homology (BAH) domain-containing protein | chr3:17754219-17759357 REVERSEVAR1 COG5048 gb|CD929145;	-0.012227	-0.027207	0		0.001006	0.065426	0.131926	0.199796	0.270116		1009296	5.33487e-06
27.3.32	RNA.regulation of transcription.WRKY domain transcription factor family	ta.4678.1.s1_at	weakly similar to ( 137)AT4G31800| Symbols: WRKY18 | WRKY18 (WRKY DNA-binding protein 18); transcription factor | chr4:15383302-15384818 FORWARD gb|CD935984;	0	0.021579	0		0	0	0	0	0.026477		928734	0.0295184
27.3.32	RNA.regulation of transcription.WRKY domain transcription factor family	ta.4678.1.s1_x_at	weakly similar to ( 137)AT4G31800| Symbols: WRKY18 | WRKY18 (WRKY DNA-binding protein 18); transcription factor | chr4:15383302-15384818 FORWARD gb|CD935984;	0	0.038465	0		0	0	0	0	0.043822		609290	0.00677083
27.4	RNA.RNA binding	ta.11001.2.s1_a_at	weakly similar to ( 152)AT3G03920| Symbols: | Gar1 RNA-binding region family protein | chr3:1009130-1010386 REVERSE gb|CN008546;	0.115818	0.027238	0		-0.016138	-0.272948	-0.542568	-0.741938	-0.763558		595053	0.0144886
27.4	RNA.RNA binding	ta.25453.1.s1_a_at	weakly similar to ( 179)AT3G52150| Symbols: | RNA recognition motif (RRM)-containing protein | chr3:19353052-19354068 FORWARDweakly similar to ( 194)RRP2_SPIOL gb|BQ904582;	0.155474	0.068044	0		0	-0.100435	-0.312385	-0.507535	-0.651805		276803	0.00168228
27.4	RNA.RNA binding	taaffx.33515.1.a1_at	weakly similar to ( 115)AT3G23830| Symbols: GR-RBP4, GRP4 | GR-RBP4/GRP4 (GLYCINE-RICH RNA-BINDING PROTEIN 4); RNA binding | chr3:8606769-8607684 REVERSEweakly similar to ( 102)GRP1_DAUCA gb|BJ257051;	0.172362	0.118382	0		0	-0.151956	-0.309416	-0.455976	-0.585286		157514	3.82094e-11
27.4	RNA.RNA binding	ta.28306.1.s1_at	weakly similar to ( 118)AT3G23830| Symbols: GR-RBP4, GRP4 | GR-RBP4/GRP4 (GLYCINE-RICH RNA-BINDING PROTEIN 4); RNA binding | chr3:8606769-8607684 REVERSEweakly similar to ( 105)GRP2_SORBI gb|BJ274195;	0.005786	0	-0.010626		0	-0.116212	-0.268652	-0.410202	-0.543872		675096	0.00102433
27.4	RNA.RNA binding	ta.7305.1.s1_at	very weakly similar to (98.6)AT5G19960| Symbols: | RNA recognition motif (RRM)-containing protein | chr5:6744031-6746135 FORWARDVAR1 gb|BQ171898;	0.045974	0	0		0	-0.059902	-0.170272	-0.274712	-0.362792		741633	0.0139721
27.4	RNA.RNA binding	taaffx.86837.1.s1_at	weakly similar to ( 196)AT5G53060| Symbols: | KH domain-containing protein | chr5:21532581-21535423 FORWARD gb|BJ257252;	0.061289	0.033799	0		-0.011689	-0.083469	-0.133579	-0.176719	-0.226109		1187167	0.00060607
27.4	RNA.RNA binding	ta.28757.1.s1_at	moderately similar to ( 226)AT2G43970| Symbols: | La domain-containing protein | chr2:18212611-18215107 REVERSEVAR1 gb|AJ612432;	0	-0.071531	-0.045941		0	0	-0.036435	-0.094425	-0.171925		174035	0.00104301
27.4	RNA.RNA binding	ta.5992.1.s1_at	weakly similar to ( 132)AT5G02530| Symbols: | RNA and export factor-binding protein, putative | chr5:564330-565774 REVERSE gb|BT009275.1;	0.027258	0	-0.017248		0	-0.01482	-0.04338	-0.07671	-0.11806		995687	0.0406286
27.4	RNA.RNA binding	ta.11262.1.s1_at	weakly similar to ( 175)AT4G26480| Symbols: | KH domain-containing protein | chr4:13372893-13378398 REVERSE gb|BQ169727;	0.114312	-0.000132	-0.211322		0	0	0	0	-0.090864		283236	0.0204318
27.4	RNA.RNA binding	ta.5855.2.s1_x_at	moderately similar to ( 328)AT4G16280| Symbols: FCA | FCA; RNA binding | chr4:9207180-9210648 REVERSEVAR1 gb|AY230398.1;	0.032027	0	-0.035407		0.000935	0.021085	0.033645	0.040625	0.041715		772565	0.00136775
27.4	RNA.RNA binding	ta.23287.1.s1_at	weakly similar to ( 173)AT1G76460| Symbols: | RNA recognition motif (RRM)-containing protein | chr1:28691826-28693400 REVERSE gb|BJ299159;	-0.09819	0	0.07596		0	0.021682	0.072132	0.117222	0.156572		141004	0.0226539
27.4	RNA.RNA binding	ta.9306.2.s1_x_at	very weakly similar to (86.7)AT4G17720| Symbols: | RNA recognition motif (RRM)-containing protein | chr4:9862673-9864511 REVERSEVAR1 gb|BE493280;	0	0.000213	0.005583		0	0.029194	0.077334	0.126634	0.175564		1246654	0.00321607
27.2	RNA.transcription	ta.6936.3.s1_x_at	weakly similar to ( 139)AT1G11475| Symbols: | DNA-directed RNA polymerase II, putative | chr1:3862520-3863805 FORWARDweakly similar to ( 139)RPB10_BRANA gb|BE445451;	0	-0.022239	0		0	-0.067685	-0.169745	-0.257805	-0.335105		346152	0.00404457
27.2	RNA.transcription	taaffx.129824.1.s1_s_at	weakly similar to ( 108)ATCG00740| Symbols: RPOA | RNA polymerase alpha subunit | chrC:77901-78890 REVERSEweakly similar to ( 134)RR11_ORYSAVAR1 gb|CK159033;	0	-0.003423	-0.011283		0	0	-0.026229	-0.135189	-0.306439		1275294	0.0245997
27.2	RNA.transcription	taaffx.113923.1.s1_at	moderately similar to ( 204)ATCG00190| Symbols: RPOB | Chloroplast DNA-dependent RNA polymerase B subunit. The transcription of this gene is regulated by a nuclear encoded RNA polymerase. This gene has been transferred to mitochondrial genome during crucifer evolution. | chrC:23111-26329 REVERSEmoderately similar to ( 236)RPOB_WHEAT gb|CA620240;	0.033633	0.084643	0		0	-0.132682	-0.267552	-0.330522	-0.286922		1287316	0.00463344
27.2	RNA.transcription	ta.9587.1.s1_at	weakly similar to ( 135)AT4G11130| Symbols: SMD1, RDR2 | RDR2 (RNA-DEPENDENT RNA POLYMERASE 2); RNA-directed RNA polymerase | chr4:6780518-6784386 FORWARD gb|BJ250285;	-0.002478	0.012538	0.060628		-0.040565	-0.125555	-0.177135	-0.184645	-0.139535		116293	0.0229757
27.2	RNA.transcription	ta.607.1.s1_a_at	weakly similar to ( 182)AT5G08565| Symbols: | positive transcription elongation factor/ zinc ion binding | chr5:2775965-2777155 FORWARD gb|CK200298;	0.073943	0.075533	0		-0.009784	-0.051234	-0.086634	-0.113484	-0.130464		409018	0.000220894
27.2	RNA.transcription	ta.607.1.s1_x_at	weakly similar to ( 182)AT5G08565| Symbols: | positive transcription elongation factor/ zinc ion binding | chr5:2775965-2777155 FORWARD gb|CK200298;	0.048884	0.060844	0		-0.007076	-0.040646	-0.069986	-0.096176	-0.120146		409017	8.57221e-05
27.2	RNA.transcription	ta.228.1.s1_at	nearly identical (1004)AT2G24120| Symbols: PDE319, SCA3 | PDE319/SCA3 (SCABRA 3); DNA binding / DNA-directed RNA polymerase | chr2:10256438-10261610 REVERSEnearly identical (1028)RPO3B_TOBAC gb|U34402.2;	0.011522	0.018122	0		-0.00906	-0.05445	-0.09557	-0.11321	-0.0916		772289	0.0157583
															140
														442 total probe sets x 11= 4862 individual probes
														140/4862=2.8%

## Sheet: Line x stress 
ANOVA gp line x stress
Dataset of probe sets showing statistically different expression values between the three lines Lahn, Cham1 and RIL2219 under stress.
Probes annotated transcription factors TFs From file S5
																					Probe hybridisation analysis
																					ANOVA results for probe value/average value for probe set in column C
Mapman annotation		Probe set id																			Line significance
BinCode	BinName	Affymetrix id	Mapman annotation		Lahn_82:90	Lahn_74:90	Lahn_66:90	Lahn_58:90	Lahn_50:90	Cham1_82:90	Cham1_74:90	Cham1_66:90	Cham1_58:90	Cham1_50:90	RIL2219_82:90	RIL2219_74:90	RIL2219_66:90	RIL2219_58:90	RIL2219_50:90		Probe	P-value
27.1	RNA.processing	ta.7599.1.s1_at		moderately similar to ( 315)AT1G60170| Symbols: EMB1220 | EMB1220 (EMBRYO DEFECTIVE 1220) | chr1:22196673-22198842 FORWARD gb|BJ219890;	0	0	0	0	0	0	0	0	0.011494	0.028474	0	0	0	0	0.020034		143653	6.93975e-26
27.1	RNA.processing	ta.8711.1.s1_at		moderately similar to ( 233)AT4G04885| Symbols: | pre-mRNA cleavage complex-related | chr4:2472081-2475415 FORWARD gb|BQ162260;	0	0	0	0	0	0	0.0181	0.04473	0.06275	0.07147	0	0	0	0.03196	0.08538		271715	0.0041532
27.1	RNA.processing	ta.4729.1.s1_at		moderately similar to ( 313)AT3G01150| Symbols: PTB | PTB (POLYPYRIMIDINE TRACT-BINDING) | chr3:51739-54351 FORWARD gb|BJ273107;	0	0	-0.023881	-0.071591	-0.110911	0	0	0	0	-0.026831	0	0	-0.007091	-0.073501	-0.171271		176564	0.00148453
27.1	RNA.processing	ta.11290.1.a1_at		weakly similar to ( 159)AT4G15520| Symbols: | tRNA/rRNA methyltransferase (SpoU) family protein | chr4:8862827-8864364 FORWARD gb|BQ169786;	0	-0.03357	-0.16874	-0.23041	-0.19141	0	0	0	0	-0.06235	0	0	0	0	0		1330667	0.0484547
27.1	RNA.processing	ta.3368.1.s1_at		weakly similar to ( 112)AT5G10350| Symbols: | polyadenylate-binding protein family protein / PABP family protein | chr5:3255675-3257747 REVERSE gb|BJ218255;	0	0	-0.153657	-0.260847	-0.283257	0	0	0	0	-0.098757	0	0	-0.019687	-0.196177	-0.466987		979679	0.0211593
27.1	RNA.processing	ta.29397.1.s1_at		moderately similar to ( 257)AT3G09100| Symbols: | mRNA capping enzyme family protein | chr3:2788440-2792918 REVERSE gb|CD928504;	0	0	-0.00986	-0.03102	-0.02555	0	0	0	0	0	0	-0.01272	-0.03246	-0.0494	-0.06537		986663	0.0252183
27.1.19	RNA.processing.ribonucleases	ta.4996.1.s1_at		moderately similar to ( 325)AT3G60500| Symbols: G3, CER7 | CER7 (ECERIFERUM 7); 3'-5'-exoribonuclease/ RNA binding | chr3:22365220-22367415 FORWARD gb|BJ217969;	0	-0.081037	-0.179357	-0.231817	-0.222097	0	0	-0.000717	-0.016497	-0.023527	0	-0.046367	-0.076857	-0.089097	-0.083307		621474	0.00200378
27.1.1	RNA.processing.splicing	ta.1286.2.s1_x_at		very weakly similar to (99.0)AT1G03140| Symbols: | splicing factor Prp18 family protein | chr1:754471-756223 REVERSE gb|BQ606415;	-0.029679	-0.129369	-0.175189	-0.170729	-0.114659	0	0	0	0	0	0	0	0	0	-0.054459		763162	0.00292824
27.1.1	RNA.processing.splicing	taaffx.65596.1.s1_at		moderately similar to ( 342)AT1G80070| Symbols: EMB158, EMB33, EMB177, EMB14, SUS2 | SUS2 (ABNORMAL SUSPENSOR 2) | chr1:30122945-30132467 FORWARD gb|BJ236557;	0	0	0	0	0	0	0	0	0	0	0	0	-0.029052	-0.221912	-0.422612		1175572	0.000300463
27.1.1	RNA.processing.splicing	ta.6597.1.s1_at		moderately similar to ( 329)AT5G42820| Symbols: ATU2AF35B | ATU2AF35B; RNA binding | chr5:17187673-17188524 REVERSE gb|CA662353;	0	-0.003683	-0.044593	-0.076363	-0.096673	0	0	0	0	0	0	0	0	0	0		1049026	0.000230781
27.1.1	RNA.processing.splicing	ta.5818.1.s1_a_at		moderately similar to ( 318)AT1G27650| Symbols: ATU2AF35A | ATU2AF35A | chr1:9615289-9616029 FORWARD gb|CD915473;	0.046006	0.108436	0.136806	0.142576	0.126906	0	0.007666	0	0	0	0	0	0	0.026526	0.013666		130037	0.0407976
27.1.1	RNA.processing.splicing	ta.1697.1.s1_a_at		weakly similar to ( 174)AT4G14342| Symbols: | pre-mRNA splicing factor 10 kDa subunit, putative | chr4:8253785-8255401 REVERSEVAR1 gb|CD895912;	0	-0.037865	-0.087745	-0.108945	-0.093465	0	0	0	0	-0.044775	0	0	-0.039265	-0.107155	-0.194215		1249704	0.000137157
27.3.2	RNA.regulation of transcription.Alfin-like	ta.3516.1.s1_at		moderately similar to ( 285)AT1G14510| Symbols: | PHD finger family protein | chr1:4962166-4964149 REVERSE VAR1 COG5048 PRK08581 COG5099 COG4886 gb|BJ296772;	0	-0.016018	-0.107398	-0.168318	-0.181678	0	0	0	-0.030428	-0.105708	0	0	-0.069868	-0.165818	-0.296158		72133	0.0465229
27.3.2	RNA.regulation of transcription.Alfin-like	ta.6460.1.s1_at		moderately similar to ( 289)AT5G26210| Symbols: | PHD finger family protein | chr5:9158569-9160224 REVERSE gb|CK205976;	0	0	0	-0.024062	-0.011592	0	0	0	0	0	0	0	0	-0.100242	-0.242092		521063	0.0204745
27.3.3	RNA.regulation of transcription.AP2/EREBP, APETALA2/Ethylene-responsive element binding protein family	ta.13336.1.s1_at		moderately similar to ( 246)AT2G28550| Symbols: RAP2.7, TOE1 | RAP2.7/TOE1 (TARGET OF EAT1 1); DNA binding / transcription factor | chr2:12233521-12235328 REVERSEweakly similar to ( 126)BBM2_BRANA gb|CK212277;	0	0.308579	0.512759	0.568059	0.456529	0	0	0	0	0	0	0	0	0	0		1513	1.35095e-05
27.3.3	RNA.regulation of transcription.AP2/EREBP, APETALA2/Ethylene-responsive element binding protein family	ta.28294.1.s1_x_at		weakly similar to ( 128)AT2G23340| Symbols: | AP2 domain-containing transcription factor, putative | chr2:9945266-9945796 FORWARDvery weakly similar to (80.1)ERF5_TOBAC gb|BQ619841;	0	0	0	0.019204	0.064924	0.009814	0.173774	0.265324	0.291154	0.242824	0	0	0	0	0		196846	1.01413e-05
27.3.4	RNA.regulation of transcription.ARF, Auxin Response Factor family	ta.8605.1.a1_at		moderately similar to ( 397)AT2G33860| Symbols: ARF3, ETT | ETT (ETTIN); transcription factor | chr2:14332520-14335689 REVERSE gb|AY376129.1;	0	0	0	0	0	0	0	0	0	0	0	0	-0.044846	-0.322596	-0.814226		369641	7.94372e-05
27.3.4	RNA.regulation of transcription.ARF, Auxin Response Factor family	ta.28513.1.s1_s_at		very weakly similar to (85.1)AT5G20730| Symbols: MSG1, IAA21, ARF7, TIR5, BIP, IAA23, IAA25, NPH4 | NPH4 (NON-PHOTOTROPHIC HYPOCOTYL); transcription factor | chr5:7016706-7021506 REVERSE gb|BJ248097;	0	0.058893	0.111433	0.119073	0.077923	0.092943	0.171293	0.187963	0.153803	0.057963	0	0	0	0	0		602715	0.0293064	PCO3	Probe set ta.28513.1.s1_s_at found in PCO3 to be significant for within line stability
27.3.39	RNA.regulation of transcription.AtSR Transcription Factor family	ta.7452.1.s1_at		moderately similar to ( 399)AT5G64220| Symbols: | calmodulin-binding protein | chr5:25703660-25709129 FORWARD VAR1 COG5048 MopB_Res-Cmplx1_Nad11-M COG5099 COG4886 PRK08581 gb|CK196989;	0	0	0	0	0	0	0	0	0	0	0	-0.018976	-0.037596	-0.035606	-0.010046		1315272	0.0102453
27.3.39	RNA.regulation of transcription.AtSR Transcription Factor family	ta.8770.2.s1_at		moderately similar to ( 414)AT3G16940| Symbols: | calmodulin-binding protein | chr3:5781965-5785991 FORWARD gb|CK207415;	0	-0.033904	-0.106764	-0.134134	-0.100404	0	0	-0.008824	-0.054664	-0.111904	0	-0.025794	-0.127244	-0.228584	-0.318774		138678	0.0348173
27.3.39	RNA.regulation of transcription.AtSR Transcription Factor family	ta.23123.1.s1_x_at		weakly similar to ( 155)AT4G35450| Symbols: AFT, AKR2A, AKR2 | AKR2 (ANKYRIN REPEAT-CONTAINING PROTEIN 2); protein binding | chr4:16839867-16841764 FORWARDVAR1 gb|CK198493;	0	0	0	0	-0.012304	0	0	0	0	-0.042404	0	0	-0.035634	-0.087304	-0.145734		331777	0.00264446
27.3.39	RNA.regulation of transcription.AtSR Transcription Factor family	ta.23123.1.s1_s_at		weakly similar to ( 155)AT4G35450| Symbols: AFT, AKR2A, AKR2 | AKR2 (ANKYRIN REPEAT-CONTAINING PROTEIN 2); protein binding | chr4:16839867-16841764 FORWARDVAR1 gb|CK198493;	0	0	0	0	0	0	0	0	0	-0.013594	0	-0.000254	-0.056804	-0.117634	-0.184404		537645	0.000442287
27.3.40	RNA.regulation of transcription.Aux/IAA family	ta.1890.2.s1_a_at		weakly similar to ( 107)AT3G04730| Symbols: IAA16 | IAA16 (indoleacetic acid-induced protein 16); transcription factor | chr3:1288999-1290421 REVERSEweakly similar to ( 112)IAA11_ORYSA gb|CA641371;	0	0	-0.192034	-0.398834	-0.455834	0	0	0	-0.198334	-0.545834	0	0	-0.257884	-0.654694	-1.22884		955936	0.00694019
27.3.40	RNA.regulation of transcription.Aux/IAA family	ta.10395.1.s1_a_at		weakly similar to ( 125)AT1G51950| Symbols: IAA18 | IAA18 (indoleacetic acid-induced protein 18); transcription factor | chr1:19309339-19310799 FORWARDweakly similar to ( 192)IAA6_ORYSA gb|CK209264;	0.466215	1.00792	1.29787	1.43877	1.44677	0	0	0.003985	0.089425	0.198785	0	0	0.005425	0.206655	0.431275		209427	2.62482e-08
27.3.6	RNA.regulation of transcription.bHLH,Basic Helix-Loop-Helix family	ta.21414.1.s1_at		weakly similar to ( 127)AT1G05805| Symbols: | basic helix-loop-helix (bHLH) family protein | chr1:1744842-1747426 FORWARD gb|CA605271;	0	0	0	0	0.011278	0	0	0.055708	0.120928	0.191638	0	0.021908	0.077878	0.150038	0.243198		178573	0.00686304
27.3.6	RNA.regulation of transcription.bHLH,Basic Helix-Loop-Helix family	ta.25394.1.s1_at		weakly similar to ( 158)AT1G68920| Symbols: | basic helix-loop-helix (bHLH) family protein | chr1:25919283-25921338 FORWARD gb|CA722188;	0	0	-0.084077	-0.147327	-0.131857	0	0	0	0	0	0	-0.009057	-0.042537	-0.038277	0		1340043	2.01542e-07
27.3.35	RNA.regulation of transcription.bZIP transcription factor family	ta.9421.1.s1_at		weakly similar to ( 107)AT3G62420| Symbols: ATBZIP53 | ATBZIP53 (BASIC REGION/LEUCINE ZIPPER MOTIF 53); DNA binding / protein heterodimerization/ sequence-specific DNA binding / transcription factor | chr3:23102820-23103260 REVERSEweakly similar to ( 188)OCS1_MAIZE gb|CA620843;	0	0	0	0	0	0	0	0.013873	0.018553	0	0	0	0	0	-0.005513		1016200	0.0153678
27.3.35	RNA.regulation of transcription.bZIP transcription factor family	ta.24806.2.s1_a_at		very weakly similar to (80.1)OCS1_MAIZE gb|BQ171259;	0	0.264688	0.527588	0.648478	0.624438	0	0	0.045068	0.145378	0.304858	0	0	0.182118	0.425818	0.693738		979622	0.038184
27.3.35	RNA.regulation of transcription.bZIP transcription factor family	ta.19983.1.s1_at		highly similar to ( 637)AT3G25610| Symbols: | haloacid dehalogenase-like hydrolase family protein | chr3:9310179-9314590 REVERSE gb|CA663916;	0	0	0	0	0	0	0	0	0	0	0	0	0.009036	0.048776	0.083916		213744	0.00156653
27.3.35	RNA.regulation of transcription.bZIP transcription factor family	ta.6518.1.s1_at		weakly similar to ( 186)AT4G38900| Symbols: | bZIP protein | chr4:18139558-18141514 REVERSEweakly similar to ( 156)RF2B_ORYSA gb|BJ307082;	0	0	0	0	0	0	0	0	0	0	0	0	0	0.02064	0.06982		76337	0.000294461
27.3.7	RNA.regulation of transcription.C2C2(Zn) CO-like, Constans-like zinc finger family	ta.5600.2.s1_a_at		weakly similar to ( 169)AT1G06040| Symbols: STO | STO (SALT TOLERANCE); transcription factor/ zinc ion binding | chr1:1828661-1829658 REVERSE gb|BQ789411;	0	0	-0.018614	-0.083284	-0.149484	0	0	-0.011704	-0.042564	-0.095834	0	0	-0.055514	-0.147074	-0.277904		497174	0.000385832
27.3.7	RNA.regulation of transcription.C2C2(Zn) CO-like, Constans-like zinc finger family	ta.12387.1.a1_x_at		very weakly similar to (89.0)AT1G68520| Symbols: | zinc finger (B-box type) family protein | chr1:25712994-25714412 REVERSE gb|CA618208;	0	0	0	0	0	0	0	0	0	-0.19662	0	0	-0.0411	-0.37686	-0.99036		1016794	0.0444912
27.3.7	RNA.regulation of transcription.C2C2(Zn) CO-like, Constans-like zinc finger family	ta.26984.1.s1_at		weakly similar to ( 197)AT1G78600| Symbols: | zinc finger (B-box type) family protein | chr1:29572263-29573555 FORWARDVAR1 gb|CK192956;	0	-0.00901	-0.05113	-0.08313	-0.09996	0	0	0	0	0	0	0	0	-0.00415	-0.03633		346855	7.28365e-09
27.3.9	RNA.regulation of transcription.C2C2(Zn) GATA transcription factor family	ta.6726.2.s1_at		very weakly similar to (83.6)AT3G06740| Symbols: | zinc finger (GATA type) family protein | chr3:2126664-2127271 FORWARD gb|CD491646;	0	0	0	-0.067053	-0.177103	0	0	0	-0.101243	-0.426113	0	0	0	-0.296573	-0.925411		593243	0.00554471
27.3.9	RNA.regulation of transcription.C2C2(Zn) GATA transcription factor family	ta.28300.1.a1_s_at		very weakly similar to (83.2)AT5G66320| Symbols: | zinc finger (GATA type) family protein | chr5:26513434-26514535 REVERSE gb|CA631079;	0	0.002898	0.038818	0.026538	0	0	0	0	0	0.005418	0	0	0	0	0.018458		835421	0.000158319
27.3.11	RNA.regulation of transcription.C2H2 zinc finger family	ta.6665.1.s1_x_at		weakly similar to ( 138)AT3G02790| Symbols: | zinc finger (C2H2 type) family protein | chr3:604933-605250 FORWARD gb|CD862786;	0	0	-0.036717	-0.089117	-0.124417	0	0	0	0	-0.010427	0	0	-0.019377	-0.079187	-0.159807		342147	1.22868e-05
27.3.11	RNA.regulation of transcription.C2H2 zinc finger family	ta.6665.1.s1_at		weakly similar to ( 138)AT3G02790| Symbols: | zinc finger (C2H2 type) family protein | chr3:604933-605250 FORWARD gb|CD862786;	0	0	-0.050933	-0.103973	-0.145233	0	0	0	0	-0.027723	0	0	-0.040533	-0.102303	-0.182473		1086015	1.5839e-05
27.3.12	RNA.regulation of transcription.C3H zinc finger family	ta.6080.2.s1_a_at		weakly similar to ( 102)AT3G12130| Symbols: | KH domain-containing protein / zinc finger (CCCH type) family protein | chr3:3864492-3866412 REVERSE gb|BJ225241;	0	0	0	-0.017977	0	0	0	0	0	-0.112167	0	0	-0.118357	-0.307247	-0.577577		869788	0.00551372
27.3.20	RNA.regulation of transcription.G2-like transcription factor family, GARP	ta.5798.1.s1_at		weakly similar to ( 137)AT3G24120| Symbols: | myb family transcription factor | chr3:8705932-8708155 REVERSE gb|CK172279;	0	0	-0.047102	-0.118172	-0.191232	0	0	0	0	0	0	0	0	-0.041452	-0.116782		592638	0.020143
27.3.20	RNA.regulation of transcription.G2-like transcription factor family, GARP	ta.6895.1.s1_at		moderately similar to ( 227)AT4G28610| Symbols: ATPHR1, PHR1 | PHR1 (PHOSPHATE STARVATION RESPONSE 1); transcription factor | chr4:14133170-14134957 REVERSE gb|CD886394;	0	0	-0.043203	-0.123753	-0.206633	0	0	0	-0.000483	-0.088803	0	0	-0.063073	-0.159703	-0.296803		1205131	0.000819447
27.3.52	RNA.regulation of transcription.Global transcription factor group	ta.6142.1.a1_at		weakly similar to ( 128)AT5G46550| Symbols: | DNA-binding bromodomain-containing protein | chr5:18901666-18903730 REVERSE gb|BQ169906;	0	0	0	0.004686	0.023176	0	0	0	0.010486	0.061306	0.018816	0.055446	0.083226	0.105036	0.121486		709351	1.30048e-16
27.3.52	RNA.regulation of transcription.Global transcription factor group	ta.27031.1.s1_at		weakly similar to ( 112)AT4G10710| Symbols: SPT16 | SPT16 (GLOBAL TRANSCRIPTION FACTOR C); metalloexopeptidase | chr4:6602222-6605446 REVERSEweakly similar to ( 116)SPT16_MAIZE gb|BT009637.1;	0	0.288289	0.537869	0.619579	0.507059	0	0	0.121339	0.239799	0.357509	0	0	0.133669	0.312609	0.492469		1063383	0.0311752
27.3.55	RNA.regulation of transcription.HDA	ta.27150.1.s1_at		highly similar to ( 566)AT4G38130| Symbols: HDA19, ATHD1, HDA1, RPD3A | HD1 (HISTONE DEACETYLASE19) | chr4:17896657-17899051 REVERSEhighly similar to ( 585)HDAC_MAIZE gb|CK162660;	0	0	0	0	0	0	0	0	0	0	0	0	0	0	0.005114		928017	1.56865e-13
27.3.24	RNA.regulation of transcription.MADS box transcription factor family	ta.142.1.s1_at		moderately similar to ( 228)AT1G69120| Symbols: AGL7, AP1 | AP1 (APETALA1); DNA binding / transcription factor | chr1:25986239-25989765 REVERSEmoderately similar to ( 298)MAD14_ORYSA gb|AY280870.1;	0	0	0.003709	0.009519	0.002859	0.014819	0.051149	0.060869	0.045979	0.001009	0	0	0	0	0		574730	0.0182179
27.3.24	RNA.regulation of transcription.MADS box transcription factor family	ta.4819.1.s1_at		weakly similar to ( 110)AT3G49400| Symbols: | transducin family protein / WD-40 repeat family protein | chr3:18330234-18335358 REVERSE gb|BJ267409;	0	0	0	0	-0.047276	0	0	0	0	0	0	0	0	0	0		970471	5.59784e-09
27.3.24	RNA.regulation of transcription.MADS box transcription factor family	taaffx.19661.1.s1_at		weakly similar to ( 192)AT2G45660| Symbols: SOC1, AGL20 | AGL20 (AGAMOUS-LIKE 20); transcription factor | chr2:18814873-18817267 REVERSEmoderately similar to ( 258)MAD50_ORYSA gb|BJ239393;	0	-0.112188	-0.232048	-0.289238	-0.262348	0	0	0	0	-0.055978	0	0	0	-0.022188	-0.071008		634788	4.1868e-20
27.3.25	RNA.regulation of transcription.MYB domain transcription factor family	ta.24098.1.s1_at		moderately similar to ( 241)AT5G06100| Symbols: MYB33, ATMYB33 | ATMYB33/MYB33 (myb domain protein 33) | chr5:1838556-1840387 FORWARDhighly similar to ( 661)GAM1_ORYSA gb|AJ615787;	0	0.384227	0.627877	0.724977	0.662177	0	0	0.121167	0.255567	0.381527	0	0	0.175657	0.536237	0.915537		271622	0.000235148
27.3.25	RNA.regulation of transcription.MYB domain transcription factor family	ta.27501.1.s1_at		moderately similar to ( 256)AT3G47600| Symbols: AtMYBCP70, AtMYB94, MYB94 | MYB94 (myb domain protein 94); DNA binding / transcription factor | chr3:17550612-17552020 REVERSEweakly similar to ( 188)MYB4_ORYSA gb|CD918722;	0	0	-0.067781	-0.176041	-0.285501	0	0	0	0	0	0	0	0	0	-0.108151		1032544	0.00948494
27.3.26	RNA.regulation of transcription.MYB-related transcription factor family	taaffx.121469.1.s1_at		very weakly similar to (84.3)AT1G49950| Symbols: ATTRB1, TRB1 | ATTRB1/TRB1 (TELOMERE REPEAT BINDING FACTOR 1); DNA binding / transcription factor | chr1:18498107-18500381 REVERSE gb|CA679506;	0	0	0	0	0	0	0	0	0	0	0	0	0	0	-0.084676		786751	0.00221695
27.3.27	RNA.regulation of transcription.NAC domain transcription factor family	ta.28464.1.s1_at		weakly similar to ( 158)AT4G37080| Symbols: | similar to unknown protein [Arabidopsis thaliana] (TAIR:AT5G42690.2); similar to hypothetical protein [Populus tremula] (GB:CAM84232.1); contains InterPro domain Protein of unknown function DUF547 (InterPro:IPR006869) | chr4:17474199-17476710 FORWARD gb|CF134137;	0	0	0	0	0	0	0	0	0	0	0	-0.051783	-0.093793	-0.109463	-0.084873		188296	1.53798e-05
27.3.66	RNA.regulation of transcription.Psudo ARR transcription factor family	ta.9719.1.s1_at		weakly similar to ( 199)AT5G02810| Symbols: APRR7, PRR7 | PRR7 (PSEUDO-RESPONSE REGULATOR 7); transcription regulator | chr5:638281-641459 REVERSEhighly similar to ( 634)PRR73_ORYSAVAR1 COG5048 gb|BQ236663;	0	0	0	0	-0.026914	0	0	0	0	-0.056884	0	0	-0.052614	-0.160994	-0.307144		963370	0.0148269
27.3.66	RNA.regulation of transcription.Psudo ARR transcription factor family	ta.6075.1.a1_at		very weakly similar to (80.9)AT5G60100| Symbols: PRR3, APRR3 | APRR3 (PSEUDO-RESPONSE REGULATOR 3); transcription regulator | chr5:24215441-24217728 REVERSEmoderately similar to ( 257)PRR95_ORYSA gb|BJ245609;	0	0.031825	0.128875	0.183825	0.195035	0.045025	0.120075	0.151375	0.153025	0.124315	0	0	0	0	0		1162926	0.0389656
27.3.66	RNA.regulation of transcription.Psudo ARR transcription factor family	ta.28006.1.s1_s_at		very weakly similar to (84.3)AT2G46790| Symbols: PRR9, TL1, APRR9 | APRR9 (PSEUDO-RESPONSE REGULATOR 9); transcription regulator | chr2:19239943-19241970 FORWARDvery weakly similar to (85.1)PRR95_ORYSA gb|CA622729;	0	0	0	0	0	0	0	0	0.061219	0.196619	0	0.103579	0.206499	0.305019	0.406769		816715	0.00353235
27.3.67	RNA.regulation of transcription.putative transcription regulator	ta.16935.1.s1_at		weakly similar to ( 166)AT3G24440| Symbols: VIL1, VRN5 | VRN5 (VIN3-LIKE 1) | chr3:8876214-8878178 REVERSE gb|CA615463;	0	0	0	-0.005896	-0.036486	0	0	0	0	0	0	0	0.004466	0.052126	0.116206		839816	4.62681e-05
27.3.67	RNA.regulation of transcription.putative transcription regulator	taaffx.129139.2.s1_at		moderately similar to ( 257)AT1G08370| Symbols: DCP1 | DCP1 (DECAPPING 1); m7G(5')pppN diphosphatase/ protein homodimerization | chr1:2638352-2640364 FORWARDVAR1 gb|CA642451;	0	0	0	0	0	0	0	0	0	0	0	0	0	0	-0.016503		180905	0.00355891
27.3.67	RNA.regulation of transcription.putative transcription regulator	ta.28201.1.s1_at		weakly similar to ( 127)AT2G41870| Symbols: | remorin family protein | chr2:17478197-17479597 REVERSEVAR1 gb|CD868555;	0	0	0.036443	0.082403	0.132503	0	0	0	0	0	0	0	0.047443	0.108183	0.171553		462617	0.0040709
27.3.67	RNA.regulation of transcription.putative transcription regulator	ta.13594.1.s1_at		highly similar to ( 764)AT5G18230| Symbols: | transcription regulator NOT2/NOT3/NOT5 family protein | chr5:6021612-6027033 REVERSEVAR1 gb|CK202761;	0	-0.042713	-0.114723	-0.159463	-0.169683	0	0	0	0	-0.046263	0	0	-0.061523	-0.159263	-0.290073		1286432	7.51953e-05
27.3.67	RNA.regulation of transcription.putative transcription regulator	ta.5107.1.a1_at		moderately similar to ( 300)AT4G00380| Symbols: | XH/XS domain-containing protein / XS zinc finger domain-containing protein | chr4:167959-170448 FORWARD gb|BJ274031;	0	0.197113	0.392983	0.450323	0.339453	0	0.041903	0.090653	0.123913	0.144913	0	0.108273	0.223803	0.328243	0.366843		171235	0.00917322
27.3.67	RNA.regulation of transcription.putative transcription regulator	ta.6041.1.a1_x_at		moderately similar to ( 305)AT3G14810| Symbols: | mechanosensitive ion channel domain-containing protein / MS ion channel domain-containing protein | chr3:4971230-4974223 REVERSE gb|BJ256589;	0	0	0	0	0	0.021238	0.044378	0.025268	0	0	0	0	0	0	-0.084098		679226	0.0156262
27.3.67	RNA.regulation of transcription.putative transcription regulator	ta.26195.1.s1_a_at		moderately similar to ( 214)AT3G03440| Symbols: | armadillo/beta-catenin repeat family protein | chr3:815716-818575 FORWARD gb|CD452669;	0	0	0	0.005782	0.040182	0	0	0.065382	0.133612	0.195692	0	0.054502	0.121952	0.171862	0.205702		176014	5.18825e-05
27.3.67	RNA.regulation of transcription.putative transcription regulator	ta.7390.1.s1_at		weakly similar to ( 198)AT1G75560| Symbols: | zinc knuckle (CCHC-type) family protein | chr1:28375081-28376378 REVERSE gb|CA642977;	0.00426	0.07605	0.12781	0.1552	0.15413	0	0	0.01046	0.01122	0.00039	0	0	0	0	0		583717	3.8856e-08
27.3.67	RNA.regulation of transcription.putative transcription regulator	ta.22791.1.s1_at		weakly similar to ( 176)AT4G04830| Symbols: | methionine sulfoxide reductase domain-containing protein / SeIR domain-containing protein | chr4:2445900-2446870 FORWARD gb|CD452557;	0	-0.017026	-0.045226	-0.062126	-0.065396	0	0	0	-4.6e-05	-0.036216	0	0	-0.042556	-0.095306	-0.161486		369781	0.00550947
27.3.67	RNA.regulation of transcription.putative transcription regulator	taaffx.143995.9.s1_at		moderately similar to ( 438)AT3G48670| Symbols: | XH/XS domain-containing protein / XS zinc finger domain-containing protein | chr3:18042225-18044600 FORWARD gb|AF434705;	0	-0.053684	-0.107584	-0.108264	-0.051044	0	0	0	0	0	0	0	0	0	-0.053414		1303658	0.0103898
27.3.28	RNA.regulation of transcription.SBP,Squamosa promoter binding protein family	ta.6980.1.s1_x_at		moderately similar to ( 320)AT1G76580| Symbols: | transcription factor | chr1:28740222-28743345 FORWARD gb|BJ275891;	0	0	0	0.000571	0.028151	0	0	0	0.004551	0.048211	0.011251	0.051481	0.087311	0.121361	0.155611		984665	0.00169529
27.3.69	RNA.regulation of transcription.SET-domain transcriptional regulator family	ta.29580.1.a1_at		very weakly similar to (85.1)AT1G04050| Symbols: SUVR1 | SUVR1 (Arabidopsis homolog of SU(VAR)3-9 1); histone-lysine N-methyltransferase/ zinc ion binding | chr1:1045966-1049195 REVERSE gb|BJ274606;	0	0	0	-0.027809	-0.116749	0	0	0	0	0	0	0	0	0	0		762749	0.000793061
27.3.69	RNA.regulation of transcription.SET-domain transcriptional regulator family	taaffx.98284.1.s1_at		moderately similar to ( 431)AT5G14260| Symbols: | SET domain-containing protein | chr5:4601142-4603876 FORWARD gb|BF293921;	0	0	0	0	0	0	0	0	-0.026702	-0.121552	0	0	-0.054532	-0.224252	-0.474712		1056665	0.00826877
27.3.69	RNA.regulation of transcription.SET-domain transcriptional regulator family	ta.4554.1.s1_at		moderately similar to ( 395)AT4G30860| Symbols: ASHR3, SDG4 | ASHR3 (ASH1-RELATED 3); protein binding / zinc ion binding | chr4:15024552-15027433 FORWARD gb|CD917148;	0	-0.23953	-0.54232	-0.66622	-0.53463	0	0	0	-0.05496	-0.16772	0	-0.18457	-0.52157	-0.76024	-0.63769		1219360	0.000932492
27.3.71	RNA.regulation of transcription.SNF7	ta.5418.1.s1_at		moderately similar to ( 244)AT1G03950| Symbols: VPS2.3 | VPS2.3 | chr1:1011387-1013211 REVERSEVAR1 COG5048 gb|CK154298;	0	0	0	0	0	0	0	0	0	0.022625	0	0	0.017825	0.059735	0.110555		695035	0.0049431
27.3.30	RNA.regulation of transcription.Trihelix, Triple-Helix transcription factor family	ta.7454.1.a1_at		weakly similar to ( 178)AT4G17050| Symbols: | transcription factor | chr4:9589681-9592432 FORWARD gb|BJ274540;	0	0	0	0	-0.045588	0	0	0	0	0	0	0	-0.024468	-0.156238	-0.362288		1053601	0.0356171
27.3.30	RNA.regulation of transcription.Trihelix, Triple-Helix transcription factor family	taaffx.20223.1.s1_at		weakly similar to ( 170)AT1G76880| Symbols: | trihelix DNA-binding protein, putative | chr1:28870488-28872825 FORWARD gb|CD904934;	0	0.422404	0.773324	0.876414	0.690474	0	0	0	0.222274	0.545634	0	0	0.133294	0.487454	0.859294		13072	0.0209093
27.3.99	RNA.regulation of transcription.unclassified	ta.3555.2.s1_at		weakly similar to ( 169)AT5G63830| Symbols: | zinc finger (HIT type) family protein | chr5:25560811-25562028 REVERSE gb|CD901057;	0	0	0	0	0	0	0	0	0	-0.062652	0	0	0	0	0		849453	0.00185573
27.3.99	RNA.regulation of transcription.unclassified	ta.11201.1.s1_at		weakly similar to ( 102)AT3G12630| Symbols: | zinc finger (AN1-like) family protein | chr3:4012714-4013196 FORWARDvery weakly similar to (97.1)ISAP1_ORYSAVAR1 COG5048 gb|CK157650;	0	0.000946	0.019896	0.019966	0	0	0.003946	0.027896	0.047566	0.064636	0	0.011836	0.053486	0.099676	0.153026		695873	8.09575e-07
27.3.99	RNA.regulation of transcription.unclassified	ta.14404.1.s1_a_at		weakly similar to ( 160)AT2G36930| Symbols: | zinc finger (C2H2 type) family protein | chr2:15517081-15518426 REVERSE gb|CD864011;	0	0	-0.098357	-0.158177	-0.150627	0	0	-0.018377	-0.051957	-0.092847	0	0	-0.057537	-0.170957	-0.273657		328084	0.0124423
27.3.99	RNA.regulation of transcription.unclassified	ta.8711.1.s1_at		moderately similar to ( 233)AT4G04885| Symbols: | pre-mRNA cleavage complex-related | chr4:2472081-2475415 FORWARD gb|BQ162260;	0	0	0	0	0	0	0.0181	0.04473	0.06275	0.07147	0	0	0	0.03196	0.08538		271715	0.0041532
27.3.99	RNA.regulation of transcription.unclassified	ta.2718.2.s1_a_at		weakly similar to ( 180)AT3G53710| Symbols: AGD6 | AGD6; DNA binding | chr3:19914708-19916397 REVERSE gb|CK168482;	0	0	0	0	0.027309	0	0	0	0	0	0	0.025399	0.067029	0.099729	0.124979		281608	0.0105018
27.3.99	RNA.regulation of transcription.unclassified	ta.7630.1.s1_at		weakly similar to ( 139)AT3G26935| Symbols: | zinc finger (DHHC type) family protein | chr3:9934238-9936455 REVERSE gb|CA678260;	0	0	0	0	0	0	0	0	0	0	0	0	0	0	0		825289	2.66549e-10
27.3.99	RNA.regulation of transcription.unclassified	taaffx.120640.1.s1_at		moderately similar to ( 324)AT3G26935| Symbols: | zinc finger (DHHC type) family protein | chr3:9934238-9936455 REVERSE gb|BJ211881;	0	0	-0.042302	-0.050122	0	0	0	0	0	0	0	0	0	0	0		162206	0.000849448
27.3.99	RNA.regulation of transcription.unclassified	ta.9377.3.s1_a_at		very weakly similar to (96.7)AT1G67325| Symbols: | binding | chr1:25213488-25216075 REVERSE gb|CA599079;	0	-0.30314	-0.51762	-0.40385	0	0	0	0	0	0	0	0	-0.15464	-0.49698	-0.63032		1259241	0.00104185
27.3.99	RNA.regulation of transcription.unclassified	ta.4232.3.s1_at		weakly similar to ( 114)AT2G32080| Symbols: PUR ALPHA-1 | PUR ALPHA-1 (purin-rich alpha 1); nucleic acid binding | chr2:13649793-13651113 REVERSE gb|BE443686;	0	0	-0.026099	-0.113249	-0.214369	0	0	0	0	-0.024219	0	0	-0.025229	-0.085439	-0.160499		1072790	0.0122356
27.3.99	RNA.regulation of transcription.unclassified	ta.14404.1.s1_x_at		weakly similar to ( 160)AT2G36930| Symbols: | zinc finger (C2H2 type) family protein | chr2:15517081-15518426 REVERSE gb|CD864011;	0	0	-0.079173	-0.132583	-0.109813	0	-0.001523	-0.029103	-0.057433	-0.094433	0	0	-0.024833	-0.111023	-0.234093		10658	0.0117833
27.3.99	RNA.regulation of transcription.unclassified	ta.5326.1.s1_at		weakly similar to ( 174)AT1G09920| Symbols: | TRAF-type zinc finger-related | chr1:3224865-3226862 REVERSECOG5048 gb|CD881092;	0	0	0	0	0	0	0	0	0	0	0	0	0	0.025659	0.071009		78790	0.00069689
27.3.99	RNA.regulation of transcription.unclassified	ta.10454.1.s1_x_at		weakly similar to ( 114)AT2G15910| Symbols: | CSL zinc finger domain-containing protein | chr2:6939999-6942415 REVERSE gb|CD871103;	0	0.001511	0.078091	0.107941	0.078691	0	0	0.001091	0.037321	0.085681	0	0.096131	0.172811	0.235521	0.288001		557641	3.00429e-06
27.3.99	RNA.regulation of transcription.unclassified	taaffx.28919.1.s1_at		weakly similar to ( 144)AT5G04270| Symbols: | zinc ion binding | chr5:1182897-1184719 REVERSE gb|BJ249313;	0	0	-0.010772	-0.037742	-0.060192	0	0	0	0	0	0	0	0	0	0		1191550	0.0104952
27.3.99	RNA.regulation of transcription.unclassified	ta.9702.1.s1_at		weakly similar to ( 132)AT4G14605| Symbols: | mitochondrial transcription termination factor-related / mTERF-related | chr4:8378810-8380412 FORWARDVAR1 gb|CN012529;	0	-0.12655	-0.45295	-0.67131	-0.68773	0	-0.01081	-0.04533	-0.06567	-0.09818	0	-0.13209	-0.41259	-0.58351	-0.4945		425572	0.00765465
27.3.99	RNA.regulation of transcription.unclassified	ta.8466.1.s1_at		moderately similar to ( 249)AT2G41835| Symbols: | zinc finger (C2H2 type, AN1-like) family protein | chr2:17465098-17466492 REVERSE gb|CD884233;	0	0	0	0	0.080895	0	0	0	0	0	0	0	0.020105	0.088475	0.164895		255360	0.0347394
27.3.99	RNA.regulation of transcription.unclassified	ta.16822.1.s1_at		weakly similar to ( 177)AT3G60800| Symbols: | zinc finger (DHHC type) family protein | chr3:22478461-22480248 REVERSE gb|CK196796;	0	0	0	0	0	0	0	0.011844	0.025494	0.039704	0	0.008254	0.036344	0.068074	0.100274		595535	6.93216e-09
27.3.99	RNA.regulation of transcription.unclassified	ta.9234.1.a1_at		moderately similar to ( 228)AT1G55460| Symbols: | Kin17 DNA-binding protein-related | chr1:20711233-20712468 FORWARD gb|CA634256;	0	0	0.004161	0.019801	0.026941	0	0	0	0	0.037651	0	0	0.035431	0.101751	0.162421		1337833	0.00499136
27.3.99	RNA.regulation of transcription.unclassified	ta.28880.1.s1_at		moderately similar to ( 328)AT3G26935| Symbols: | zinc finger (DHHC type) family protein | chr3:9934238-9936455 REVERSE gb|CD863485;	0	0	-0.043316	-0.074576	-0.087986	0	0	0	-0.010996	-0.034225	0	0	-0.050265	-0.074125	-0.030785		213730	1.05913e-06
27.3.99	RNA.regulation of transcription.unclassified	ta.11201.1.s1_x_at		weakly similar to ( 102)AT3G12630| Symbols: | zinc finger (AN1-like) family protein | chr3:4012714-4013196 FORWARDvery weakly similar to (97.1)ISAP1_ORYSAVAR1 COG5048 gb|CK157650;	0	0	0.019034	0.014354	0	0	0	0.011564	0.020764	0.022074	0	0	0.028764	0.070864	0.121424		1156424	3.04769e-07
27.3.99	RNA.regulation of transcription.unclassified	ta.27585.1.s1_s_at		weakly similar to ( 190)AT5G23290| Symbols: | c-myc binding protein, putative / prefoldin, putative | chr5:7846147-7847431 FORWARD gb|CD892388;	0	-0.044838	-0.113378	-0.156038	-0.167138	0	0	0	-0.057668	-0.147988	0	0	-0.102918	-0.256238	-0.431848		525840	0.0246119
27.3.99	RNA.regulation of transcription.unclassified	ta.24959.2.s1_at		very weakly similar to (95.9)AT1G12440| Symbols: | zinc finger (AN1-like) family protein | chr1:4241814-4242320 REVERSEvery weakly similar to (92.8)ISAP1_ORYSAVAR1 COG5048 gb|BQ804220;	0	0	0	0	0	0	0	0	0	0	0	0	0	0	-0.036701		762741	2.49221e-10
27.3.32	RNA.regulation of transcription.WRKY domain transcription factor family	ta.5433.1.s1_x_at		weakly similar to ( 144)AT1G62300| Symbols: WRKY6 | WRKY6 (WRKY DNA-binding protein 6); transcription factor | chr1:23020552-23022820 REVERSE gb|CA623872;	0	0	0.092303	0.346793	0.558493	0	0	0	0.054353	0.226503	0	0.160703	0.343773	0.515873	0.681603		1009600	0.0405129
27.4	RNA.RNA binding	ta.10105.1.s1_at		moderately similar to ( 235)AT2G44710| Symbols: | RNA recognition motif (RRM)-containing protein | chr2:18439977-18443704 FORWARD gb|CA603317;	0	0	0	0	0	0	0	0	0	0.012184	0	0	0	0	0.028494		178533	0.0037261
27.4	RNA.RNA binding	taaffx.105979.1.s1_at		weakly similar to ( 107)AT5G61030| Symbols: GR-RBP3 | GR-RBP3 (glycine-rich RNA-binding protein 3); RNA binding | chr5:24578096-24579378 FORWARD gb|CA727004;	0	-0.010987	-0.165287	-0.224187	-0.157617	0	0	0	0	-0.137847	0	0	-0.140817	-0.401217	-0.754807		878852	0.0172996
27.4	RNA.RNA binding	ta.9374.1.s1_at		moderately similar to ( 238)AT5G46840| Symbols: | RNA recognition motif (RRM)-containing protein | chr5:19023289-19024836 FORWARD gb|CD373994;	0	-0.080167	-0.370417	-0.560787	-0.554027	0	-0.013537	-0.075357	-0.126797	-0.184257	0	0	-0.002807	-0.131047	-0.217417		281318	0.000334755
27.4	RNA.RNA binding	taaffx.105917.2.s1_s_at		gb|CA633634;	0	0	0	-0.113076	-0.252676	0	-0.035776	-0.085866	-0.113736	-0.119006	-0.044086	-0.220606	-0.337796	-0.406796	-0.427566		299455	0.000990408
27.4	RNA.RNA binding	ta.9377.3.s1_a_at		very weakly similar to (96.7)AT1G67325| Symbols: | binding | chr1:25213488-25216075 REVERSE gb|CA599079;	0	-0.30314	-0.51762	-0.40385	0	0	0	0	0	0	0	0	-0.15464	-0.49698	-0.63032		1259241	0.00104185
27.4	RNA.RNA binding	ta.324.2.s1_x_at		moderately similar to ( 333)AT3G50670| Symbols: U1SNRNP, U1-70K | U1-70K (SPLICEOSOMAL PROTEIN U1A); RNA binding | chr3:18839213-18840473 REVERSEVAR1 COG5048 gb|BQ238537;	0	0	-0.064165	-0.125805	-0.173225	0	0	0	0	0	0	-0.006355	-0.056375	-0.123395	-0.100835		281426	9.52428e-06
27.4	RNA.RNA binding	ta.9374.1.s1_a_at		moderately similar to ( 238)AT5G46840| Symbols: | RNA recognition motif (RRM)-containing protein | chr5:19023289-19024836 FORWARD gb|CD373994;	0	0	-0.304806	-0.583376	-0.675526	0	0	-0.039006	-0.093586	-0.138746	0	0	0	-0.229146	-0.483406		1004618	0.0191116
27.2	RNA.transcription	ta.6936.1.s1_x_at		weakly similar to ( 130)AT1G61700| Symbols: | DNA-directed RNA polymerase II, putative (RPB10) | chr1:22790770-22791777 FORWARDweakly similar to ( 129)RPB10_BRANA gb|BJ217420;	0	0	-0.074665	-0.118705	-0.118486	0	0	0	-0.024995	-0.074655	0	0	-0.059576	-0.162985	-0.211865		346151	0.00559578
27.2	RNA.transcription	taaffx.20596.1.s1_s_at		moderately similar to ( 278)AT4G20330| Symbols: | transcription initiation factor-related | chr4:10982694-10984050 REVERSE gb|CA690601;	0	0.056566	0.114226	0.137206	0.119986	0	0	0	0.009826	0.021916	0	0	0.027076	0.065176	0.100596		337475	2.89022e-09
27.2	RNA.transcription	ta.9237.1.s1_s_at		moderately similar to ( 312)AT5G59180| Symbols: | DNA-directed RNA polymerase II | chr5:23900725-23902202 FORWARDmoderately similar to ( 324)RPB7_SOYBN gb|CD934766;	0	-0.031922	-0.067622	-0.094852	-0.112942	0	0	0	0	-0.012682	0	0	-0.006682	-0.056622	-0.122192		344173	0.0041761
27.2	RNA.transcription	ta.608.2.s1_x_at		weakly similar to ( 147)AT5G09920| Symbols: ATRPB15.9, RPB15.9.9, RPB15.9 | RPB15.9 (RNA polymerase II 15.9) | chr5:3096277-3097371 FORWARD gb|CK169853;	0	0	-0.002434	-0.003264	0	0	0	0	0	0	0	0	0	0	0.002414		625832	2.65508e-10
27.2	RNA.transcription	ta.14118.1.a1_at		weakly similar to ( 163)AT5G24120| Symbols: SIG5, SIGE | SIGE (RNA polymerase sigma subunit E); DNA binding / DNA-directed RNA polymerase/ sigma factor/ transcription factor | chr5:8157797-8159749 REVERSE gb|BQ171501;	0	0	0	-0.015874	-0.030764	0	0	0	0	-0.010814	0	0	0	-0.061944	-0.186764		313908	2.94921e-10
27.2	RNA.transcription	ta.14547.1.s1_at		weakly similar to ( 189)AT1G26665| Symbols: | similar to RNA polymerase II mediator complex protein-related [Arabidopsis thaliana] (TAIR:AT5G41910.1); similar to unnamed protein product [Vitis vinifera] (GB:CAO62915.1); contains domain PTHR13345:SF2 (PTHR13345:SF2); contains domain PD331788 (PD331788); contains domain PTHR13345 (PTHR13345) | chr1:9214497-9215413 FORWARD gb|BJ317926;	0	0.094781	0.156451	0.152571	0.064451	0	0	0	0	0.020001	0	0.020901	0.063601	0.103431	0.142771		1302597	3.48792e-05
27.2	RNA.transcription	ta.608.2.s1_at		weakly similar to ( 147)AT5G09920| Symbols: ATRPB15.9, RPB15.9.9, RPB15.9 | RPB15.9 (RNA polymerase II 15.9) | chr5:3096277-3097371 FORWARD gb|CK169853;	0	0	0	0.02586	0.07429	0	0	0	0	0	0	0	0	0	0		855892	1.59189e-09
27.2	RNA.transcription	ta.607.2.s1_x_at		weakly similar to ( 112)AT5G63670| Symbols: SPT42 | SPT42 (SPT4 HOMOLOG 2); positive transcription elongation factor/ zinc ion binding | chr5:25505238-25506473 FORWARD gb|CA687983;	0	-0.023507	-0.092097	-0.129477	-0.124327	0	0	0	0	0	0	0	-0.016467	-0.049527	-0.094667		409019	0.000576361
27.2	RNA.transcription	ta.6936.3.s1_at		weakly similar to ( 139)AT1G11475| Symbols: | DNA-directed RNA polymerase II, putative | chr1:3862520-3863805 FORWARDweakly similar to ( 139)RPB10_BRANA gb|BE445451;	0	0	-0.028396	-0.112306	-0.161936	0	0	0	-0.000536	-0.113196	0	0	-0.103286	-0.286426	-0.547526		860236	0.000118088
																						108
																					# of total probe sets 437 x 11= 4807 individual probes
																					108/4807=2.2%
